# Supplementary material for: Improved phosphoproteomic analysis for phosphosignaling and active-kinome profiling in Matrigel-embedded spheroids and patient-derived organoids
Source: Sci Rep. 2018 Jul 30;8:11401. doi: 10.1038/s41598-018-29837-1 (PMC6065387; doi:10.1038/s41598-018-29837-1)
Supplement: Supplementary file 2 — Supplementary dataset1 [file 41598_2018_29837_MOESM2_ESM.xlsx]

## Sheet: Summary of contents in Table S1
Item name	Contents
Protein names	Names of proteins in UniprotKB associated with identified peptide.
Gene names	Names of genes associated with identified peptide.
Protein	Uniprot ID of the most compatible protein in UniprotKB for identified peptide.
Positions within "Protein"	Position of the identified phosphosite in the respective protein sequence within "Protein" column. The first amino acid in the sequence is 1.
Proteins	Uniprot IDs in a group of the compatible proteins in UniprotKB for identified peptide.
Positions within "Proteins"	Positions of the identified phosphosite in the respective protein sequences within "Proteins" column. The first amino acid in the sequence is 1.
Amino acid	Amino acid of the phosphorylation site. 'S' is serine, 'T' is threonine, and 'Y' is tyrosine.
Intensity	Normalized intensity of each phosphosite
Localization prob	Localization probability of each identified phosphosite
Delta score	The difference of Andromeda Score from the second best identified peptide with a different sequence.

## Sheet: Class1 sites
Protein names	Gene names	Protein	Position within "Protein"	Proteins	Positions within "Proteins"	Amino acid	Intensity	Localization prob	Delta score
Transcription factor E2F8	E2F8	A0AVK6	413	A0AVK6	413	S	-2.61558	0.993756	29.83
Transcription factor E2F8	E2F8	A0AVK6	417	A0AVK6	417	S	-2.61558	0.778346	29.83
Extended synaptotagmin-2	ESYT2	A0FGR8-2	710	A0FGR8-2;A0FGR8;A0FGR8-6;A0FGR8-5	710;738;759;145	S	4.58308	0.859599	154.38
Extended synaptotagmin-2	ESYT2	A0FGR8-2	711	A0FGR8-2;A0FGR8;A0FGR8-6;A0FGR8-5	711;739;760;146	S	2.84657	0.969958	78.682
Extended synaptotagmin-2	ESYT2	A0FGR8-2	407	A0FGR8-2;A0FGR8;A0FGR8-6;A0FGR8-4	407;435;435;231	S	-0.763905	1	33.2
Mediator of RNA polymerase II transcription subunit 19	MED19	A0JLT2	226	A0JLT2	226	S	1.87802	1	137.26
UHRF1-binding protein 1-like	UHRF1BP1L	A0JNW5	989	A0JNW5	989	S	2.85885	0.996332	134.2
UHRF1-binding protein 1-like	UHRF1BP1L	A0JNW5	443	A0JNW5;A0JNW5-2	443;443	S	-1.94367	0.999256	62.977
Shootin-1	KIAA1598	A0MZ66-4	494	A0MZ66-4;A0MZ66-5;A0MZ66-6;A0MZ66;A0MZ66-3;A0MZ66-7	494;434;464;494;494;82	S	2.44636	0.979004	228.51
Shootin-1	KIAA1598	A0MZ66-4	506	A0MZ66-4;A0MZ66-5;A0MZ66-6;A0MZ66;A0MZ66-3;A0MZ66-7	506;446;476;506;506;94	S	1.29381	0.999999	75.296
Shootin-1	KIAA1598	A0MZ66-4	249	A0MZ66-4;A0MZ66-5;A0MZ66-6;A0MZ66;A0MZ66-3;A0MZ66-2	249;189;219;249;249;249	S	0.761425	1	114.91
Shootin-1	KIAA1598	A0MZ66-4	467	A0MZ66-4;A0MZ66-5;A0MZ66-6;A0MZ66;A0MZ66-3;A0MZ66-7	467;407;437;467;467;55	S	-0.518425	0.999994	54.666
Shootin-1	KIAA1598	A0MZ66-4	473	A0MZ66-4;A0MZ66-5;A0MZ66-6;A0MZ66;A0MZ66-3;A0MZ66-7	473;413;443;473;473;61	S	1.32453	0.951571	56.016
Shootin-1	KIAA1598	A0MZ66-4	464	A0MZ66-4;A0MZ66-5;A0MZ66-6;A0MZ66;A0MZ66-3;A0MZ66-7	464;404;434;464;464;52	S	-0.518425	0.999995	54.666
Rho GTPase-activating protein 10	ARHGAP10	A1A4S6	591	A1A4S6	591	S	1.38142	0.954445	84.024
Uncharacterized protein C1orf226	C1orf226	A1L170	222	A1L170;A1L170-2	222;265	S	0.442005	0.939978	23.27
Uncharacterized protein C1orf226	C1orf226	A1L170	223	A1L170;A1L170-2	223;266	S	3.00971	0.974672	23.27
Uncharacterized protein C1orf226	C1orf226	A1L170	18	A1L170;A1L170-2	18;61	S	-2.1911	0.973489	94.021
Uncharacterized protein C1orf226	C1orf226	A1L170	258	A1L170;A1L170-2	258;301	S	-0.115429	0.937656	94.471
Pleckstrin homology domain-containing family G member 3	PLEKHG3	A1L390-3	703	A1L390-3;A1L390;A1L390-2	703;759;292	S	-0.198196	0.999988	42.64
Pleckstrin homology domain-containing family G member 3	PLEKHG3	A1L390-3	558	A1L390-3;A1L390;A1L390-2	558;614;147	S	0.0922909	0.936917	50.182
Pleckstrin homology domain-containing family G member 3	PLEKHG3	A1L390-3	76	A1L390-3;A1L390	76;76	S	3.50807	0.999999	106.91
Pleckstrin homology domain-containing family G member 3	PLEKHG3	A1L390-3	685	A1L390-3;A1L390;A1L390-2	685;741;274	S	-0.396368	0.970062	67.99
Pleckstrin homology domain-containing family G member 3	PLEKHG3	A1L390-3	1025	A1L390-3;A1L390;A1L390-2	1025;1081;614	S	0.424871	0.853238	80.66
Pleckstrin homology domain-containing family G member 3	PLEKHG3	A1L390-3	575	A1L390-3;A1L390;A1L390-2	575;631;164	S	-0.408932	1	65.388
Pleckstrin homology domain-containing family G member 3	PLEKHG3	A1L390-3	584	A1L390-3;A1L390;A1L390-2	584;640;173	S	0.337599	0.836573	58.268
Pleckstrin homology domain-containing family G member 3	PLEKHG3	A1L390-3	587	A1L390-3;A1L390;A1L390-2	587;643;176	S	1.23434	0.988423	65.874
SH3 and PX domain-containing protein 2B	SH3PXD2B	A1X283	528	A1X283	528	S	3.45777	0.999999	107.24
SH3 and PX domain-containing protein 2B	SH3PXD2B	A1X283	291	A1X283	291	S	-0.286913	0.843888	65.882
SH3 and PX domain-containing protein 2B	SH3PXD2B	A1X283	720	A1X283	720	S	3.93497	1	61.58
O-acetyl-ADP-ribose deacetylase MACROD2	MACROD2	A1Z1Q3-5	23	A1Z1Q3-5;A1Z1Q3-4;A1Z1Q3-2;A1Z1Q3	23;23;258;258	S	1.20627	1	19.527
Protein tyrosine phosphatase domain-containing protein 1	PTPDC1	A2A3K4	438	A2A3K4;A2A3K4-2	438;490	S	0.866268	0.999941	58.711
Protein tyrosine phosphatase domain-containing protein 1	PTPDC1	A2A3K4	394	A2A3K4;A2A3K4-2	394;446	S	-1.7072	0.940828	28.448
Phosphatidylinositol 4-phosphate 5-kinase type-1 alpha;Putative PIP5K1A and PSMD4-like protein	PIP5K1A;PIPSL	Q99755-4	418	Q99755-4;Q99755-3;Q99755;A2A3N6	418;445;458;405	S	-0.565107	0.88621	57.783
Uncharacterized protein CXorf23	CXorf23	A2AJT9-3	78	A2AJT9-3;A2AJT9-2;A2AJT9	78;78;78	S	-4.03944	0.999989	165.26
Uncharacterized protein CXorf23	CXorf23	A2AJT9-3	80	A2AJT9-3;A2AJT9-2;A2AJT9	80;80;80	S	-4.03944	0.999999	165.26
Uncharacterized protein CXorf23	CXorf23	A2AJT9-3	17	A2AJT9-3;A2AJT9-2;A2AJT9	17;17;17	S	-0.577125	0.999992	66.179
Uncharacterized protein CXorf23	CXorf23	A2AJT9-3	402	A2AJT9-3;A2AJT9-2;A2AJT9	402;402;402	S	-1.63243	1	67.91
Coiled-coil domain-containing protein 66	CCDC66	A2RUB6-3	763	A2RUB6-3;A2RUB6	763;797	S	NA	0.757234	54.716
Protein strawberry notch homolog 1	SBNO1	A3KN83-3	792	A3KN83-3;A3KN83-2;A3KN83	792;793;794	S	-4.09022	0.983318	145.09
Delphilin	GRID2IP	A4D2P6	264	A4D2P6	264	S	-5.76028	1	37.847
DNA excision repair protein ERCC-6-like 2	ERCC6L2	A4D997	290	A4D997	290	S	-1.80993	0.838613	31.394
CCR4-NOT transcription complex subunit 1	CNOT1	A5YKK6-4	1061	A5YKK6-4;A5YKK6-3;A5YKK6-2;A5YKK6	1061;1056;1056;1061	S	-0.328522	0.999361	78.59
Rho guanine nucleotide exchange factor 35	ARHGEF35	A5YM69	450	A5YM69	450	S	-2.14031	0.999999	82.417
Transcription factor TFIIIB component B'' homolog	BDP1	A6H8Y1-4	100	A6H8Y1-4;A6H8Y1-3;A6H8Y1-2;A6H8Y1-7;A6H8Y1-6;A6H8Y1	100;100;100;100;80;100	S	0.656271	0.914225	56.946
Putative MAGE domain-containing protein MAGEA13P	MAGEA13P	A6NCF6	177	A6NCF6	177	S	-0.133144	0.999883	23.696
Protein FAM83G	FAM83G	A6ND36	356	A6ND36;A6ND36-2	356;108	S	5.00804	1	47.989
Protein FAM83G	FAM83G	A6ND36	760	A6ND36	760	S	0.435656	1	49.597
Protein FAM83G	FAM83G	A6ND36	616	A6ND36;A6ND36-2	616;368	S	-2.18823	0.967981	53.962
Protein FAM83G	FAM83G	A6ND36	650	A6ND36;A6ND36-2	650;402	S	4.21748	0.999983	69.771
Paralemmin-3	PALM3	A6NDB9	375	A6NDB9	375	S	1.97489	1	169.42
Ankyrin repeat domain-containing protein SOWAHB	SOWAHB	A6NEL2	271	A6NEL2	271	S	0.512199	1	43.386
Ankyrin repeat domain-containing protein SOWAHB	SOWAHB	A6NEL2	106	A6NEL2	106	S	-1.79095	0.999935	93.336
Ankyrin repeat domain-containing protein SOWAHB	SOWAHB	A6NEL2	761	A6NEL2	761	S	-3.10039	0.933955	21.612
Putative nuclear envelope pore membrane protein POM 121B	POM121B	A6NF01	281	A6NF01	281	S	-0.292664	0.936713	85.511
Putative nuclear envelope pore membrane protein POM 121B;Nuclear envelope pore membrane protein POM 121C;Nuclear envelope pore membrane protein POM 121	POM121B;POM121C;POM121	Q96HA1	435	A6NF01;A8CG34-2;A8CG34;Q96HA1;Q96HA1-2;Q96HA1-3	19;170;412;435;170;170	S	1.98285	0.984434	79.467
Putative nuclear envelope pore membrane protein POM 121B;Nuclear envelope pore membrane protein POM 121C;Nuclear envelope pore membrane protein POM 121	POM121B;POM121C;POM121	Q96HA1	439	A6NF01;A8CG34-2;A8CG34;Q96HA1;Q96HA1-2;Q96HA1-3	23;174;416;439;174;174	S	-1.44422	0.88476	58.42
Zinc finger protein 316	ZNF316	A6NFI3	112	A6NFI3	112	S	3.93697	1	126.8
WAS/WASL-interacting protein family member 3	WIPF3	A6NGB9	149	A6NGB9	149	S	3.43229	0.999981	69.039
WAS/WASL-interacting protein family member 3	WIPF3	A6NGB9	202	A6NGB9	202	S	2.26084	0.999999	106.21
Uncharacterized protein C17orf96	C17orf96	A6NHQ4	67	A6NHQ4	67	S	-2.6704	0.999844	56.33
Uncharacterized protein C17orf96	C17orf96	A6NHQ4	15	A6NHQ4	15	S	0.763342	1	51.044
Rho GTPase-activating protein 42	ARHGAP42	A6NI28	587	A6NI28	587	S	-2.38274	0.993035	36.204
Putative RRN3-like protein RRN3P2;RNA polymerase I-specific transcription initiation factor RRN3	RRN3P2;RRN3	A6NIE6	44	A6NIE6;Q9NYV6	44;44	S	-0.960243	1	73.029
Zinc finger and SCAN domain-containing protein 5B;Zinc finger and SCAN domain-containing protein 5A	ZSCAN5B;ZSCAN5A	A6NJL1	295	A6NJL1;Q9BUG6	295;296	S	-2.80825	0.927637	53.647
Coiled-coil domain-containing protein 85C	CCDC85C	A6NKD9	246	A6NKD9	246	S	-1.51268	0.981547	41.076
RanBP2-like and GRIP domain-containing protein 3;RANBP2-like and GRIP domain-containing protein 1	RGPD3;RGPD1	A6NKT7	1535	A6NKT7;Q68DN6;Q68DN6-2	1535;1519;784	S	-1.38969	1	124.06
RanBP2-like and GRIP domain-containing protein 3;RANBP2-like and GRIP domain-containing protein 1;E3 SUMO-protein ligase RanBP2;Putative peptidyl-prolyl cis-trans isomerase;RANBP2-like and GRIP domain-containing protein 5/6;RANBP2-like and GRIP domain-containing protein 8	RGPD3;RGPD1;RANBP2;RGPD5;RGPD8	P49792	2454	A6NKT7;Q68DN6;Q68DN6-2;P49792;Q99666;O14715	1479;1463;728;2454;1478;1478	S	3.08529	1	102.23
RanBP2-like and GRIP domain-containing protein 3;E3 SUMO-protein ligase RanBP2;Putative peptidyl-prolyl cis-trans isomerase;RANBP2-like and GRIP domain-containing protein 5/6;RANBP2-like and GRIP domain-containing protein 8	RGPD3;RANBP2;RGPD5;RGPD8	P49792	2242	A6NKT7;P49792;Q99666;O14715	1267;2242;1266;1266	S	-1.65647	0.830439	179.1
RanBP2-like and GRIP domain-containing protein 3;E3 SUMO-protein ligase RanBP2;Putative peptidyl-prolyl cis-trans isomerase;RANBP2-like and GRIP domain-containing protein 5/6;RANBP2-like and GRIP domain-containing protein 8	RGPD3;RANBP2;RGPD5;RGPD8	P49792	2246	A6NKT7;P49792;Q99666;O14715	1271;2246;1270;1270	S	2.76371	0.997309	179.1
RanBP2-like and GRIP domain-containing protein 3;E3 SUMO-protein ligase RanBP2;Putative peptidyl-prolyl cis-trans isomerase;RANBP2-like and GRIP domain-containing protein 5/6;RANBP2-like and GRIP domain-containing protein 8	RGPD3;RANBP2;RGPD5;RGPD8	P49792	2251	A6NKT7;P49792;Q99666;O14715	1276;2251;1275;1275	S	4.9805	0.795198	263.64
RanBP2-like and GRIP domain-containing protein 3;RANBP2-like and GRIP domain-containing protein 1;E3 SUMO-protein ligase RanBP2;Putative peptidyl-prolyl cis-trans isomerase;RANBP2-like and GRIP domain-containing protein 5/6;RANBP2-like and GRIP domain-containing protein 8	RGPD3;RGPD1;RANBP2;RGPD5;RGPD8	P49792	1903	A6NKT7;Q68DN6;Q68DN6-2;P49792;Q99666;O14715	928;912;177;1903;927;927	S	-3.04832	1	30.614
RanBP2-like and GRIP domain-containing protein 3;RANBP2-like and GRIP domain-containing protein 1;RANBP2-like and GRIP domain-containing protein 5/6;RANBP2-like and GRIP domain-containing protein 8	RGPD3;RGPD1;RGPD5;RGPD8	Q99666	781	A6NKT7;Q68DN6;Q68DN6-2;Q99666;O14715;Q99666-2	782;772;37;781;781;781	S	1.58163	0.844247	97.782
RanBP2-like and GRIP domain-containing protein 3;RANBP2-like and GRIP domain-containing protein 1;RANBP2-like and GRIP domain-containing protein 5/6;RANBP2-like and GRIP domain-containing protein 8	RGPD3;RGPD1;RGPD5;RGPD8	Q99666	788	A6NKT7;Q68DN6;Q68DN6-2;Q99666;O14715;Q99666-2	789;779;44;788;788;788	S	5.10513	0.991525	85.432
RanBP2-like and GRIP domain-containing protein 3	RGPD3	A6NKT7	731	A6NKT7	731	S	-1.40267	0.976116	54.474
RanBP2-like and GRIP domain-containing protein 3;RANBP2-like and GRIP domain-containing protein 1;E3 SUMO-protein ligase RanBP2;Putative peptidyl-prolyl cis-trans isomerase;RANBP2-like and GRIP domain-containing protein 5/6;RANBP2-like and GRIP domain-containing protein 8	RGPD3;RGPD1;RANBP2;RGPD5;RGPD8	P49792	128	A6NKT7;Q68DN6;P49792;Q7Z3J3-2;Q99666;O14715;Q99666-2	128;119;128;71;128;128;128	S	0.526342	0.999676	38.316
RanBP2-like and GRIP domain-containing protein 3;RANBP2-like and GRIP domain-containing protein 1;RANBP2-like and GRIP domain-containing protein 5/6;RANBP2-like and GRIP domain-containing protein 8	RGPD3;RGPD1;RGPD5;RGPD8	Q99666	1304	A6NKT7;Q68DN6;Q68DN6-2;Q99666;O14715	1305;1289;554;1304;1304	S	0.0239334	0.999014	90.961
RanBP2-like and GRIP domain-containing protein 3;RANBP2-like and GRIP domain-containing protein 1;E3 SUMO-protein ligase RanBP2;Putative peptidyl-prolyl cis-trans isomerase;RANBP2-like and GRIP domain-containing protein 5/6;RANBP2-like and GRIP domain-containing protein 8	RGPD3;RGPD1;RANBP2;RGPD5;RGPD8	P49792	1955	A6NKT7;Q68DN6;Q68DN6-2;P49792;Q99666;O14715	980;964;229;1955;979;979	S	0.0899029	0.996229	50.398
Rho GTPase-activating protein 32	ARHGAP32	A7KAX9-2	507	A7KAX9-2;A7KAX9	507;856	S	-0.694674	0.999903	94.51
Rho GTPase-activating protein 32	ARHGAP32	A7KAX9-2	603	A7KAX9-2;A7KAX9	603;952	S	-0.577782	0.839043	64.018
Rho GTPase-activating protein 32	ARHGAP32	A7KAX9-2	522	A7KAX9-2;A7KAX9	522;871	S	-3.55881	0.792004	49.9
Rho GTPase-activating protein 32	ARHGAP32	A7KAX9-2	357	A7KAX9-2;A7KAX9	357;706	S	NA	0.917432	107.4
Rho GTPase-activating protein 32	ARHGAP32	A7KAX9-2	238	A7KAX9-2;A7KAX9	238;587	S	2.5612	0.999884	36.194
Rho GTPase-activating protein 32	ARHGAP32	A7KAX9-2	245	A7KAX9-2;A7KAX9	245;594	S	2.06932	0.877178	69.63
Rho GTPase-activating protein 32	ARHGAP32	A7KAX9-2	264	A7KAX9-2;A7KAX9	264;613	S	-0.3512	1	153.79
Rho GTPase-activating protein 32	ARHGAP32	A7KAX9-2	543	A7KAX9-2;A7KAX9	543;892	S	1.52076	1	85.299
Nuclear envelope pore membrane protein POM 121C;Nuclear envelope pore membrane protein POM 121	POM121C;POM121	Q96HA1	697	A8CG34-2;A8CG34;Q96HA1;Q96HA1-2;Q96HA1-3	432;674;697;432;432	S	2.98787	0.97113	121.22
Nuclear envelope pore membrane protein POM 121C;Nuclear envelope pore membrane protein POM 121	POM121C;POM121	Q96HA1	381	A8CG34-2;A8CG34;Q96HA1;Q96HA1-2;Q96HA1-3	116;358;381;116;116	S	1.90237	0.789815	42.38
Nuclear envelope pore membrane protein POM 121C;Nuclear envelope pore membrane protein POM 121	POM121C;POM121	Q96HA1	269	A8CG34-2;A8CG34;Q96HA1;Q96HA1-2;Q96HA1-3	4;246;269;4;4	S	-0.444714	0.990903	32.331
Zinc finger protein 839	ZNF839	A8K0R7	316	A8K0R7;A8K0R7-2;A8K0R7-5	316;316;432	S	-3.36831	0.986183	40.61
UPF0574 protein C9orf169	C9orf169	A8MQ03	16	A8MQ03	16	S	-1.28439	0.999999	53.215
Putative rhophilin-2-like protein RHPN2P1;Rhophilin-2	RHPN2P1;RHPN2	A8MT19	539	A8MT19;Q8IUC4	539;642	S	-3.23222	0.942416	31.503
Putative rhophilin-2-like protein RHPN2P1;Rhophilin-2	RHPN2P1;RHPN2	A8MT19	551	A8MT19;Q8IUC4	551;654	S	-1.17742	0.87303	128.43
Protein FAM171A2	FAM171A2	A8MVW0	476	A8MVW0	476	S	-2.61558	0.999305	61.256
PHD finger protein 20-like protein 1	PHF20L1	A8MW92-4	433	A8MW92-4;A8MW92	433;433	S	-0.472172	0.945087	58.987
PHD finger protein 20-like protein 1	PHF20L1	A8MW92-4	435	A8MW92-4;A8MW92	435;435	S	-1.28822	0.923969	40.983
Espin	ESPN	B1AK53	700	B1AK53;B1AK53-2	700;134	S	-1.03093	0.896774	85.005
Espin	ESPN	B1AK53	338	B1AK53	338	S	-0.577581	1	84.504
Espin	ESPN	B1AK53	342	B1AK53	342	S	1.39246	1	84.504
Unconventional myosin-IXa	MYO9A	B2RTY4-5	1063	B2RTY4-5;B2RTY4-2;B2RTY4;B2RTY4-4	1063;1280;1299;1299	S	-1.27377	0.972106	67.755
Unconventional myosin-IXa	MYO9A	B2RTY4-5	1081	B2RTY4-5;B2RTY4-2;B2RTY4;B2RTY4-4	1081;1298;1317;1317	S	-2.5286	0.999909	52.768
Small integral membrane protein 1	SMIM1	B2RUZ4	22	B2RUZ4	22	S	-1.93875	1	61.51
Putative protein shisa-8	SHISA8	B8ZZ34	486	B8ZZ34	486	S	-1.20022	0.905857	76.602
Uncharacterized protein C9orf172	C9orf172	C9J069	109	C9J069	109	S	-2.54067	0.999416	48.096
Ras GTPase-activating protein 4;Putative Ras GTPase-activating protein 4B	RASA4;RASA4B	O43374-2	714	O43374-2;O43374;C9J798	714;760;760	S	0.887716	0.801544	119.36
Ras GTPase-activating protein 4;Putative Ras GTPase-activating protein 4B	RASA4;RASA4B	O43374-2	562	O43374-2;O43374;C9J798	562;562;562	S	-3.48988	0.999071	55.044
Protein FAM195B	FAM195B	C9JLW8	18	C9JLW8	18	S	4.79856	0.77263	132.59
Protein FAM195B	FAM195B	C9JLW8	21	C9JLW8	21	S	-0.0452004	0.995042	128.58
Alkyldihydroxyacetonephosphate synthase, peroxisomal	AGPS	O00116	65	O00116	65	S	-0.327009	0.960726	96.13
Kinesin-like protein KIF2A	KIF2A	O00139-2	161	O00139-2;O00139-1;O00139;O00139-4	161;180;207;207	S	-3.77738	0.998796	85.262
Kinesin-like protein KIF2A	KIF2A	O00139-2	438	O00139-2;O00139-1;O00139;O00139-4	438;457;484;484	S	-2.08864	1	24.185
Kinesin-like protein KIF2A	KIF2A	O00139-2	73	O00139-2;O00139-1;O00139;O00139-4	73;73;100;100	S	0.862066	0.998741	62.34
ATP-dependent RNA helicase DDX39A	DDX39A	O00148	37	O00148	37	S	-1.8355	0.970103	33.566
ATP-dependent RNA helicase DDX39A	DDX39A	O00148	40	O00148	40	S	-0.226778	0.997568	52.454
PDZ and LIM domain protein 1	PDLIM1	O00151	90	O00151	90	S	-0.769371	0.999979	116.09
Unconventional myosin-Ic	MYO1C	O00159-3	10	O00159-3	10	S	-0.914541	0.999951	30.742
Unconventional myosin-Ic	MYO1C	O00159-3	389	O00159-3;O00159-2;O00159	389;373;408	S	2.75339	0.999626	89.706
Unconventional myosin-Ic	MYO1C	O00159-3	845	O00159-3;O00159-2;O00159	845;829;864	S	-1.05683	0.999999	83.716
Synaptosomal-associated protein 23	SNAP23	O00161	110	O00161	110	S	1.4285	0.997793	64.444
AH receptor-interacting protein	AIP	O00170	43	O00170	43	S	-1.09541	0.988193	58.295
Armadillo repeat protein deleted in velo-cardio-facial syndrome	ARVCF	O00192-2	140	O00192-2;O00192	140;203	S	1.76717	0.932127	61.264
Armadillo repeat protein deleted in velo-cardio-facial syndrome	ARVCF	O00192-2	801	O00192-2;O00192	801;864	S	-1.21306	0.999971	50.899
Armadillo repeat protein deleted in velo-cardio-facial syndrome	ARVCF	O00192-2	204	O00192-2;O00192	204;267	S	-1.94861	1	99.475
Small acidic protein	SMAP	O00193	147	O00193	147	S	-0.707295	1	67.53
Small acidic protein	SMAP	O00193	17	O00193	17	S	1.24172	0.884367	50.07
AP-3 complex subunit beta-1	AP3B1	O00203	276	O00203	276	S	3.40197	1	121.42
Tumor necrosis factor receptor superfamily member 10A	TNFRSF10A	O00220	424	O00220	424	S	-0.920031	1	112.94
26S proteasome non-ATPase regulatory subunit 11	PSMD11	O00231	14	O00231	14	S	1.91084	0.999995	47.18
E3 SUMO-protein ligase CBX4	CBX4	O00257	182	O00257	182	S	1.63912	0.925036	29.234
Membrane-associated progesterone receptor component 1	PGRMC1	O00264	181	O00264	181	S	0.287668	0.999998	285.32
Membrane-associated progesterone receptor component 1	PGRMC1	O00264	57	O00264	57	S	4.47407	0.999708	109.52
Transcription elongation factor SPT5	SUPT5H	O00267-2	662	O00267-2;O00267	662;666	S	1.41314	1	110.14
Transcription initiation factor TFIID subunit 4	TAF4	O00268	543	O00268	543	S	-1.96076	0.992114	56.626
DNA fragmentation factor subunit alpha	DFFA	O00273	28	O00273;O00273-2	28;28	S	2.87009	1	168.37
DNA fragmentation factor subunit alpha	DFFA	O00273	315	O00273	315	S	2.41156	0.999971	106.33
Huntingtin-interacting protein 1	HIP1	O00291	857	O00291	857	S	-0.345186	0.957876	51.113
Chloride intracellular channel protein 1	CLIC1	O00299	211	O00299	211	S	-1.57262	0.999638	71.72
Eukaryotic translation initiation factor 3 subunit F	EIF3F	O00303	258	O00303	258	S	1.92893	0.999999	198.84
NEDD4-like E3 ubiquitin-protein ligase WWP2	WWP2	O00308	211	O00308	211	S	2.27671	0.999969	68.786
Eukaryotic elongation factor 2 kinase	EEF2K	O00418	500	O00418	500	S	-0.221619	1	44.45
Eukaryotic elongation factor 2 kinase	EEF2K	O00418	470	O00418	470	S	-0.838642	0.999777	47.604
Eukaryotic elongation factor 2 kinase	EEF2K	O00418	474	O00418	474	S	2.06722	0.999644	177.44
Eukaryotic elongation factor 2 kinase	EEF2K	O00418	18	O00418	18	S	2.3118	1	66.272
Echinoderm microtubule-associated protein-like 1	EML1	O00423	113	O00423;O00423-3	113;113	S	1.38845	0.997368	64.181
Insulin-like growth factor 2 mRNA-binding protein 3	IGF2BP3	O00425	438	O00425;O00425-2	438;57	S	-2.44063	1	49.151
Dynamin-1-like protein	DNM1L	O00429-4	579	O00429-4;O00429-5;O00429-3;O00429-2;O00429;O00429-6	579;590;590;605;616;629	S	-0.00628662	0.999999	80.152
Phosphatidylinositol 4-phosphate 3-kinase C2 domain-containing subunit alpha	PIK3C2A	O00443	108	O00443	108	S	-2.63504	0.988897	26.66
Phosphatidylinositol 4-phosphate 3-kinase C2 domain-containing subunit alpha	PIK3C2A	O00443	1553	O00443	1553	S	2.55233	0.999807	166.6
Phosphatidylinositol 4-phosphate 3-kinase C2 domain-containing subunit alpha	PIK3C2A	O00443	329	O00443	329	S	-0.688343	0.999089	54.328
Phosphatidylinositol 4-phosphate 3-kinase C2 domain-containing subunit alpha	PIK3C2A	O00443	338	O00443	338	S	3.33872	0.999572	53.007
Phosphatidylinositol 4-phosphate 3-kinase C2 domain-containing subunit alpha	PIK3C2A	O00443	259	O00443	259	S	4.69141	1	104.34
Myc box-dependent-interacting protein 1	BIN1	O00499-6	265	O00499-6;O00499-2;O00499;O00499-11;O00499-9;O00499-7;O00499-4;O00499-3;O00499-5;O00499-10;O00499-8	265;265;296;280;265;265;265;296;296;280;280	S	1.18448	0.999851	144.87
Myc box-dependent-interacting protein 1	BIN1	O00499-6	267	O00499-6;O00499-2;O00499;O00499-11;O00499-9;O00499-7;O00499-4;O00499-3;O00499-5;O00499-10;O00499-8	267;267;298;282;267;267;267;298;298;282;282	S	4.0864	0.999461	89.396
Myc box-dependent-interacting protein 1	BIN1	O00499-6	272	O00499-6;O00499-2;O00499;O00499-11;O00499-9;O00499-7;O00499-4;O00499-3;O00499-5;O00499-10;O00499-8	272;272;303;287;272;272;272;303;303;287;287	S	2.26498	0.999819	81.226
Myc box-dependent-interacting protein 1	BIN1	O00499-6	300	O00499-6;O00499-2;O00499;O00499-11	300;300;331;315	S	5.82221	0.976788	100.44
Importin subunit alpha-4	KPNA3	O00505	56	O00505	56	S	0.651043	1	100.66
Importin subunit alpha-4	KPNA3	O00505	60	O00505	60	S	1.94108	1	121.42
B-cell CLL/lymphoma 9 protein	BCL9	O00512	687	O00512	687	S	NA	0.961328	67.661
B-cell CLL/lymphoma 9 protein	BCL9	O00512	278	O00512	278	S	1.70582	1	96.333
B-cell CLL/lymphoma 9 protein	BCL9	O00512	104	O00512	104	S	0.536924	0.995791	83.722
B-cell CLL/lymphoma 9 protein	BCL9	O00512	917	O00512	917	S	1.69594	1	154.92
B-cell CLL/lymphoma 9 protein	BCL9	O00512	1039	O00512	1039	S	-2.65165	0.919698	28.925
Ladinin-1	LAD1	O00515	468	O00515	468	S	-2.15021	0.999985	52.314
Ladinin-1	LAD1	O00515	440	O00515	440	S	-5.30399	0.999979	43.756
Ladinin-1	LAD1	O00515	177	O00515	177	S	4.3782	1	71.234
Ladinin-1	LAD1	O00515	356	O00515	356	S	0.380947	0.912221	94.961
Ladinin-1	LAD1	O00515	123	O00515	123	S	-1.31499	0.998364	82.528
Ladinin-1	LAD1	O00515	38	O00515	38	S	5.52405	0.999003	72.344
Ladinin-1	LAD1	O00515	39	O00515	39	S	3.12507	0.827622	69.839
Ladinin-1	LAD1	O00515	301	O00515	301	S	1.27244	0.837534	62.859
Ladinin-1	LAD1	O00515	394	O00515	394	S	3.49351	0.995731	87.137
Ladinin-1	LAD1	O00515	363	O00515	363	S	0.550177	0.93437	50.045
Ladinin-1	LAD1	O00515	365	O00515	365	S	3.74537	0.95105	64.165
Ladinin-1	LAD1	O00515	213	O00515	213	S	0.173075	0.917527	148.59
Receptor-binding cancer antigen expressed on SiSo cells	EBAG9	O00559	36	O00559	36	S	7.26873	1	177.33
Membrane-associated phosphatidylinositol transfer protein 1	PITPNM1	O00562-2	1236	O00562-2;O00562	1236;1237	S	-0.387911	0.999793	61.901
U3 small nucleolar ribonucleoprotein protein MPP10	MPHOSPH10	O00566	163	O00566	163	S	-1.84804	0.977376	131.11
U3 small nucleolar ribonucleoprotein protein MPP10	MPHOSPH10	O00566	167	O00566	167	S	-1.84804	1	131.11
U3 small nucleolar ribonucleoprotein protein MPP10	MPHOSPH10	O00566	171	O00566	171	S	-1.84804	1	131.11
Nucleolar protein 56	NOP56	O00567	519	O00567	519	S	1.22603	0.929867	114.2
Nucleolar protein 56	NOP56	O00567	520	O00567	520	S	0.0219193	0.956781	165.95
Nucleolar protein 56	NOP56	O00567	569	O00567	569	S	2.114	1	122.87
Nucleolar protein 56	NOP56	O00567	570	O00567	570	S	4.49195	1	135.99
Nucleolar protein 56	NOP56	O00567	563	O00567	563	S	3.27072	1	122.87
Nucleolar protein 56	NOP56	O00567	314	O00567	314	S	0.285286	0.99931	120.6
ATP-dependent RNA helicase DDX3X;ATP-dependent RNA helicase DDX3Y	DDX3X;DDX3Y	O00571	594	O00571;O15523	594;592	S	2.31825	1	68.537
ATP-dependent RNA helicase DDX3X	DDX3X	O00571	82	O00571	82	S	0.176327	0.99398	62.869
ATP-dependent RNA helicase DDX3X	DDX3X	O00571	612	O00571	612	S	-1.14962	0.779003	66.083
ATP-dependent RNA helicase DDX3X	DDX3X	O00571	90	O00571	90	S	1.60036	0.933676	44.297
Importin subunit alpha-3	KPNA4	O00629	60	O00629	60	S	0.642494	0.999997	69.743
Nuclear factor 1 B-type	NFIB	O00712	264	O00712	264	S	-0.209915	0.969351	60.155
Phosphatidylinositol 4-phosphate 3-kinase C2 domain-containing subunit beta	PIK3C2B	O00750	155	O00750	155	S	-0.83073	1	75.748
Acyl-CoA desaturase	SCD	O00767	198	O00767	198	S	1.52002	0.963309	112.53
Lipid phosphate phosphohydrolase 3	PPAP2B	O14495	297	O14495	297	S	0.541662	1	72.936
AT-rich interactive domain-containing protein 1A	ARID1A	O14497-2	696	O14497-2;O14497;O14497-3	696;696;313	S	4.12077	0.99994	157.61
AT-rich interactive domain-containing protein 1A	ARID1A	O14497-2	698	O14497-2;O14497;O14497-3	698;698;315	S	0.593403	0.998181	74.42
AT-rich interactive domain-containing protein 1A	ARID1A	O14497-2	702	O14497-2;O14497;O14497-3	702;702;319	S	-0.424143	0.999335	99.543
AT-rich interactive domain-containing protein 1A	ARID1A	O14497-2	363	O14497-2;O14497	363;363	S	-0.344944	0.998374	78.239
AT-rich interactive domain-containing protein 1A	ARID1A	O14497-2	1184	O14497-2;O14497;O14497-3	1184;1184;801	S	2.15965	0.873977	130.85
AT-rich interactive domain-containing protein 1A	ARID1A	O14497-2	1712	O14497-2;O14497;O14497-3	1712;1929;1546	S	-0.510313	0.778858	122.42
AT-rich interactive domain-containing protein 1A	ARID1A	O14497-2	1534	O14497-2;O14497;O14497-3	1534;1751;1368	S	NA	1	43.708
C2 domain-containing protein 2-like	C2CD2L	O14523	660	O14523;O14523-2	660;661	S	3.04851	0.844902	105.82
C2 domain-containing protein 2-like	C2CD2L	O14523	464	O14523;O14523-2	464;464	S	-0.973436	0.915737	41.18
C2 domain-containing protein 2-like	C2CD2L	O14523	619	O14523;O14523-2	619;620	S	1.17426	0.96876	61.353
FCH domain only protein 1	FCHO1	O14526-2	372	O14526-2;O14526	372;372	S	-2.89563	1	47.087
FCH domain only protein 1	FCHO1	O14526-2	585	O14526-2;O14526	585;585	S	-1.3935	0.95755	99.497
TRAF-type zinc finger domain-containing protein 1	TRAFD1	O14545	327	O14545	327	S	-0.443647	0.927204	129.03
TRAF-type zinc finger domain-containing protein 1	TRAFD1	O14545	409	O14545	409	S	-0.326458	1	115.53
TRAF-type zinc finger domain-containing protein 1	TRAFD1	O14545	415	O14545	415	S	3.73205	0.944291	115.53
Citron Rho-interacting kinase	CIT	O14578-3	1510	O14578-3;O14578	1510;1993	S	2.31629	0.999913	43.765
Citron Rho-interacting kinase	CIT	O14578-3	1100	O14578-3;O14578	1100;1582	S	-2.24348	1	22.484
Citron Rho-interacting kinase	CIT	O14578-3	13	O14578-3;O14578	13;480	S	0.192615	1	84.068
Coatomer subunit epsilon	COPE	O14579	99	O14579	99	S	1.34973	1	53.603
Eukaryotic translation initiation factor 1A, X-chromosomal;Eukaryotic translation initiation factor 1A, Y-chromosomal	EIF1AX;EIF1AY	P47813	102	P47813;O14602	102;102	S	0.401377	0.99237	31.486
Cdc42 effector protein 2	CDC42EP2	O14613	101	O14613	101	S	1.03777	1	48.032
Cdc42 effector protein 2	CDC42EP2	O14613	109	O14613	109	S	-0.639357	0.995541	44.034
AP-3 complex subunit delta-1	AP3D1	O14617-3	489	O14617-3;O14617-2;O14617;O14617-5;O14617-4	489;567;658;658;658	S	5.43142	1	133.42
AP-3 complex subunit delta-1	AP3D1	O14617-3	660	O14617-3;O14617-2;O14617;O14617-5	660;738;829;829	S	1.72862	0.964995	82.6
Actin-binding LIM protein 1	ABLIM1	O14639-3	355	O14639-3;O14639-5;O14639-2;O14639;O14639-4	355;383;646;706;329	S	-1.46139	1	59.459
Actin-binding LIM protein 1	ABLIM1	O14639-3	51	O14639-3;O14639-5;O14639-2;O14639	51;79;307;367	S	0.25386	0.980224	143.59
Actin-binding LIM protein 1	ABLIM1	O14639-3	235	O14639-3;O14639-5;O14639-2;O14639;O14639-4	235;263;526;586;209	S	-0.619244	0.777849	41.255
Actin-binding LIM protein 1	ABLIM1	O14639-3	236	O14639-3;O14639-5;O14639-2;O14639;O14639-4	236;264;527;587;210	S	3.27521	0.871595	108.23
Actin-binding LIM protein 1	ABLIM1	O14639-3	189	O14639-3;O14639-5;O14639-2;O14639;O14639-4	189;217;480;540;163	S	-1.48791	0.944193	20.016
Actin-binding LIM protein 1	ABLIM1	O14639-3	136	O14639-3;O14639-5;O14639-2;O14639;O14639-4	136;164;392;452;110	S	4.91698	0.992193	89.301
Actin-binding LIM protein 1	ABLIM1	O14639-3	139	O14639-3;O14639-5;O14639-2;O14639;O14639-4	139;167;395;455;113	S	0.510321	0.991454	69.949
Actin-binding LIM protein 1	ABLIM1	O14639-3	142	O14639-3;O14639-5;O14639-2;O14639;O14639-4	142;170;398;458;116	S	-2.48405	0.975497	61.94
Actin-binding LIM protein 1	ABLIM1	O14639-3	304	O14639-3;O14639-5;O14639-2;O14639;O14639-4	304;332;595;655;278	S	4.43721	0.999926	69.924
Actin-binding LIM protein 1	ABLIM1	O14639-3	115	O14639-3;O14639-5;O14639-2;O14639;O14639-4	115;143;371;431;89	S	4.89253	0.999194	116.22
Actin-binding LIM protein 1	ABLIM1	O14639-3	119	O14639-3;O14639-5;O14639-2;O14639;O14639-4	119;147;375;435;93	S	0.692101	0.999961	107.58
Actin-binding LIM protein 1	ABLIM1	O14639-3	37	O14639-3;O14639-5;O14639-2;O14639	37;65;293;353	S	0.25386	0.77308	79.241
Actin-binding LIM protein 1	ABLIM1	O14639-3	289	O14639-3;O14639-5;O14639-2;O14639;O14639-4	289;317;580;640;263	S	0.354883	0.999014	84.887
Segment polarity protein dishevelled homolog DVL-1	DVL1	O14640	380	O14640	380	S	-0.22595	0.766284	37.465
Chromodomain-helicase-DNA-binding protein 1	CHD1	O14646	471	O14646;O14646-2	471;471	S	2.01126	0.999163	84.075
Chromodomain-helicase-DNA-binding protein 1	CHD1	O14646	1687	O14646	1687	S	1.70612	0.960651	131.69
Chromodomain-helicase-DNA-binding protein 1	CHD1	O14646-2	1688	O14646-2	1688	S	2.73814	0.772544	86.117
Chromodomain-helicase-DNA-binding protein 2	CHD2	O14647	1369	O14647;O14647-2	1369;1369	S	-0.970436	1	44.393
Chromodomain-helicase-DNA-binding protein 2	CHD2	O14647	1373	O14647;O14647-2	1373;1373	S	-0.970436	1	44.393
Chromodomain-helicase-DNA-binding protein 2	CHD2	O14647	1728	O14647	1728	S	-0.485121	1	67.473
Chromodomain-helicase-DNA-binding protein 2	CHD2	O14647	960	O14647;O14647-2	960;960	S	-3.08647	0.81364	34.058
Chromodomain-helicase-DNA-binding protein 2	CHD2	O14647	1807	O14647	1807	S	0.81284	0.999791	40.261
Chromodomain-helicase-DNA-binding protein 2	CHD2	O14647	1795	O14647	1795	S	0.976595	0.833734	43.507
Syntaxin-16	STX16	O14662	41	O14662	41	S	1.01911	1	90.402
Etoposide-induced protein 2.4 homolog	EI24	O14681	326	O14681	326	S	2.57885	0.987269	109.75
Etoposide-induced protein 2.4 homolog	EI24	O14681	330	O14681	330	S	3.0815	0.999397	110.62
Tumor protein p53-inducible protein 11	TP53I11	O14683	14	O14683	14	S	6.2385	0.999996	128.73
Histone-lysine N-methyltransferase 2D	KMT2D	O14686	4738	O14686;O14686-3	4738;4741	S	3.657	1	55.457
Histone-lysine N-methyltransferase 2D	KMT2D	O14686	2260	O14686;O14686-3	2260;2263	S	-2.00161	1	81.807
Histone-lysine N-methyltransferase 2D	KMT2D	O14686	4822	O14686;O14686-3	4822;4825	S	-0.0110378	1	106.44
Histone-lysine N-methyltransferase 2D	KMT2D	O14686	4359	O14686;O14686-3	4359;4362	S	NA	1	97.287
Integrin beta-1-binding protein 1	ITGB1BP1	O14713-2	41	O14713-2;O14713	41;41	S	-0.161289	0.970909	45.111
Dual specificity mitogen-activated protein kinase kinase 7	MAP2K7	O14733	378	O14733;O14733-4;O14733-2;O14733-3	378;385;421;394	S	-3.16096	1	41.123
Dual specificity mitogen-activated protein kinase kinase 7	MAP2K7	O14733	61	O14733;O14733-4;O14733-2;O14733-3	61;61;61;77	S	2.00822	0.853605	109.86
Programmed cell death protein 5	PDCD5	O14737	119	O14737	119	S	-0.13434	1	73.568
Na(+)/H(+) exchange regulatory cofactor NHE-RF1	SLC9A3R1	O14745	280	O14745	280	S	4.60714	1	236.92
Na(+)/H(+) exchange regulatory cofactor NHE-RF1	SLC9A3R1	O14745	269	O14745	269	S	-0.847012	1	176.02
Na(+)/H(+) exchange regulatory cofactor NHE-RF1	SLC9A3R1	O14745	290	O14745	290	S	1.58272	0.795271	217.03
Serine/threonine-protein kinase Chk1	CHEK1	O14757	296	O14757	296	S	1.20917	0.999999	109.18
Serine/threonine-protein kinase Chk1	CHEK1	O14757	467	O14757	467	S	-2.69594	0.83897	33.81
Serine/threonine-protein kinase Chk1	CHEK1	O14757	280	O14757	280	S	-1.22289	0.997832	115.39
Serine/threonine-protein kinase Chk1	CHEK1	O14757	286	O14757	286	S	1.06809	0.965845	115.39
Serine/threonine-protein kinase Chk1	CHEK1	O14757	317	O14757	317	S	-1.49048	0.86328	14.657
Protein unc-13 homolog B	UNC13B	O14795	254	O14795	254	S	-0.395763	0.999924	38.177
Secretory carrier-associated membrane protein 3	SCAMP3	O14828	32	O14828	32	S	-2.19198	0.999761	42.114
Secretory carrier-associated membrane protein 3	SCAMP3	O14828	76	O14828;O14828-2	76;50	S	7.95233	0.999947	106.03
Interferon regulatory factor 6	IRF6	O14896	47	O14896	47	S	0.5776	0.915656	166.48
Tax1-binding protein 3	TAX1BP3	O14907	61	O14907	61	S	-4.03944	0.858264	39.323
Histone acetyltransferase type B catalytic subunit	HAT1	O14929-2	276	O14929-2;O14929	276;361	S	4.06256	1	20.713
Phospholipase D2	PLD2	O14939-2	877	O14939-2;O14939	877;888	S	-1.93333	0.981592	68.719
Phospholipase D2	PLD2	O14939-2	134	O14939-2;O14939;O14939-3	134;134;134	S	-2.59025	0.999859	53.692
Phospholipase D2	PLD2	O14939-2	77	O14939-2;O14939;O14939-3	77;77;77	S	1.87682	0.941331	77.393
Phospholipase D2	PLD2	O14939-2	79	O14939-2;O14939;O14939-3	79;79;79	S	0.794546	0.941331	43.753
Protein phosphatase 1 regulatory subunit 12A	PPP1R12A	O14974-4	299	O14974-4;O14974-3;O14974-2;O14974	299;299;299;299	S	-1.19557	0.999996	139.46
Protein phosphatase 1 regulatory subunit 12A	PPP1R12A	O14974-4	422	O14974-4;O14974-3;O14974-2;O14974	422;422;422;422	S	1.3605	1	85.816
Protein phosphatase 1 regulatory subunit 12A	PPP1R12A	O14974-4	445	O14974-4;O14974-3;O14974-2;O14974	445;445;445;445	S	-1.17945	0.998162	123.96
Protein phosphatase 1 regulatory subunit 12A	PPP1R12A	O14974-4	507	O14974-4;O14974-3;O14974-2;O14974	507;507;507;507	S	5.13368	0.998877	225.69
Protein phosphatase 1 regulatory subunit 12A	PPP1R12A	O14974-4	472	O14974-4;O14974-3;O14974-2;O14974	472;472;472;472	S	NA	0.900907	22.031
Protein phosphatase 1 regulatory subunit 12A	PPP1R12A	O14974-4	473	O14974-4;O14974-3;O14974-2;O14974	473;473;473;473	S	NA	0.778864	22.031
Protein phosphatase 1 regulatory subunit 12A	PPP1R12A	O14974-4	851	O14974-4;O14974-3;O14974-2;O14974	851;854;910;910	S	5.68625	0.995412	109.54
Protein phosphatase 1 regulatory subunit 12A	PPP1R12A	O14974-4	844	O14974-4;O14974-3;O14974-2;O14974	844;847;903;903	S	-3.59292	0.999852	36.336
Cyclin-G-associated kinase	GAK	O14976	73	O14976	73	S	1.24123	1	75.544
Exportin-1	XPO1	O14980	1031	O14980	1031	S	-0.87007	0.793735	107.79
Exportin-1	XPO1	O14980	391	O14980	391	S	1.6848	0.988959	172.4
Rho guanine nucleotide exchange factor 10	ARHGEF10	O15013-7	1221	O15013-7;O15013-4;O15013-5;O15013-6;O15013	1221;1255;1259;1283;1284	S	1.17959	0.837061	142.19
Rho guanine nucleotide exchange factor 10	ARHGEF10	O15013-7	1224	O15013-7;O15013-4;O15013-5;O15013-6;O15013	1224;1258;1262;1286;1287	S	-0.471535	0.845978	68.485
Rho guanine nucleotide exchange factor 10	ARHGEF10	O15013-7	1226	O15013-7;O15013-4;O15013-5;O15013-6;O15013	1226;1260;1264;1288;1289	S	0.233967	0.907207	120.58
Rho guanine nucleotide exchange factor 10	ARHGEF10	O15013-7	1228	O15013-7;O15013-4;O15013-5;O15013-6;O15013	1228;1262;1266;1290;1291	S	0.0319042	0.890924	77.516
Rho guanine nucleotide exchange factor 10	ARHGEF10	O15013-7	316	O15013-7;O15013-4;O15013-5;O15013-6;O15013	316;379;354;379;379	S	4.04228	0.999812	137.43
Zinc finger protein 609	ZNF609	O15014	804	O15014	804	S	0.590357	0.913632	47.485
Zinc finger protein 609	ZNF609	O15014	1055	O15014	1055	S	1.68955	0.98429	32.253
Zinc finger protein 609	ZNF609	O15014	743	O15014	743	S	-1.8289	0.980956	39.426
Zinc finger protein 609	ZNF609	O15014	358	O15014	358	S	-3.17565	0.991192	67.307
Zinc finger protein 609	ZNF609	O15014	560	O15014	560	S	-1.79413	0.999646	29.951
Zinc finger protein 609	ZNF609	O15014	576	O15014	576	S	3.80104	0.999931	107.01
Zinc finger protein 609	ZNF609	O15014	578	O15014	578	S	-0.765465	0.998412	94.713
Zinc finger protein 609	ZNF609	O15014	491	O15014	491	S	0.0179768	1	44.228
Zinc finger protein 609	ZNF609	O15014	413	O15014	413	S	2.41845	0.999514	92.208
Zinc finger protein 609	ZNF609	O15014	1313	O15014	1313	S	1.34838	0.998163	36.586
Zinc finger protein 609	ZNF609	O15014	467	O15014	467	S	-0.102888	0.940766	55.443
Protein transport protein Sec16A	SEC16A	O15027	1905	O15027;O15027-5;O15027-2;O15027-4;O15027-3	1905;1905;1905;1905;1905	S	4.25482	0.930005	49.233
Protein transport protein Sec16A	SEC16A	O15027	1786	O15027;O15027-5;O15027-2;O15027-4;O15027-3	1786;1786;1786;1786;1786	S	2.41673	0.999983	78.916
Protein transport protein Sec16A	SEC16A	O15027	153	O15027;O15027-5;O15027-2;O15027-4;O15027-3	153;153;153;153;153	S	-0.427431	1	75.905
Protein transport protein Sec16A	SEC16A	O15027	1220	O15027;O15027-5;O15027-2;O15027-4;O15027-3	1220;1220;1220;1220;1220	S	-4.17266	0.921975	38.136
Plexin-B2;Plexin-A3;Plexin-A1;Plexin-A4;Plexin-A2	PLXNB2;PLXNA3;PLXNA1;PLXNA4;PLXNA2	O15031	1736	O15031;P51805;Q9UIW2;Q9HCM2-4;Q9HCM2;O75051	1736;1772;1797;245;1795;1795	S	-2.4141	0.999473	64.034
Plexin-B2	PLXNB2	O15031	1244	O15031	1244	S	2.55373	1	114.17
Protein KHNYN	KHNYN	O15037	342	O15037	342	S	NA	1	15.97
Protein KHNYN	KHNYN	O15037	10	O15037	10	S	NA	1	180.14
U2 snRNP-associated SURP motif-containing protein	U2SURP	O15042-2	67	O15042-2;O15042	67;67	S	1.1833	1	164.17
U2 snRNP-associated SURP motif-containing protein	U2SURP	O15042-2	484	O15042-2;O15042;O15042-3	484;485;76	S	0.357841	0.863525	112.91
Histone-lysine N-methyltransferase SETD1A	SETD1A	O15047	1153	O15047	1153	S	-1.99283	0.833846	52.705
Histone-lysine N-methyltransferase SETD1A	SETD1A	O15047	468	O15047	468	S	-1.36111	0.996648	46.747
Histone-lysine N-methyltransferase SETD1A	SETD1A	O15047	470	O15047	470	S	4.8913	0.996648	144.43
Synaptojanin-2	SYNJ2	O15056-2	1146	O15056-2;O15056;O15056-3	1146;1191;1191	S	-0.701437	1	133.14
Synaptojanin-2	SYNJ2	O15056-2	1079	O15056-2;O15056;O15056-3	1079;1124;1124	S	1.83734	0.985566	203.18
Zinc finger and BTB domain-containing protein 5	ZBTB5	O15062	234	O15062	234	S	-1.91938	0.959716	54.141
Zinc finger and BTB domain-containing protein 5	ZBTB5	O15062	371	O15062	371	S	0.493305	0.999885	67.385
Uncharacterized protein KIAA0355	KIAA0355	O15063	723	O15063	723	S	-1.25567	0.999932	47.515
Guanine nucleotide exchange factor DBS	MCF2L	O15068-5	776	O15068-5;O15068-4;O15068-3;O15068-2;O15068-6;O15068-8;O15068-9;O15068	776;933;939;968;935;941;935;965	S	-0.934979	0.920332	51.076
Guanine nucleotide exchange factor DBS	MCF2L	O15068-5	431	O15068-5;O15068-4;O15068-3;O15068-2;O15068-6;O15068-8;O15068-9;O15068	431;588;594;623;590;596;590;620	S	-1.99123	0.999997	59.375
Serine/threonine-protein phosphatase 6 regulatory ankyrin repeat subunit A	ANKRD28	O15084-2	857	O15084-2;O15084;O15084-4;O15084-1	857;1011;1041;1044	S	-2.55757	0.996859	52.477
Rho guanine nucleotide exchange factor 11	ARHGEF11	O15085	150	O15085;O15085-2	150;150	S	0.983769	0.99293	88.764
Rho guanine nucleotide exchange factor 11	ARHGEF11	O15085	251	O15085;O15085-2	251;291	S	0.51528	0.90822	44.661
Rho guanine nucleotide exchange factor 11	ARHGEF11	O15085	663	O15085;O15085-2	663;703	S	-0.451967	1	46.407
Rho guanine nucleotide exchange factor 11	ARHGEF11	O15085	1458	O15085;O15085-2	1458;1498	S	2.77947	0.790174	80.142
Rho guanine nucleotide exchange factor 11	ARHGEF11	O15085	1413	O15085;O15085-2	1413;1453	S	NA	0.997441	42.603
Rho guanine nucleotide exchange factor 11	ARHGEF11	O15085	556	O15085;O15085-2	556;596	S	-0.709013	1	137.8
Rho guanine nucleotide exchange factor 11	ARHGEF11	O15085	1480	O15085;O15085-2	1480;1520	S	0.88171	0.979345	63.18
U6 snRNA-associated Sm-like protein LSm1	LSM1	O15116	123	O15116	123	S	0.910887	0.998053	47.958
BET1 homolog	BET1	O15155	50	O15155	50	S	0.971436	0.97588	45.788
Transcription intermediary factor 1-alpha	TRIM24	O15164-2	1008	O15164-2;O15164	1008;1042	S	3.94096	1	30.429
Transcription intermediary factor 1-alpha	TRIM24	O15164-2	994	O15164-2;O15164	994;1028	S	-0.185463	0.935245	44.47
Transcription intermediary factor 1-alpha	TRIM24	O15164-2	653	O15164-2;O15164	653;687	S	-3.18901	0.986244	32.32
Membrane-associated progesterone receptor component 2	PGRMC2	O15173	104	O15173	104	S	0.528465	1	51.746
Membrane-associated progesterone receptor component 2	PGRMC2	O15173	90	O15173	90	S	-0.607716	0.994132	77.492
Ral guanine nucleotide dissociation stimulator-like 2	RGL2	O15211	13	O15211	13	S	-1.87353	0.795927	45.041
NF-kappa-B-repressing factor	NKRF	O15226	35	O15226	35	S	-1.02379	0.782614	43.144
NF-kappa-B-repressing factor	NKRF	O15226	618	O15226	618	S	-2.01484	0.954868	75.416
Zinc finger protein 185	ZNF185	O15231-3	64	O15231-3;O15231	64;64	S	4.24759	0.998235	107.62
Zinc finger protein 185	ZNF185	O15231-3	203	O15231-3;O15231-2	203;63	S	2.35505	0.803713	84.423
Zinc finger protein 185	ZNF185	O15231-3	206	O15231-3;O15231-2	206;66	S	0.969484	0.998296	173.14
Zinc finger protein 185	ZNF185	O15231-3	454	O15231-3;O15231-2;O15231	454;216;453	S	2.2354	0.973365	76.642
Zinc finger protein 185	ZNF185	O15231-3	466	O15231-3;O15231-2;O15231	466;228;465	S	1.9884	0.99954	126.57
Protein RER1	RER1	O15258	95	O15258	95	S	-0.929979	0.997177	81.87
Mitogen-activated protein kinase 13	MAPK13	O15264	350	O15264	350	S	-2.14826	1	45.909
UDP-N-acetylglucosamine--peptide N-acetylglucosaminyltransferase 110 kDa subunit	OGT	O15294-4	522	O15294-4;O15294-2;O15294-3;O15294	522;777;893;903	S	-1.50149	1	20.42
Protein phosphatase 1D	PPM1D	O15297	85	O15297	85	S	-0.980438	0.992682	50.469
Protein phosphatase 1D	PPM1D	O15297	46	O15297	46	S	-3.09259	0.817833	34.548
cTAGE family member 5	CTAGE5	O15320-8	456	O15320-8;O15320-6;O15320-4;O15320-3;O15320;O15320-5	456;461;536;507;536;541	S	0.625364	0.999877	115.83
cTAGE family member 5	CTAGE5	O15320-8	442	O15320-8;O15320-6;O15320-4;O15320-3;O15320;O15320-5	442;447;522;493;522;527	S	-2.53567	0.94865	39.03
cTAGE family member 5;cTAGE family member 4;cTAGE family member 6;cTAGE family member 8	CTAGE5;CTAGE4;CTAGE6;CTAGE8	O15320-8	57	O15320-8;O15320-6;O15320-4;O15320-3;O15320;O15320-5;O15320-7;O15320-2;Q8IX94;Q86UF2;P0CG41	57;62;137;108;137;142;108;137;138;138;138	S	-0.580381	0.913377	104.07
Midline-1	MID1	O15344-2	96	O15344-2;O15344	96;96	S	1.41544	0.9258	33.062
Tumor protein p73	TP73	O15350-4	333	O15350-4;O15350-10;O15350-9;O15350-3;O15350-2;O15350-6;O15350-5;O15350-8;O15350	333;284;284;333;333;333;333;284;333	S	-4.26619	1	34.933
Phosphatidylinositol 3,4,5-trisphosphate 5-phosphatase 2	INPPL1	O15357	132	O15357	132	S	1.18001	1	93.16
Eukaryotic translation initiation factor 3 subunit D	EIF3D	O15371	274	O15371	274	S	-6.05502	1	80.459
Eukaryotic translation initiation factor 3 subunit H	EIF3H	O15372	183	O15372	183	S	0.496155	1	86.708
Trinucleotide repeat-containing gene 18 protein	TNRC18	O15417	1857	O15417;O15417-2	1857;1857	S	1.59473	1	126.07
Trinucleotide repeat-containing gene 18 protein	TNRC18	O15417	991	O15417;O15417-2	991;991	S	NA	1	36.543
Trinucleotide repeat-containing gene 18 protein	TNRC18	O15417	995	O15417;O15417-2	995;995	S	NA	1	36.543
Trinucleotide repeat-containing gene 18 protein	TNRC18	O15417	1957	O15417;O15417-2	1957;1957	S	NA	0.83502	57.848
Trinucleotide repeat-containing gene 18 protein	TNRC18	O15417	263	O15417;O15417-2	263;263	S	-2.38504	0.999996	65.826
Trinucleotide repeat-containing gene 18 protein	TNRC18	O15417	1359	O15417;O15417-2;O15417-3	1359;1359;295	S	0.948334	1	57.13
Trinucleotide repeat-containing gene 18 protein	TNRC18	O15417	333	O15417;O15417-2	333;333	S	-2.89052	0.996909	39.87
Trinucleotide repeat-containing gene 18 protein	TNRC18	O15417	1540	O15417;O15417-2	1540;1540	S	-2.54792	0.999187	46.565
Monocarboxylate transporter 4	SLC16A3	O15427	464	O15427	464	S	2.33275	0.958457	156.04
Monocarboxylate transporter 4	SLC16A3	O15427	436	O15427	436	S	3.88213	1	77.503
Multidrug resistance-associated protein 5	ABCC5	O15440	509	O15440	509	S	-1.16682	0.980723	82.609
DNA-directed RNA polymerase I subunit RPA34	CD3EAP	O15446	136	O15446;O15446-2	136;138	S	1.70776	0.999997	175.64
DNA-directed RNA polymerase I subunit RPA34	CD3EAP	O15446	285	O15446;O15446-2	285;287	S	-0.541229	0.862227	153.27
DNA-directed RNA polymerase I subunit RPA34	CD3EAP	O15446	172	O15446;O15446-2	172;174	S	-0.239636	0.92983	99.476
Melanoma-associated antigen B2	MAGEB2	O15479	81	O15479	81	S	0.19474	0.896065	69.286
Melanoma-associated antigen B2	MAGEB2	O15479	105	O15479	105	S	0.029171	0.991936	173.43
Actin-related protein 2/3 complex subunit 5	ARPC5	O15511	77	O15511;O15511-2	77;80	S	-1.63802	1	8.4088
Transcription factor MafG	MAFG	O15525	124	O15525	124	S	0.699892	0.999098	43.601
Putative 3-phosphoinositide-dependent protein kinase 2;3-phosphoinositide-dependent protein kinase 1	PDPK2;PDPK1	Q6A1A2	214	Q6A1A2;O15530-4;O15530;O15530-2	214;114;241;191	S	3.91786	1	185.67
Period circadian protein homolog 1	PER1	O15534	1006	O15534	1006	S	-0.988041	0.756864	69.267
Period circadian protein homolog 1	PER1	O15534	815	O15534	815	S	-1.59764	0.999267	107.13
Period circadian protein homolog 1	PER1	O15534	687	O15534	687	S	-2.41981	0.984598	47.083
Period circadian protein homolog 1	PER1	O15534	704	O15534	704	S	3.10441	0.999983	184.16
RING finger protein 113A	RNF113A	O15541	84	O15541	84	S	-0.872763	0.981742	46.853
RING finger protein 113A	RNF113A	O15541	85	O15541	85	S	-0.872763	0.981742	46.853
RING finger protein 113A	RNF113A	O15541	253	O15541	253	S	-0.815035	0.987221	59.378
Lysine-specific demethylase 6A	KDM6A	O15550	829	O15550	829	S	-0.331888	0.888672	116.65
Claudin-3	CLDN3	O15551	209	O15551	209	S	-0.112635	0.997447	49.63
Arf-GAP with SH3 domain, ANK repeat and PH domain-containing protein 2	ASAP2	O43150-2	701	O43150-2;O43150	701;701	S	0.409405	1	103.16
TELO2-interacting protein 1 homolog	TTI1	O43156	459	O43156	459	S	-1.40116	0.999793	47.03
Ribosomal RNA-processing protein 8	RRP8	O43159	62	O43159	62	S	0.86805	0.996425	90.236
Ribosomal RNA-processing protein 8	RRP8	O43159	64	O43159	64	S	0.86805	0.998598	90.236
Ribosomal RNA-processing protein 8	RRP8	O43159	104	O43159	104	S	-1.76413	1	96.083
Ribosomal RNA-processing protein 8	RRP8	O43159	106	O43159	106	S	NA	1	96.083
Ribosomal RNA-processing protein 8	RRP8	O43159	223	O43159	223	S	2.06645	1	84.875
Signal-induced proliferation-associated 1-like protein 1	SIPA1L1	O43166-2	1507	O43166-2;O43166	1507;1528	S	3.30283	0.989399	66.506
Signal-induced proliferation-associated 1-like protein 1	SIPA1L1	O43166-2	1713	O43166-2;O43166	1713;1734	S	-1.23081	0.993761	37.894
Signal-induced proliferation-associated 1-like protein 1	SIPA1L1	O43166-2	208	O43166-2;O43166	208;208	S	-0.264757	0.779234	26.256
Signal-induced proliferation-associated 1-like protein 1	SIPA1L1	O43166-2	1547	O43166-2;O43166	1547;1568	S	-0.727861	0.997526	98.416
Signal-induced proliferation-associated 1-like protein 1	SIPA1L1	O43166-2	1412	O43166-2;O43166	1412;1433	S	1.33032	0.818418	115.04
Signal-induced proliferation-associated 1-like protein 1	SIPA1L1	O43166-2	1528	O43166-2;O43166	1528;1549	S	4.26669	0.998221	186.44
Signal-induced proliferation-associated 1-like protein 1	SIPA1L1	O43166-2	288	O43166-2;O43166	288;288	S	NA	0.992343	71.636
Signal-induced proliferation-associated 1-like protein 1	SIPA1L1	O43166-2	1422	O43166-2;O43166	1422;1443	S	1.33373	0.750421	93.441
Signal-induced proliferation-associated 1-like protein 1	SIPA1L1	O43166-2	1564	O43166-2;O43166	1564;1585	S	-2.13451	0.997142	57.034
Signal-induced proliferation-associated 1-like protein 1	SIPA1L1	O43166-2	1567	O43166-2;O43166	1567;1588	S	-2.13451	0.999694	57.034
Cytochrome b5 type B	CYB5B	O43169	19	O43169	19	S	-2.53501	0.817031	109.59
Cytochrome b5 type B	CYB5B	O43169	33	O43169	33	S	-4.71397	1	38.299
PHD finger protein 1	PHF1	O43189	515	O43189	515	S	-0.874128	0.999996	43.76
Cytoplasmic dynein 1 light intermediate chain 2	DYNC1LI2	O43237	446	O43237	446	S	0.873697	0.991715	81.604
E3 ubiquitin-protein ligase SIAH2	SIAH2	O43255	132	O43255	132	S	-3.97208	1	30.219
Kunitz-type protease inhibitor 2	SPINT2	O43291	237	O43291	237	S	-0.889633	0.962345	80.857
Death-associated protein kinase 3	DAPK3	O43293	312	O43293	312	S	0.980478	0.770752	59.944
Transforming growth factor beta-1-induced transcript 1 protein	TGFB1I1	O43294-2	120	O43294-2;O43294	120;137	S	0.251469	0.999819	71.915
Transforming growth factor beta-1-induced transcript 1 protein	TGFB1I1	O43294-2	51	O43294-2;O43294	51;68	S	-0.703211	0.997489	44.203
Heat shock 70 kDa protein 12A	HSPA12A	O43301	420	O43301	420	S	0.215177	1	72.339
Heat shock 70 kDa protein 12A	HSPA12A	O43301	632	O43301	632	S	1.22037	0.902079	92.422
Centriolar coiled-coil protein of 110 kDa	CCP110	O43303-2	170	O43303-2;O43303	170;170	S	-2.52562	1	47.66
Centriolar coiled-coil protein of 110 kDa	CCP110	O43303-2	400	O43303-2;O43303	400;400	S	1.34725	1	84.712
Adenylate cyclase type 6	ADCY6	O43306-2	54	O43306-2;O43306	54;54	S	1.62307	0.778415	67.41
Inositol hexakisphosphate and diphosphoinositol-pentakisphosphate kinase 2	PPIP5K2	O43314	1165	O43314;O43314-2	1165;1144	S	-3.45394	0.784007	44.42
Inositol hexakisphosphate and diphosphoinositol-pentakisphosphate kinase 2	PPIP5K2	O43314	1091	O43314	1091	S	-2.91994	0.77528	47.98
Inositol hexakisphosphate and diphosphoinositol-pentakisphosphate kinase 2	PPIP5K2	O43314	1006	O43314;O43314-2	1006;1006	S	-1.9047	1	78.834
Inositol hexakisphosphate and diphosphoinositol-pentakisphosphate kinase 2	PPIP5K2	O43314	1016	O43314;O43314-2	1016;1016	S	NA	0.944331	61.349
Inositol hexakisphosphate and diphosphoinositol-pentakisphosphate kinase 2	PPIP5K2	O43314	807	O43314;O43314-2	807;807	S	-0.668634	0.993022	31.323
Mitogen-activated protein kinase kinase kinase 7	MAP3K7	O43318-3	439	O43318-3;O43318;O43318-4;O43318-2	439;439;412;412	S	2.2071	0.999975	197.87
Receptor-interacting serine/threonine-protein kinase 2	RIPK2	O43353-2	226	O43353-2;O43353	226;363	S	-1.15779	0.999981	33.244
Receptor-interacting serine/threonine-protein kinase 2	RIPK2	O43353-2	394	O43353-2;O43353	394;531	S	0.996572	0.999742	93.638
Homeobox protein Hox-A3	HOXA3	O43365	148	O43365	148	S	NA	0.994864	105.55
WD repeat-containing protein 62	WDR62	O43379	1123	O43379;O43379-4	1123;1128	S	1.06288	1	123.91
WD repeat-containing protein 62	WDR62	O43379	1348	O43379;O43379-4	1348;1353	S	-0.449955	0.997939	95.296
WD repeat-containing protein 62	WDR62	O43379	1228	O43379;O43379-4	1228;1233	S	0.564213	0.982354	141.19
Heterogeneous nuclear ribonucleoprotein R;Heterogeneous nuclear ribonucleoprotein Q	HNRNPR;SYNCRIP	O60506-4	249	O43390;O43390-2;O60506-4;O60506-3;O60506-2;O60506;O60506-5	252;252;249;249;249;249;97	S	1.54074	1	99.325
U4/U6 small nuclear ribonucleoprotein Prp3	PRPF3	O43395	619	O43395	619	S	0.455873	1	110.23
Thioredoxin-like protein 1	TXNL1	O43396	113	O43396	113	S	-1.69805	0.985147	68.306
Tumor protein D54	TPD52L2	O43399	166	O43399;O43399-2;O43399-4;O43399-3	166;146;160;169	S	7.03356	1	230.08
Tumor protein D54	TPD52L2	O43399	96	O43399	96	S	NA	1	97.896
Tumor protein D54	TPD52L2	O43399	145	O43399;O43399-2;O43399-4;O43399-3	145;125;125;125	S	-0.881121	0.793675	103.17
Tumor protein D54	TPD52L2	O43399	149	O43399;O43399-2;O43399-4;O43399-3	149;129;129;129	S	1.41012	0.90798	157.63
ER membrane protein complex subunit 8	EMC8	O43402	173	O43402	173	S	-0.626694	0.947167	24.887
52 kDa repressor of the inhibitor of the protein kinase	PRKRIR	O43422-2	107	O43422-2;O43422	107;107	S	-1.45844	1	49.187
Eukaryotic translation initiation factor 4 gamma 3	EIF4G3	O43432	1156	O43432	1156	S	-1.94352	0.88521	216.84
Eukaryotic translation initiation factor 4 gamma 3	EIF4G3	O43432	1409	O43432	1409	S	0.624992	0.99321	136.32
Eukaryotic translation initiation factor 4 gamma 3	EIF4G3	O43432	240	O43432;O43432-2	240;251	S	-1.06813	1	19.076
Eukaryotic translation initiation factor 4 gamma 3	EIF4G3	O43432	495	O43432	495	S	4.37581	1	107.44
Eukaryotic translation initiation factor 4 gamma 3	EIF4G3	O43432	232	O43432;O43432-2	232;243	S	1.42023	0.999912	31.558
		O43439-3	4	O43439-3;O43439-2	4;4	S	-1.2007	1	41.031
Histone-lysine N-methyltransferase SUV39H1	SUV39H1	O43463	391	O43463	391	S	1.21849	1	102.19
Aflatoxin B1 aldehyde reductase member 2	AKR7A2	O43488	255	O43488	255	S	-2.14868	0.997343	61.078
Band 4.1-like protein 2	EPB41L2	O43491	715	O43491	715	S	2.56951	0.999999	87.818
Band 4.1-like protein 2	EPB41L2	O43491	598	O43491	598	S	4.84255	0.999461	283.66
Band 4.1-like protein 2	EPB41L2	O43491	647	O43491	647	S	1.31664	0.990842	41.251
Band 4.1-like protein 2	EPB41L2	O43491	614	O43491	614	S	1.1144	0.999998	54.663
Band 4.1-like protein 2	EPB41L2	O43491	87	O43491	87	S	2.84723	0.999664	120.02
Band 4.1-like protein 2	EPB41L2	O43491	499	O43491	499	S	2.34447	1	67.503
Band 4.1-like protein 2	EPB41L2	O43491	7	O43491	7	S	-2.44302	0.965879	59.58
DNA repair protein RAD51 homolog 3	RAD51C	O43502	20	O43502	20	S	0.832947	0.998356	46.474
Forkhead box protein O3	FOXO3	O43524	413	O43524	413	S	1.32559	0.997984	20.637
DNA repair protein XRCC2	XRCC2	O43543	10	O43543	10	S	-1.89684	0.956543	29.636
A-kinase anchor protein 10, mitochondrial	AKAP10	O43572	281	O43572	281	S	2.55442	0.999932	76.729
A-kinase anchor protein 10, mitochondrial	AKAP10	O43572	187	O43572	187	S	-1.4449	0.972679	82.079
Synaptotagmin-7	SYT7	O43581	52	O43581	52	S	1.3762	1	171.73
Protein sprouty homolog 2	SPRY2	O43597	139	O43597	139	S	-2.48459	0.782779	53.357
2'-deoxynucleoside 5'-phosphate N-hydrolase 1	DNPH1	O43598	28	O43598;O43598-2	28;28	S	-5.27578	0.999993	56.014
2'-deoxynucleoside 5'-phosphate N-hydrolase 1	DNPH1	O43598	12	O43598;O43598-2	12;12	S	-3.18103	0.91582	44.454
Regulator of G-protein signaling 10	RGS10	O43665-3	10	O43665-3	10	S	4.04726	1	47.995
Regulator of G-protein signaling 10	RGS10	O43665-3	16	O43665-3	16	S	1.38713	1	118.96
Mitotic checkpoint serine/threonine-protein kinase BUB1	BUB1	O43683	655	O43683	655	S	1.28513	1	56.951
Mitotic checkpoint serine/threonine-protein kinase BUB1	BUB1	O43683	661	O43683	661	S	0.266872	1	54.66
Mitotic checkpoint serine/threonine-protein kinase BUB1	BUB1	O43683	596	O43683	596	S	0.220507	0.906546	110.33
Mitotic checkpoint protein BUB3	BUB3	O43684-2	211	O43684-2;O43684	211;211	S	-0.66184	0.999997	83.114
Alpha-actinin-4;Alpha-actinin-1;Alpha-actinin-3	ACTN4;ACTN1;ACTN3	O43707	121	O43707;P12814-2;P12814;Q08043	121;102;102;116	S	-3.18861	1	38.985
Alpha-actinin-4;Alpha-actinin-1;Alpha-actinin-3;Alpha-actinin-2	ACTN4;ACTN1;ACTN3;ACTN2	O43707	159	O43707;P12814-2;P12814;Q08043;P35609	159;140;140;154;147	S	0.197727	0.851563	54.844
HIV Tat-specific factor 1	HTATSF1	O43719	579	O43719	579	S	-3.84348	1	83.418
HIV Tat-specific factor 1	HTATSF1	O43719	498	O43719	498	S	1.03263	0.988593	52.302
HIV Tat-specific factor 1	HTATSF1	O43719	453	O43719	453	S	-1.34781	0.824283	43.828
HIV Tat-specific factor 1	HTATSF1	O43719	702	O43719	702	S	-0.0513096	1	69.864
HIV Tat-specific factor 1	HTATSF1	O43719	676	O43719	676	S	2.73113	1	164.98
HIV Tat-specific factor 1	HTATSF1	O43719	387	O43719	387	S	-1.89977	0.998906	75.429
HIV Tat-specific factor 1	HTATSF1	O43719	642	O43719	642	S	5.12768	1	201.56
HIV Tat-specific factor 1	HTATSF1	O43719	616	O43719	616	S	0.77635	1	44.022
5'-AMP-activated protein kinase subunit beta-2	PRKAB2	O43741	108	O43741	108	S	-2.64757	1	122.25
Small glutamine-rich tetratricopeptide repeat-containing protein alpha	SGTA	O43765	77	O43765	77	S	1.40161	1	67.088
Small glutamine-rich tetratricopeptide repeat-containing protein alpha	SGTA	O43765	305	O43765	305	S	3.49595	0.982353	258.2
Alpha-endosulfine	ENSA	O43768-6	105	O43768-6;O43768-5;O43768-2;O43768;O43768-7;O43768-3;O43768-4	105;105;109;109;121;125;132	S	2.1261	0.938028	66.747
Alpha-endosulfine;cAMP-regulated phosphoprotein 19	ENSA;ARPP19	O43768-6	63	O43768-6;O43768-5;O43768-2;O43768;O43768-7;O43768-3;O43768-4;P56211-2;P56211	63;63;67;67;79;83;90;46;62	S	1.89632	0.999931	80.71
Unconventional myosin-Ib	MYO1B	O43795-2	504	O43795-2;O43795	504;504	S	-3.46252	0.86845	55.012
Striatin	STRN	O43815-2	247	O43815-2;O43815	247;259	S	-1.99672	0.999966	31.571
Striatin	STRN	O43815-2	233	O43815-2;O43815	233;245	S	NA	0.906611	45.136
Striatin	STRN	O43815-2	217	O43815-2;O43815	217;229	S	-1.99656	0.970831	66.411
U3 small nucleolar RNA-interacting protein 2	RRP9	O43818	53	O43818	53	S	-2.12055	0.828031	62.319
U3 small nucleolar RNA-interacting protein 2	RRP9	O43818	475	O43818	475	S	-4.01784	1	39.839
Protein C21orf2	C21orf2	O43822-2	95	O43822-2;O43822	95;136	S	-1.03967	1	124.32
Protein C21orf2	C21orf2	O43822-2	160	O43822-2;O43822	160;201	S	-0.53956	0.924074	32.097
A-kinase anchor protein 8	AKAP8	O43823	323	O43823	323	S	-2.12072	1	39.738
A-kinase anchor protein 8	AKAP8	O43823	328	O43823	328	S	-2.12072	1	39.738
Nardilysin	NRD1	O43847	94	O43847;O43847-2	94;94	S	5.67525	0.999474	113.23
Nardilysin	NRD1	O43847	96	O43847;O43847-2	96;96	S	-1.3446	0.929496	60.956
Kinesin-like protein KIF1C	KIF1C	O43896	494	O43896	494	S	0.937191	0.999978	90.087
Kinesin-like protein KIF1C	KIF1C	O43896	674	O43896	674	S	-0.395136	0.999985	82.674
Kinesin-like protein KIF1C	KIF1C	O43896	676	O43896	676	S	2.18658	0.999908	120.46
Kinesin-like protein KIF1C	KIF1C	O43896	915	O43896	915	S	-4.90741	0.886115	70.183
Kinesin-like protein KIF1C	KIF1C	O43896	1092	O43896	1092	S	2.51608	0.997521	33.239
Prickle-like protein 3	PRICKLE3	O43900	367	O43900	367	S	-0.242302	0.999081	61.178
Prickle-like protein 3	PRICKLE3	O43900	475	O43900	475	S	-0.652372	0.99996	48.855
Double-strand-break repair protein rad21 homolog	RAD21	O60216	46	O60216	46	S	-5.00609	0.956185	40.448
Mitochondrial import inner membrane translocase subunit Tim8 A	TIMM8A	O60220	94	O60220	94	S	-0.256624	0.784805	55.272
Mitochondrial import inner membrane translocase subunit Tim8 A	TIMM8A	O60220	96	O60220	96	S	1.01779	0.999899	93.598
Putative pre-mRNA-splicing factor ATP-dependent RNA helicase DHX16	DHX16	O60231	103	O60231	103	S	2.44288	0.999999	152.91
Putative pre-mRNA-splicing factor ATP-dependent RNA helicase DHX16	DHX16	O60231	106	O60231	106	S	2.1082	0.871666	156.02
Putative pre-mRNA-splicing factor ATP-dependent RNA helicase DHX16	DHX16	O60231	160	O60231	160	S	0.48308	0.965522	84.334
BCL2/adenovirus E1B 19 kDa protein-interacting protein 3-like	BNIP3L	O60238	118	O60238	118	S	2.8142	0.834661	134.35
BCL2/adenovirus E1B 19 kDa protein-interacting protein 3-like	BNIP3L	O60238	120	O60238	120	S	-0.0668087	0.941434	76.719
BCL2/adenovirus E1B 19 kDa protein-interacting protein 3-like	BNIP3L	O60238	166	O60238	166	S	-2.1388	0.999223	52.496
Mediator of RNA polymerase II transcription subunit 14	MED14	O60244	1112	O60244	1112	S	-2.08946	0.998732	39.015
Mediator of RNA polymerase II transcription subunit 14	MED14	O60244	617	O60244	617	S	3.65982	1	196.03
Phosphoribosyl pyrophosphate synthase-associated protein 2	PRPSAP2	O60256	227	O60256	227	S	-2.97864	0.99988	181.46
SWI/SNF-related matrix-associated actin-dependent regulator of chromatin subfamily A member 5	SMARCA5	O60264	755	O60264	755	S	-0.292055	1	24.181
Adenylate cyclase type 3	ADCY3	O60266	525	O60266	525	S	-0.658878	0.855723	37.519
C-Jun-amino-terminal kinase-interacting protein 4	SPAG9	O60271	265	O60271;O60271-3	265;265	S	-2.78843	0.995206	39.756
C-Jun-amino-terminal kinase-interacting protein 4	SPAG9	O60271	268	O60271;O60271-3	268;268	S	-2.78843	0.885442	39.756
C-Jun-amino-terminal kinase-interacting protein 4	SPAG9	O60271-4	691	O60271;O60271-3;O60271-4;O60271-2;O60271-5;O60271-6	705;705;691;695;691;484	S	-0.609116	0.999973	46.323
C-Jun-amino-terminal kinase-interacting protein 4	SPAG9	O60271-4	203	O60271;O60271-3;O60271-4;O60271-2;O60271-5;O60271-6;O60271-7;O60271-8	203;203;203;203;203;203;203;203	S	0.555651	1	92.577
C-Jun-amino-terminal kinase-interacting protein 4	SPAG9	O60271-4	109	O60271;O60271-3;O60271-4;O60271-2;O60271-5;O60271-6;O60271-7;O60271-8	109;109;109;109;109;109;109;109	S	-2.0591	1	46.024
C-Jun-amino-terminal kinase-interacting protein 4	SPAG9	O60271-4	238	O60271;O60271-3;O60271-4;O60271-2;O60271-5;O60271-6;O60271-7;O60271-8	238;238;238;238;238;238;238;238	S	-2.07932	1	20.781
C-Jun-amino-terminal kinase-interacting protein 4	SPAG9	O60271-4	318	O60271;O60271-3;O60271-4;O60271-2;O60271-5;O60271-6;O60271-7	332;332;318;318;318;318;318	S	-2.23445	0.97704	47.538
C-Jun-amino-terminal kinase-interacting protein 4	SPAG9	O60271-4	716	O60271;O60271-3;O60271-4;O60271-2;O60271-5;O60271-6	730;730;716;720;716;509	S	3.12044	0.998305	127.35
C-Jun-amino-terminal kinase-interacting protein 4	SPAG9	O60271-4	719	O60271;O60271-3;O60271-4;O60271-2;O60271-5;O60271-6	733;733;719;723;719;512	S	3.60786	0.997218	127.35
C-Jun-amino-terminal kinase-interacting protein 4	SPAG9	O60271-4	1174	O60271;O60271-4;O60271-2	1188;1174;1178	S	0.874741	0.999979	51.162
C-Jun-amino-terminal kinase-interacting protein 4	SPAG9	O60271-4	297	O60271;O60271-3;O60271-4;O60271-2;O60271-5;O60271-6;O60271-7	311;311;297;297;297;297;297	S	-1.69161	0.989846	32.689
Zinc finger protein 292	ZNF292	O60281-2	509	O60281-2;O60281	509;654	S	-0.333284	0.995537	56.257
E3 ubiquitin-protein ligase MGRN1	MGRN1	O60291-4	502	O60291-4;O60291;O60291-3;O60291-2	502;524;502;524	S	1.35863	0.951536	74.917
Signal-induced proliferation-associated 1-like protein 3	SIPA1L3	O60292	1364	O60292	1364	S	2.47123	1	88.612
Signal-induced proliferation-associated 1-like protein 3	SIPA1L3	O60292	1544	O60292	1544	S	0.204863	0.999112	60.907
Signal-induced proliferation-associated 1-like protein 3	SIPA1L3	O60292	1547	O60292	1547	S	-1.27238	0.994492	58.687
Zinc finger C3H1 domain-containing protein	ZFC3H1	O60293-2	655	O60293-2;O60293	655;655	S	2.37671	0.977587	48.959
Zinc finger C3H1 domain-containing protein	ZFC3H1	O60293-2	949	O60293-2;O60293	949;949	S	0.929279	0.750072	56.2
Zinc finger C3H1 domain-containing protein	ZFC3H1	O60293-2	952	O60293-2;O60293	952;952	S	-2.6109	0.811706	69.835
Zinc finger C3H1 domain-containing protein	ZFC3H1	O60293-2	352	O60293-2;O60293	352;352	S	4.29092	0.94539	107.61
Zinc finger C3H1 domain-containing protein	ZFC3H1	O60293-2	206	O60293-2;O60293;O60293-4	206;206;206	S	1.51541	0.998201	24.32
Zinc finger C3H1 domain-containing protein	ZFC3H1	O60293-2	1046	O60293-2;O60293	1046;1046	S	-0.216476	0.999999	88.393
Uncharacterized protein KIAA0556	KIAA0556	O60303	691	O60303	691	S	-1.38624	0.999986	237.05
Uncharacterized protein KIAA0556	KIAA0556	O60303	453	O60303	453	S	0.250826	0.993086	94.145
Microtubule-associated serine/threonine-protein kinase 3;Ribosomal protein S6 kinase alpha-3;Microtubule-associated serine/threonine-protein kinase 2;Microtubule-associated serine/threonine-protein kinase 4;Serine/threonine-protein kinase greatwall;Microtubule-associated serine/threonine-protein kinase 1	MAST3;RPS6KA3;MAST2;MAST4;MASTL;MAST1	Q6P0Q8	657	O60307;P51812;Q6P0Q8;Q6P0Q8-2;O15021-2;O15021-3;O15021-1;O15021;Q96GX5-2;Q96GX5-3;Q96GX5;Q9Y2H9	512;215;657;587;521;526;536;718;178;178;178;519	S	-0.563412	1	33.731
Microtubule-associated serine/threonine-protein kinase 3	MAST3	O60307	66	O60307	66	S	-5.50242	0.999342	44.809
Microtubule-associated serine/threonine-protein kinase 3	MAST3	O60307	146	O60307	146	S	0.646164	0.999995	50.892
80 kDa MCM3-associated protein	MCM3AP	O60318	527	O60318	527	S	3.85991	0.997534	135.48
80 kDa MCM3-associated protein	MCM3AP	O60318	538	O60318	538	S	0.501432	1	94.15
Kinesin-like protein KIF1B	KIF1B	O60333-2	1370	O60333-2;O60333;O60333-4	1370;1416;1416	S	0.0657158	1	15.088
Kinesin-like protein KIF1B	KIF1B	O60333-2	1011	O60333-2;O60333;O60333-4	1011;1057;1057	S	3.65287	0.999995	86.987
Kinesin-like protein KIF1B	KIF1B	O60333-3	1141	O60333-3	1141	S	-0.682194	1	68.961
Mitogen-activated protein kinase-binding protein 1	MAPKBP1	O60336-4	320	O60336-4;O60336-3;O60336-6;O60336;O60336-2	320;696;813;819;813	S	-2.78711	0.998364	49.28
Mitogen-activated protein kinase-binding protein 1	MAPKBP1	O60336-4	764	O60336-4;O60336-3;O60336-6;O60336	764;1140;1257;1263	S	-2.46883	0.971602	100.73
Lysine-specific histone demethylase 1A	KDM1A	O60341	166	O60341	166	S	-1.09598	0.996353	42.409
TBC1 domain family member 4	TBC1D4	O60343-2	666	O60343-2;O60343-3;O60343	666;666;666	S	0.445238	1	23.796
TBC1 domain family member 4	TBC1D4	O60343-2	318	O60343-2;O60343-3;O60343	318;318;318	S	1.38859	0.999557	51.46
TBC1 domain family member 4	TBC1D4	O60343-2	370	O60343-2;O60343-3;O60343	370;370;370	S	-0.36244	0.978665	91.283
TBC1 domain family member 4	TBC1D4	O60343-2	588	O60343-2;O60343-3;O60343	588;588;588	S	3.21006	1	96.092
TBC1 domain family member 4	TBC1D4	O60343-2	591	O60343-2;O60343-3;O60343	591;591;591	S	3.2066	1	84.454
TBC1 domain family member 4	TBC1D4	O60343-2	341	O60343-2;O60343-3;O60343	341;341;341	S	5.86906	0.999976	206.64
TBC1 domain family member 4	TBC1D4	O60343-2	485	O60343-2;O60343-3;O60343	485;485;485	S	-2.68373	0.923734	120.82
TBC1 domain family member 4	TBC1D4	O60343-2	566	O60343-2;O60343-3;O60343	566;566;566	S	-0.328449	0.996565	105.33
TBC1 domain family member 4	TBC1D4	O60343-2	570	O60343-2;O60343-3;O60343	570;570;570	S	-2.12014	0.76013	107.19
TBC1 domain family member 4	TBC1D4	O60343-2	694	O60343-2;O60343-3;O60343	694;749;757	S	-0.316113	0.940787	62.622
Frizzled-6	FZD6	O60353	620	O60353	620	S	-0.678272	0.998988	71.482
Frizzled-6	FZD6	O60353	653	O60353	653	S	3.60412	0.999999	44.945
Putative nucleoside diphosphate kinase;Nucleoside diphosphate kinase B	NME2P1;NME2	O60361	105	O60361;P22392;P22392-2	105;120;235	S	2.28234	0.817312	81.046
Putative nucleoside diphosphate kinase;Nucleoside diphosphate kinase B	NME2P1;NME2	O60361	107	O60361;P22392;P22392-2	107;122;237	S	0.908955	0.996761	90.955
Periplakin	PPL	O60437	14	O60437	14	S	0.113728	0.921149	31.572
Periplakin	PPL	O60437	21	O60437	21	S	-2.57604	0.778382	57.287
Myelin protein zero-like protein 2	MPZL2	O60487	208	O60487	208	S	0.549261	0.994522	47.166
Syntaxin-10	STX10	O60499	132	O60499;O60499-2	132;83	S	2.56007	0.979651	130.81
Syntaxin-10	STX10	O60499	134	O60499;O60499-2	134;85	S	0.844175	0.98817	108.05
Adenylate cyclase type 9	ADCY9	O60503	1307	O60503	1307	S	-1.7011	1	11.956
Vinexin	SORBS3	O60504-2	6	O60504-2;O60504	6;348	S	-1.78659	1	46.389
Vinexin	SORBS3	O60504-2	264	O60504-2;O60504	264;606	S	-0.674666	0.991248	178.91
Vinexin	SORBS3	O60504-2	202	O60504-2;O60504	202;544	S	4.4882	0.999958	86.054
Vinexin	SORBS3	O60504-2	203	O60504-2;O60504	203;545	S	-0.560448	0.990844	55.187
Vinexin	SORBS3	O60504-2	188	O60504-2;O60504	188;530	S	4.00739	0.94934	111.64
Vinexin	SORBS3	O60504-2	53	O60504-2;O60504	53;395	S	-1.12572	1	61.359
Nuclear export mediator factor NEMF	NEMF	O60524-4	375	O60524-4;O60524-5;O60524-3;O60524	375;392;417;417	S	0.648361	0.999842	82.913
Glycylpeptide N-tetradecanoyltransferase 2	NMT2	O60551	38	O60551	38	S	-2.17963	1	57.381
Cyclin-T1	CCNT1	O60563	564	O60563	564	S	-0.881403	0.911603	106.25
Mitotic checkpoint serine/threonine-protein kinase BUB1 beta	BUB1B	O60566	435	O60566;O60566-3;O60566-2	435;449;381	S	-1.74043	0.99122	44.627
Mitotic checkpoint serine/threonine-protein kinase BUB1 beta	BUB1B	O60566	670	O60566;O60566-3	670;684	S	3.24994	1	87.257
Mitotic checkpoint serine/threonine-protein kinase BUB1 beta	BUB1B	O60566	543	O60566;O60566-3;O60566-2	543;557;494	S	0.373159	1	31.389
Protein diaphanous homolog 1	DIAPH1	O60610-2	22	O60610-2;O60610	22;22	S	1.80859	1	131.99
Protein diaphanous homolog 1	DIAPH1	O60610-2	1230	O60610-2;O60610	1230;1254	S	1.27789	0.996391	95.571
High affinity cAMP-specific and IBMX-insensitive 3',5'-cyclic phosphodiesterase 8A	PDE8A	O60658-2	59	O60658-2;O60658;O60658-4;O60658-3;O60658-5	59;59;59;59;59	S	0.649824	0.970041	79.671
High affinity cAMP-specific and IBMX-insensitive 3',5'-cyclic phosphodiesterase 8A	PDE8A	O60658-2	313	O60658-2;O60658	313;359	S	-0.936955	1	10.594
High affinity cAMP-specific and IBMX-insensitive 3',5'-cyclic phosphodiesterase 8A	PDE8A	O60658-2	20	O60658-2;O60658;O60658-4;O60658-3;O60658-5	20;20;20;20;20	S	-2.77725	0.998349	35.052
High affinity cAMP-specific and IBMX-insensitive 3',5'-cyclic phosphodiesterase 8A	PDE8A	O60658-2	411	O60658-2;O60658	411;457	S	1.60136	1	86.429
Perilipin-3	PLIN3	O60664-3	130	O60664-3;O60664	130;130	S	0.49629	0.998224	106.19
Perilipin-3	PLIN3	O60664-3	91	O60664-3;O60664	91;91	S	0.399738	0.94167	49.18
Perilipin-3	PLIN3	O60664-3	241	O60664-3;O60664;O60664-2	241;241;58	S	4.58045	0.999989	43.086
Perilipin-3	PLIN3	O60664-3	243	O60664-3;O60664;O60664-2	243;243;60	S	0.528597	0.998943	30.275
DNA polymerase zeta catalytic subunit	REV3L	O60673-2	1036	O60673-2;O60673	1036;1114	S	-3.55906	1	13.625
DNA polymerase zeta catalytic subunit	REV3L	O60673-2	1646	O60673-2;O60673	1646;1724	S	-2.2837	0.991583	66.586
Peroxisome biogenesis factor 10	PEX10	O60683	261	O60683;O60683-2	261;281	S	1.86175	1	29.612
UDP-glucose 6-dehydrogenase	UGDH	O60701	476	O60701	476	S	-3.14116	0.999846	56.852
Catenin delta-1	CTNND1	O60716-21	151	O60716-21;O60716-19;O60716-18;O60716-17;O60716-13;O60716-11;O60716-10;O60716-9;O60716-5;O60716-3;O60716-2;O60716;O60716-24;O60716-23;O60716-22;O60716-20;O60716-16;O60716-15;O60716-14;O60716-12;O60716-8;O60716-7;O60716-6;O60716-4	151;151;151;151;198;198;198;198;252;252;252;252;151;151;151;151;198;198;198;198;252;252;252;252	S	4.03261	0.999929	58.552
Catenin delta-1	CTNND1	O60716-21	245	O60716-21;O60716-19;O60716-18;O60716-17;O60716-13;O60716-11;O60716-10;O60716-9;O60716-5;O60716-3;O60716-2;O60716;O60716-24;O60716-23;O60716-22;O60716-20;O60716-16;O60716-15;O60716-14;O60716-12;O60716-8;O60716-7;O60716-6;O60716-4;O60716-29;O60716-27;O60716-26;O60716-25;O60716-32;O60716-31;O60716-30;O60716-28	245;245;245;245;292;292;292;292;346;346;346;346;245;245;245;245;292;292;292;292;346;346;346;346;23;23;23;23;23;23;23;23	S	3.51474	1	95.483
Catenin delta-1	CTNND1	O60716-21	248	O60716-21;O60716-19;O60716-18;O60716-17;O60716-13;O60716-11;O60716-10;O60716-9;O60716-5;O60716-3;O60716-2;O60716;O60716-24;O60716-23;O60716-22;O60716-20;O60716-16;O60716-15;O60716-14;O60716-12;O60716-8;O60716-7;O60716-6;O60716-4;O60716-29;O60716-27;O60716-26;O60716-25;O60716-32;O60716-31;O60716-30;O60716-28	248;248;248;248;295;295;295;295;349;349;349;349;248;248;248;248;295;295;295;295;349;349;349;349;26;26;26;26;26;26;26;26	S	5.93706	1	122.73
Catenin delta-1	CTNND1	O60716-21	251	O60716-21;O60716-19;O60716-18;O60716-17;O60716-13;O60716-11;O60716-10;O60716-9;O60716-5;O60716-3;O60716-2;O60716;O60716-24;O60716-23;O60716-22;O60716-20;O60716-16;O60716-15;O60716-14;O60716-12;O60716-8;O60716-7;O60716-6;O60716-4;O60716-29;O60716-27;O60716-26;O60716-25;O60716-32;O60716-31;O60716-30;O60716-28	251;251;251;251;298;298;298;298;352;352;352;352;251;251;251;251;298;298;298;298;352;352;352;352;29;29;29;29;29;29;29;29	S	2.43258	1	122.73
Catenin delta-1	CTNND1	O60716-21	129	O60716-21;O60716-19;O60716-18;O60716-17;O60716-13;O60716-11;O60716-10;O60716-9;O60716-5;O60716-3;O60716-2;O60716;O60716-24;O60716-23;O60716-22;O60716-20;O60716-16;O60716-15;O60716-14;O60716-12;O60716-8;O60716-7;O60716-6;O60716-4	129;129;129;129;176;176;176;176;230;230;230;230;129;129;129;129;176;176;176;176;230;230;230;230	S	6.21029	0.996182	196.99
Catenin delta-1	CTNND1	O60716-21	131	O60716-21;O60716-19;O60716-18;O60716-17;O60716-13;O60716-11;O60716-10;O60716-9;O60716-5;O60716-3;O60716-2;O60716;O60716-24;O60716-23;O60716-22;O60716-20;O60716-16;O60716-15;O60716-14;O60716-12;O60716-8;O60716-7;O60716-6;O60716-4	131;131;131;131;178;178;178;178;232;232;232;232;131;131;131;131;178;178;178;178;232;232;232;232	S	-1.55089	0.831022	65.459
Catenin delta-1	CTNND1	O60716-21	750	O60716-21;O60716-19;O60716-18;O60716-17;O60716-13;O60716-11;O60716-10;O60716-9;O60716-5;O60716-3;O60716-2;O60716;O60716-24;O60716-23;O60716-22;O60716-20;O60716-16;O60716-15;O60716-14;O60716-12;O60716-8;O60716-7;O60716-6;O60716-4;O60716-29;O60716-27;O60716-26;O60716-25;O60716-32;O60716-31;O60716-30;O60716-28	750;756;750;756;797;803;797;803;851;857;851;857;750;756;750;756;797;803;797;803;851;857;851;857;528;534;528;534;528;534;528;534	S	-1.29341	1	61.123
Catenin delta-1	CTNND1	O60716-21	792	O60716-21;O60716-19;O60716-18;O60716-17;O60716-13;O60716-11;O60716-10;O60716-9;O60716-5;O60716-3;O60716-2;O60716;O60716-29;O60716-27;O60716-26;O60716-25	792;798;792;798;839;845;839;845;893;899;893;899;570;576;570;576	S	-2.71767	1	68.777
Catenin delta-1	CTNND1	O60716-21	754	O60716-21;O60716-19;O60716-18;O60716-17;O60716-13;O60716-11;O60716-10;O60716-9;O60716-5;O60716-3;O60716-2;O60716;O60716-24;O60716-23;O60716-22;O60716-20;O60716-16;O60716-15;O60716-14;O60716-12;O60716-8;O60716-7;O60716-6;O60716-4;O60716-29;O60716-27;O60716-26;O60716-25;O60716-32;O60716-31;O60716-30;O60716-28	754;760;754;760;801;807;801;807;855;861;855;861;754;760;754;760;801;807;801;807;855;861;855;861;532;538;532;538;532;538;532;538	S	1.0451	0.976084	180.17
Catenin delta-1	CTNND1	O60716-21	755	O60716-21;O60716-19;O60716-18;O60716-17;O60716-13;O60716-11;O60716-10;O60716-9;O60716-5;O60716-3;O60716-2;O60716;O60716-24;O60716-23;O60716-22;O60716-20;O60716-16;O60716-15;O60716-14;O60716-12;O60716-8;O60716-7;O60716-6;O60716-4;O60716-29;O60716-27;O60716-26;O60716-25;O60716-32;O60716-31;O60716-30;O60716-28	755;761;755;761;802;808;802;808;856;862;856;862;755;761;755;761;802;808;802;808;856;862;856;862;533;539;533;539;533;539;533;539	S	0.435515	0.831395	122.42
Catenin delta-1	CTNND1	O60716-21	757	O60716-21;O60716-19;O60716-18;O60716-17;O60716-13;O60716-11;O60716-10;O60716-9;O60716-5;O60716-3;O60716-2;O60716;O60716-24;O60716-23;O60716-22;O60716-20;O60716-16;O60716-15;O60716-14;O60716-12;O60716-8;O60716-7;O60716-6;O60716-4;O60716-29;O60716-27;O60716-26;O60716-25;O60716-32;O60716-31;O60716-30;O60716-28	757;763;757;763;804;810;804;810;858;864;858;864;757;763;757;763;804;810;804;810;858;864;858;864;535;541;535;541;535;541;535;541	S	1.93234	0.999949	189.53
Catenin delta-1	CTNND1	O60716-21	167	O60716-21;O60716-19;O60716-18;O60716-17;O60716-13;O60716-11;O60716-10;O60716-9;O60716-5;O60716-3;O60716-2;O60716;O60716-24;O60716-23;O60716-22;O60716-20;O60716-16;O60716-15;O60716-14;O60716-12;O60716-8;O60716-7;O60716-6;O60716-4	167;167;167;167;214;214;214;214;268;268;268;268;167;167;167;167;214;214;214;214;268;268;268;268	S	7.89219	0.988888	129.09
Catenin delta-1	CTNND1	O60716-21	168	O60716-21;O60716-19;O60716-18;O60716-17;O60716-13;O60716-11;O60716-10;O60716-9;O60716-5;O60716-3;O60716-2;O60716;O60716-24;O60716-23;O60716-22;O60716-20;O60716-16;O60716-15;O60716-14;O60716-12;O60716-8;O60716-7;O60716-6;O60716-4	168;168;168;168;215;215;215;215;269;269;269;269;168;168;168;168;215;215;215;215;269;269;269;269	S	5.24648	0.937929	117.4
Sorting nexin-2	SNX2	O60749	277	O60749	277	S	1.42059	1	123.44
Sorting nexin-2	SNX2	O60749	185	O60749	185	S	-1.26478	0.999999	64.026
Sorting nexin-2	SNX2	O60749	119	O60749	119	S	0.274355	0.991146	47.779
Dolichol-phosphate mannosyltransferase	DPM1	O60762	9	O60762	9	S	0.389585	0.828194	45.929
Thiamine transporter 1	SLC19A2	O60779	222	O60779	222	S	-4.9054	0.764418	45.685
Target of Myb protein 1	TOM1	O60784-3	417	O60784-3;O60784-4;O60784;O60784-2	417;430;462;463	S	4.7748	0.81879	92.344
Target of Myb protein 1	TOM1	O60784-3	310	O60784-3;O60784-4;O60784;O60784-2	310;322;355;355	S	-0.48218	0.998636	56.262
Histone H2B type 1-C/E/F/G/I;Histone H2B type F-S;Histone H2B type 1-K;Histone H2B type 1-L;Histone H2B type 1-N;Histone H2B type 1-H;Histone H2B type 2-F;Histone H2B type 1-D;Histone H2B type 1-M	HIST1H2BC;H2BFS;HIST1H2BK;HIST1H2BL;HIST1H2BN;HIST1H2BH;HIST2H2BF;HIST1H2BD;HIST1H2BM	P62807	37	P62807;P57053;O60814;Q99880;Q99877;Q93079;Q5QNW6;P58876;Q99879	37;37;37;37;37;37;37;37;37	S	0.636354	0.844069	49.079
Histone H2B type 1-C/E/F/G/I;Histone H2B type F-S;Histone H2B type 1-K;Histone H2B type 1-L;Histone H2B type 1-N;Histone H2B type 1-H;Histone H2B type 2-F;Histone H2B type 1-D;Histone H2B type 1-M	HIST1H2BC;H2BFS;HIST1H2BK;HIST1H2BL;HIST1H2BN;HIST1H2BH;HIST2H2BF;HIST1H2BD;HIST1H2BM	P62807	39	P62807;P57053;O60814;Q99880;Q99877;Q93079;Q5QNW6;P58876;Q99879	39;39;39;39;39;39;39;39;39	S	1.51106	0.959926	110.7
Histone H2B type 1-C/E/F/G/I;Histone H2B type F-S;Histone H2B type 1-K;Histone H2B type 2-E;Histone H2B type 1-J	HIST1H2BC;H2BFS;HIST1H2BK;HIST2H2BE;HIST1H2BJ	P62807	7	P62807;P57053;O60814;Q16778;P06899	7;7;7;7;7	S	0.902523	1	57.033
Histone H2B type 1-C/E/F/G/I;Histone H2B type F-S;Histone H2B type 1-K;Histone H2B type 1-L;Histone H2B type 1-N;Histone H2B type 1-H;Histone H2B type 2-F;Histone H2B type 1-D;Histone H2B type 2-E;Histone H2B type 1-J;Histone H2B type 1-B;Histone H2B type 1-O;Histone H2B type 3-B;Histone H2B type 1-A;Histone H2B type 1-M	HIST1H2BC;H2BFS;HIST1H2BK;HIST1H2BL;HIST1H2BN;HIST1H2BH;HIST2H2BF;HIST1H2BD;HIST2H2BE;HIST1H2BJ;HIST1H2BB;HIST1H2BO;HIST3H2BB;HIST1H2BA;HIST1H2BM	P62807	56	P62807;P57053;O60814;Q99880;Q99877;Q93079;Q5QNW6;P58876;Q16778;P06899;P33778;P23527;Q8N257;Q96A08;Q99879	56;56;56;56;56;56;56;56;56;56;56;56;56;57;56	S	-0.748562	0.763089	72.876
Histone H2B type 1-C/E/F/G/I;Histone H2B type F-S;Histone H2B type 1-K;Histone H2B type 1-L;Histone H2B type 1-N;Histone H2B type 1-H;Histone H2B type 2-F;Histone H2B type 1-D;Histone H2B type 2-E;Histone H2B type 1-J;Histone H2B type 1-B;Histone H2B type 1-O;Histone H2B type 1-M	HIST1H2BC;H2BFS;HIST1H2BK;HIST1H2BL;HIST1H2BN;HIST1H2BH;HIST2H2BF;HIST1H2BD;HIST2H2BE;HIST1H2BJ;HIST1H2BB;HIST1H2BO;HIST1H2BM	P62807	92	P62807;P57053;O60814;Q99880;Q99877;Q93079;Q5QNW6;P58876;Q16778;P06899;P33778;P23527;Q99879	92;92;92;92;92;92;92;92;92;92;92;92;92	S	0.0656967	0.811207	45.58
6-phosphofructo-2-kinase/fructose-2,6-bisphosphatase 2;6-phosphofructo-2-kinase;Fructose-2,6-bisphosphatase	PFKFB2	O60825	466	O60825	466	S	0.331791	0.999744	91.367
6-phosphofructo-2-kinase/fructose-2,6-bisphosphatase 2;6-phosphofructo-2-kinase;Fructose-2,6-bisphosphatase	PFKFB2	O60825	483	O60825	483	S	2.56211	0.999999	145.18
6-phosphofructo-2-kinase/fructose-2,6-bisphosphatase 2;6-phosphofructo-2-kinase;Fructose-2,6-bisphosphatase	PFKFB2	O60825	493	O60825	493	S	1.02137	1	145.18
Polyglutamine-binding protein 1	PQBP1	O60828-5	147	O60828-5;O60828-4;O60828-2;O60828	147;152;246;247	S	1.33199	0.999351	104.96
H/ACA ribonucleoprotein complex subunit 4	DKC1	O60832	485	O60832	485	S	0.276377	1	98.969
H/ACA ribonucleoprotein complex subunit 4	DKC1	O60832	494	O60832	494	S	1.1817	0.89563	143.6
H/ACA ribonucleoprotein complex subunit 4	DKC1	O60832	513	O60832	513	S	6.78446	1	90.725
H/ACA ribonucleoprotein complex subunit 4	DKC1	O60832	451	O60832	451	S	2.98116	0.999998	130.38
H/ACA ribonucleoprotein complex subunit 4	DKC1	O60832	453	O60832	453	S	2.98116	0.999992	130.38
H/ACA ribonucleoprotein complex subunit 4	DKC1	O60832	455	O60832	455	S	-0.297708	0.99977	88.155
H/ACA ribonucleoprotein complex subunit 4	DKC1	O60832	21	O60832	21	S	-2.69892	1	71.811
Eukaryotic translation initiation factor 5B	EIF5B	O60841	186	O60841	186	S	0.451546	0.999774	129.23
Eukaryotic translation initiation factor 5B	EIF5B	O60841	107	O60841	107	S	3.81401	0.999999	63.909
Eukaryotic translation initiation factor 5B	EIF5B	O60841	113	O60841	113	S	4.15831	1	278.44
Eukaryotic translation initiation factor 5B	EIF5B	O60841	164	O60841	164	S	-1.35954	1	142.41
Eukaryotic translation initiation factor 5B	EIF5B	O60841	214	O60841	214	S	8.28476	1	149.71
Eukaryotic translation initiation factor 5B	EIF5B	O60841	222	O60841	222	S	1.22962	1	109.43
Eukaryotic translation initiation factor 5B	EIF5B	O60841	135	O60841	135	S	NA	0.976878	70.899
Eukaryotic translation initiation factor 5B	EIF5B	O60841	137	O60841	137	S	1.68712	0.98147	76.202
Protein diaphanous homolog 2	DIAPH2	O60879-3	1095	O60879-3;O60879	1095;1099	S	-3.77019	0.868947	39.178
DnaJ homolog subfamily A member 2	DNAJA2	O60884	147	O60884	147	S	-2.65815	0.988171	54.159
Bromodomain-containing protein 4	BRD4	O60885	1117	O60885	1117	S	4.48846	1	84.668
Bromodomain-containing protein 4	BRD4	O60885	1126	O60885	1126	S	1.49242	0.949542	59.166
Nibrin	NBN	O60934	432	O60934	432	S	1.79173	0.973177	121.78
Nibrin	NBN	O60934	343	O60934	343	S	0.26622	0.940601	62.785
Kinesin-like protein KIF21B	KIF21B	O75037-2	1149	O75037-2;O75037	1149;1149	S	-0.0617695	1	66.651
SLIT-ROBO Rho GTPase-activating protein 2	SRGAP2	O75044	754	O75044	754	S	-3.42291	0.999962	26.272
SLIT-ROBO Rho GTPase-activating protein 2	SRGAP2	O75044	909	O75044	909	S	-1.28505	0.993654	76.105
SLIT-ROBO Rho GTPase-activating protein 2	SRGAP2	O75044	916	O75044	916	S	0.297567	1	47.063
SLIT-ROBO Rho GTPase-activating protein 2	SRGAP2	O75044	1013	O75044	1013	S	-0.00034523	0.962097	110.93
Carboxyl-terminal PDZ ligand of neuronal nitric oxide synthase protein	NOS1AP	O75052	266	O75052	266	S	-2.41491	0.93352	41.112
Putative tyrosine-protein phosphatase auxilin	DNAJC6	O75061	566	O75061;O75061-2	566;623	S	-0.845465	0.971957	90.97
Putative tyrosine-protein phosphatase auxilin	DNAJC6	O75061	570	O75061;O75061-2	570;627	S	1.63247	0.818294	107.39
Transmembrane and coiled-coil domains protein 2;Transmembrane and coiled-coil domains protein 3	TMCC2;TMCC3	Q9ULS5	216	O75069;Q9ULS5	438;216	S	0.82703	1	97.359
Rho-associated protein kinase 2	ROCK2	O75116	1374	O75116	1374	S	-0.476635	1	26.198
Rho-associated protein kinase 2	ROCK2	O75116	1361	O75116	1361	S	0.240698	0.78957	39.162
CLIP-associating protein 2	CLASP2	O75122	360	O75122;O75122-2	360;366	S	NA	0.950466	38.219
CLIP-associating protein 2	CLASP2	O75122	1029	O75122	1029	S	-0.635906	0.996918	144.46
CLIP-associating protein 2	CLASP2	O75122	585	O75122	585	S	-3.64202	0.804953	15.362
CLIP-associating protein 2	CLASP2	O75122	370	O75122;O75122-2	370;376	S	4.43677	0.995089	160.09
CLIP-associating protein 2	CLASP2	O75122	316	O75122;O75122-2	316;322	S	-2.3222	0.997513	44.211
CLIP-associating protein 2	CLASP2	O75122	489	O75122	489	S	-2.34426	0.98109	46.007
Protein cordon-bleu	COBL	O75128-6	116	O75128-6;O75128-3;O75128;O75128-7;O75128-2	116;574;574;631;656	S	-1.65912	0.964526	91.319
Liprin-alpha-3	PPFIA3	O75145-2	17	O75145-2;O75145	17;17	S	0.209963	1	85.271
Liprin-alpha-3	PPFIA3	O75145-2	1155	O75145-2;O75145	1155;1164	S	-0.277193	1	153.4
Liprin-alpha-3	PPFIA3	O75145-2	645	O75145-2;O75145	645;645	S	-1.63671	0.988123	63.524
Lysine-specific demethylase PHF2	PHF2	O75151	853	O75151	853	S	-1.37985	0.986228	48.793
Lysine-specific demethylase PHF2	PHF2	O75151	705	O75151	705	S	-4.37296	1	80.616
Lysine-specific demethylase PHF2	PHF2	O75151	474	O75151	474	S	-1.58542	0.998844	44.301
Lysine-specific demethylase PHF2	PHF2	O75151	539	O75151	539	S	5.10101	0.891123	122.68
Lysine-specific demethylase PHF2	PHF2	O75151	899	O75151	899	S	2.76601	1	186.18
Lysine-specific demethylase PHF2	PHF2	O75151	905	O75151	905	S	1.89945	0.99491	138.05
Lysine-specific demethylase PHF2	PHF2	O75151	625	O75151	625	S	1.09734	1	80.996
Lysine-specific demethylase PHF2;Histone lysine demethylase PHF8	PHF2;PHF8	O75151	929	O75151;Q9UPP1-3;Q9UPP1-2;Q9UPP1	929;803;868;904	S	-1.02162	0.999992	78.216
Zinc finger CCCH domain-containing protein 11A	ZC3H11A	O75152	290	O75152	290	S	4.53976	0.999999	96.781
Zinc finger CCCH domain-containing protein 11A	ZC3H11A	O75152	132	O75152	132	S	1.18229	0.999982	114.73
Zinc finger CCCH domain-containing protein 11A	ZC3H11A	O75152	758	O75152	758	S	1.9193	0.999969	163.76
Zinc finger CCCH domain-containing protein 11A	ZC3H11A	O75152	759	O75152	759	S	-2.7607	0.998827	160.78
Zinc finger CCCH domain-containing protein 11A	ZC3H11A	O75152	761	O75152	761	S	0.653477	0.963668	154.57
Zinc finger CCCH domain-containing protein 11A	ZC3H11A	O75152	108	O75152	108	S	3.66757	0.999996	106.26
Lysine-specific demethylase 4A	KDM4A	O75164	523	O75164	523	S	-0.497648	0.97625	89.041
Phosphatase and actin regulator 2	PHACTR2	O75167-5	480	O75167-5;O75167-2;O75167;O75167-4	480;491;560;571	S	-3.75971	0.999993	98.815
Phosphatase and actin regulator 2	PHACTR2	O75167-5	442	O75167-5;O75167-2;O75167;O75167-4	442;453;522;533	S	1.59251	0.998266	47.331
Serine/threonine-protein phosphatase 6 regulatory subunit 2	PPP6R2	O75170-6	717	O75170-6;O75170-2;O75170-4;O75170-3;O75170-5;O75170	717;745;744;745;771;771	S	1.02879	0.99115	71.866
Ankyrin repeat domain-containing protein 17	ANKRD17	O75179-4	1808	O75179-4;O75179-2;O75179	1808;2400;2401	S	4.53473	0.99863	92.663
Ankyrin repeat domain-containing protein 17	ANKRD17	O75179-4	1452	O75179-4;O75179-2;O75179	1452;2044;2045	S	-3.43866	0.766951	77.409
Ankyrin repeat domain-containing protein 17	ANKRD17	O75179-4	1454	O75179-4;O75179-2;O75179	1454;2046;2047	S	0.68129	0.997266	77.409
Ankyrin repeat domain-containing protein 17	ANKRD17	O75179-4	156	O75179-4;O75179-2;O75179;O75179-5;O75179-3	156;156;156;156;156	S	-3.40629	0.949319	46.931
Ankyrin repeat domain-containing protein 17	ANKRD17	O75179-4	1116	O75179-4;O75179-2;O75179	1116;1708;1709	S	3.24444	1	63.728
Ankyrin repeat domain-containing protein 17	ANKRD17	O75179-4	1466	O75179-4;O75179-2;O75179	1466;2058;2059	S	-1.58956	0.999972	54.415
Ankyrin repeat domain-containing protein 17	ANKRD17	O75179-4	1474	O75179-4;O75179-2;O75179	1474;2066;2067	S	NA	0.984053	86.671
Ankyrin repeat domain-containing protein 17	ANKRD17	O75179-4	1107	O75179-4;O75179-2;O75179	1107;1699;1700	S	-0.330973	0.929072	48.062
DnaJ homolog subfamily B member 6	DNAJB6	O75190-3	277	O75190-3;O75190	277;277	S	4.09995	1	161.85
Zinc finger protein 780A	ZNF780A	O75290-2	105	O75290-2;O75290	105;89	S	-1.45828	0.971408	42.793
Zinc finger protein 217	ZNF217	O75362	407	O75362	407	S	-1.12226	0.99717	97.948
Zinc finger protein 217	ZNF217	O75362	795	O75362	795	S	0.653112	1	187.27
Zinc finger protein 217	ZNF217	O75362	662	O75362	662	S	0.0253811	0.984985	99.206
Core histone macro-H2A.1	H2AFY	O75367-2	173	O75367-2;O75367-3;O75367	173;172;173	S	0.828432	0.785147	95.976
Filamin-B	FLNB	O75369-7	1927	O75369-7;O75369-2;O75369;O75369-5;O75369-4	1927;2083;2107;2107;2107	S	0.225225	0.99999	78.361
Filamin-B	FLNB	O75369-7	1933	O75369-7;O75369-2;O75369;O75369-5;O75369-4	1933;2089;2113;2113;2113	S	-1.98395	0.999727	92.862
Filamin-B	FLNB	O75369-7	814	O75369-7;O75369-2;O75369;O75369-5;O75369-4;O75369-6;O75369-3	814;983;983;983;983;983;983	S	-1.13905	0.974814	97.403
Filamin-B	FLNB	O75369-7	2298	O75369-7;O75369-2;O75369;O75369-6;O75369-3	2298;2454;2478;2413;2437	S	4.33062	0.99988	119.71
Filamin-B	FLNB	O75369-7	177	O75369-7;O75369-2;O75369;O75369-5;O75369-4;O75369-6;O75369-3	177;346;346;346;346;346;346	S	0.116024	1	130.31
Filamin-B	FLNB	O75369-7	147	O75369-7;O75369-2;O75369;O75369-5;O75369-4;O75369-6;O75369-3	147;316;316;316;316;316;316	S	-3.68427	0.996563	49.876
Filamin-B;Filamin-A	FLNB;FLNA	P21333-2	2135	O75369-7;O75369-2;O75369;O75369-5;O75369-4;P21333-2;P21333	1918;2074;2098;2098;2098;2135;2143	S	1.5288	0.995136	36.992
Filamin-B	FLNB	O75369-7	1336	O75369-7;O75369-2;O75369;O75369-5;O75369-4;O75369-6;O75369-3	1336;1505;1505;1505;1505;1505;1505	S	1.04344	1	128.55
Filamin-B	FLNB	O75369-7	2285	O75369-7;O75369-2;O75369;O75369-6;O75369-3	2285;2441;2465;2400;2424	S	-1.96598	0.999999	54.894
Nuclear receptor corepressor 1	NCOR1	O75376-2	2081	O75376-2;O75376	2081;2184	S	-3.21609	0.926263	48.133
Nuclear receptor corepressor 1	NCOR1	O75376-2	2017	O75376-2;O75376	2017;2120	S	-2.84653	1	51.445
Vesicle-associated membrane protein 4	VAMP4	O75379	30	O75379	30	S	-1.21617	1	102.22
Peroxisomal membrane protein PEX14	PEX14	O75381-2	189	O75381-2;O75381	189;232	S	-1.66069	0.956504	69.195
Peroxisomal membrane protein PEX14	PEX14	O75381-2	222	O75381-2;O75381	222;265	S	-1.02551	0.78083	62.553
Tripartite motif-containing protein 3	TRIM3	O75382-3	348	O75382-3;O75382-2;O75382	348;416;427	S	NA	1	51.762
Serine/threonine-protein kinase ULK1	ULK1	O75385	556	O75385	556	S	-3.19478	1	130.89
Serine/threonine-protein kinase ULK1	ULK1	O75385	623	O75385	623	S	2.94518	0.802567	64.037
Serine/threonine-protein kinase ULK1	ULK1	O75385	638	O75385	638	S	-0.825705	0.944094	55.382
Sperm-associated antigen 7	SPAG7	O75391	219	O75391	219	S	-1.31366	0.999693	35.842
Sperm-associated antigen 7	SPAG7	O75391	158	O75391	158	S	-1.80946	0.955453	66.199
Vesicle-trafficking protein SEC22b	SEC22B	O75396	174	O75396	174	S	-2.57058	0.822215	66.011
Vesicle-trafficking protein SEC22b	SEC22B	O75396	175	O75396	175	S	-0.923763	0.829908	94.111
Vesicle-trafficking protein SEC22b	SEC22B	O75396	164	O75396	164	S	-2.28444	0.999566	45.989
Vesicle-trafficking protein SEC22b	SEC22B	O75396	137	O75396	137	S	0.852142	1	117.72
Pre-mRNA-processing factor 40 homolog A	PRPF40A	O75400-3	867	O75400-3;O75400;O75400-2	867;885;858	S	1.15103	0.98972	204.82
Pre-mRNA-processing factor 40 homolog A	PRPF40A	O75400-3	870	O75400-3;O75400;O75400-2	870;888;861	S	2.84946	1	202.78
Pre-mRNA-processing factor 40 homolog A	PRPF40A	O75400-3	705	O75400-3;O75400;O75400-2	705;723;696	S	-5.36336	1	31.337
Transforming acidic coiled-coil-containing protein 1	TACC1	O75410-7	108	O75410-7;O75410;O75410-2	108;153;153	S	-5.0628	0.990788	39.787
PERQ amino acid-rich with GYF domain-containing protein 1	GIGYF1	O75420	862	O75420	862	S	-3.49615	0.89809	156.05
PERQ amino acid-rich with GYF domain-containing protein 1	GIGYF1	O75420	638	O75420	638	S	4.06667	0.997562	45.72
Leucine-rich repeat and calponin homology domain-containing protein 4	LRCH4	O75427	432	O75427	432	S	-0.539949	1	66.901
Leucine-rich repeat and calponin homology domain-containing protein 4	LRCH4	O75427	506	O75427	506	S	-1.72675	1	128.88
Leucine-rich repeat and calponin homology domain-containing protein 4	LRCH4	O75427	513	O75427	513	S	0.561882	0.970401	57.724
Mediator of RNA polymerase II transcription subunit 24	MED24	O75448-2	849	O75448-2;O75448	849;862	S	4.04864	0.923163	130.21
Mediator of RNA polymerase II transcription subunit 24	MED24	O75448-2	860	O75448-2;O75448	860;873	S	2.27109	0.818166	135.94
PC4 and SFRS1-interacting protein	PSIP1	O75475-2	129	O75475-2;O75475	129;129	S	2.92521	0.999981	166.45
PC4 and SFRS1-interacting protein	PSIP1	O75475-2	106	O75475-2;O75475	106;106	S	2.13401	0.95414	126.84
PC4 and SFRS1-interacting protein	PSIP1	O75475-2	177	O75475-2;O75475	177;177	S	0.0465126	0.999681	141.96
Serine/arginine-rich splicing factor 10	SRSF10	O75494-2	133	O75494-2;O75494;O75494-4;O75494-3	133;133;133;133	S	3.11539	1	42.27
Serine/arginine-rich splicing factor 10	SRSF10	O75494-2	159	O75494-2;O75494	159;160	S	0.0274277	0.999861	30.491
Serine/arginine-rich splicing factor 10	SRSF10	O75494-2	131	O75494-2;O75494;O75494-4;O75494-3	131;131;131;131	S	2.42733	0.999998	82.863
Tumor necrosis factor receptor superfamily member 21	TNFRSF21	O75509	541	O75509	541	S	-1.8838	0.998922	46.833
Splicing factor 3B subunit 1	SF3B1	O75533	488	O75533	488	S	1.17874	0.954381	81.092
Splicing factor 3B subunit 1	SF3B1	O75533	129	O75533	129	S	-2.05998	0.999994	47.801
Cold shock domain-containing protein E1	CSDE1	O75534	123	O75534	123	S	0.430841	0.999291	99.607
Interferon-inducible double stranded RNA-dependent protein kinase activator A	PRKRA	O75569	18	O75569	18	S	4.25191	0.996337	111.75
Ribosomal protein S6 kinase alpha-5	RPS6KA5	O75582-2	376	O75582-2;O75582	376;376	S	-3.46094	0.877557	46.198
Probable E3 ubiquitin-protein ligase MYCBP2	MYCBP2	O75592-2	3894	O75592-2;O75592	3894;3894	S	0.581568	0.97762	69.657
Probable E3 ubiquitin-protein ligase MYCBP2	MYCBP2	O75592-2	2649	O75592-2;O75592	2649;2649	S	-0.475491	0.951199	94.147
Probable E3 ubiquitin-protein ligase MYCBP2	MYCBP2	O75592-2	1586	O75592-2;O75592	1586;1586	S	-2.55622	0.805738	36.884
Probable E3 ubiquitin-protein ligase MYCBP2	MYCBP2	O75592-2	3467	O75592-2;O75592	3467;3467	S	1.91525	0.999999	139.94
Probable E3 ubiquitin-protein ligase MYCBP2	MYCBP2	O75592-2	2833	O75592-2;O75592	2833;2833	S	2.9898	0.988911	123.69
Probable E3 ubiquitin-protein ligase MYCBP2	MYCBP2	O75592-2	2751	O75592-2;O75592	2751;2751	S	3.19621	0.999417	109.39
Probable E3 ubiquitin-protein ligase MYCBP2	MYCBP2	O75592-2	2806	O75592-2;O75592	2806;2806	S	1.00346	0.999888	116.01
GTPase Era, mitochondrial	ERAL1	O75616-2	173	O75616-2;O75616	173;173	S	-2.08118	0.996895	67.195
U5 small nuclear ribonucleoprotein 200 kDa helicase	SNRNP200	O75643	26	O75643;O75643-2	26;26	S	-1.08588	0.999911	48.568
U5 small nuclear ribonucleoprotein 200 kDa helicase	SNRNP200	O75643	225	O75643;O75643-2	225;225	S	1.57728	1	131.24
U5 small nuclear ribonucleoprotein 200 kDa helicase	SNRNP200	O75643	835	O75643	835	S	-3.2946	0.931488	25.249
Oral-facial-digital syndrome 1 protein	OFD1	O75665-3	646	O75665-3;O75665	646;686	S	1.03394	0.913061	50.641
Oral-facial-digital syndrome 1 protein	OFD1	O75665-3	623	O75665-3;O75665	623;663	S	-2.54101	0.992451	107.41
Oral-facial-digital syndrome 1 protein	OFD1	O75665-3	629	O75665-3;O75665	629;669	S	-1.37717	0.999873	107.41
Oral-facial-digital syndrome 1 protein	OFD1	O75665-3	695	O75665-3;O75665	695;735	S	0.947243	0.962135	59.017
TOM1-like protein 1	TOM1L1	O75674	323	O75674	323	S	3.43011	0.945357	60.655
Ribosomal protein S6 kinase alpha-4	RPS6KA4	O75676-2	343	O75676-2;O75676	343;343	S	2.05802	0.999647	70.549
Ribosomal protein S6 kinase alpha-4	RPS6KA4	O75676-2	347	O75676-2;O75676	347;347	S	1.46199	0.999984	70.549
Ribosomal protein S6 kinase alpha-4	RPS6KA4	O75676-2	739	O75676-2;O75676	739;745	S	2.62667	1	47.856
Ribosomal protein S6 kinase alpha-4	RPS6KA4	O75676-2	675	O75676-2;O75676	675;681	S	3.50985	0.783372	193.35
Ribosomal protein S6 kinase alpha-4	RPS6KA4	O75676-2	676	O75676-2;O75676	676;682	S	3.51439	0.811116	193.35
Surfeit locus protein 6	SURF6	O75683	138	O75683	138	S	5.95456	1	46.921
Surfeit locus protein 6	SURF6	O75683	206	O75683	206	S	0.0648384	0.996614	48.466
Small subunit processome component 20 homolog	UTP20	O75691	2637	O75691	2637	S	-3.08845	0.999597	55.616
Nuclear pore complex protein Nup155	NUP155	O75694-2	933	O75694-2;O75694	933;992	S	5.00887	0.798204	37.774
WD repeat and HMG-box DNA-binding protein 1	WDHD1	O75717	383	O75717	383	S	-0.408018	0.999998	138.15
Paralemmin-1	PALM	O75781	124	O75781;O75781-2	124;124	S	-1.20806	1	37.379
Paralemmin-1	PALM	O75781	116	O75781;O75781-2	116;116	S	-2.12889	1	85.634
Paralemmin-1	PALM	O75781	189	O75781	189	S	-1.6718	0.990408	62.866
Protein phosphatase 1 regulatory subunit 15A	PPP1R15A	O75807	143	O75807	143	S	-0.656887	0.992742	47.037
Calpain-15	SOLH	O75808	1070	O75808	1070	S	-4.07658	0.995143	166.82
Calpain-15	SOLH	O75808	335	O75808;O75808-2	335;335	S	-1.10789	0.7991	39
Breast cancer anti-estrogen resistance protein 3	BCAR3	O75815	363	O75815;O75815-2	363;39	S	-0.628466	0.943953	51.688
Breast cancer anti-estrogen resistance protein 3	BCAR3	O75815	290	O75815	290	S	-2.92206	0.942093	49.095
Breast cancer anti-estrogen resistance protein 3	BCAR3	O75815	375	O75815;O75815-2	375;51	S	2.63426	1	108.98
Eukaryotic translation initiation factor 3 subunit G	EIF3G	O75821	42	O75821	42	S	3.71245	0.761218	71.548
Eukaryotic translation initiation factor 3 subunit J	EIF3J	O75822	127	O75822	127	S	-1.10073	1	40.662
CAAX prenyl protease 1 homolog	ZMPSTE24	O75844	310	O75844	310	S	-2.29191	1	58.106
Lathosterol oxidase	SC5D	O75845	253	O75845	253	S	0.491945	0.999998	81.586
Protein phosphatase 1 regulatory subunit 37	PPP1R37	O75864	561	O75864;O75864-2	561;88	S	3.36105	0.999203	67.36
Protein phosphatase 1 regulatory subunit 37	PPP1R37	O75864	50	O75864	50	S	-2.06653	0.891952	36.816
Cyclin-K	CCNK	O75909	340	O75909;O75909-1	340;340	S	5.0315	1	138.51
Cyclin-K	CCNK	O75909	324	O75909;O75909-1;O75909-4	324;324;324	S	0.401102	0.999994	69.153
E3 SUMO-protein ligase PIAS1	PIAS1	O75925	503	O75925	503	S	0.0596924	0.993187	164.2
E3 SUMO-protein ligase PIAS1	PIAS1	O75925	485	O75925	485	S	0.674835	0.944305	44.076
E3 SUMO-protein ligase PIAS1	PIAS1	O75925	488	O75925	488	S	0.781921	0.946228	58.286
Survival of motor neuron-related-splicing factor 30	SMNDC1	O75940	201	O75940	201	S	2.01197	0.996733	62.275
Triple functional domain protein	TRIO	O75962-4	2396	O75962-4;O75962;O75962-5	2396;2455;2455	S	-0.739531	0.99999	123.76
Triple functional domain protein	TRIO	O75962-4	2612	O75962-4;O75962;O75962-2;O75962-3	2612;2671;2495;170	S	-1.39788	0.985371	54.057
Triple functional domain protein	TRIO	O75962-4	2418	O75962-4;O75962;O75962-5	2418;2477;2477	S	-1.67925	0.979394	77.614
Triple functional domain protein	TRIO	O75962-4	2358	O75962-4;O75962;O75962-5	2358;2417;2417	S	-0.815102	0.952085	45.75
Triple functional domain protein;Kalirin	TRIO;KALRN	O75962-4	1720	O75962-4;O75962;O75962-5;O75962-2;O60229-5;O60229-6;O60229-4;O60229	1720;1779;1779;1779;146;76;76;1773	S	-1.66287	0.995339	58.524
Ribosomal L1 domain-containing protein 1	RSL1D1	O76021	427	O76021	427	S	4.72657	0.999998	160.39
Ribosomal L1 domain-containing protein 1	RSL1D1	O76021	361	O76021	361	S	7.17113	0.98684	106.27
Ribosomal L1 domain-containing protein 1	RSL1D1	O76021	443	O76021	443	S	-1.59642	0.999963	66.384
Ribosomal L1 domain-containing protein 1	RSL1D1	O76021	141	O76021	141	S	-0.503086	0.9848	25.813
Ribosomal L1 domain-containing protein 1	RSL1D1	O76021	392	O76021	392	S	2.87961	0.999508	73.466
Wolframin	WFS1	O76024	32	O76024	32	S	0.233805	0.999906	135.4
ATP-dependent Clp protease ATP-binding subunit clpX-like, mitochondrial	CLPX	O76031	617	O76031	617	S	-1.75591	0.977971	54.588
Cyclin-dependent kinase-like 5	CDKL5	O76039	407	O76039	407	S	-2.37707	0.999475	33.508
E3 ubiquitin-protein ligase RNF8	RNF8	O76064	157	O76064	157	S	-3.26814	0.999944	37.431
Signal recognition particle subunit SRP72	SRP72	O76094	611	O76094	611	S	-1.05238	0.94991	170.76
Signal recognition particle subunit SRP72	SRP72	O76094	621	O76094	621	S	7.12159	0.960725	161.31
Signal recognition particle subunit SRP72	SRP72	O76094	625	O76094	625	S	5.33532	0.75233	136.26
ATP-dependent DNA helicase Q4	RECQL4	O94761	89	O94761	89	S	1.33275	0.99728	58.25
ATP-dependent DNA helicase Q4	RECQL4	O94761	27	O94761	27	S	1.60495	0.999974	44.073
ATP-dependent DNA helicase Q5	RECQL5	O94762	727	O94762	727	S	-0.575243	0.99748	43.563
ATP-dependent DNA helicase Q5	RECQL5	O94762	815	O94762	815	S	1.66588	0.999994	81.234
Unconventional prefoldin RPB5 interactor 1	URI1	O94763-2	296	O94763-2;O94763	296;372	S	4.60266	0.918997	103.79
Unconventional prefoldin RPB5 interactor 1	URI1	O94763-2	299	O94763-2;O94763	299;375	S	-1.19137	0.794309	67.432
Serine/threonine-protein kinase 17B	STK17B	O94768	12	O94768	12	S	-2.48106	0.898843	53.11
Metastasis-associated protein MTA2	MTA2	O94776	54	O94776	54	S	-1.24113	0.948707	63.196
Metastasis-associated protein MTA2	MTA2	O94776	435	O94776	435	S	2.95177	0.997432	103.2
Ubiquitin carboxyl-terminal hydrolase 1	USP1	O94782	67	O94782	67	S	0.424871	0.92161	84.561
Serine/threonine-protein kinase 10	STK10	O94804	450	O94804	450	S	0.0250607	0.918507	50.525
Serine/threonine-protein kinase 10	STK10	O94804	13	O94804	13	S	-1.65069	0.958495	113.92
Serine/threonine-protein kinase 10;STE20-like serine/threonine-protein kinase	STK10;SLK	O94804	179	O94804;Q9H2G2-2;Q9H2G2	179;177;177	S	-3.77149	1	22.528
Serine/threonine-protein kinase 10	STK10	O94804	438	O94804	438	S	2.20731	1	184.62
Serine/threonine-protein kinase D3	PRKD3	O94806	364	O94806;O94806-2	364;364	S	-0.475651	1	108.55
Serine/threonine-protein kinase D3;Serine/threonine-protein kinase D1;Serine/threonine-protein kinase D2	PRKD3;PRKD1;PRKD2	Q9BZL6	706	O94806;Q15139;Q9BZL6	731;738;706	S	-0.724318	1	78.346
Serine/threonine-protein kinase D3;Serine/threonine-protein kinase D1	PRKD3;PRKD1	O94806	735	O94806;Q15139	735;742	S	0.771542	0.999856	76.14
Glutamine--fructose-6-phosphate aminotransferase [isomerizing] 2	GFPT2	O94808	244	O94808	244	S	3.12176	0.995833	158.31
Tubulin polymerization-promoting protein	TPPP	O94811	159	O94811	159	S	-0.859413	0.994396	41.494
Tubulin polymerization-promoting protein	TPPP	O94811	160	O94811	160	S	2.44436	0.924983	40.638
Kelch repeat and BTB domain-containing protein 11	KBTBD11	O94819	107	O94819	107	S	1.79289	1	56.829
Mitochondrial import receptor subunit TOM70	TOMM70A	O94826	91	O94826	91	S	0.157762	1	155.57
Pleckstrin homology domain-containing family G member 5	PLEKHG5	O94827-5	878	O94827-5;O94827-3;O94827;O94827-2;O94827-4	878;915;934;955;878	S	-1.38899	0.969142	93.241
Pleckstrin homology domain-containing family G member 5	PLEKHG5	O94827-5	903	O94827-5;O94827-3;O94827;O94827-2	903;940;959;980	S	1.36302	0.989488	132.96
TOX high mobility group box family member 4	TOX4	O94842	178	O94842	178	S	1.3084	0.9999	176.11
TOX high mobility group box family member 4	TOX4	O94842	182	O94842	182	S	3.41741	0.992602	176.11
Uncharacterized protein KIAA0754	KIAA0754	O94854-2	442	O94854-2;O94854	442;442	S	1.85357	1	122.09
Uncharacterized protein KIAA0754	KIAA0754	O94854-2	181	O94854-2;O94854	181;181	S	-1.35469	0.997105	121.66
Uncharacterized protein KIAA0754	KIAA0754	O94854-2	666	O94854-2;O94854	666;666	S	-1.2395	0.999809	119.02
FCH and double SH3 domains protein 2	FCHSD2	O94868-2	625	O94868-2;O94868	625;681	S	-0.453485	0.915255	31.837
Transmembrane and coiled-coil domains protein 1	TMCC1	O94876	414	O94876	414	S	-1.09582	0.930049	98.894
Transmembrane and coiled-coil domains protein 1	TMCC1	O94876	382	O94876	382	S	-1.52722	1	82.325
SAM and SH3 domain-containing protein 1	SASH1	O94885	507	O94885	507	S	0.259783	0.999801	51.442
SAM and SH3 domain-containing protein 1	SASH1	O94885	442	O94885	442	S	2.40876	0.999739	74.784
SAM and SH3 domain-containing protein 1	SASH1	O94885	614	O94885	614	S	0.295248	0.999977	57.618
SAM and SH3 domain-containing protein 1	SASH1	O94885	743	O94885	743	S	-1.15506	0.913844	8.7184
SAM and SH3 domain-containing protein 1	SASH1	O94885	813	O94885	813	S	1.23515	0.999954	52.19
SAM and SH3 domain-containing protein 1	SASH1	O94885	407	O94885	407	S	2.4722	0.999106	76.069
FERM, RhoGEF and pleckstrin domain-containing protein 2	FARP2	O94887-2	439	O94887-2;O94887	439;439	S	0.731562	0.997778	130.17
FERM, RhoGEF and pleckstrin domain-containing protein 2	FARP2	O94887-2	389	O94887-2;O94887	389;389	S	-1.79951	0.997299	25.313
UBX domain-containing protein 7	UBXN7	O94888	280	O94888	280	S	-0.547449	0.928713	171
UBX domain-containing protein 7	UBXN7	O94888	288	O94888	288	S	1.00174	0.999998	164.68
UBX domain-containing protein 7	UBXN7	O94888	106	O94888	106	S	-2.19714	1	37.434
Proline synthase co-transcribed bacterial homolog protein	PROSC	O94903	244	O94903	244	S	1.43509	0.990663	65.618
Pre-mRNA cleavage complex 2 protein Pcf11	PCF11	O94913	705	O94913	705	S	-1.96188	1	128.15
Pre-mRNA cleavage complex 2 protein Pcf11	PCF11	O94913	777	O94913	777	S	-0.953302	1	62.951
Pre-mRNA cleavage complex 2 protein Pcf11	PCF11	O94913	1520	O94913	1520	S	-1.29675	1	96.83
Pre-mRNA cleavage complex 2 protein Pcf11	PCF11	O94913	489	O94913	489	S	2.90679	0.897282	78.095
Pre-mRNA cleavage complex 2 protein Pcf11	PCF11	O94913	494	O94913	494	S	2.99043	1	64.246
Protein furry homolog-like	FRYL	O94915	844	O94915	844	S	-2.17556	0.999983	67.31
Protein furry homolog-like	FRYL	O94915	1941	O94915	1941	S	-0.535149	0.862046	67.679
Protein furry homolog-like	FRYL	O94915	2272	O94915	2272	S	1.58201	0.993977	97.944
Nuclear factor of activated T-cells 5	NFAT5	O94916-2	69	O94916-2;O94916-3;O94916	69;98;145	S	-3.7301	0.883566	38.602
Nuclear factor of activated T-cells 5	NFAT5	O94916-2	79	O94916-2;O94916-3;O94916	79;108;155	S	-2.30178	0.999443	39.249
Cyclin-dependent kinase 14	CDK14	O94921	134	O94921;O94921-3;O94921-2	134;88;116	S	-0.134928	0.999999	81.921
Cyclin-dependent kinase 14	CDK14	O94921	24	O94921	24	S	-1.58233	0.989027	51.767
Actin-binding LIM protein 3	ABLIM3	O94929-2	392	O94929-2;O94929-3;O94929	392;408;503	S	-0.999083	0.805292	58.787
Actin-binding LIM protein 3	ABLIM3	O94929-2	474	O94929-2;O94929-3;O94929;O94929-4	474;490;585;71	S	-1.60774	0.998296	26.227
Lysine-specific demethylase 4B	KDM4B	O94953	920	O94953	920	S	-2.45262	1	63.915
Lysine-specific demethylase 4B	KDM4B	O94953	622	O94953	622	S	-2.0143	0.940877	14.748
Protein SOGA1;N-terminal form;C-terminal 80 kDa form	SOGA1	O94964-3	432	O94964-3;O94964;O94964-2	432;1303;1541	S	1.73645	0.956458	136.06
Protein SOGA1;N-terminal form;C-terminal 80 kDa form	SOGA1	O94964-3	472	O94964-3;O94964;O94964-2	472;1343;1581	S	3.55156	0.997795	22.262
Protein SOGA1;N-terminal form;C-terminal 80 kDa form	SOGA1	O94964-3	146	O94964-3;O94964;O94964-2	146;1017;1255	S	1.24439	0.98673	43.291
WD repeat-containing protein 47	WDR47	O94967-2	284	O94967-2;O94967;O94967-3	284;312;312	S	-3.29578	0.999987	70.016
E3 ubiquitin-protein ligase TRIM37	TRIM37	O94972-2	651	O94972-2;O94972	651;773	S	-1.92213	0.81426	25.104
Protein transport protein Sec31A	SEC31A	O94979-7	532	O94979-7;O94979-6;O94979-3;O94979-4;O94979-2;O94979;O94979-8	532;760;799;760;799;799;799	S	2.39806	1	138.36
Protein transport protein Sec31A	SEC31A	O94979-7	912	O94979-7;O94979-6;O94979-3;O94979-4;O94979-2;O94979;O94979-8	912;1010;1049;1124;1148;1163;1176	S	1.90538	0.999489	160.67
Centrosomal protein of 152 kDa	CEP152	O94986	1405	O94986	1405	S	0.720696	1	53.514
Protein FAM13A	FAM13A	O94988-6	373	O94988-6;O94988-5;O94988-1;O94988;O94988-3	373;387;401;727;401	S	-0.216299	0.999993	52.403
Semaphorin-3D	SEMA3D	O95025	481	O95025	481	S	4.0237	0.845355	40.495
Tight junction protein ZO-3	TJP3	O95049	112	O95049;O95049-3;O95049-2	112;131;131	S	-0.51364	0.951417	38.449
Tight junction protein ZO-3	TJP3	O95049	385	O95049;O95049-3;O95049-2	385;390;404	S	-0.104923	0.921154	61.049
Tight junction protein ZO-3	TJP3	O95049	392	O95049;O95049-3;O95049-2	392;397;411	S	-2.33546	0.999934	43.077
Tight junction protein ZO-3	TJP3	O95049	333	O95049;O95049-3;O95049-2	333;338;352	S	1.12478	0.991487	60.255
Tight junction protein ZO-3	TJP3	O95049	341	O95049;O95049-3;O95049-2	341;346;360	S	0.799498	0.997985	185.41
Tight junction protein ZO-3	TJP3	O95049	345	O95049;O95049-3;O95049-2	345;350;364	S	2.82822	0.999998	231.12
Tight junction protein ZO-3	TJP3	O95049	212	O95049;O95049-3;O95049-2	212;231;231	S	-1.92271	1	81.557
Tight junction protein ZO-3	TJP3	O95049	203	O95049;O95049-3;O95049-2	203;222;222	S	NA	1	69.963
Tight junction protein ZO-3	TJP3	O95049	164	O95049;O95049-3;O95049-2	164;183;183	S	2.19496	0.999994	72.917
Tight junction protein ZO-3	TJP3	O95049	169	O95049;O95049-3;O95049-2	169;188;188	S	-1.71603	0.999986	46.082
Tight junction protein ZO-3	TJP3	O95049	605	O95049;O95049-3;O95049-2	605;610;624	S	-0.464313	0.999933	59.693
Tight junction protein ZO-3	TJP3	O95049	870	O95049;O95049-3;O95049-2	870;875;889	S	1.96743	0.956226	176.34
Tight junction protein ZO-3	TJP3	O95049	360	O95049;O95049-3;O95049-2	360;365;379	S	2.36696	0.999434	64.689
G2/mitotic-specific cyclin-B2	CCNB2	O95067	392	O95067	392	S	-1.79897	1	74.477
G2/mitotic-specific cyclin-B2	CCNB2	O95067	398	O95067	398	S	-3.44817	0.999321	47.468
E3 ubiquitin-protein ligase UBR5	UBR5	O95071	1549	O95071	1549	S	2.09282	0.952549	22.387
E3 ubiquitin-protein ligase UBR5	UBR5	O95071	327	O95071	327	S	0.719767	1	79.702
Ubiquitin conjugation factor E4 B	UBE4B	O95155-2	238	O95155-2;O95155;O95155-3	238;238;122	S	1.32956	0.996791	132.09
Ubiquitin conjugation factor E4 B	UBE4B	O95155-2	1136	O95155-2;O95155;O95155-3	1136;1265;1024	S	-1.50008	0.938359	33.604
Ubiquitin conjugation factor E4 B	UBE4B	O95155-2	31	O95155-2;O95155	31;31	S	-1.22284	0.836794	37.894
Ubiquitin conjugation factor E4 B	UBE4B	O95155-2	105	O95155-2;O95155	105;105	S	-1.70664	0.997995	80.159
Elongator complex protein 1	IKBKAP	O95163	471	O95163	471	S	2.15576	1	80.743
Zinc finger protein 205	ZNF205	O95201	94	O95201	94	S	-2.41726	1	43.7
Epsin-2	EPN2	O95208-3	143	O95208-3;O95208-2;O95208	143;182;182	S	-0.498999	0.976793	94.346
Starch-binding domain-containing protein 1	STBD1	O95210	175	O95210	175	S	1.89966	0.75442	15.713
Starch-binding domain-containing protein 1	STBD1	O95210	211	O95210	211	S	-0.698299	0.994363	96.196
Zinc finger Ran-binding domain-containing protein 2	ZRANB2	O95218-2	143	O95218-2;O95218	143;143	S	-2.08979	1	34.996
Zinc finger Ran-binding domain-containing protein 2	ZRANB2	O95218-2	120	O95218-2;O95218	120;120	S	2.75555	1	149.23
Zinc finger Ran-binding domain-containing protein 2	ZRANB2	O95218-2	153	O95218-2;O95218	153;153	S	-0.252768	1	220.15
Zinc finger Ran-binding domain-containing protein 2	ZRANB2	O95218-2	188	O95218-2;O95218	188;188	S	-1.39089	0.999999	153.26
Zinc finger Ran-binding domain-containing protein 2	ZRANB2	O95218-2	305	O95218-2	305	S	1.50911	0.999487	103.69
Zinc finger Ran-binding domain-containing protein 2	ZRANB2	O95218-2	307	O95218-2	307	S	0.782812	0.996596	103.69
Luc7-like protein 3	LUC7L3	O95232	431	O95232	431	S	0.213661	0.999669	98.811
Luc7-like protein 3	LUC7L3	O95232	115	O95232	115	S	-2.02897	0.782049	55.593
Kinesin-like protein KIF20A	KIF20A	O95235	532	O95235	532	S	2.77191	0.994595	71.06
Chromosome-associated kinesin KIF4A	KIF4A	O95239	810	O95239;O95239-2	810;810	S	-2.01747	0.995816	52.419
Chromosome-associated kinesin KIF4A	KIF4A	O95239	886	O95239;O95239-2	886;886	S	-1.75558	0.999997	31.844
Chromosome-associated kinesin KIF4A	KIF4A	O95239	887	O95239;O95239-2	887;887	S	-1.75558	0.999997	31.844
Chromosome-associated kinesin KIF4A;Chromosome-associated kinesin KIF4B	KIF4A;KIF4B	O95239	394	O95239;O95239-2;Q2VIQ3	394;394;394	S	-0.40774	1	65.08
Chromosome-associated kinesin KIF4A	KIF4A	O95239	801	O95239;O95239-2	801;801	S	2.16149	0.999846	97.945
Histone acetyltransferase KAT7	KAT7	O95251	50	O95251	50	S	0.787361	0.99869	92.508
Histone acetyltransferase KAT7	KAT7	O95251	57	O95251	57	S	2.12951	0.961604	99.277
Histone acetyltransferase KAT7	KAT7	O95251	124	O95251	124	S	1.46705	0.855415	74.787
Histone acetyltransferase KAT7	KAT7	O95251	102	O95251	102	S	0.084034	0.866225	94.237
Vesicle-associated membrane protein-associated protein B/C	VAPB	O95292	156	O95292	156	S	1.63044	0.984311	113.08
Vesicle-associated membrane protein-associated protein B/C	VAPB	O95292	158	O95292	158	S	-0.073595	0.992863	109.65
Vesicle-associated membrane protein-associated protein B/C	VAPB	O95292	160	O95292	160	S	2.02856	0.98983	77.091
SNARE-associated protein Snapin	SNAPIN	O95295	133	O95295	133	S	0.111658	0.999995	87.615
Myelin protein zero-like protein 1	MPZL1	O95297-4	80	O95297-4;O95297-2;O95297	80;203;204	S	2.4895	0.797474	60.925
Myelin protein zero-like protein 1	MPZL1	O95297-4	82	O95297-4;O95297-2;O95297	82;205;206	S	2.00074	0.919952	107.62
Myelin protein zero-like protein 1	MPZL1	O95297-4	86	O95297-4;O95297-2;O95297	86;209;210	S	0.863749	0.997422	175.16
Myelin protein zero-like protein 1	MPZL1	O95297-4	136	O95297-4;O95297-2;O95297	136;259;260	S	0.0159931	0.998852	67.445
Myelin protein zero-like protein 1	MPZL1	O95297-4	95	O95297-4;O95297-2;O95297	95;218;219	S	0.884094	0.985274	33.951
Myelin protein zero-like protein 1	MPZL1	O95297-4	97	O95297-4;O95297-2;O95297	97;220;221	S	2.88233	0.990653	54.757
Transforming acidic coiled-coil-containing protein 2	TACC2	O95359-5	658	O95359-5;O95359-3;O95359;O95359-6;O95359-1;O95359-2	658;2512;2512;590;590;212	S	2.58106	0.993279	68.758
Transforming acidic coiled-coil-containing protein 2	TACC2	O95359-5	463	O95359-5;O95359-3;O95359;O95359-6;O95359-1;O95359-2	463;2317;2317;395;395;21	S	2.16359	0.985428	54.062
Transforming acidic coiled-coil-containing protein 2	TACC2	O95359-5	467	O95359-5;O95359-3;O95359;O95359-6;O95359-1;O95359-2	467;2321;2321;399;399;25	S	1.96405	0.997944	54.574
Transforming acidic coiled-coil-containing protein 2	TACC2	O95359-5	218	O95359-5;O95359-3;O95359;O95359-6;O95359-1	218;2072;2072;150;150	S	0.226009	0.805366	108.74
Transforming acidic coiled-coil-containing protein 2	TACC2	O95359-5	372	O95359-5;O95359-3;O95359;O95359-6;O95359-1	372;2226;2226;304;304	S	1.85045	1	30.293
Zinc finger and BTB domain-containing protein 7A	ZBTB7A	O95365	337	O95365	337	S	-0.370426	0.999999	158.5
Zinc finger and BTB domain-containing protein 7A	ZBTB7A	O95365	511	O95365	511	S	0.120375	0.955903	68.993
Zinc finger and BTB domain-containing protein 7A	ZBTB7A	O95365	526	O95365	526	S	1.92072	0.770746	94.201
Mitogen-activated protein kinase kinase kinase 6	MAP3K6	O95382-3	1121	O95382-3;O95382	1121;1129	S	0.451546	1	108.43
Mitogen-activated protein kinase kinase kinase 6	MAP3K6	O95382-3	956	O95382-3;O95382;O95382-2	956;964;687	S	-2.18162	0.940424	38.125
Pre-mRNA-splicing factor SLU7	SLU7	O95391	215	O95391	215	S	3.31591	1	89.786
Phosphoacetylglucosamine mutase	PGM3	O95394	64	O95394	64	S	-0.177633	0.935293	99.789
Adenylyltransferase and sulfurtransferase MOCS3;Molybdopterin-synthase adenylyltransferase;Molybdopterin-synthase sulfurtransferase	MOCS3	O95396	47	O95396	47	S	2.05554	1	40.095
Mediator of RNA polymerase II transcription subunit 26	MED26	O95402	361	O95402	361	S	-0.24865	0.999998	49.575
Supervillin	SVIL	O95425-2	238	O95425-2;O95425	238;238	S	0.330788	0.987774	94.947
Supervillin	SVIL	O95425-2	245	O95425-2;O95425	245;245	S	4.60972	1	157.38
Supervillin	SVIL	O95425-2	313	O95425-2;O95425	313;707	S	-0.344822	1	37.279
Supervillin	SVIL	O95425-2	270	O95425-2;O95425	270;270	S	-0.11883	0.999996	77.32
Supervillin	SVIL	O95425-2	221	O95425-2;O95425	221;221	S	2.25191	1	124.51
Supervillin	SVIL	O95425-2	488	O95425-2;O95425	488;914	S	-0.747246	0.881451	58.121
Supervillin	SVIL	O95425-2	694	O95425-2;O95425	694;1120	S	-0.564938	0.807038	70.956
Supervillin	SVIL	O95425-2	542	O95425-2;O95425	542;968	S	0.929682	1	180.84
BAG family molecular chaperone regulator 4	BAG4	O95429	179	O95429	179	S	0.110367	0.939114	32.974
Activator of 90 kDa heat shock protein ATPase homolog 1	AHSA1	O95433	218	O95433	218	S	-0.431681	0.792128	85.305
Poly(A)-specific ribonuclease PARN	PARN	O95453	619	O95453	619	S	5.95388	1	106.46
Poly(A)-specific ribonuclease PARN	PARN	O95453	623	O95453	623	S	2.48086	0.990131	58.215
Poly(A)-specific ribonuclease PARN	PARN	O95453	557	O95453	557	S	0.160469	0.999999	141.69
Proteasome assembly chaperone 1	PSMG1	O95456-2	159	O95456-2;O95456	159;180	S	-2.19574	0.829658	64.25
Proteasome assembly chaperone 1	PSMG1	O95456-2	165	O95456-2;O95456	165;186	S	-2.92652	0.993319	45.113
Formin-like protein 1	FMNL1	O95466	184	O95466;O95466-2	184;184	S	-2.9566	0.98831	31.677
Claudin-7	CLDN7	O95471	206	O95471	206	S	3.64854	0.997043	97.85
Claudin-7	CLDN7	O95471	207	O95471	207	S	1.88983	0.825481	70.631
CTD nuclear envelope phosphatase 1	CTDNEP1	O95476	49	O95476	49	S	-1.72182	0.941056	48.593
Protein transport protein Sec24B	SEC24B	O95487-2	1189	O95487-2;O95487	1189;1224	S	-0.8591	0.9964	154.78
NAD kinase	NADK	O95544	64	O95544	64	S	-0.0594768	0.999778	49.309
NAD kinase	NADK	O95544	46	O95544	46	S	-0.174349	0.763906	89.451
NAD kinase	NADK	O95544	48	O95544	48	S	2.9489	0.998281	64.451
NAD kinase	NADK	O95544	50	O95544	50	S	-2.84942	0.937935	25.471
Vesicle transport protein SFT2B	SFT2D2	O95562	9	O95562	9	S	-0.752069	0.999145	46.891
Long-chain-fatty-acid--CoA ligase 3	ACSL3	O95573	683	O95573	683	S	-2.35127	0.982276	47.434
Zinc finger and BTB domain-containing protein 11	ZBTB11	O95625	1050	O95625	1050	S	0.571436	1	62.196
CCR4-NOT transcription complex subunit 4	CNOT4	O95628-3	473	O95628-3;O95628-2;O95628;O95628-8;O95628-4;O95628-7;O95628-6	473;487;490;487;490;490;490	S	-2.69075	0.98284	33.431
STAM-binding protein	STAMBP	O95630	247	O95630	247	S	-5.42151	0.885046	45.285
Cleavage and polyadenylation specificity factor subunit 4	CPSF4	O95639	202	O95639	202	S	0.757811	0.813054	198.83
Nuclear factor of activated T-cells, cytoplasmic 1	NFATC1	O95644-9	197	O95644-9;O95644-5;O95644-4;O95644-7;O95644-6;O95644;O95644-8;O95644-3;O95644-2	197;220;233;197;220;233;197;220;233	S	0.169865	0.999856	109.49
Nuclear factor of activated T-cells, cytoplasmic 1	NFATC1	O95644-9	201	O95644-9;O95644-5;O95644-4;O95644-7;O95644-6;O95644;O95644-8;O95644-3;O95644-2	201;224;237;201;224;237;201;224;237	S	-5.26965	0.951697	109.49
Nuclear factor of activated T-cells, cytoplasmic 1	NFATC1	O95644-9	736	O95644-9;O95644-5;O95644-4;O95644-7;O95644-6;O95644	736;759;772;736;759;772	S	-3.35932	0.999436	39.964
N-acetylserotonin O-methyltransferase-like protein	ASMTL	O95671-2	21	O95671-2;O95671	21;21	S	3.24055	0.990059	77.53
Phosphatidate cytidylyltransferase 2	CDS2	O95674	21	O95674	21	S	-1.95171	0.859264	40.938
FGFR1 oncogene partner	FGFR1OP	O95684	156	O95684;O95684-2	156;156	S	3.33201	0.999999	170.8
FGFR1 oncogene partner	FGFR1OP	O95684	160	O95684;O95684-2	160;160	S	3.62406	1	170.8
Protein phosphatase 1 regulatory subunit 3D	PPP1R3D	O95685	46	O95685	46	S	1.69535	0.999734	52.438
Protein phosphatase 1 regulatory subunit 3D	PPP1R3D	O95685	74	O95685	74	S	0.950512	0.929929	26.106
Protein phosphatase 1 regulatory subunit 3D	PPP1R3D	O95685	25	O95685	25	S	0.307707	0.984272	156.32
Bromodomain-containing protein 1	BRD1	O95696-2	983	O95696-2;O95696	983;852	S	-2.29351	0.959821	128.76
Bromodomain-containing protein 1	BRD1	O95696-2	128	O95696-2;O95696	128;128	S	2.32925	0.992665	70.569
Bromodomain-containing protein 1	BRD1	O95696-2	906	O95696-2	906	S	0.437351	0.971957	112.66
Bromodomain-containing protein 1	BRD1	O95696-2	1183	O95696-2;O95696	1183;1052	S	2.69169	0.848599	52.382
Bromodomain-containing protein 1	BRD1	O95696-2	1186	O95696-2;O95696	1186;1055	S	2.72429	0.999931	71.08
E3 ubiquitin-protein ligase HERC2	HERC2	O95714	2928	O95714	2928	S	0.959291	0.97509	38.66
E3 ubiquitin-protein ligase HERC2;Putative HERC2-like protein 3	HERC2;HERC2P3	O95714	1601	O95714;Q9BVR0	1601;328	S	1.80098	1	67.626
Serine/threonine-protein kinase OSR1	OXSR1	O95747	359	O95747	359	S	1.94168	0.999993	53.103
Heat shock 70 kDa protein 4L;Heat shock 70 kDa protein 4;Heat shock protein 105 kDa	HSPA4L;HSPA4;HSPH1	P34932	384	O95757;P34932;Q92598-2;Q92598-3;Q92598	384;384;384;343;384	S	-0.141537	1	131.46
Heat shock 70 kDa protein 4L	HSPA4L	O95757	74	O95757	74	S	-2.46778	1	57.552
Heat shock 70 kDa protein 4L	HSPA4L	O95757	579	O95757	579	S	-3.1311	0.999846	45.781
MLN64 N-terminal domain homolog	STARD3NL	O95772-2	32	O95772-2;O95772	32;39	S	1.33624	0.99903	39.332
N-alpha-acetyltransferase 38, NatC auxiliary subunit	NAA38	O95777	93	O95777	93	S	-2.3592	1	28.731
Protein Wiz	WIZ	O95785	983	O95785	983	S	2.91576	0.830932	68.744
Protein Wiz	WIZ	O95785	1146	O95785;O95785-2	1146;289	S	2.10514	0.99551	48.34
Protein Wiz	WIZ	O95785	1151	O95785;O95785-2	1151;294	S	1.73771	0.86115	48.34
Protein Wiz	WIZ	O95785	996	O95785	996	S	1.19646	0.943946	69.233
Protein Wiz	WIZ	O95785	1012	O95785	1012	S	-4.43792	0.986892	191.39
Protein Wiz	WIZ	O95785	1017	O95785	1017	S	-0.114931	1	193.51
Protein Wiz	WIZ	O95785	1134	O95785;O95785-2	1134;277	S	-0.0794621	1	142.27
Protein Wiz	WIZ	O95785	1106	O95785;O95785-2	1106;249	S	-0.167633	0.999684	32.282
Double-stranded RNA-binding protein Staufen homolog 1	STAU1	O95793-2	197	O95793-2;O95793	197;278	S	3.3333	0.964733	91.021
Tetratricopeptide repeat protein 4	TTC4	O95801	51	O95801	51	S	3.92958	1	18.098
BAG family molecular chaperone regulator 2	BAG2	O95816	73	O95816	73	S	-0.60964	0.999877	37.367
BAG family molecular chaperone regulator 3	BAG3	O95817	173	O95817	173	S	2.99218	0.966018	126.56
BAG family molecular chaperone regulator 3	BAG3	O95817	289	O95817	289	S	5.1162	0.999778	82.661
BAG family molecular chaperone regulator 3	BAG3	O95817	291	O95817	291	S	-1.79665	0.986413	59.428
BAG family molecular chaperone regulator 3	BAG3	O95817	377	O95817	377	S	0.677469	0.999768	103.13
BAG family molecular chaperone regulator 3	BAG3	O95817	386	O95817	386	S	3.17316	0.781045	143.5
Mitogen-activated protein kinase kinase kinase kinase 4	MAP4K4	O95819-2	777	O95819-2;O95819;O95819-4;O95819-5;O95819-3	777;805;723;800;885	S	-1.44505	0.982449	58.524
Mitogen-activated protein kinase kinase kinase kinase 4	MAP4K4	O95819-2	824	O95819-2;O95819;O95819-4;O95819-5;O95819-3	824;852;770;847;932	S	1.88155	0.997962	169.81
Mitogen-activated protein kinase kinase kinase kinase 4	MAP4K4	O95819-2	827	O95819-2;O95819;O95819-4;O95819-5;O95819-3	827;855;773;850;935	S	-3.9366	0.965298	169.81
Mitogen-activated protein kinase kinase kinase kinase 4	MAP4K4	O95819-2	872	O95819-2;O95819;O95819-4;O95819-5;O95819-3	872;900;818;895;980	S	2.90758	1	125.02
Mitogen-activated protein kinase kinase kinase kinase 4	MAP4K4	O95819-2	571	O95819-2;O95819	571;602	S	-0.463417	0.983931	45.35
Mitogen-activated protein kinase kinase kinase kinase 4	MAP4K4	O95819-2	598	O95819-2;O95819;O95819-4;O95819-5;O95819-3	598;629;544;621;706	S	1.81768	0.893431	79.39
Mitogen-activated protein kinase kinase kinase kinase 4	MAP4K4	O95819-2	600	O95819-2;O95819;O95819-4;O95819-5;O95819-3	600;631;546;623;708	S	6.05855	0.98016	81.675
Apoptosis-inducing factor 1, mitochondrial	AIFM1	O95831-3	264	O95831-3;O95831	264;268	S	2.33525	0.999978	17.032
Serine/threonine-protein kinase LATS1	LATS1	O95835-2	613	O95835-2;O95835	613;613	S	1.27655	0.934123	87.595
Serine/threonine-protein kinase LATS1	LATS1	O95835-2	464	O95835-2;O95835	464;464	S	1.32636	0.997144	94.942
Methyl-CpG-binding domain protein 3	MBD3	O95983-2	53	O95983-2;O95983	53;85	S	0.634632	0.958251	55.359
Securin;Securin-2	PTTG1;PTTG2	O95997	165	O95997;Q9NZH5-2;Q9NZH5	165;165;165	S	1.71942	1	106.1
Securin;Putative pituitary tumor-transforming gene 3 protein	PTTG1;PTTG3P	O95997	31	O95997;Q9NZH4	31;31	S	-3.16314	0.99122	31.565
B-cell lymphoma/leukemia 10	BCL10	O95999	138	O95999	138	S	1.4789	0.999816	124.13
Molybdopterin synthase catalytic subunit	MOCS2	O96007	20	O96007	20	S	-3.10696	1	74.756
Serine/threonine-protein kinase PAK 4	PAK4	O96013	181	O96013	181	S	4.9197	0.999999	152.85
Serine/threonine-protein kinase PAK 4	PAK4	O96013	291	O96013;O96013-4;O96013-3	291;201;138	S	1.75481	0.994741	55.115
Serine/threonine-protein kinase PAK 4	PAK4	O96013	104	O96013;O96013-4;O96013-2	104;104;104	S	5.52384	1	67.748
Serine/threonine-protein kinase PAK 4	PAK4	O96013	474	O96013;O96013-4;O96013-2;O96013-3	474;384;309;321	S	-1.54001	0.999152	144.09
Amyloid beta A4 precursor protein-binding family A member 3	APBA3	O96018	11	O96018	11	S	-1.75043	0.792647	8.9402
Actin-like protein 6A	ACTL6A	O96019-2	191	O96019-2;O96019	191;233	S	0.790571	1	38.492
Histone-lysine N-methyltransferase NSD2	WHSC1	O96028-5	614	O96028-5;O96028-3;O96028	614;614;614	S	-1.54681	0.999966	104.08
Histone-lysine N-methyltransferase NSD2	WHSC1	O96028-5	121	O96028-5;O96028-3;O96028;O96028-6;O96028-7	121;121;121;121;121	S	0.825844	0.999098	69.797
Histone-lysine N-methyltransferase NSD2	WHSC1	O96028-5	437	O96028-5;O96028-3;O96028;O96028-6	437;437;437;437	S	NA	1	34.349
Histone-lysine N-methyltransferase NSD2	WHSC1	O96028-5	618	O96028-5	618	S	0.400667	0.923771	97.918
L-lactate dehydrogenase A chain;L-lactate dehydrogenase A-like 6A;L-lactate dehydrogenase C chain;L-lactate dehydrogenase B chain	LDHA;LDHAL6A;LDHC;LDHB	P07195	162	P00338;P00338-2;Q6ZMR3;P07864;P07195	161;161;161;161;162	S	-0.574161	0.999997	43.524
L-lactate dehydrogenase A chain	LDHA	P00338	310	P00338;P00338-2	310;310	S	-1.62304	0.944419	47.517
NADH-cytochrome b5 reductase 3;NADH-cytochrome b5 reductase 3 membrane-bound form;NADH-cytochrome b5 reductase 3 soluble form	CYB5R3	P00387-2	15	P00387-2;P00387	15;38	S	-1.84873	0.957179	37.5
Glutathione reductase, mitochondrial	GSR	P00390-2	472	P00390-2;P00390	472;515	S	-3.69547	0.863215	72.315
Aspartate aminotransferase, mitochondrial	GOT2	P00505	143	P00505	143	S	-3.26801	1	37.925
Tyrosine-protein kinase ABL1	ABL1	P00519-2	588	P00519-2;P00519	588;569	S	2.27236	1	205.53
Tyrosine-protein kinase ABL1;Abelson tyrosine-protein kinase 2	ABL1;ABL2	P42684-9	275	P00519-2;P00519;P42684-9;P42684-4;P42684-7;P42684-10;P42684-5;P42684-2;P42684-6;P42684-3;P42684;P42684-8	284;265;275;275;290;296;311;275;290;296;311;290	S	-1.1228	0.930988	26.512
Tyrosine-protein kinase ABL1	ABL1	P00519-2	16	P00519-2	16	S	-2.84887	1	88.159
Epidermal growth factor receptor	EGFR	P00533	1166	P00533	1166	S	1.57811	0.972423	91.847
Epidermal growth factor receptor	EGFR	P00533	991	P00533	991	S	1.59752	0.999846	164.84
Epidermal growth factor receptor	EGFR	P00533	1064	P00533	1064	S	-0.249878	0.999999	75.668
Epidermal growth factor receptor	EGFR	P00533	1039	P00533	1039	S	-0.878517	0.916898	101.43
Epidermal growth factor receptor;Receptor tyrosine-protein kinase erbB-4;ERBB4 intracellular domain;Receptor tyrosine-protein kinase erbB-2	EGFR;ERBB4;ERBB2	P00533	720	P00533;Q15303-4;Q15303-3;Q15303-2;Q15303;P04626-3;P04626-2;P04626-4;P04626	720;716;726;716;726;42;118;713;728	S	-2.59163	0.950963	11.211
Phosphoglycerate kinase 1	PGK1	P00558	115	P00558	115	S	-3.46759	1	80.665
Phosphoglycerate kinase 1	PGK1	P00558	203	P00558	203	S	4.31773	1	101.94
Myc proto-oncogene protein	MYC	P01106	62	P01106;P01106-2	62;77	S	-4.6977	0.947834	123.89
HLA class I histocompatibility antigen, A-80 alpha chain;HLA class I histocompatibility antigen, A-23 alpha chain;HLA class I histocompatibility antigen, A-69 alpha chain;HLA class I histocompatibility antigen, A-24 alpha chain;HLA class I histocompatibility antigen, A-2 alpha chain;HLA class I histocompatibility antigen, A-68 alpha chain	HLA-A	Q09160	352	Q09160;P30447;P10316;P05534;P01892;P01891	352;352;352;352;352;352	S	0.571693	0.913681	64.355
HLA class I histocompatibility antigen, A-80 alpha chain;HLA class I histocompatibility antigen, A-23 alpha chain;HLA class I histocompatibility antigen, A-69 alpha chain;HLA class I histocompatibility antigen, A-24 alpha chain;HLA class I histocompatibility antigen, A-2 alpha chain;HLA class I histocompatibility antigen, A-68 alpha chain	HLA-A	Q09160	356	Q09160;P30447;P10316;P05534;P01892;P01891	356;356;356;356;356;356	S	-0.264091	0.946318	42.951
HLA class I histocompatibility antigen, A-80 alpha chain;HLA class I histocompatibility antigen, A-23 alpha chain;HLA class I histocompatibility antigen, A-69 alpha chain;HLA class I histocompatibility antigen, A-24 alpha chain;HLA class I histocompatibility antigen, A-2 alpha chain;HLA class I histocompatibility antigen, A-68 alpha chain	HLA-A	Q09160	359	Q09160;P30447;P10316;P05534;P01892;P01891	359;359;359;359;359;359	S	-0.264091	0.88566	42.951
Prelamin-A/C;Lamin-A/C	LMNA	P02545	615	P02545;P02545-3	615;585	S	4.53729	0.889151	142.74
Prelamin-A/C;Lamin-A/C	LMNA	P02545	616	P02545;P02545-3	616;586	S	1.25972	0.785316	104.67
Prelamin-A/C;Lamin-A/C	LMNA	P02545	619	P02545;P02545-3	619;589	S	3.8708	0.819015	157.79
Prelamin-A/C;Lamin-A/C	LMNA	P02545	403	P02545;P02545-3;P02545-2	403;403;403	S	2.43728	0.874634	48.506
Prelamin-A/C;Lamin-A/C	LMNA	P02545	301	P02545;P02545-3;P02545-2	301;301;301	S	-1.79141	0.98982	178.99
Prelamin-A/C;Lamin-A/C	LMNA	P02545	66	P02545;P02545-3;P02545-2	66;66;66	S	-0.0191727	0.999436	62.937
Prelamin-A/C;Lamin-A/C	LMNA	P02545	423	P02545;P02545-3;P02545-2	423;423;423	S	5.81635	0.999718	92.071
Prelamin-A/C;Lamin-A/C	LMNA	P02545	426	P02545;P02545-3;P02545-2	426;426;426	S	1.15335	0.849364	42.946
Prelamin-A/C;Lamin-A/C	LMNA	P02545	107	P02545;P02545-3;P02545-2	107;107;107	S	-1.96337	1	87.052
Prelamin-A/C;Lamin-A/C	LMNA	P02545	390	P02545;P02545-3;P02545-2	390;390;390	S	7.77607	0.999549	95.784
Prelamin-A/C;Lamin-A/C	LMNA	P02545	392	P02545;P02545-3;P02545-2	392;392;392	S	5.96133	0.997692	71.651
Prelamin-A/C;Lamin-A/C	LMNA	P02545	212	P02545;P02545-3;P02545-2	212;212;212	S	-1.36796	0.999967	58.998
Prelamin-A/C;Lamin-A/C	LMNA	P02545	17	P02545;P02545-3;P02545-2	17;17;17	S	1.06434	0.985538	89.201
Prelamin-A/C;Lamin-A/C	LMNA	P02545	22	P02545;P02545-3;P02545-2	22;22;22	S	7.24144	0.873436	127.15
Prelamin-A/C;Lamin-A/C	LMNA	P02545	628	P02545;P02545-3	628;598	S	3.09707	0.997936	146.24
Prelamin-A/C;Lamin-A/C	LMNA	P02545	632	P02545;P02545-3	632;602	S	1.71179	0.927922	123.67
Prelamin-A/C;Lamin-A/C	LMNA	P02545	636	P02545;P02545-3	636;606	S	-0.505581	0.997387	86.115
Prelamin-A/C;Lamin-A/C	LMNA	P02545	652	P02545;P02545-3	652;622	S	3.98377	0.943657	94.913
Prelamin-A/C;Lamin-A/C	LMNA	P02545	94	P02545;P02545-3;P02545-2	94;94;94	S	0.929581	0.999991	49.421
Prelamin-A/C;Lamin-A/C	LMNA	P02545	51	P02545;P02545-3;P02545-2	51;51;51	S	-2.72094	0.963964	32.143
Myelin basic protein	MBP	P02686-2	146	P02686-2;P02686;P02686-7;P02686-6;P02686-5;P02686-4;P02686-3	146;146;13;13;13;13;13	S	-0.667965	0.941588	38.022
Myelin basic protein	MBP	P02686-2	96	P02686-2;P02686	96;96	S	2.81532	1	29.433
Transferrin receptor protein 1;Transferrin receptor protein 1, serum form	TFRC	P02786	19	P02786	19	S	1.16619	0.944508	95.818
3-hydroxy-3-methylglutaryl-coenzyme A reductase	HMGCR	P04035-2	819	P04035-2;P04035	819;872	S	-0.212727	1	92.809
Catalase	CAT	P04040	515	P04040	515	S	-6.2851	0.76456	46.816
RAF proto-oncogene serine/threonine-protein kinase	RAF1	P04049	642	P04049;P04049-2	642;662	S	0.419733	0.930666	87.694
RAF proto-oncogene serine/threonine-protein kinase;Serine/threonine-protein kinase B-raf	RAF1;BRAF	P04049	357	P04049;P04049-2;P15056	357;377;465	S	-1.66687	0.99015	53.709
RAF proto-oncogene serine/threonine-protein kinase;Serine/threonine-protein kinase B-raf	RAF1;BRAF	P04049	359	P04049;P04049-2;P15056	359;379;467	S	-3.9805	0.910641	27.03
RAF proto-oncogene serine/threonine-protein kinase	RAF1	P04049	43	P04049;P04049-2	43;43	S	3.34136	1	81.218
RAF proto-oncogene serine/threonine-protein kinase;Serine/threonine-protein kinase A-Raf	RAF1;ARAF	P04049	621	P04049;P04049-2;P10398	621;641;582	S	5.89834	0.997567	68.076
RAF proto-oncogene serine/threonine-protein kinase	RAF1	P04049	301	P04049;P04049-2	301;321	S	1.06836	0.951827	124.55
RAF proto-oncogene serine/threonine-protein kinase	RAF1	P04049	259	P04049;P04049-2	259;259	S	1.89185	0.856158	54.253
Fructose-bisphosphate aldolase A	ALDOA	P04075	100	P04075	100	S	-1.03449	1	63.382
Fructose-bisphosphate aldolase A	ALDOA	P04075	336	P04075	336	S	-1.32751	1	68.885
Fructose-bisphosphate aldolase A	ALDOA	P04075	36	P04075	36	S	2.79581	0.953414	110.73
Fructose-bisphosphate aldolase A	ALDOA	P04075	39	P04075	39	S	2.16261	0.999969	206.87
Fructose-bisphosphate aldolase A	ALDOA	P04075	160	P04075	160	S	-4.87338	0.80357	39.916
Fructose-bisphosphate aldolase A	ALDOA	P04075	46	P04075	46	S	0.768963	0.999997	153.77
Annexin A1	ANXA1	P04083	173	P04083	173	S	-1.35166	0.954566	86.374
Annexin A1	ANXA1	P04083	34	P04083	34	S	3.36822	0.998869	121.29
Annexin A1	ANXA1	P04083	37	P04083	37	S	4.76386	0.985636	128.35
Annexin A1	ANXA1	P04083	182	P04083	182	S	-2.35822	1	10.671
Glucocorticoid receptor	NR3C1	P04150-7	134	P04150-7;P04150-5;P04150-9;P04150-2;P04150-6;P04150-8;P04150;P04150-3	134;134;108;134;134;108;134;134	S	1.14317	0.997664	57.29
Glyceraldehyde-3-phosphate dehydrogenase	GAPDH	P04406	151	P04406	151	S	2.44787	0.932427	115.06
Glyceraldehyde-3-phosphate dehydrogenase	GAPDH	P04406	321	P04406	321	S	-3.02486	0.994248	39.26
Glyceraldehyde-3-phosphate dehydrogenase	GAPDH	P04406	83	P04406	83	S	-2.94994	0.999984	90.612
Glyceraldehyde-3-phosphate dehydrogenase	GAPDH	P04406	241	P04406	241	S	1.22733	0.999997	143.56
HLA class I histocompatibility antigen, A-36 alpha chain;HLA class I histocompatibility antigen, A-1 alpha chain;HLA class I histocompatibility antigen, A-30 alpha chain;HLA class I histocompatibility antigen, A-11 alpha chain;HLA class I histocompatibility antigen, A-3 alpha chain	HLA-A	P30455	343	P30455;P30443;P16188;P13746;P04439;P13746-2	343;343;343;343;343;349	S	3.23671	0.873132	126.22
HLA class I histocompatibility antigen, A-36 alpha chain;HLA class I histocompatibility antigen, A-1 alpha chain;HLA class I histocompatibility antigen, A-30 alpha chain;HLA class I histocompatibility antigen, A-11 alpha chain;HLA class I histocompatibility antigen, A-3 alpha chain	HLA-A	P30455	352	P30455;P30443;P16188;P13746;P04439;P13746-2	352;352;352;352;352;358	S	-0.632967	0.961284	78.07
HLA class I histocompatibility antigen, A-36 alpha chain;HLA class I histocompatibility antigen, A-1 alpha chain;HLA class I histocompatibility antigen, A-30 alpha chain;HLA class I histocompatibility antigen, A-11 alpha chain;HLA class I histocompatibility antigen, A-3 alpha chain	HLA-A	P30455	356	P30455;P30443;P16188;P13746;P04439;P13746-2	356;356;356;356;356;362	S	0.424444	0.998575	89.882
HLA class I histocompatibility antigen, A-36 alpha chain;HLA class I histocompatibility antigen, A-1 alpha chain;HLA class I histocompatibility antigen, A-30 alpha chain;HLA class I histocompatibility antigen, A-11 alpha chain;HLA class I histocompatibility antigen, A-3 alpha chain	HLA-A	P30455	359	P30455;P30443;P16188;P13746;P04439;P13746-2	359;359;359;359;359;365	S	1.21297	0.923141	89.882
Receptor tyrosine-protein kinase erbB-2	ERBB2	P04626-3	312	P04626-3;P04626-2;P04626-4;P04626	312;388;983;998	S	-3.00856	0.994764	43.223
Receptor tyrosine-protein kinase erbB-2	ERBB2	P04626-3	368	P04626-3;P04626-2;P04626-4;P04626	368;444;1039;1054	S	-0.618362	0.999345	97.785
Receptor tyrosine-protein kinase erbB-2	ERBB2	P04626-3	488	P04626-3;P04626-2;P04626-4;P04626	488;564;1159;1174	S	-2.29042	0.963575	34.537
Heat shock protein beta-1	HSPB1	P04792	78	P04792	78	S	1.02147	1	101.03
Heat shock protein beta-1	HSPB1	P04792	82	P04792	82	S	1.22292	0.999993	121.07
Heat shock protein beta-1	HSPB1	P04792	83	P04792	83	S	-3.03689	0.752227	50.879
Heat shock protein beta-1	HSPB1	P04792	86	P04792	86	S	0.75396	0.999405	63.098
Heat shock protein beta-1	HSPB1	P04792	199	P04792	199	S	-0.905664	0.999666	147.3
Heat shock protein beta-1	HSPB1	P04792	15	P04792	15	S	3.32731	1	98.291
Heat shock protein beta-1	HSPB1	P04792	176	P04792	176	S	0.03409	0.984699	141.28
Heat shock protein beta-1	HSPB1	P04792	187	P04792	187	S	-1.19028	0.954268	88.111
Heat shock protein beta-1	HSPB1	P04792	65	P04792	65	S	0.941679	0.99987	64.567
Heat shock protein beta-1	HSPB1	P04792	9	P04792	9	S	-6.89986	1	34.597
Anion exchange protein 2	SLC4A2	P04920-2	99	P04920-2;P04920	99;113	S	0.840015	0.858418	113.85
Sodium/potassium-transporting ATPase subunit alpha-1	ATP1A1	P05023	16	P05023;P05023-2	16;16	S	-1.2715	1	117.51
Sodium/potassium-transporting ATPase subunit alpha-1;Sodium/potassium-transporting ATPase subunit alpha-3	ATP1A1;ATP1A3	P05023	653	P05023;P13637	653;643	S	-0.657763	1	45.22
Sodium/potassium-transporting ATPase subunit alpha-1	ATP1A1	P05023	228	P05023;P05023-2	228;228	S	-0.459152	1	108.3
Sodium/potassium-transporting ATPase subunit alpha-1;Sodium/potassium-transporting ATPase subunit alpha-3;Sodium/potassium-transporting ATPase subunit alpha-2;Potassium-transporting ATPase alpha chain 1	ATP1A1;ATP1A3;ATP1A2;ATP4A	P05023	217	P05023;P05023-2;P13637;P50993;P20648	217;217;207;215;228	S	-1.53823	0.985567	113.33
Non-histone chromosomal protein HMG-14	HMGN1	P05114	86	P05114	86	S	3.1129	0.999996	228.17
Non-histone chromosomal protein HMG-14	HMGN1	P05114	89	P05114	89	S	2.93397	0.995415	68.321
Non-histone chromosomal protein HMG-14	HMGN1	P05114	7	P05114	7	S	4.87706	0.989064	139.34
Non-histone chromosomal protein HMG-14	HMGN1	P05114	8	P05114	8	S	5.25146	0.835327	101.58
Intestinal-type alkaline phosphatase;Alkaline phosphatase, placental type	ALPI;ALPP	P09923	319	P09923;P05187	319;322	S	0.394962	1	37.426
60S acidic ribosomal protein P2;60S acidic ribosomal protein P1	RPLP2;RPLP1	P05387	105	P05387;P05386	105;104	S	0.905794	0.995099	139.43
60S acidic ribosomal protein P2	RPLP2	P05387	64	P05387	64	S	-1.01538	0.998776	44.752
60S acidic ribosomal protein P2	RPLP2	P05387	74	P05387	74	S	-0.0956764	0.98726	78.425
60S acidic ribosomal protein P2	RPLP2	P05387	79	P05387	79	S	1.66456	0.99754	113.38
60S acidic ribosomal protein P2	RPLP2	P05387	86	P05387	86	S	4.42337	0.879983	63.96
60S acidic ribosomal protein P2	RPLP2	P05387	16	P05387	16	S	-2.49457	0.761323	131.79
60S acidic ribosomal protein P2	RPLP2	P05387	17	P05387	17	S	4.17449	0.752261	131.79
60S acidic ribosomal protein P0;60S acidic ribosomal protein P0-like	RPLP0;RPLP0P6	P05388	304	P05388;Q8NHW5	304;304	S	NA	1	61.356
60S acidic ribosomal protein P0;60S acidic ribosomal protein P0-like	RPLP0;RPLP0P6	P05388	307	P05388;Q8NHW5	307;307	S	-0.170492	1	84.052
Transcription factor AP-1	JUN	P05412	63	P05412	63	S	-0.365564	0.998628	135.77
Transcription factor AP-1;Transcription factor jun-D	JUN;JUND	P05412	73	P05412;P17535	73;100	S	5.76523	1	57.571
Lupus La protein	SSB	P05455	366	P05455	366	S	3.09224	1	289.92
Lupus La protein	SSB	P05455	92	P05455	92	S	-0.821001	0.993332	98.772
Keratin, type I cytoskeletal 18	KRT18	P05783	93	P05783	93	S	0.448044	0.999989	56.081
Keratin, type I cytoskeletal 18	KRT18	P05783	30	P05783	30	S	2.34511	0.760101	95.906
Keratin, type I cytoskeletal 18	KRT18	P05783	31	P05783	31	S	3.07739	0.977524	132.67
Keratin, type I cytoskeletal 18	KRT18	P05783	34	P05783	34	S	0.391117	0.999181	136
Keratin, type I cytoskeletal 18	KRT18	P05783	42	P05783	42	S	3.32441	0.869241	163.62
Keratin, type I cytoskeletal 18	KRT18	P05783	47	P05783	47	S	3.29615	0.785347	167.06
Keratin, type I cytoskeletal 18	KRT18	P05783	15	P05783	15	S	3.15199	0.999864	294.9
Keratin, type I cytoskeletal 18	KRT18	P05783	18	P05783	18	S	4.95619	0.999768	98.259
Keratin, type I cytoskeletal 18	KRT18	P05783	7	P05783	7	S	4.72787	0.924098	96.173
Tyrosine-protein kinase Fyn	FYN	P06241-3	21	P06241-3;P06241-2;P06241	21;21;21	S	-2.8992	0.999999	53.957
Retinoblastoma-associated protein	RB1	P06400	794	P06400	794	S	1.23133	0.763873	93.053
Retinoblastoma-associated protein	RB1	P06400	795	P06400	795	S	0.332445	0.971733	107.17
Retinoblastoma-associated protein	RB1	P06400	807	P06400	807	S	2.43996	1	146.3
Retinoblastoma-associated protein	RB1	P06400	811	P06400	811	S	3.5608	0.999999	147.49
Retinoblastoma-associated protein	RB1	P06400	37	P06400	37	S	1.22226	0.999996	58.481
Retinoblastoma-associated protein	RB1	P06400	788	P06400	788	S	0.866268	0.999998	107.17
Retinoblastoma-associated protein	RB1	P06400	249	P06400	249	S	2.70139	1	89.086
Prothymosin alpha;Prothymosin alpha, N-terminally processed;Thymosin alpha-1	PTMA	P06454-2	2	P06454-2;P06454	2;2	S	0.231558	0.999999	57.592
Prothymosin alpha;Prothymosin alpha, N-terminally processed;Thymosin alpha-1	PTMA	P06454-2	9	P06454-2;P06454	9;9	S	-1.34407	0.766688	80.651
Prothymosin alpha;Prothymosin alpha, N-terminally processed;Thymosin alpha-1	PTMA	P06454-2	10	P06454-2;P06454	10;10	S	0.12092	0.933433	108.25
Cyclin-dependent kinase 1	CDK1	P06493	39	P06493;P06493-2	39;39	S	1.80864	1	84.29
Cyclin-dependent kinase 1	CDK1	P06493	178	P06493;P06493-2	178;121	S	-0.413866	1	74.273
ATP synthase subunit beta, mitochondrial	ATP5B	P06576	128	P06576	128	S	-1.97528	0.999943	41.255
Protein S100-A6	S100A6	P06703	46	P06703	46	S	-3.91613	0.999749	28.5
Alpha-enolase;Beta-enolase;Gamma-enolase	ENO1;ENO3;ENO2	P06733	37	P06733;P13929-3;P13929-2;P13929;P09104	37;37;37;37;37	S	-0.0532322	0.973822	41.702
Alpha-enolase	ENO1	P06733	27	P06733	27	S	1.03123	0.926544	21.824
Alpha-enolase	ENO1	P06733	63	P06733	63	S	0.198011	1	47.046
Alpha-enolase	ENO1	P06733	419	P06733;P06733-2	419;326	S	1.36169	1	22.621
Alpha-enolase	ENO1	P06733	336	P06733;P06733-2	336;243	S	0.732023	1	54.368
Alpha-enolase	ENO1	P06733	254	P06733;P06733-2	254;161	S	1.57824	1	68.863
Alpha-enolase	ENO1	P06733	263	P06733;P06733-2	263;170	S	3.04915	1	122.34
Alpha-enolase	ENO1	P06733	79	P06733	79	S	2.19471	1	63.417
Glucose-6-phosphate isomerase	GPI	P06744	455	P06744	455	S	0.951797	1	115.01
Nucleophosmin	NPM1	P06748	125	P06748;P06748-2	125;125	S	6.1575	1	257.97
Nucleophosmin	NPM1	P06748	137	P06748;P06748-2	137;137	S	3.76801	0.999992	22.434
Nucleophosmin	NPM1	P06748	139	P06748;P06748-2	139;139	S	-0.296909	0.999785	25.713
Nucleophosmin	NPM1	P06748	70	P06748;P06748-2	70;70	S	-1.48384	0.771324	62.397
Nucleophosmin	NPM1	P06748	260	P06748;P06748-2	260;231	S	4.23353	1	28.423
Nucleophosmin	NPM1	P06748	242	P06748;P06748-2	242;213	S	0.114275	0.993356	73.809
Nucleophosmin	NPM1	P06748	243	P06748;P06748-2	243;214	S	3.83547	0.999746	178.65
Nucleophosmin	NPM1	P06748	254	P06748;P06748-2	254;225	S	1.53607	1	95.496
Histone H2B type 2-E;Histone H2B type 1-J;Histone H2B type 1-B;Histone H2B type 1-O;Histone H2B type 3-B;Putative histone H2B type 2-D;Putative histone H2B type 2-C	HIST2H2BE;HIST1H2BJ;HIST1H2BB;HIST1H2BO;HIST3H2BB;HIST2H2BD;HIST2H2BC	Q16778	37	Q16778;P06899;P33778;P23527;Q8N257;Q6DRA6;Q6DN03	37;37;37;37;37;37;37	S	-1.50474	0.987646	59.322
Histone H2B type 2-E;Histone H2B type 1-J;Histone H2B type 1-B;Histone H2B type 1-O;Histone H2B type 3-B;Putative histone H2B type 2-D;Putative histone H2B type 2-C	HIST2H2BE;HIST1H2BJ;HIST1H2BB;HIST1H2BO;HIST3H2BB;HIST2H2BD;HIST2H2BC	Q16778	39	Q16778;P06899;P33778;P23527;Q8N257;Q6DRA6;Q6DN03	39;39;39;39;39;39;39	S	-2.50648	0.973983	49.099
L-lactate dehydrogenase B chain	LDHB	P07195	303	P07195	303	S	-1.17858	0.991413	59.711
L-lactate dehydrogenase B chain	LDHB	P07195	320	P07195	320	S	-3.24662	0.990634	66.794
Neurofilament medium polypeptide	NEFM	P07197	328	P07197	328	S	-3.01322	0.999914	16.766
Major centromere autoantigen B	CENPB	P07199	156	P07199	156	S	1.20221	0.999975	110.49
Protein disulfide-isomerase	P4HB	P07237	32	P07237	32	S	-2.77371	1	38.587
Histone H1.0;Histone H1.0, N-terminally processed	H1F0	P07305	5	P07305	5	S	0.677229	0.980651	140.16
Annexin A2;Putative annexin A2-like protein	ANXA2;ANXA2P2	P07355	127	P07355;A6NMY6;P07355-2	127;127;145	S	-0.25651	0.999999	87.379
Annexin A2;Putative annexin A2-like protein	ANXA2;ANXA2P2	P07355	12	P07355;A6NMY6;P07355-2	12;12;30	S	2.5452	0.998662	132.15
Annexin A2;Putative annexin A2-like protein	ANXA2;ANXA2P2	P07355	26	P07355;A6NMY6;P07355-2	26;26;44	S	4.57131	1	177.51
Annexin A2;Putative annexin A2-like protein	ANXA2;ANXA2P2	P07355	161	P07355;A6NMY6;P07355-2	161;161;179	S	-4.30967	0.970526	75.957
Annexin A2;Putative annexin A2-like protein	ANXA2;ANXA2P2	P07355	112	P07355;A6NMY6;P07355-2	112;112;130	S	NA	1	86.308
Tubulin beta chain;Tubulin beta-3 chain;Tubulin beta-4A chain;Tubulin beta-4B chain	TUBB;TUBB3;TUBB4A;TUBB4B	P07437	172	P07437;Q13509;P04350;P68371	172;172;172;172	S	-0.993437	0.822886	55.358
Adenine phosphoribosyltransferase	APRT	P07741	30	P07741	30	S	-1.15617	0.999999	67.766
Bifunctional glutamate/proline--tRNA ligase;Glutamate--tRNA ligase;Proline--tRNA ligase	EPRS	P07814	747	P07814	747	S	0.436222	0.934246	105.67
Bifunctional glutamate/proline--tRNA ligase;Glutamate--tRNA ligase;Proline--tRNA ligase	EPRS	P07814	1336	P07814	1336	S	-2.1169	1	18.001
Bifunctional glutamate/proline--tRNA ligase;Glutamate--tRNA ligase;Proline--tRNA ligase	EPRS	P07814	434	P07814	434	S	-2.82998	0.998129	53.1
Bifunctional glutamate/proline--tRNA ligase;Glutamate--tRNA ligase;Proline--tRNA ligase	EPRS	P07814	954	P07814	954	S	0.32881	0.949755	91.486
Heat shock protein HSP 90-alpha	HSP90AA1	P07900	231	P07900;P07900-2	231;353	S	3.83975	1	103.22
Heat shock protein HSP 90-alpha;Putative heat shock protein HSP 90-alpha A5	HSP90AA1;HSP90AA5P	P07900	263	P07900;P07900-2;Q58FG0	263;385;89	S	0.38681	1	228.15
Heat shock protein HSP 90-alpha	HSP90AA1	P07900	442	P07900;P07900-2	442;564	S	-2.39114	1	67.265
Heat shock protein HSP 90-alpha;Heat shock protein HSP 90-beta;Putative heat shock protein HSP 90-beta-3	HSP90AA1;HSP90AB1;HSP90AB3P	P08238	383	P07900;P07900-2;P08238;Q58FF7	391;513;383;325	S	-1.27141	0.999839	50.289
Heat shock protein HSP 90-alpha;Heat shock protein HSP 90-beta;Putative heat shock protein HSP 90-beta-3	HSP90AA1;HSP90AB1;HSP90AB3P	P08238	391	P07900;P07900-2;P08238;Q58FF7	399;521;391;333	S	2.31672	1	129.46
Heat shock protein HSP 90-alpha	HSP90AA1	P07900	641	P07900;P07900-2	641;763	S	-3.57176	0.999988	119.35
Heat shock protein HSP 90-alpha	HSP90AA1	P07900	460	P07900;P07900-2	460;582	S	-0.970285	1	9.3543
Heat shock protein HSP 90-alpha;Heat shock protein HSP 90-beta;Putative heat shock protein HSP 90-beta 2;Putative heat shock protein HSP 90-beta-3;Putative heat shock protein HSP 90-beta 4	HSP90AA1;HSP90AB1;HSP90AB2P;HSP90AB3P;HSP90AB4P	P08238	58	P07900;P07900-2;P08238;Q58FF8;Q58FF7;Q58FF6	63;185;58;58;58;34	S	-3.48258	0.999782	139.8
Heat shock protein HSP 90-alpha;Heat shock protein HSP 90-beta;Putative heat shock protein HSP 90-beta 2;Putative heat shock protein HSP 90-beta-3;Putative heat shock protein HSP 90-beta 4	HSP90AA1;HSP90AB1;HSP90AB2P;HSP90AB3P;HSP90AB4P	P08238	63	P07900;P07900-2;P08238;Q58FF8;Q58FF7;Q58FF6	68;190;63;63;63;39	S	-2.55364	0.987511	60.702
Heat shock protein HSP 90-alpha;Heat shock protein HSP 90-beta;Putative heat shock protein HSP 90-beta 2;Putative heat shock protein HSP 90-beta-3	HSP90AA1;HSP90AB1;HSP90AB2P;HSP90AB3P	P08238	67	P07900;P07900-2;P08238;Q58FF8;Q58FF7	72;194;67;67;67	S	-2.55555	0.986473	41.381
Heterogeneous nuclear ribonucleoproteins C1/C2;Heterogeneous nuclear ribonucleoprotein C-like 1	HNRNPC;HNRNPCL1	P07910-4	31	P07910-4;P07910-2;P07910;O60812	31;31;31;31	S	-2.83352	1	50.947
Heterogeneous nuclear ribonucleoproteins C1/C2	HNRNPC	P07910-4	177	P07910-4;P07910-2;P07910;P07910-3	177;220;233;153	S	3.10603	1	269.36
Cytochrome b-c1 complex subunit 6, mitochondrial	UQCRH	P07919	61	P07919	61	S	-2.30348	0.882677	190.35
Tyrosine-protein kinase Yes	YES1	P07947	111	P07947	111	S	-0.14572	1	38.125
Tyrosine-protein kinase Yes	YES1	P07947	40	P07947	40	S	1.98999	0.870696	68.233
Tyrosine-protein kinase Yes	YES1	P07947	46	P07947	46	S	0.28933	0.781734	152.8
Tyrosine-protein kinase Lyn	LYN	P07948	11	P07948;P07948-2	11;11	S	-0.126972	1	103.09
Tyrosine-protein kinase Lyn	LYN	P07948	13	P07948;P07948-2	13;13	S	-0.106981	1	98.36
Transcription factor Sp1	SP1	P08047	59	P08047	59	S	0.0769443	0.850224	43.606
Heat shock 70 kDa protein 1A/1B;Heat shock 70 kDa protein 1-like;Heat shock cognate 71 kDa protein;Heat shock-related 70 kDa protein 2;Putative heat shock 70 kDa protein 7;Heat shock 70 kDa protein 6	HSPA1A;HSPA1L;HSPA8;HSPA2;HSPA7;HSPA6	P11142-2	40	P08107;P34931;P11142-2;P11142;P54652;P48741;P17066	40;42;40;40;41;42;42	S	-0.5751	0.863181	37.133
4F2 cell-surface antigen heavy chain	SLC3A2	P08195-2	64	P08195-2;P08195-3;P08195;P08195-4	64;103;165;196	S	1.81257	0.999999	134.69
Heat shock protein HSP 90-beta;Putative heat shock protein HSP 90-beta 2	HSP90AB1;HSP90AB2P	P08238	255	P08238;Q58FF8	255;177	S	2.25492	1	239.66
Heat shock protein HSP 90-beta;Putative heat shock protein HSP 90-beta 2	HSP90AB1;HSP90AB2P	P08238	261	P08238;Q58FF8	261;183	S	2.07023	1	233.83
Heat shock protein HSP 90-beta;Putative heat shock protein HSP 90-beta 2;Putative heat shock protein HSP 90-beta-3	HSP90AB1;HSP90AB2P;HSP90AB3P	P08238	532	P08238;Q58FF8;Q58FF7	532;305;405	S	3.14961	0.999999	148.73
Heat shock protein HSP 90-beta;Putative heat shock protein HSP 90-beta-3	HSP90AB1;HSP90AB3P	P08238	226	P08238;Q58FF7	226;205	S	3.00179	1	201.08
Heat shock protein HSP 90-beta;Putative heat shock protein HSP 90-beta 2;Putative heat shock protein HSP 90-beta-3;Putative heat shock protein HSP 90-beta 4;Endoplasmin	HSP90AB1;HSP90AB2P;HSP90AB3P;HSP90AB4P;HSP90B1	P08238	45	P08238;Q58FF8;Q58FF7;Q58FF6;P14625	45;45;45;21;106	S	-0.981306	0.997427	42.063
Heat shock protein HSP 90-beta;Putative heat shock protein HSP 90-beta-3	HSP90AB1;HSP90AB3P	P08238	497	P08238;Q58FF7	497;370	S	0.164143	1	74.815
Heat shock protein HSP 90-beta	HSP90AB1	P08238	434	P08238	434	S	-1.76576	1	57.743
Heat shock protein HSP 90-beta	HSP90AB1	P08238	445	P08238	445	S	-0.662355	0.950325	66.914
Heat shock protein HSP 90-beta	HSP90AB1	P08238	452	P08238	452	S	-0.07444	1	49.169
Heat shock protein HSP 90-beta;Putative heat shock protein HSP 90-beta 2	HSP90AB1;HSP90AB2P	P08238	482	P08238;Q58FF8	482;258	S	-0.470182	0.999891	70.947
Asparagine synthetase [glutamine-hydrolyzing]	ASNS	P08243	455	P08243	455	S	-3.73506	0.890453	27.04
Pyruvate dehydrogenase E1 component subunit alpha, somatic form, mitochondrial	PDHA1	P08559	232	P08559	232	S	2.81137	0.966833	73.173
Pyruvate dehydrogenase E1 component subunit alpha, somatic form, mitochondrial;Pyruvate dehydrogenase E1 component subunit alpha, testis-specific form, mitochondrial	PDHA1;PDHA2	P08559	293	P08559;P29803	293;291	S	2.21247	0.993007	116.99
Hepatocyte growth factor receptor	MET	P08581	966	P08581;P08581-2	966;984	S	3.90004	1	41.967
Hepatocyte growth factor receptor	MET	P08581	990	P08581;P08581-2	990;1008	S	-0.835568	0.935929	74.453
U1 small nuclear ribonucleoprotein 70 kDa	SNRNP70	P08621-4	130	P08621-4;P08621	130;226	S	3.78711	0.999999	82.129
U1 small nuclear ribonucleoprotein 70 kDa	SNRNP70	P08621-4	314	P08621-4;P08621;P08621-2	314;410;401	S	0.135738	1	105.7
Nuclear factor 1 C-type	NFIC	P08651-4	290	P08651-4;P08651-5;P08651-3;P08651-2;P08651	290;323;314;314;323	S	-1.29656	0.915188	65.497
Nuclear factor 1 C-type	NFIC	P08651-4	300	P08651-4;P08651-5;P08651-3;P08651-2;P08651	300;333;324;324;333	S	0.205725	0.97238	46.921
Nuclear factor 1 C-type	NFIC	P08651-4	306	P08651-4;P08651-5;P08651-3;P08651-2;P08651	306;339;330;330;339	S	-0.316971	0.996022	92.501
Nuclear factor 1 C-type	NFIC	P08651-4	240	P08651-4;P08651-5;P08651-3;P08651-2;P08651	240;273;264;264;273	S	1.94103	0.750916	28.452
Annexin A5	ANXA5	P08758	116	P08758	116	S	-2.55072	0.999914	50.435
40S ribosomal protein SA	RPSA	P08865	78	P08865	78	S	-3.15579	0.770328	101.99
40S ribosomal protein SA	RPSA	P08865	43	P08865	43	S	-4.97166	0.999971	77.657
Gamma-enolase	ENO2	P09104	263	P09104	263	S	1.00708	0.885766	66.969
U1 small nuclear ribonucleoprotein C	SNRPC	P09234	17	P09234	17	S	2.18662	0.964073	178.28
U1 small nuclear ribonucleoprotein C	SNRPC	P09234	19	P09234	19	S	-1.721	0.790145	75.599
Galectin-1	LGALS1	P09382	30	P09382	30	S	-1.77764	1	186.39
High mobility group protein B1	HMGB1	P09429	100	P09429	100	S	-0.316637	0.999999	81.734
Clathrin light chain A	CLTA	P09496-2	105	P09496-2;P09496-3;P09496	105;105;105	S	2.12544	1	69.992
Heme oxygenase 1	HMOX1	P09601	229	P09601	229	S	3.09734	0.992132	49.42
Heterogeneous nuclear ribonucleoprotein A1;Heterogeneous nuclear ribonucleoprotein A1-like 2	HNRNPA1;HNRNPA1L2	P09651-3	95	P09651-3;P09651-2;P09651;Q32P51	95;95;95;95	S	3.42425	1	99.224
Heterogeneous nuclear ribonucleoprotein A1;Heterogeneous nuclear ribonucleoprotein A1-like 2	HNRNPA1;HNRNPA1L2	P09651-3	22	P09651-3;P09651-2;P09651;Q32P51	22;22;22;22	S	-2.44771	0.989393	48.631
Heterogeneous nuclear ribonucleoprotein A1	HNRNPA1	P09651-3	263	P09651-3;P09651-2;P09651	263;316;368	S	-0.361408	0.959161	132.45
Heterogeneous nuclear ribonucleoprotein A1	HNRNPA1	P09651-3	4	P09651-3;P09651-2;P09651	4;4;4	S	1.42587	0.977058	129.43
Heterogeneous nuclear ribonucleoprotein A1	HNRNPA1	P09651-3	6	P09651-3;P09651-2;P09651	6;6;6	S	9.1461	0.999544	129.42
U2 small nuclear ribonucleoprotein A'	SNRPA1	P09661	197	P09661	197	S	1.13762	1	25.239
Poly [ADP-ribose] polymerase 1	PARP1	P09874	185	P09874	185	S	-6.298	0.995933	35.22
DNA polymerase alpha catalytic subunit	POLA1	P09884	209	P09884	209	S	2.86141	0.999951	45.801
DNA polymerase alpha catalytic subunit	POLA1	P09884	186	P09884	186	S	1.82158	0.999809	64.665
DNA polymerase alpha catalytic subunit	POLA1	P09884	190	P09884	190	S	-1.18279	0.83796	29.522
Fructose-bisphosphate aldolase C	ALDOC	P09972	132	P09972	132	S	-1.17327	0.999996	67.05
Fructose-bisphosphate aldolase C	ALDOC	P09972	45	P09972	45	S	1.69759	1	120.15
Histone H2A.V;Histone H2A.Z	H2AFV;H2AFZ	Q71UI9	99	Q71UI9;P0C0S5	99;99	S	-1.62569	1	82.716
TCF3 fusion partner	TFPT	P0C1Z6	252	P0C1Z6	252	S	-0.266296	0.996693	61.632
TCF3 fusion partner	TFPT	P0C1Z6	180	P0C1Z6	180	S	2.55516	0.999963	72.168
CDGSH iron-sulfur domain-containing protein 3, mitochondrial	CISD3	P0C7P0	83	P0C7P0	83	S	0.197527	1	22.49
Ataxin-1-like	ATXN1L	P0C7T5	206	P0C7T5	206	S	0.329344	0.840926	67.342
Ataxin-1-like	ATXN1L	P0C7T5	361	P0C7T5	361	S	0.640778	0.979365	53.859
Ataxin-1-like	ATXN1L	P0C7T5	284	P0C7T5	284	S	0.456848	1	168.6
Ataxin-1-like	ATXN1L	P0C7T5	615	P0C7T5	615	S	-0.0144539	0.998566	78.136
DNA-directed RNA polymerase II subunit GRINL1A;Putative GRINL1B complex locus protein 2	POLR2M;GCOM2	P0CAP2-3	179	P0CAP2-3;P0CAP2;Q9BZD3	179;179;179	S	-4.0637	0.814165	126.46
DNA-directed RNA polymerase II subunit GRINL1A	POLR2M	P0CAP2-3	270	P0CAP2-3;P0CAP2;P0CAP2-2;P0CAP1-11	270;270;113;452	S	NA	0.80883	40.34
Ubiquitin-60S ribosomal protein L40;Ubiquitin;60S ribosomal protein L40;Ubiquitin-40S ribosomal protein S27a;Ubiquitin;40S ribosomal protein S27a;Polyubiquitin-B;Ubiquitin;Polyubiquitin-C;Ubiquitin	UBA52;RPS27A;UBB;UBC	P62987	65	P62987;P62979;P0CG47;P0CG48	65;65;65;65	S	-2.19478	0.813196	93.864
Adrenodoxin, mitochondrial	FDX1	P10109	63	P10109	63	S	-3.34767	0.755467	61.286
Adrenodoxin, mitochondrial	FDX1	P10109	177	P10109	177	S	-1.02835	0.998054	38.146
Ras-related protein R-Ras	RRAS	P10301	201	P10301	201	S	0.441864	0.965	58.482
HLA class I histocompatibility antigen, B-38 alpha chain;HLA class I histocompatibility antigen, B-59 alpha chain;HLA class I histocompatibility antigen, B-67 alpha chain;HLA class I histocompatibility antigen, B-82 alpha chain;HLA class I histocompatibility antigen, B-35 alpha chain;HLA class I histocompatibility antigen, B-78 alpha chain;HLA class I histocompatibility antigen, B-56 alpha chain;…	HLA-B	Q95365	356	Q95365;Q29940;Q29836;Q29718;P30685;P30498;P30495;P30493;P30492;P30491;P30490;P30488;P30487;P30484;P30483;P30475;P30466;P30464;P30462;P18464;P18463;P10319	356;356;356;356;356;356;356;356;356;356;356;356;356;356;356;356;356;356;356;356;356;356	S	-0.665598	0.947197	68.88
HLA class I histocompatibility antigen, B-38 alpha chain;HLA class I histocompatibility antigen, B-59 alpha chain;HLA class I histocompatibility antigen, B-67 alpha chain;HLA class I histocompatibility antigen, B-82 alpha chain;HLA class I histocompatibility antigen, B-35 alpha chain;HLA class I histocompatibility antigen, B-78 alpha chain;HLA class I histocompatibility antigen, B-56 alpha chain;…	HLA-B	Q95365	359	Q95365;Q29940;Q29836;Q29718;P30685;P30498;P30495;P30493;P30492;P30491;P30490;P30488;P30487;P30484;P30483;P30475;P30466;P30464;P30462;P18464;P18463;P10319	359;359;359;359;359;359;359;359;359;359;359;359;359;359;359;359;359;359;359;359;359;359	S	-0.665598	0.826915	68.88
Serine/threonine-protein kinase A-Raf	ARAF	P10398	257	P10398	257	S	2.24757	0.800176	94.634
Serine/threonine-protein kinase A-Raf	ARAF	P10398	186	P10398	186	S	-4.01475	0.999971	92.535
Histone H1.4;Histone H1.3	HIST1H1E;HIST1H1D	P10412	36	P10412;P16402	36;37	S	2.51575	0.999998	120.92
Histone H1.4;Histone H1.3	HIST1H1E;HIST1H1D	P10412	41	P10412;P16402	41;42	S	NA	0.997576	61.115
Histone H1.4;Histone H1.3;Histone H1.2	HIST1H1E;HIST1H1D;HIST1H1C	P10412	55	P10412;P16402;P16403	55;56;55	S	-2.17556	0.999496	82.035
Histone H1.4;Histone H1.3;Histone H1.2	HIST1H1E;HIST1H1D;HIST1H1C	P10412	58	P10412;P16402;P16403	58;59;58	S	-1.50095	0.997931	62.888
Histone H1.4	HIST1H1E	P10412	2	P10412	2	S	1.87453	0.834125	124.01
Dihydrolipoyllysine-residue acetyltransferase component of pyruvate dehydrogenase complex, mitochondrial	DLAT	P10515	358	P10515	358	S	-4.3944	1	47.834
Receptor-type tyrosine-protein phosphatase F	PTPRF	P10586-2	1282	P10586-2;P10586	1282;1291	S	-1.19277	0.769299	42.392
Thioredoxin	TXN	P10599	90	P10599	90	S	-2.29971	1	51.759
Microtubule-associated protein tau	MAPT	P10636	713	P10636;P10636-3;P10636-2;P10636-4;P10636-6;P10636-5;P10636-7;P10636-8;P10636-9	713;271;307;336;338;365;367;396;731	S	4.14486	1	212.77
Microtubule-associated protein tau	MAPT	P10636	717	P10636;P10636-3;P10636-2;P10636-4;P10636-6;P10636-5;P10636-7;P10636-8;P10636-9	717;275;311;340;342;369;371;400;735	S	-0.211176	0.999985	212.77
Microtubule-associated protein tau	MAPT	P10636	721	P10636;P10636-3;P10636-2;P10636-4;P10636-6;P10636-5;P10636-7;P10636-8;P10636-9	721;279;315;344;346;373;375;404;739	S	3.76534	0.946274	212.77
Microtubule-associated protein tau	MAPT	P10636	673	P10636;P10636-3;P10636-2;P10636-4;P10636-6;P10636-5;P10636-7;P10636-8;P10636-9	673;231;267;296;298;325;327;356;691	S	0.0096817	1	104.72
Microtubule-associated protein tau	MAPT	P10636	579	P10636;P10636-3;P10636-2;P10636-4;P10636-6;P10636-5;P10636-7;P10636-8;P10636-9	579;168;204;233;204;262;233;262;597	S	3.19192	0.995519	49.318
Microtubule-associated protein tau	MAPT	P10636	516	P10636;P10636-3;P10636-2;P10636-4;P10636-6;P10636-5;P10636-7;P10636-8;P10636-9	516;105;141;170;141;199;170;199;534	S	0.0686169	0.918324	72.451
Microtubule-associated protein tau	MAPT	P10636	519	P10636;P10636-3;P10636-2;P10636-4;P10636-6;P10636-5;P10636-7;P10636-8;P10636-9	519;108;144;173;144;202;173;202;537	S	6.80894	0.999712	125.99
Microtubule-associated protein tau	MAPT	P10636	531	P10636;P10636-3;P10636-2;P10636-4;P10636-6;P10636-5;P10636-7;P10636-8;P10636-9	531;120;156;185;156;214;185;214;549	S	-0.110403	0.999384	62.976
Microtubule-associated protein tau	MAPT	P10636	552	P10636;P10636-3;P10636-2;P10636-4;P10636-6;P10636-5;P10636-7;P10636-8;P10636-9	552;141;177;206;177;235;206;235;570	S	1.29381	0.900673	70.824
cAMP-dependent protein kinase type I-alpha regulatory subunit;cAMP-dependent protein kinase type I-alpha regulatory subunit, N-terminally processed	PRKAR1A	P10644	77	P10644	77	S	2.97873	0.945144	76.933
cAMP-dependent protein kinase type I-alpha regulatory subunit;cAMP-dependent protein kinase type I-alpha regulatory subunit, N-terminally processed	PRKAR1A	P10644	83	P10644	83	S	3.02495	1	118.43
60 kDa heat shock protein, mitochondrial	HSPD1	P10809	398	P10809	398	S	-0.255894	1	29.693
60 kDa heat shock protein, mitochondrial	HSPD1	P10809	488	P10809	488	S	-1.99161	1	32.125
60 kDa heat shock protein, mitochondrial	HSPD1	P10809	70	P10809	70	S	3.9748	0.999552	107.39
60 kDa heat shock protein, mitochondrial	HSPD1	P10809	410	P10809	410	S	-0.154228	0.992917	86.125
78 kDa glucose-regulated protein	HSPA5	P11021	365	P11021	365	S	-3.0095	0.782917	30.634
78 kDa glucose-regulated protein	HSPA5	P11021	349	P11021	349	S	-3.02869	1	22.317
Microtubule-associated protein 2	MAP2	P11137-3	1778	P11137-3;P11137;P11137-2	1778;1782;426	S	0.0990562	0.999419	170.65
Microtubule-associated protein 2	MAP2	P11137-3	817	P11137-3;P11137	817;821	S	-0.918982	0.992556	26.703
Microtubule-associated protein 2	MAP2	P11137-3	1636	P11137-3;P11137;P11137-2	1636;1640;284	S	-2.65297	0.999985	26.657
Microtubule-associated protein 2	MAP2	P11137-3	1649	P11137-3;P11137;P11137-2	1649;1653;297	S	-1.85439	0.985953	42.75
Heat shock cognate 71 kDa protein	HSPA8	P11142-2	329	P11142-2;P11142	329;329	S	-2.78553	1	118.81
Heat shock cognate 71 kDa protein	HSPA8	P11142-2	153	P11142-2;P11142	153;153	S	-1.94411	0.999892	63.574
Solute carrier family 2, facilitated glucose transporter member 1	SLC2A1	P11166	226	P11166	226	S	8.51039	1	18.688
Solute carrier family 2, facilitated glucose transporter member 1	SLC2A1	P11166	465	P11166	465	S	0.68391	1	102.43
Protein 4.1	EPB41	P11171-7	670	P11171-7;P11171-5;P11171-2;P11171;P11171-6;P11171-4;P11171-3	670;595;651;684;386;442;461	S	1.39675	0.999255	118.23
Protein 4.1	EPB41	P11171-7	188	P11171-7;P11171-5;P11171-2;P11171	188;188;188;188	S	-0.76771	0.99142	64.737
Protein 4.1	EPB41	P11171-7	85	P11171-7;P11171-5;P11171-2;P11171	85;85;85;85	S	-0.406269	0.975015	43.136
Protein 4.1	EPB41	P11171-7	695	P11171-7;P11171-5;P11171-2;P11171;P11171-6;P11171-4;P11171-3	695;620;676;709;411;467;486	S	1.75458	0.963324	45.995
Protein 4.1	EPB41	P11171-7	698	P11171-7;P11171-5;P11171-2;P11171;P11171-6;P11171-4;P11171-3	698;623;679;712;414;470;489	S	-0.941538	0.989331	67.228
Protein 4.1	EPB41	P11171-7	542	P11171-7;P11171-5;P11171-2;P11171;P11171-6;P11171-4;P11171-3	542;507;542;542;298;333;333	S	0.380228	1	98.036
Uridine 5'-monophosphate synthase;Orotate phosphoribosyltransferase;Orotidine 5'-phosphate decarboxylase	UMPS	P11172-2	36	P11172-2;P11172	36;214	S	-0.645058	0.942262	133.25
Breakpoint cluster region protein	BCR	P11274-2	459	P11274-2;P11274	459;459	S	1.25852	0.882237	80.745
Breakpoint cluster region protein	BCR	P11274-2	1220	P11274-2;P11274	1220;1264	S	-1.01581	0.999878	104.03
Breakpoint cluster region protein	BCR	P11274-2	354	P11274-2;P11274	354;354	S	-0.641653	0.990755	42.285
Breakpoint cluster region protein	BCR	P11274-2	356	P11274-2;P11274	356;356	S	0.773333	0.972228	45.894
DNA topoisomerase 1	TOP1	P11387	394	P11387	394	S	NA	1	52.658
DNA topoisomerase 1	TOP1	P11387	10	P11387	10	S	0.587433	0.999994	82.348
DNA topoisomerase 2-alpha	TOP2A	P11388	1106	P11388;P11388-2;P11388-3;P11388-4	1106;1132;1142;1187	S	-1.97107	1	118.69
DNA topoisomerase 2-alpha	TOP2A	P11388	1374	P11388;P11388-2;P11388-3;P11388-4	1374;1400;1410;1455	S	0.917078	1	159.54
DNA topoisomerase 2-alpha	TOP2A	P11388	1377	P11388;P11388-2;P11388-3;P11388-4	1377;1403;1413;1458	S	1.97319	1	159.54
DNA topoisomerase 2-alpha	TOP2A	P11388	1213	P11388;P11388-2;P11388-3;P11388-4	1213;1239;1249;1294	S	0.168844	1	85.721
Cation-independent mannose-6-phosphate receptor	IGF2R	P11717	2409	P11717	2409	S	-0.232407	0.996842	70.362
Cation-independent mannose-6-phosphate receptor	IGF2R	P11717	2479	P11717	2479	S	1.24236	1	185.12
Cation-independent mannose-6-phosphate receptor	IGF2R	P11717	2484	P11717	2484	S	5.07038	1	185.12
Polyadenylate-binding protein 1	PABPC1	P11940-2	315	P11940-2;P11940	315;315	S	-1.34582	0.999959	84.347
Polyadenylate-binding protein 1;Polyadenylate-binding protein 3;Polyadenylate-binding protein 1-like;Polyadenylate-binding protein 4	PABPC1;PABPC3;PABPC1L;PABPC4	P11940-2	341	P11940-2;P11940;Q9H361;Q4VXU2;Q13310-2;Q13310	341;341;341;341;341;341	S	-2.57775	0.875101	85.845
Polyadenylate-binding protein 1;Polyadenylate-binding protein 1-like;Polyadenylate-binding protein 5	PABPC1;PABPC1L;PABPC5	P11940-2	96	P11940-2;P11940;Q4VXU2;Q96DU9	96;96;96;103	S	-1.77397	1	24.727
Histidine--tRNA ligase, cytoplasmic	HARS	P12081	27	P12081	27	S	-1.42284	1	33.215
Inosine-5'-monophosphate dehydrogenase 2	IMPDH2	P12268	122	P12268	122	S	0.0869541	1	202.15
Inosine-5'-monophosphate dehydrogenase 2	IMPDH2	P12268	160	P12268	160	S	-1.28579	0.834837	20.796
Inosine-5'-monophosphate dehydrogenase 2	IMPDH2	P12268	505	P12268	505	S	-1.27252	0.926001	35.212
Inosine-5'-monophosphate dehydrogenase 2	IMPDH2	P12268	444	P12268	444	S	-3.56125	1	42.161
Inosine-5'-monophosphate dehydrogenase 2	IMPDH2	P12268	432	P12268	432	S	0.660149	1	64.16
Nucleoprotein TPR	TPR	P12270	2037	P12270	2037	S	-1.12856	0.932219	61.954
Nucleoprotein TPR	TPR	P12270	2048	P12270	2048	S	-1.82543	0.771571	34.723
Nucleoprotein TPR	TPR	P12270	1185	P12270	1185	S	0.0997868	0.953798	98.306
Nucleoprotein TPR	TPR	P12270	379	P12270	379	S	-0.0394497	0.817719	77.593
Nucleoprotein TPR	TPR	P12270	1660	P12270	1660	S	1.27402	0.766504	90.015
Nucleoprotein TPR	TPR	P12270	2155	P12270	2155	S	5.41318	1	228.59
Creatine kinase B-type	CKB	P12277	4	P12277	4	S	-1.48534	0.893987	36.167
Annexin A3	ANXA3	P12429	19	P12429	19	S	-1.31352	0.92494	38.488
Annexin A3	ANXA3	P12429	167	P12429	167	S	-0.0735741	1	61.989
2-oxoisovalerate dehydrogenase subunit alpha, mitochondrial	BCKDHA	P12694	337	P12694	337	S	-0.524492	0.785078	150.51
Proto-oncogene tyrosine-protein kinase Src	SRC	P12931	212	P12931;P12931-2	212;218	S	-2.07884	0.997063	25.995
Proto-oncogene tyrosine-protein kinase Src	SRC	P12931	17	P12931;P12931-2	17;17	S	3.05379	1	106.53
Proto-oncogene tyrosine-protein kinase Src	SRC	P12931	104	P12931;P12931-2	104;104	S	-1.35925	0.942074	22.841
Xaa-Pro dipeptidase	PEPD	P12955	490	P12955	490	S	-4.1433	0.999844	19.025
X-ray repair cross-complementing protein 6	XRCC6	P12956	520	P12956	520	S	2.52052	1	86.475
X-ray repair cross-complementing protein 6	XRCC6	P12956	477	P12956	477	S	1.71529	0.969677	97.003
X-ray repair cross-complementing protein 6	XRCC6	P12956	306	P12956	306	S	-2.2452	0.811458	139.29
X-ray repair cross-complementing protein 5	XRCC5	P13010	145	P13010	145	S	-3.1294	0.955101	60.459
X-ray repair cross-complementing protein 5	XRCC5	P13010	255	P13010	255	S	-0.110712	0.987569	34.075
X-ray repair cross-complementing protein 5	XRCC5	P13010	258	P13010	258	S	-0.703835	0.998959	45.948
X-ray repair cross-complementing protein 5	XRCC5	P13010	318	P13010	318	S	-1.95527	0.99928	50.117
Uracil-DNA glycosylase	UNG	P13051	23	P13051	23	S	3.2554	0.999089	101.02
Uracil-DNA glycosylase	UNG	P13051	12	P13051	12	S	-2.755	0.905049	58.125
Uracil-DNA glycosylase	UNG	P13051	14	P13051	14	S	-3.2933	0.920259	47.989
Platelet glycoprotein Ib beta chain	GP1BB	P13224	191	P13224;P13224-2	191;396	S	-2.51728	0.930996	46.538
Elongation factor 2	EEF2	P13639	48	P13639	48	S	0.740631	1	37.411
Elongation factor 2	EEF2	P13639	502	P13639	502	S	3.78877	0.999986	111.85
Elongation factor 2	EEF2	P13639	418	P13639	418	S	0.215309	0.999871	60.354
Elongation factor 2	EEF2	P13639	422	P13639	422	S	-1.39949	0.821935	92.228
Acylamino-acid-releasing enzyme	APEH	P13798	187	P13798	187	S	2.43968	0.999804	66.537
Electron transfer flavoprotein subunit alpha, mitochondrial	ETFA	P13804	140	P13804	140	S	-2.39124	0.922631	55.912
Glycogen [starch] synthase, muscle	GYS1	P13807	727	P13807	727	S	1.16985	0.829204	56.654
Glycogen [starch] synthase, muscle	GYS1	P13807	731	P13807	731	S	1.16985	0.814645	56.654
Glycogen [starch] synthase, muscle	GYS1	P13807	645	P13807	645	S	-2.30963	0.857522	48.064
cAMP-dependent protein kinase type II-alpha regulatory subunit	PRKAR2A	P13861	78	P13861	78	S	2.42312	1	141.54
cAMP-dependent protein kinase type II-alpha regulatory subunit	PRKAR2A	P13861	80	P13861	80	S	1.85806	1	105.91
cAMP-dependent protein kinase type II-alpha regulatory subunit	PRKAR2A	P13861	99	P13861	99	S	4.20737	0.999951	129.62
Coiled-coil domain-containing protein 130	CCDC130	P13994	286	P13994	286	S	-5.00726	0.948424	59.789
Alcohol dehydrogenase [NADP(+)]	AKR1A1	P14550	211	P14550	211	S	-1.39059	0.999508	112.25
Pyruvate kinase PKM	PKM	P14618-2	249	P14618-2;P14618	249;249	S	2.80512	1	47.499
Pyruvate kinase PKM	PKM	P14618-2	37	P14618-2;P14618	37;37	S	6.43002	0.999968	90.965
Pyruvate kinase PKM	PKM	P14618-2	55	P14618-2;P14618	55;55	S	-0.256031	0.995352	90.643
Pyruvate kinase PKM	PKM	P14618-2	97	P14618-2;P14618	97;97	S	-1.07347	0.807125	78.295
Endoplasmin	HSP90B1	P14625	361	P14625	361	S	-1.39858	0.869002	47.382
Endoplasmin	HSP90B1	P14625	725	P14625	725	S	-2.39405	0.97009	46.457
Endoplasmin	HSP90B1	P14625	385	P14625	385	S	-2.22826	0.999977	23.003
POU domain, class 2, transcription factor 1;POU domain, class 2, transcription factor 3;POU domain, class 2, transcription factor 2	POU2F1;POU2F3;POU2F2	P14859-4	335	P14859-4;P14859-3;P14859;P14859-2;Q9UKI9;P09086-4;P09086-3;P09086-2;P09086;P09086-5	335;333;335;347;238;234;234;250;250;250	S	-1.87213	1	37.054
POU domain, class 2, transcription factor 1;POU domain, class 2, transcription factor 3	POU2F1;POU2F3	P14859-4	385	P14859-4;P14859-3;P14859;P14859-2;Q9UKI9	385;383;385;397;287	S	1.52813	0.899415	66.51
Heterogeneous nuclear ribonucleoprotein L	HNRNPL	P14866	185	P14866	185	S	2.71054	0.999858	70.122
Heterogeneous nuclear ribonucleoprotein L	HNRNPL	P14866	589	P14866	589	S	-0.961956	0.997465	50.375
Heterogeneous nuclear ribonucleoprotein L;Heterogeneous nuclear ribonucleoprotein L-like	HNRNPL;HNRNPLL	P14866	454	P14866;Q8WVV9-4;Q8WVV9	454;402;407	S	NA	1	37.753
Heterogeneous nuclear ribonucleoprotein L	HNRNPL	P14866	544	P14866	544	S	-3.40313	0.823572	33.783
Heterogeneous nuclear ribonucleoprotein L	HNRNPL	P14866	101	P14866	101	S	-1.72707	0.99982	45.689
Heterogeneous nuclear ribonucleoprotein L	HNRNPL	P14866	52	P14866	52	S	-0.762184	0.999995	57.445
Junction plakoglobin	JUP	P14923	182	P14923	182	S	0.0213718	1	69.8
Junction plakoglobin	JUP	P14923	665	P14923	665	S	-3.25973	1	174.32
Junction plakoglobin	JUP	P14923	671	P14923	671	S	-2.14149	0.915837	32.785
Serine/threonine-protein kinase B-raf	BRAF	P15056	365	P15056	365	S	3.73636	0.910924	80.818
Serine/threonine-protein kinase B-raf	BRAF	P15056	446	P15056	446	S	1.62375	0.983654	88.231
Serine/threonine-protein kinase B-raf	BRAF	P15056	729	P15056	729	S	4.07123	0.998841	78.774
Poliovirus receptor	PVR	P15151-3	353	P15151-3;P15151-2;P15151	353;361;406	S	-1.31752	0.901127	82.782
Eukaryotic peptide chain release factor GTP-binding subunit ERF3A	GSPT1	P15170	62	P15170	62	S	-3.14821	1	39.175
Interferon gamma receptor 1	IFNGR1	P15260	396	P15260	396	S	-0.556927	0.751162	54.953
Ezrin	EZR	P15311	366	P15311	366	S	2.73174	1	59.469
Ezrin	EZR	P15311	144	P15311	144	S	0.363083	0.992335	59.161
Ezrin	EZR	P15311	149	P15311	149	S	-1.44651	0.753898	66.418
Ezrin;Moesin;Radixin	EZR;MSN;RDX	P15311	249	P15311;P26038;P35241	249;249;249	S	-0.768198	1	27.305
Ezrin	EZR	P15311	535	P15311	535	S	-4.11838	0.761208	107.3
Ezrin	EZR	P15311	536	P15311	536	S	-2.02718	0.95573	107.3
Ezrin	EZR	P15311	539	P15311	539	S	-4.4574	0.999997	203.13
Fos-related antigen 1	FOSL1	P15407	265	P15407	265	S	-0.222444	0.943786	69.011
Fos-related antigen 1	FOSL1	P15407	74	P15407	74	S	0.456013	0.999676	86.056
Fos-related antigen 1	FOSL1	P15407	101	P15407	101	S	-0.494789	1	138.67
Fos-related antigen 2	FOSL2	P15408	120	P15408;P15408-2	120;95	S	-1.98372	1	93.314
Fos-related antigen 2	FOSL2	P15408	230	P15408;P15408-2	230;222	S	0.375666	0.931498	97.143
Fos-related antigen 2	FOSL2	P15408	200	P15408;P15408-2	200;192	S	-0.57362	1	35.7
Nucleoside diphosphate kinase A	NME1	P15531	120	P15531;P15531-2	120;145	S	0.471819	0.998578	72.677
Nucleoside diphosphate kinase A	NME1	P15531	122	P15531;P15531-2	122;147	S	0.832947	0.84294	37.008
NAD(P)H dehydrogenase [quinone] 1	NQO1	P15559	82	P15559	82	S	-1.44136	1	225.88
40S ribosomal protein S2	RPS2	P15880	264	P15880	264	S	0.89863	0.999711	163.67
40S ribosomal protein S2	RPS2	P15880	206	P15880	206	S	-2.30414	0.999947	37.123
40S ribosomal protein S2	RPS2	P15880	77	P15880	77	S	-1.98334	0.99991	64.058
40S ribosomal protein S2	RPS2	P15880	281	P15880	281	S	3.36076	0.999637	51.769
Transcription factor E2-alpha	TCF3	P15923-2	379	P15923-2;P15923	379;379	S	-1.23828	0.946922	44.649
Transcription factor E2-alpha	TCF3	P15923-2	530	P15923-2	530	S	1.42949	0.847098	114.57
Desmoplakin	DSP	P15924-2	22	P15924-2;P15924	22;22	S	6.77864	1	81.481
Desmoplakin	DSP	P15924-2	176	P15924-2;P15924	176;176	S	0.0980015	0.937991	73.6
Desmoplakin	DSP	P15924-2	1425	P15924-2;P15924	1425;2024	S	0.284344	0.976698	83.921
Desmoplakin	DSP	P15924-2	2221	P15924-2;P15924	2221;2820	S	1.01949	0.760261	31.28
Desmoplakin	DSP	P15924-2	2222	P15924-2;P15924	2222;2821	S	2.32193	0.904803	86.324
Desmoplakin	DSP	P15924-2	2226	P15924-2;P15924	2226;2825	S	2.61138	0.999144	86.324
Desmoplakin	DSP	P15924-2	1990	P15924-2;P15924	1990;2589	S	-1.06245	0.931453	68.315
Desmoplakin	DSP	P15924-2	1998	P15924-2;P15924	1998;2597	S	-0.711924	0.876231	63.769
Desmoplakin	DSP	P15924-2	1999	P15924-2;P15924	1999;2598	S	1.05967	0.935894	68.598
Desmoplakin	DSP	P15924-2	1610	P15924-2;P15924	1610;2209	S	3.08313	0.996919	79.167
CD44 antigen	CD44	P16070-12	316	P16070-12;P16070-14;P16070-13;P16070-11;P16070-10;P16070-16;P16070-8;P16070-17;P16070-6;P16070-4;P16070-3;P16070-7;P16070-5;P16070	316;351;380;384;448;623;629;646;654;654;666;668;689;697	S	-0.185766	0.982018	107.25
CD44 antigen	CD44	P16070-12	325	P16070-12;P16070-14;P16070-13;P16070-11;P16070-10;P16070-16;P16070-8;P16070-17;P16070-6;P16070-4;P16070-3;P16070-7;P16070-5;P16070	325;360;389;393;457;632;638;655;663;663;675;677;698;706	S	1.96821	1	182.25
Histone H2A.x	H2AFX	P16104	140	P16104	140	S	-1.42915	0.999378	72.59
Integrin beta-4	ITGB4	P16144-4	1424	P16144-4;P16144-2;P16144-3;P16144	1424;1424;1424;1494	S	1.79708	0.996651	123.31
Integrin beta-4	ITGB4	P16144-4	1428	P16144-4;P16144-2;P16144-3;P16144	1428;1428;1428;1498	S	2.51488	0.985648	123.31
Integrin beta-4	ITGB4	P16144-4	1445	P16144-4;P16144-2;P16144	1445;1445;1515	S	-1.36825	0.905781	46.707
Integrin beta-4	ITGB4	P16144-4	1447	P16144-4;P16144-2;P16144	1447;1447;1517	S	0.0459766	0.838772	197.71
Integrin beta-4	ITGB4	P16144-4	1448	P16144-4;P16144-2;P16144	1448;1448;1518	S	1.79757	0.840499	196.73
Integrin beta-4	ITGB4	P16144-4	1670	P16144-4;P16144-2;P16144-3;P16144	1670;1677;1730;1747	S	-0.576696	0.999999	76.822
Integrin beta-4	ITGB4	P16144-4	1069	P16144-4;P16144-2;P16144-3;P16144	1069;1069;1069;1069	S	-0.698238	1	92.817
Integrin beta-4	ITGB4	P16144-4	1384	P16144-4;P16144-2;P16144-3;P16144	1384;1384;1384;1454	S	-0.706203	0.953254	80.76
Integrin beta-4	ITGB4	P16144-4	1387	P16144-4;P16144-2;P16144-3;P16144	1387;1387;1387;1457	S	0.782034	0.998215	111.53
Integrin beta-4	ITGB4	P16144-4	1404	P16144-4;P16144-2;P16144-3;P16144	1404;1404;1404;1474	S	4.64981	0.999784	177.35
Integrin beta-4	ITGB4	P16144-4	1356	P16144-4;P16144-2;P16144-3	1356;1356;1356	S	0.674717	0.874481	48.03
Integrin beta-4	ITGB4	P16144-4	1364	P16144-4;P16144-2;P16144-3	1364;1364;1364	S	0.0319424	0.785144	89.863
Integrin beta-4	ITGB4	P16144-4	1209	P16144-4;P16144-2;P16144-3;P16144	1209;1209;1209;1209	S	-2.18292	0.933593	91.135
Integrin beta-4	ITGB4	P16144-4	1413	P16144-4;P16144-2;P16144-3;P16144	1413;1413;1413;1483	S	5.04917	0.998489	111.17
Cyclic AMP-responsive element-binding protein 1	CREB1	P16220-2	326	P16220-2;P16220	326;340	S	-0.0951862	0.999987	49.478
Cyclic AMP-responsive element-binding protein 1	CREB1	P16220-2	128	P16220-2;P16220	128;142	S	-1.73494	0.788477	54.127
Serine/threonine-protein phosphatase 2B catalytic subunit beta isoform	PPP3CB	P16298-3	468	P16298-3;P16298	468;478	S	2.33518	1	57.403
Cytoplasmic protein NCK1	NCK1	P16333	85	P16333	85	S	-0.376869	0.96851	69.021
Histone H1.2	HIST1H1C	P16403	36	P16403	36	S	2.51575	0.999998	126.9
Histone H1.2	HIST1H1C	P16403	41	P16403	41	S	NA	0.997576	61.115
Histone H1.2	HIST1H1C	P16403	2	P16403	2	S	0.0883388	0.829713	129.79
Tyrosine-protein kinase Fer	FER	P16591-2	259	P16591-2;P16591	259;434	S	0.749077	1	107.97
Sarcoplasmic/endoplasmic reticulum calcium ATPase 2	ATP2A2	P16615-5	663	P16615-5;P16615-2;P16615-3;P16615-4;P16615	663;663;663;636;663	S	-1.57884	1	29.852
1-phosphatidylinositol 4,5-bisphosphate phosphodiesterase gamma-2	PLCG2	P16885	341	P16885	341	S	-2.25503	0.95614	51.788
Stathmin	STMN1	P16949	16	P16949;P16949-2	16;16	S	1.01902	1	144.12
Stathmin	STMN1	P16949	25	P16949;P16949-2	25;25	S	4.68398	1	205.24
Stathmin;Stathmin-2	STMN1;STMN2	P16949	46	P16949;P16949-2;Q93045	46;46;80	S	2.24853	1	76.113
Stathmin	STMN1	P16949	31	P16949;P16949-2	31;31	S	-1.4354	0.989715	52.75
Stathmin	STMN1	P16949	38	P16949;P16949-2	38;38	S	5.56106	1	112.54
Stathmin	STMN1	P16949	63	P16949;P16949-2	63;63	S	5.72895	1	117.86
Y-box-binding protein 3	YBX3	P16989-2	255	P16989-2;P16989-3;P16989	255;324;324	S	1.2212	0.999973	95.823
Y-box-binding protein 3	YBX3	P16989-2	34	P16989-2;P16989-3;P16989	34;34;34	S	1.81159	0.901499	109.84
Y-box-binding protein 3	YBX3	P16989-2	79	P16989-2;P16989-3;P16989	79;79;79	S	1.46553	0.978327	58.119
Y-box-binding protein 3;Nuclease-sensitive element-binding protein 1;Y-box-binding protein 2	YBX3;YBX1;YBX2	P67809	102	P16989-2;P16989-3;P16989;P67809;Q9Y2T7	134;134;134;102;137	S	0.207548	1	153.74
Zinc finger protein 22	ZNF22	P17026	49	P17026	49	S	3.07005	1	72.045
Zinc finger protein with KRAB and SCAN domains 1	ZKSCAN1	P17029	13	P17029	13	S	2.34394	0.998502	107.92
Zinc finger protein with KRAB and SCAN domains 1	ZKSCAN1	P17029	359	P17029	359	S	1.08152	0.965627	116.42
High mobility group protein HMG-I/HMG-Y	HMGA1	P17096	99	P17096;P17096-2	99;88	S	NA	1	134.76
High mobility group protein HMG-I/HMG-Y	HMGA1	P17096	102	P17096;P17096-2	102;91	S	2.31656	1	258.31
High mobility group protein HMG-I/HMG-Y	HMGA1	P17096	103	P17096;P17096-2	103;92	S	-0.0265751	1	196.76
High mobility group protein HMG-I/HMG-Y	HMGA1	P17096	36	P17096;P17096-3	36;36	S	5.64657	0.994732	132.24
High mobility group protein HMG-I/HMG-Y	HMGA1	P17096	44	P17096;P17096-3	44;44	S	5.90742	0.996127	116
High mobility group protein HMG-I/HMG-Y	HMGA1	P17096-2	38	P17096-2	38	S	-1.53723	0.982755	58.231
Zinc finger protein 8	ZNF8	P17098	187	P17098	187	S	-1.73698	0.750759	40.041
Transmembrane protein 11, mitochondrial	TMEM11	P17152	17	P17152	17	S	0.412855	0.99051	59.658
Protein kinase C alpha type	PRKCA	P17252	226	P17252	226	S	-0.187311	0.900176	98.091
Protein kinase C alpha type	PRKCA	P17252	319	P17252	319	S	-0.232092	0.999614	65.877
Transcription factor jun-B	JUNB	P17275	251	P17275	251	S	-0.138945	1	50.88
Transcription factor jun-B	JUNB	P17275	259	P17275	259	S	2.3462	1	78.391
Nucleolar transcription factor 1	UBTF	P17480-2	447	P17480-2;P17480	447;484	S	3.49252	1	60.736
Cyclic AMP-dependent transcription factor ATF-7	ATF7	P17544-2	97	P17544-2;P17544-4;P17544-3;P17544	97;97;108;108	S	-2.22334	0.996036	52.048
cAMP-dependent protein kinase catalytic subunit alpha	PRKACA	P17612	15	P17612	15	S	-0.910654	0.97953	47.75
Tyrosine-protein phosphatase non-receptor type 2	PTPN2	P17706-2	298	P17706-2;P17706	298;298	S	-1.57718	1	98.084
Tyrosine-protein phosphatase non-receptor type 2	PTPN2	P17706-2	304	P17706-2;P17706	304;304	S	-0.0324898	1	117.89
CTP synthase 1	CTPS1	P17812	562	P17812	562	S	5.75149	1	35.712
Probable ATP-dependent RNA helicase DDX5	DDX5	P17844	30	P17844	30	S	0.316717	1	35.107
Probable ATP-dependent RNA helicase DDX5;Probable ATP-dependent RNA helicase DDX17	DDX5;DDX17	Q92841-4	479	P17844;Q92841-4;Q92841;Q92841-3;Q92841-2	402;479;400;400;400	S	-1.54653	0.852731	81.009
T-complex protein 1 subunit alpha	TCP1	P17987	544	P17987	544	S	2.30004	1	132.63
T-complex protein 1 subunit alpha	TCP1	P17987	551	P17987	551	S	2.87294	1	142.72
T-complex protein 1 subunit alpha	TCP1	P17987	34	P17987	34	S	-2.2837	0.822835	24.479
T-complex protein 1 subunit alpha	TCP1	P17987	194	P17987	194	S	-3.33439	0.999963	34.448
Tyrosine-protein phosphatase non-receptor type 1	PTPN1	P18031	50	P18031	50	S	-0.130945	0.9999	72.145
Tyrosine-protein phosphatase non-receptor type 1	PTPN1	P18031	378	P18031	378	S	0.89267	1	32.935
Vinculin	VCL	P18206-2	272	P18206-2;P18206	272;272	S	-0.754681	0.988578	30.991
Vinculin	VCL	P18206-2	275	P18206-2;P18206	275;275	S	-1.43494	0.999895	90.525
Vinculin	VCL	P18206-2	288	P18206-2;P18206	288;288	S	-3.50004	0.986047	29.215
Vinculin	VCL	P18206-2	290	P18206-2;P18206	290;290	S	NA	0.997624	85.552
Vinculin	VCL	P18206-2	934	P18206-2;P18206	934;1002	S	6.59215	1	22.9
Vinculin	VCL	P18206-2	434	P18206-2;P18206	434;434	S	-1.94536	0.999861	44.824
Vinculin	VCL	P18206-2	721	P18206-2;P18206	721;721	S	-3.34069	0.999999	73.967
Receptor-type tyrosine-protein phosphatase alpha	PTPRA	P18433-4	202	P18433-4;P18433-2;P18433-3;P18433	202;202;211;211	S	-0.69421	0.784424	42.09
Protein SON	SON	P18583-10	94	P18583-10;P18583-3;P18583-4;P18583-7;P18583;P18583-5;P18583-9;P18583-6;P18583-2;P18583-8	94;94;94;94;94;94;94;94;94;94	S	-0.516344	1	157.11
Protein SON	SON	P18583-10	1697	P18583-10;P18583-3;P18583-4;P18583-7;P18583;P18583-5;P18583-9;P18583-6;P18583-2	1697;1697;1697;1657;1697;1697;1737;1697;1378	S	-1.1135	1	121.25
Protein SON	SON	P18583-10	2129	P18583-10;P18583-3;P18583-4;P18583-7;P18583;P18583-5;P18583-9;P18583-2	2129;2129;2129;2089;2129;2129;2169;1810	S	-2.89435	0.999637	60.66
Protein SON	SON	P18583-10	1556	P18583-10;P18583-3;P18583-4;P18583-7;P18583;P18583-5;P18583-9;P18583-6;P18583-2	1556;1556;1556;1516;1556;1556;1596;1556;1237	S	0.975429	0.815626	76.744
Protein SON	SON	P18583-10	1702	P18583-10;P18583-3;P18583-4;P18583-7;P18583;P18583-5;P18583-9;P18583-6;P18583-2	1702;1702;1702;1662;1702;1702;1742;1702;1383	S	-2.05918	0.794691	31.292
Protein SON	SON	P18583-10	2031	P18583-10;P18583-3;P18583-4;P18583-7;P18583;P18583-5;P18583-9;P18583-6;P18583-2	2031;2031;2031;1991;2031;2031;2071;2031;1712	S	1.24962	0.999972	41.59
Protein SON	SON	P18583-10	1570	P18583-10;P18583-3;P18583-4;P18583-7;P18583;P18583-5;P18583-9;P18583-6;P18583-2	1570;1570;1570;1530;1570;1570;1610;1570;1251	S	-0.996754	0.954786	34.175
Protein SON	SON	P18583-10	2009	P18583-10;P18583-3;P18583-4;P18583-7;P18583;P18583-5;P18583-9;P18583-6;P18583-2	2009;2009;2009;1969;2009;2009;2049;2009;1690	S	-0.00440598	1	77.618
Protein SON	SON	P18583-10	2011	P18583-10;P18583-3;P18583-4;P18583-7;P18583;P18583-5;P18583-9;P18583-6;P18583-2	2011;2011;2011;1971;2011;2011;2051;2011;1692	S	-1.75287	1	55.471
Protein SON	SON	P18583-10	2013	P18583-10;P18583-3;P18583-4;P18583-7;P18583;P18583-5;P18583-9;P18583-6;P18583-2	2013;2013;2013;1973;2013;2013;2053;2013;1694	S	-0.0221024	1	85.997
Protein SON	SON	P18583-10	1769	P18583-10;P18583-3;P18583-4;P18583-7;P18583;P18583-5;P18583-9;P18583-6;P18583-2	1769;1769;1769;1729;1769;1769;1809;1769;1450	S	0.656271	0.995231	82.66
Protein SON	SON	P18583-10	283	P18583-10;P18583-3;P18583-4;P18583-7;P18583;P18583-5;P18583-9;P18583-6;P18583-2;P18583-8	283;283;283;283;283;283;283;283;283;283	S	4.59009	0.998334	109.44
Negative elongation factor E	NELFE	P18615	251	P18615	251	S	2.08283	0.999872	62.927
Negative elongation factor E	NELFE	P18615	181	P18615	181	S	4.4806	0.991351	81.197
Negative elongation factor E	NELFE	P18615	115	P18615	115	S	6.30965	0.999399	114.67
Negative elongation factor E	NELFE	P18615	51	P18615	51	S	0.13946	0.933578	98.541
Negative elongation factor E	NELFE	P18615	131	P18615	131	S	1.61448	0.999977	92.414
60S ribosomal protein L17	RPL17	P18621	5	P18621	5	S	-1.9624	0.896467	39.169
Phosphoglycerate mutase 1	PGAM1	P18669	31	P18669	31	S	-1.14699	0.998766	57.549
Phosphoglycerate mutase 1	PGAM1	P18669	14	P18669	14	S	1.0659	1	93.909
Phosphoglycerate mutase 1;Probable phosphoglycerate mutase 4	PGAM1;PGAM4	P18669	118	P18669;Q8N0Y7	118;118	S	-2.4498	0.999931	136.37
Phosphoglycerate mutase 1;Phosphoglycerate mutase 2	PGAM1;PGAM2	P18669	189	P18669;P15259	189;189	S	-0.582985	1	54.286
Regulator of chromosome condensation	RCC1	P18754	11	P18754;P18754-2	11;11	S	7.50687	1	53.66
DNA ligase 1	LIG1	P18858	819	P18858	819	S	-5.94126	0.997822	49.28
DNA ligase 1	LIG1	P18858	51	P18858	51	S	-1.41721	0.987471	140.23
DNA ligase 1	LIG1	P18858	141	P18858	141	S	1.10811	1	172.48
DNA ligase 1	LIG1	P18858	66	P18858	66	S	4.005	1	104.55
DNA ligase 1	LIG1	P18858	76	P18858	76	S	4.08673	1	204.5
DNA repair protein XRCC1	XRCC1	P18887	241	P18887	241	S	2.62167	0.999999	129.24
DNA repair protein XRCC1	XRCC1	P18887	226	P18887	226	S	1.86138	0.844669	95.625
DNA repair protein XRCC1	XRCC1	P18887	266	P18887	266	S	5.67301	0.946715	90.258
Peptidyl-glycine alpha-amidating monooxygenase;Peptidylglycine alpha-hydroxylating monooxygenase;Peptidyl-alpha-hydroxyglycine alpha-amidating lyase	PAM	P19021-2	811	P19021-2;P19021-4;P19021-3;P19021;P19021-5	811;832;850;918;919	S	-1.60716	1	106.83
Nucleolin	NCL	P19338	356	P19338	356	S	-3.20726	0.999989	60.178
Nucleolin	NCL	P19338	619	P19338	619	S	1.20652	1	140.57
Nucleolin	NCL	P19338	580	P19338	580	S	0.443693	0.999885	64.032
Nucleolin	NCL	P19338	67	P19338	67	S	8.73156	0.998687	101.9
Nucleolin	NCL	P19338	563	P19338	563	S	7.10613	1	37.843
Nucleolin	NCL	P19338	458	P19338	458	S	1.30043	0.976812	80.317
Nucleolin	NCL	P19338	460	P19338	460	S	-0.688774	0.99991	83.696
DNA-directed RNA polymerase II subunit RPB3	POLR2C	P19387	124	P19387	124	S	NA	0.98926	49.384
Interferon-induced, double-stranded RNA-activated protein kinase	EIF2AK2	P19525	83	P19525	83	S	-1.4735	0.878152	40.349
Transcription factor E3	TFE3	P19532	556	P19532	556	S	-2.72637	0.90019	60.926
Sodium/hydrogen exchanger 1	SLC9A1	P19634	703	P19634	703	S	1.00746	0.999991	59.096
Casein kinase II subunit alpha';Casein kinase II subunit alpha	CSNK2A2;CSNK2A1	P19784	195	P19784;P68400-2;P68400	195;58;194	S	0.429422	0.99994	43.241
Casein kinase II subunit alpha'	CSNK2A2	P19784	18	P19784	18	S	-0.188358	1	56.215
Nuclear factor NF-kappa-B p105 subunit;Nuclear factor NF-kappa-B p50 subunit	NFKB1	P19838	923	P19838;P19838-2	923;924	S	-2.74139	0.873079	86.581
Nuclear factor NF-kappa-B p105 subunit;Nuclear factor NF-kappa-B p50 subunit	NFKB1	P19838	937	P19838;P19838-2	937;938	S	-0.272266	0.93314	74.481
Nuclear factor NF-kappa-B p105 subunit;Nuclear factor NF-kappa-B p50 subunit	NFKB1	P19838	903	P19838;P19838-2	903;904	S	-0.75901	0.939438	49.464
Nuclear factor NF-kappa-B p105 subunit;Nuclear factor NF-kappa-B p50 subunit	NFKB1	P19838	907	P19838;P19838-2	907;908	S	1.84992	0.998132	144.69
Plasma membrane calcium-transporting ATPase 1	ATP2B1	P20020-6	1119	P20020-6;P20020-3;P20020-4;P20020	1119;1155;1184;1193	S	-1.83202	0.999987	47.956
Plasma membrane calcium-transporting ATPase 1	ATP2B1	P20020-6	17	P20020-6;P20020-3;P20020-4;P20020;P20020-5;P20020-2	17;17;17;17;17;17	S	0.192783	1	154.04
Plasma membrane calcium-transporting ATPase 1	ATP2B1	P20020-6	1175	P20020-6;P20020-3;P20020-4;P20020	1175;1211;1240;1249	S	0.591627	0.996277	87.234
Plasma membrane calcium-transporting ATPase 1	ATP2B1	P20020-6	1183	P20020-6;P20020-3;P20020-4;P20020	1183;1219;1248;1257	S	3.23531	0.948523	138.87
Plasma membrane calcium-transporting ATPase 1	ATP2B1	P20020-6	1104	P20020-6;P20020-3;P20020-4;P20020	1104;1140;1169;1178	S	1.30632	0.818118	96.558
Plasma membrane calcium-transporting ATPase 1;Plasma membrane calcium-transporting ATPase 2	ATP2B1;ATP2B2	P20020-6	1091	P20020-6;P20020-3;P20020-4;P20020;Q01814-6;Q01814-8;Q01814-5;Q01814	1091;1127;1156;1165;1105;1119;1136;1150	S	-4.48801	0.814036	198.08
Eukaryotic translation initiation factor 2 subunit 2	EIF2S2	P20042	67	P20042	67	S	1.09582	1	92.381
Myeloid cell surface antigen CD33	CD33	P20138	307	P20138	307	S	1.63069	0.863289	45.202
Transcription factor BTF3	BTF3	P20290	30	P20290	30	S	-0.513586	0.987042	67.399
Transcription factor BTF3	BTF3	P20290	173	P20290;P20290-2	173;129	S	-0.143057	1	108.12
Ras-related protein Rab-6A;Ras-related protein Rab-6B	RAB6A;RAB6B	P20340-2	77	P20340-2;P20340;Q9NRW1	77;77;77	S	-5.43221	0.999907	56.648
Lamin-B1	LMNB1	P20700	23	P20700	23	S	6.03255	0.959728	76.402
Lamin-B1;Lamin-B2	LMNB1;LMNB2	Q03252	385	P20700;Q03252	391;385	S	0.72475	0.972938	18.735
Lamin-B1;Lamin-B2	LMNB1;LMNB2	Q03252	387	P20700;Q03252	393;387	S	6.47519	0.998443	44.213
B-cell lymphoma 3 protein	BCL3	P20749	41	P20749	41	S	0.968996	1	54.696
Calpastatin	CAST	P20810-7	375	P20810-7;P20810-6;P20810-4;P20810;P20810-5;P20810-3;P20810-2	375;394;270;311;359;193;298	S	-2.17884	1	38.105
Calpastatin	CAST	P20810-7	197	P20810-7;P20810-6;P20810-4;P20810;P20810-5;P20810-3;P20810-2	197;216;92;133;194;28;133	S	-0.224476	0.782951	39.023
Calpastatin	CAST	P20810-7	11	P20810-7;P20810-6;P20810-5	11;11;11	S	2.50356	0.999968	48.963
Nebulin	NEB	P20929	5791	P20929	5791	S	-0.781349	0.998288	20.964
Parathymosin	PTMS	P20962	2	P20962	2	S	-2.85619	0.792805	68.992
Parathymosin	PTMS	P20962	5	P20962	5	S	-1.03452	0.99534	58.831
Parathymosin	PTMS	P20962	13	P20962	13	S	-1.24711	1	159.81
Cyclin-dependent kinase 11B;Cyclin-dependent kinase 11A	CDK11B;CDK11A	P21127-6	220	P21127-6;P21127-9;P21127-8;P21127-3;P21127-2;P21127;P21127-5;P21127-10;Q9UQ88-9;Q9UQ88-4;Q9UQ88-3;Q9UQ88-2;Q9UQ88	220;230;254;263;264;277;8;47;204;252;261;262;265	S	-4.15698	0.999716	32.415
Cyclin-dependent kinase 11B;Cyclin-dependent kinase 11A	CDK11B;CDK11A	P21127-6	226	P21127-6;P21127-9;P21127-8;P21127-3;P21127-2;P21127;P21127-5;P21127-10;Q9UQ88-9;Q9UQ88-4;Q9UQ88-3;Q9UQ88-2;Q9UQ88	226;236;260;269;270;283;14;53;210;258;267;268;271	S	3.37605	0.966998	122.91
Cyclin-dependent kinase 11B;Cyclin-dependent kinase 11A	CDK11B;CDK11A	P21127-6	31	P21127-6;P21127-9;P21127-8;P21127-3;P21127-2;P21127;Q9UQ88-9	31;31;65;65;65;65;8	S	1.65669	0.998852	62.092
Cyclin-dependent kinase 11B;Cyclin-dependent kinase 11A	CDK11B;CDK11A	P21127-6	13	P21127-6;P21127-9;P21127-8;P21127-3;P21127-2;P21127;Q9UQ88-4;Q9UQ88-3;Q9UQ88-2;Q9UQ88	13;13;47;47;47;47;47;47;47;47	S	-0.378758	1	51.91
Cyclin-dependent kinase 11B;Cyclin-dependent kinase 11A	CDK11B;CDK11A	P21127-6	656	P21127-6;P21127-9;P21127-8;P21127-3;P21127-2;P21127;P21127-5;P21127-10;P21127-4;Q9UQ88-8;Q9UQ88-4;Q9UQ88-3;Q9UQ88-2;Q9UQ88;Q9UQ88-5;Q9UQ88-10	656;666;690;699;700;713;444;483;379;85;688;697;698;701;315;357	S	-5.10141	1	84.032
Cysteine and glycine-rich protein 1	CSRP1	P21291	192	P21291	192	S	2.01953	1	108.7
Filamin-A	FLNA	P21333-2	1084	P21333-2;P21333	1084;1084	S	3.34236	0.99135	109.48
Filamin-A	FLNA	P21333-2	2144	P21333-2;P21333	2144;2152	S	1.21495	1	167.59
Filamin-A	FLNA	P21333-2	1459	P21333-2;P21333	1459;1459	S	0.135897	0.999998	76.442
Filamin-A	FLNA	P21333-2	1533	P21333-2;P21333	1533;1533	S	-0.210667	1	96.969
Filamin-A	FLNA	P21333-2	1726	P21333-2;P21333	1726;1734	S	-2.04167	0.894044	42.709
Filamin-A	FLNA	P21333-2	2319	P21333-2;P21333	2319;2327	S	0.41773	0.911189	65.475
Filamin-A	FLNA	P21333-2	2518	P21333-2;P21333	2518;2526	S	-0.895277	0.999685	264.56
Filamin-A	FLNA	P21333-2	968	P21333-2;P21333	968;968	S	2.64075	0.872407	131.23
Tumor necrosis factor alpha-induced protein 3;A20p50;A20p37	TNFAIP3	P21580	645	P21580	645	S	0.688309	0.940878	65.19
Ephrin type-A receptor 1	EPHA1	P21709	906	P21709	906	S	1.23361	0.999835	110.28
Ephrin type-A receptor 1	EPHA1	P21709	908	P21709	908	S	-2.14369	0.76239	61.046
Ephrin type-A receptor 1	EPHA1	P21709	910	P21709	910	S	-0.32435	0.986561	58.38
Voltage-dependent anion-selective channel protein 1	VDAC1	P21796	104	P21796	104	S	3.12252	0.997597	110.8
Voltage-dependent anion-selective channel protein 1	VDAC1	P21796	260	P21796	260	S	-3.10757	0.999618	33.059
Voltage-dependent anion-selective channel protein 1	VDAC1	P21796	57	P21796	57	S	-0.851145	0.847846	43.036
Receptor tyrosine-protein kinase erbB-3	ERBB3	P21860-5	43	P21860-5;P21860-4;P21860	43;627;686	S	-0.958494	0.999691	32.759
Catechol O-methyltransferase	COMT	P21964-2	217	P21964-2;P21964	217;267	S	1.84694	0.999988	54.198
Oxysterol-binding protein 1	OSBP	P22059	190	P22059	190	S	1.86128	0.932352	50.871
Oxysterol-binding protein 1	OSBP	P22059	193	P22059	193	S	1.86128	0.924725	50.871
Oxysterol-binding protein 1	OSBP	P22059	240	P22059	240	S	-0.739626	0.999981	223.69
Oxysterol-binding protein 1	OSBP	P22059	379	P22059	379	S	0.547823	0.980377	200.94
Oxysterol-binding protein 1	OSBP	P22059	382	P22059	382	S	0.550568	0.999998	228.34
Oxysterol-binding protein 1	OSBP	P22059	385	P22059	385	S	-0.161888	0.963247	228.34
Oxysterol-binding protein 1	OSBP	P22059	386	P22059	386	S	-4.07751	0.817078	147.52
Oxysterol-binding protein 1	OSBP	P22059	389	P22059	389	S	-4.07751	0.999997	147.52
rRNA 2'-O-methyltransferase fibrillarin	FBL	P22087	116	P22087	116	S	-1.32876	0.994207	54.914
rRNA 2'-O-methyltransferase fibrillarin	FBL	P22087	124	P22087	124	S	-2.53678	0.996259	120.05
rRNA 2'-O-methyltransferase fibrillarin	FBL	P22087	126	P22087	126	S	-1.25987	0.966779	41.183
Trifunctional purine biosynthetic protein adenosine-3;Phosphoribosylamine--glycine ligase;Phosphoribosylformylglycinamidine cyclo-ligase;Phosphoribosylglycinamide formyltransferase	GART	P22102	796	P22102	796	S	-0.123508	0.998883	50.752
Trifunctional purine biosynthetic protein adenosine-3;Phosphoribosylamine--glycine ligase;Phosphoribosylformylglycinamidine cyclo-ligase;Phosphoribosylglycinamide formyltransferase	GART	P22102	802	P22102	802	S	0.242947	1	136.54
Trifunctional purine biosynthetic protein adenosine-3;Phosphoribosylamine--glycine ligase;Phosphoribosylformylglycinamidine cyclo-ligase;Phosphoribosylglycinamide formyltransferase	GART	P22102	10	P22102;P22102-2	10;10	S	-3.34527	1	24.992
Multifunctional protein ADE2;Phosphoribosylaminoimidazole-succinocarboxamide synthase;Phosphoribosylaminoimidazole carboxylase	PAICS	P22234	27	P22234;P22234-2	27;27	S	4.27501	1	149.49
Multifunctional protein ADE2;Phosphoribosylaminoimidazole-succinocarboxamide synthase;Phosphoribosylaminoimidazole carboxylase	PAICS	P22234	107	P22234;P22234-2	107;114	S	1.22341	0.998572	68.885
Ubiquitin-like modifier-activating enzyme 1	UBA1	P22314	835	P22314	835	S	2.98645	0.997367	56.171
Ubiquitin-like modifier-activating enzyme 1	UBA1	P22314	46	P22314	46	S	3.04074	1	166.99
Upstream stimulatory factor 1	USF1	P22415	186	P22415	186	S	1.0386	0.993108	66.799
Small proline-rich protein 2D	SPRR2D	P22532	38	P22532	38	S	-2.14614	1	12.31
Small proline-rich protein 2D;Small proline-rich protein 2B	SPRR2D;SPRR2B	P22532	60	P22532;P35325	60;60	S	-1.74407	0.981247	50.641
Heterogeneous nuclear ribonucleoproteins A2/B1	HNRNPA2B1	P22626-2	247	P22626-2;P22626	247;259	S	2.79529	0.999959	92.884
Heterogeneous nuclear ribonucleoproteins A2/B1	HNRNPA2B1	P22626-2	213	P22626-2;P22626	213;225	S	-1.10826	1	38.942
Heterogeneous nuclear ribonucleoproteins A2/B1	HNRNPA2B1	P22626-2	17	P22626-2;P22626	17;29	S	-4.53144	0.982688	36.659
Heterogeneous nuclear ribonucleoproteins A2/B1	HNRNPA2B1	P22626-2	332	P22626-2;P22626	332;344	S	-0.00901604	0.973031	79.205
MHC class II regulatory factor RFX1	RFX1	P22670	159	P22670	159	S	-2.08467	0.985816	69.435
E3 ubiquitin-protein ligase CBL	CBL	P22681	619	P22681	619	S	-1.71616	0.80411	48.994
E3 ubiquitin-protein ligase CBL	CBL	P22681	441	P22681	441	S	1.50541	0.998264	42.662
Transcription elongation factor A protein 1	TCEA1	P23193-2	79	P23193-2;P23193	79;100	S	3.29227	0.999923	138.05
Transcription elongation factor A protein 1	TCEA1	P23193-2	60	P23193-2;P23193	60;81	S	NA	0.78267	61.521
		P23229-7	945	P23229-7;P23229-4;P23229-2;P23229-9;P23229-6	945;1059;1064;1088;1103	S	4.95372	1	101.21
Splicing factor, proline- and glutamine-rich	SFPQ	P23246-2	283	P23246-2;P23246	283;283	S	-1.01561	1	17.946
Splicing factor, proline- and glutamine-rich	SFPQ	P23246-2	273	P23246-2;P23246	273;273	S	0.0289841	0.978827	89.825
Tryptophan--tRNA ligase, cytoplasmic;T1-TrpRS;T2-TrpRS	WARS	P23381-2	420	P23381-2;P23381	420;467	S	0.128847	1	82.485
Ribosomal protein S6 kinase beta-1	RPS6KB1	P23443-2	404	P23443-2;P23443	404;427	S	0.909666	1	60.018
Ribosomal protein S6 kinase beta-1	RPS6KB1	P23443-2	424	P23443-2;P23443	424;447	S	3.29471	0.999999	221.21
Tyrosine-protein kinase JAK1	JAK1	P23458	228	P23458	228	S	-2.95688	0.978776	35.511
Nuclear autoantigen Sp-100	SP100	P23497-5	157	P23497-5;P23497-2;P23497-3;P23497;P23497-4	157;157;157;157;157	S	0.73041	1	221.68
Nuclear autoantigen Sp-100	SP100	P23497-5	18	P23497-5;P23497-2;P23497-3;P23497;P23497-4	18;18;18;18;18	S	-3.57985	1	116.72
Nuclear autoantigen Sp-100	SP100	P23497-5	394	P23497-5;P23497-2;P23497-3;P23497;P23497-4	394;394;394;394;394	S	1.18406	0.999968	50.883
Nuclear autoantigen Sp-100	SP100	P23497-5	407	P23497-5;P23497-2;P23497-3;P23497;P23497-4	407;407;407;407;407	S	-2.36313	0.972443	87.863
Nuclear autoantigen Sp-100	SP100	P23497-5	410	P23497-5;P23497-2;P23497-3;P23497;P23497-4	410;410;410;410;410	S	-2.36313	0.935063	87.863
Nuclear autoantigen Sp-100	SP100	P23497-5	362	P23497-5;P23497-2;P23497-3;P23497;P23497-4	362;362;362;362;362	S	-1.82951	1	75.357
Colorectal mutant cancer protein	MCC	P23508-2	389	P23508-2;P23508	389;199	S	0.446503	0.995239	138.69
Colorectal mutant cancer protein	MCC	P23508-2	129	P23508-2	129	S	-2.60635	0.993376	45.059
Colorectal mutant cancer protein	MCC	P23508-2	484	P23508-2;P23508	484;294	S	1.71808	0.760689	117.03
Cofilin-1	CFL1	P23528	41	P23528	41	S	0.207216	1	114.57
Cofilin-1	CFL1	P23528	156	P23528	156	S	1.75815	0.999777	95.487
Eukaryotic translation initiation factor 4B	EIF4B	P23588	359	P23588	359	S	0.0499153	1	68.126
Eukaryotic translation initiation factor 4B	EIF4B	P23588	283	P23588	283	S	1.31541	0.999958	76.17
Eukaryotic translation initiation factor 4B	EIF4B	P23588	207	P23588	207	S	1.63777	0.972399	92.23
Eukaryotic translation initiation factor 4B	EIF4B	P23588	459	P23588	459	S	1.04362	0.997637	95.114
Eukaryotic translation initiation factor 4B	EIF4B	P23588	406	P23588	406	S	NA	1	39.843
Eukaryotic translation initiation factor 4B	EIF4B	P23588	93	P23588	93	S	0.602373	0.999923	170.64
Eukaryotic translation initiation factor 4B	EIF4B	P23588	131	P23588	131	S	-0.196859	1	23.769
Eukaryotic translation initiation factor 4B	EIF4B	P23588	219	P23588	219	S	2.7444	0.999991	63.669
Eukaryotic translation initiation factor 4B	EIF4B	P23588	498	P23588	498	S	-0.0427742	0.961735	175.46
Elongation factor 1-beta	EEF1B2	P24534	106	P24534	106	S	NA	0.999489	107.27
Elongation factor 1-beta	EEF1B2	P24534	95	P24534	95	S	-0.871607	0.978958	134.78
DNA-directed RNA polymerase II subunit RPB1	POLR2A	P24928	27	P24928	27	S	-6.35042	1	44.63
DNA-directed RNA polymerase II subunit RPB1	POLR2A	P24928	1871	P24928	1871	S	2.50982	0.86862	124.24
DNA-directed RNA polymerase II subunit RPB1	POLR2A	P24928	1878	P24928	1878	S	4.85753	0.998345	108.9
DNA-directed RNA polymerase II subunit RPB1	POLR2A	P24928	1882	P24928	1882	S	1.58565	0.821705	104.43
DNA-directed RNA polymerase II subunit RPB1	POLR2A	P24928	1910	P24928	1910	S	-0.997974	0.984441	70.021
DNA-directed RNA polymerase II subunit RPB1	POLR2A	P24928	1913	P24928	1913	S	1.62797	0.948045	74.229
DNA-directed RNA polymerase II subunit RPB1	POLR2A	P24928	1892	P24928	1892	S	1.15661	0.935167	125.88
DNA-directed RNA polymerase II subunit RPB1	POLR2A	P24928	1896	P24928	1896	S	1.81044	0.786202	85.747
DNA-directed RNA polymerase II subunit RPB1	POLR2A	P24928	1899	P24928	1899	S	2.28466	0.980689	125.88
DNA-directed RNA polymerase II subunit RPB1	POLR2A	P24928	1906	P24928	1906	S	1.34009	0.893312	118.35
DNA-directed RNA polymerase II subunit RPB1	POLR2A	P24928	1850	P24928	1850	S	2.1509	0.913758	101.81
Adenomatous polyposis coli protein	APC	P25054-2	2024	P25054-2;P25054	2024;2125	S	-1.6707	0.999957	54.756
Adenomatous polyposis coli protein	APC	P25054-2	1259	P25054-2;P25054	1259;1360	S	1.25948	0.993781	97.002
Adenomatous polyposis coli protein	APC	P25054-2	2348	P25054-2;P25054	2348;2449	S	1.44053	0.998477	78.304
Adenomatous polyposis coli protein	APC	P25054-2	2372	P25054-2;P25054	2372;2473	S	1.23921	0.902102	146.43
Adenomatous polyposis coli protein	APC	P25054-2	1214	P25054-2;P25054	1214;1315	S	-1.68176	0.990193	39.133
Adenomatous polyposis coli protein	APC	P25054-2	2182	P25054-2;P25054	2182;2283	S	-0.33555	0.999948	37.802
Adenomatous polyposis coli protein	APC	P25054-2	2432	P25054-2;P25054	2432;2533	S	0.00383759	0.988606	49.434
Adenomatous polyposis coli protein	APC	P25054-2	2434	P25054-2;P25054	2434;2535	S	0.00383759	0.987225	49.434
Adenomatous polyposis coli protein	APC	P25054-2	2688	P25054-2;P25054	2688;2789	S	-0.935711	0.997239	35.591
Beta-adrenergic receptor kinase 1	ADRBK1	P25098	670	P25098	670	S	5.09263	0.999998	108.25
DNA replication licensing factor MCM3	MCM3	P25205	275	P25205	275	S	-2.16411	0.997677	79.985
DNA replication licensing factor MCM3	MCM3	P25205	160	P25205	160	S	-1.0234	0.780799	74.311
Bromodomain-containing protein 2	BRD2	P25440	593	P25440	593	S	-0.758686	0.752074	61.062
Bromodomain-containing protein 2	BRD2	P25440	298	P25440;P25440-2	298;298	S	5.16706	0.998745	66.684
Bromodomain-containing protein 2	BRD2	P25440	301	P25440;P25440-2	301;301	S	3.10338	0.973809	66.684
Transcriptional repressor protein YY1	YY1	P25490	118	P25490	118	S	0.668232	1	89.83
DnaJ homolog subfamily B member 1	DNAJB1	P25685	16	P25685	16	S	-0.787046	1	102.61
ATP synthase subunit alpha, mitochondrial	ATP5A1	P25705	198	P25705	198	S	-2.55532	1	38.117
ATP synthase subunit alpha, mitochondrial	ATP5A1	P25705	76	P25705	76	S	-2.02952	1	31.798
Proteasome subunit alpha type-1	PSMA1	P25786	110	P25786;P25786-2	110;116	S	-0.878342	0.999996	18.074
Proteasome subunit alpha type-2	PSMA2	P25787	7	P25787	7	S	-0.0339565	0.99529	111.95
Proteasome subunit alpha type-2	PSMA2	P25787	14	P25787	14	S	0.84758	0.837944	134.75
Proteasome subunit alpha type-3	PSMA3	P25788-2	243	P25788-2;P25788	243;250	S	NA	1	152.62
Proteasome subunit alpha type-4	PSMA4	P25789	13	P25789	13	S	-0.525841	0.999906	39.602
Integrin alpha-3;Integrin alpha-3 heavy chain;Integrin alpha-3 light chain	ITGA3	P26006	1042	P26006	1042	S	5.82865	0.950275	64.302
Tyrosine-protein phosphatase non-receptor type 3	PTPN3	P26045	425	P26045	425	S	-0.0521221	0.952281	91.714
Tyrosine-protein phosphatase non-receptor type 3	PTPN3	P26045	357	P26045	357	S	1.1701	1	55.108
Tyrosine-protein phosphatase non-receptor type 3	PTPN3	P26045	359	P26045	359	S	2.90252	0.999999	113.51
DNA (cytosine-5)-methyltransferase 1	DNMT1	P26358	714	P26358;P26358-2;P26358-3	714;730;378	S	-1.27516	1	98.228
DNA (cytosine-5)-methyltransferase 1	DNMT1	P26358	954	P26358;P26358-2;P26358-3	954;970;618	S	5.58512	0.990478	73.061
DNA (cytosine-5)-methyltransferase 1	DNMT1	P26358	143	P26358	143	S	4.02064	0.955769	89.348
DNA (cytosine-5)-methyltransferase 1	DNMT1	P26358	154	P26358	154	S	-0.00492287	0.982851	77.655
DNA (cytosine-5)-methyltransferase 1	DNMT1	P26358	127	P26358;P26358-2	127;127	S	-1.07279	0.96022	43.818
Splicing factor U2AF 65 kDa subunit	U2AF2	P26368-2	79	P26368-2;P26368	79;79	S	6.10416	1	168.7
Splicing factor U2AF 65 kDa subunit	U2AF2	P26368-2	2	P26368-2;P26368	2;2	S	-3.57283	1	42.969
60S ribosomal protein L13	RPL13	P26373	77	P26373	77	S	-1.56905	1	78.417
60S ribosomal protein L13	RPL13	P26373	139	P26373	139	S	1.26808	0.925744	48.623
60S ribosomal protein L13	RPL13	P26373	140	P26373	140	S	0.418732	0.975122	69.504
60S ribosomal protein L13	RPL13	P26373	106	P26373	106	S	-2.89336	0.795302	36.506
Protein S100-A4	S100A4	P26447	44	P26447	44	S	-3.52646	1	40.386
High mobility group protein B2	HMGB2	P26583	100	P26583	100	S	-2.86341	0.999994	54.675
Polypyrimidine tract-binding protein 1	PTBP1	P26599	433	P26599;P26599-2	433;452	S	3.00236	1	101.68
Polypyrimidine tract-binding protein 1	PTBP1	P26599	140	P26599;P26599-2	140;140	S	NA	0.820882	43.149
Polypyrimidine tract-binding protein 1	PTBP1	P26599	141	P26599;P26599-2	141;141	S	5.42195	0.973223	156.15
Threonine--tRNA ligase, cytoplasmic	TARS	P26639	702	P26639	702	S	-1.96218	0.990974	26.046
Valine--tRNA ligase	VARS	P26640	502	P26640	502	S	-3.0173	0.999547	40.2
Tristetraprolin	ZFP36	P26651	88	P26651	88	S	-1.31981	0.956155	44.069
Tristetraprolin	ZFP36	P26651	186	P26651	186	S	2.13957	0.999016	89.975
Tristetraprolin	ZFP36	P26651	323	P26651	323	S	-1.32291	0.994599	141.53
Tristetraprolin	ZFP36	P26651	60	P26651	60	S	2.96895	0.94718	41.409
14-3-3 protein theta;14-3-3 protein beta/alpha;14-3-3 protein beta/alpha, N-terminally processed;14-3-3 protein sigma;14-3-3 protein gamma;14-3-3 protein gamma, N-terminally processed;14-3-3 protein epsilon;14-3-3 protein zeta/delta;14-3-3 protein eta	YWHAQ;YWHAB;SFN;YWHAG;YWHAE;YWHAZ;YWHAH	P63104	45	P27348;P31946-2;P31946;P31947-2;P31947;P61981;P62258-2;P62258;P63104;Q04917	45;45;47;45;45;46;24;46;45;46	S	0.531776	0.999946	37.549
MAP/microtubule affinity-regulating kinase 3	MARK3	P27448-3	469	P27448-3;P27448-4;P27448-2;P27448;P27448-6;P27448-7	469;469;492;469;453;476	S	-0.0455151	0.956005	36.387
MAP/microtubule affinity-regulating kinase 3	MARK3	P27448-3	601	P27448-3;P27448-4;P27448-2;P27448;P27448-6;P27448-7	601;601;624;601;585;608	S	-2.90062	0.948349	56.054
MAP/microtubule affinity-regulating kinase 3	MARK3	P27448-3	380	P27448-3;P27448-4;P27448-2;P27448	380;380;403;380	S	-0.120283	0.948747	207.12
MAP/microtubule affinity-regulating kinase 3	MARK3	P27448-3	383	P27448-3;P27448-4;P27448-2;P27448	383;383;406;383	S	-1.54569	0.983769	49.954
MAP/microtubule affinity-regulating kinase 3	MARK3	P27448-3	419	P27448-3;P27448-4;P27448-2;P27448;P27448-6;P27448-7	419;419;442;419;403;426	S	-1.04901	0.999948	135.57
MAP/microtubule affinity-regulating kinase 3	MARK3	P27448-3	583	P27448-3;P27448-4;P27448-2;P27448;P27448-6;P27448-7	583;583;606;583;567;590	S	2.57304	0.919565	107.36
MAP/microtubule affinity-regulating kinase 3	MARK3	P27448-3	540	P27448-3;P27448-4;P27448-2;P27448;P27448-6;P27448-7	540;540;563;540;524;547	S	2.78517	0.946807	111.79
MAP/microtubule affinity-regulating kinase 3	MARK3	P27448-3	543	P27448-3;P27448-4;P27448-2;P27448;P27448-6;P27448-7	543;543;566;543;527;550	S	1.48827	0.998362	129.48
Replication protein A 70 kDa DNA-binding subunit;Replication protein A 70 kDa DNA-binding subunit, N-terminally processed	RPA1	P27694	384	P27694	384	S	0.0265255	1	64.601
Replication protein A 70 kDa DNA-binding subunit;Replication protein A 70 kDa DNA-binding subunit, N-terminally processed	RPA1	P27694	38	P27694	38	S	-3.22888	0.991708	48.391
Deoxycytidine kinase	DCK	P27707	16	P27707	16	S	-1.49997	0.830573	41.316
CAD protein;Glutamine-dependent carbamoyl-phosphate synthase;Aspartate carbamoyltransferase;Dihydroorotase	CAD	P27708	1859	P27708	1859	S	1.15713	1	119.78
CAD protein;Glutamine-dependent carbamoyl-phosphate synthase;Aspartate carbamoyltransferase;Dihydroorotase	CAD	P27708	1407	P27708	1407	S	0.94754	0.99888	28.438
CAD protein;Glutamine-dependent carbamoyl-phosphate synthase;Aspartate carbamoyltransferase;Dihydroorotase	CAD	P27708	1038	P27708	1038	S	1.82811	0.943746	77.549
cAMP-specific 3',5'-cyclic phosphodiesterase 4A;cAMP-specific 3',5'-cyclic phosphodiesterase 4D;cAMP-specific 3',5'-cyclic phosphodiesterase 4C;cAMP-specific 3',5'-cyclic phosphodiesterase 4B	PDE4A;PDE4D;PDE4C;PDE4B	P27815-6	84	P27815-6;P27815-2;P27815-7;P27815;Q08499-7;Q08499-12;Q08493-2;Q08499-2;Q08499-10;Q08493-3;Q08499-9;Q08493;Q07343-3;Q07343;Q08499-6;Q08499-11;Q08499	84;119;123;145;126;126;13;53;60;87;68;119;118;133;126;129;190	S	-1.19929	0.999998	43.002
cAMP-specific 3',5'-cyclic phosphodiesterase 4A	PDE4A	P27815-6	148	P27815-6;P27815-2;P27815-7;P27815	148;183;187;209	S	-2.09378	0.999987	151.6
cAMP-specific 3',5'-cyclic phosphodiesterase 4A	PDE4A	P27815-6	67	P27815-6;P27815-2;P27815-7;P27815	67;102;106;128	S	-4.15958	0.980155	60.238
Microtubule-associated protein 4	MAP4	P27816-6	358	P27816-6;P27816;P27816-2	358;358;358	S	-0.38591	1	142.53
Microtubule-associated protein 4	MAP4	P27816-6	787	P27816-6;P27816;P27816-2;P27816-5;P27816-4	787;787;614;514;522	S	1.02758	0.973592	54.334
Microtubule-associated protein 4	MAP4	P27816-6	280	P27816-6;P27816;P27816-2;P27816-5	280;280;280;280	S	6.16418	0.999128	169.53
Microtubule-associated protein 4	MAP4	P27816-6	507	P27816-6;P27816;P27816-2	507;507;507	S	-0.917103	0.999883	62.784
Microtubule-associated protein 4	MAP4	P27816-6	696	P27816-6;P27816;P27816-5;P27816-4;P27816-3	696;696;423;431;519	S	2.49293	1	41.079
Microtubule-associated protein 4	MAP4	P27816-6	636	P27816-6;P27816	636;636	S	2.6556	1	88.571
Microtubule-associated protein 4	MAP4	P27816-6	384	P27816-6;P27816;P27816-2	358;358;358	S	NA	0.947926	47.631
Microtubule-associated protein 4	MAP4	P27816-6	928	P27816-6;P27816;P27816-2;P27816-5;P27816-4	928;928;755;655;663	S	4.37664	0.967382	74
Microtubule-associated protein 4	MAP4	P27816-6	941	P27816-6;P27816;P27816-2;P27816-5	941;941;768;668	S	-0.0296955	0.979107	58.287
Microtubule-associated protein 4	MAP4	P27816-6	827	P27816-6;P27816;P27816-2;P27816-5;P27816-4	827;827;654;554;562	S	3.42613	0.752658	40.41
Microtubule-associated protein 4	MAP4	P27816-6	440	P27816-6;P27816;P27816-2	440;440;440	S	0.896681	0.958647	89
Microtubule-associated protein 4	MAP4	P27816-6	1073	P27816-6;P27816;P27816-2;P27816-5;P27816-4	1073;1073;900;731;793	S	3.43677	1	132.44
Microtubule-associated protein 4	MAP4	P27816-4	269	P27816-4	269	S	0.797079	1	135.83
Calnexin	CANX	P27824	583	P27824	583	S	9.35278	1	159.57
Calnexin	CANX	P27824	564	P27824	564	S	-2.52012	0.976859	78.074
Inositol-trisphosphate 3-kinase B	ITPKB	P27987-2	43	P27987-2;P27987	43;43	S	-1.68354	0.996907	44.34
Inositol-trisphosphate 3-kinase B	ITPKB	P27987-2	49	P27987-2;P27987	49;49	S	-2.66226	0.996632	37.54
Proteasome subunit alpha type-5	PSMA5	P28066	16	P28066	16	S	3.02008	0.999895	84.071
Proteasome subunit alpha type-5	PSMA5	P28066	56	P28066	56	S	4.5548	0.976217	68.527
Sperm-specific antigen 2	SSFA2	P28290-3	1152	P28290-3;P28290;P28290-2	1152;1152;999	S	0.121712	0.999865	56.813
Sperm-specific antigen 2	SSFA2	P28290-3	1161	P28290-3;P28290;P28290-2	1161;1161;1008	S	0.424871	0.929643	79.421
Sperm-specific antigen 2	SSFA2	P28290-3	767	P28290-3;P28290;P28290-2	767;767;614	S	1.91454	0.999802	55.509
Sperm-specific antigen 2	SSFA2	P28290-3	770	P28290-3;P28290;P28290-2	770;770;617	S	-2.21195	0.907656	46.435
Sperm-specific antigen 2	SSFA2	P28290-3	92	P28290-3;P28290	92;92	S	2.9822	0.999987	104.3
Sperm-specific antigen 2	SSFA2	P28290-3	641	P28290-3;P28290;P28290-2	641;641;488	S	1.50069	1	228.35
Sperm-specific antigen 2	SSFA2	P28290-3	644	P28290-3;P28290;P28290-2	644;644;491	S	2.35964	0.999993	228.35
Sperm-specific antigen 2	SSFA2	P28290-3	650	P28290-3;P28290;P28290-2	650;650;497	S	3.3877	0.941791	196.09
Sperm-specific antigen 2	SSFA2	P28290-3	652	P28290-3;P28290;P28290-2	652;652;499	S	-4.0238	0.999683	113.51
Sperm-specific antigen 2	SSFA2	P28290-3	208	P28290-3;P28290;P28290-2	208;208;55	S	1.73478	0.811523	98.263
Sperm-specific antigen 2	SSFA2	P28290-3	209	P28290-3;P28290;P28290-2	209;209;56	S	3.82902	0.946865	94.332
Sperm-specific antigen 2	SSFA2	P28290-3	270	P28290-3;P28290;P28290-2	270;270;117	S	-2.4369	0.995392	34.391
Sperm-specific antigen 2	SSFA2	P28290-3	330	P28290-3;P28290;P28290-2	330;330;177	S	0.424585	1	101.03
Sperm-specific antigen 2	SSFA2	P28290-3	352	P28290-3;P28290;P28290-2	352;352;199	S	-0.358879	0.989159	75.09
Sperm-specific antigen 2	SSFA2	P28290-3	427	P28290-3;P28290;P28290-2	427;427;274	S	0.955748	0.988621	105.1
Sperm-specific antigen 2	SSFA2	P28290-3	410	P28290-3;P28290;P28290-2	410;410;257	S	0.443272	0.999999	104.28
Sperm-specific antigen 2	SSFA2	P28290-3	713	P28290-3;P28290;P28290-2	713;713;560	S	NA	1	27.782
Sperm-specific antigen 2	SSFA2	P28290-3	737	P28290-3;P28290;P28290-2	737;737;584	S	-1.81766	1	127.13
Sperm-specific antigen 2	SSFA2	P28290-3	739	P28290-3;P28290;P28290-2	739;739;586	S	1.00288	0.999999	135.33
Sperm-specific antigen 2	SSFA2	P28290-3	746	P28290-3;P28290;P28290-2	746;746;593	S	3.972	0.99997	135.33
Sperm-specific antigen 2	SSFA2	P28290-3	1131	P28290-3;P28290;P28290-2	1131;1131;978	S	1.8173	0.97369	54.199
Sperm-specific antigen 2	SSFA2	P28290-3	1134	P28290-3;P28290;P28290-2	1134;1134;981	S	2.19542	0.993293	55.969
Sperm-specific antigen 2	SSFA2	P28290-3	665	P28290-3;P28290;P28290-2	665;665;512	S	1.85859	1	77.26
Sperm-specific antigen 2	SSFA2	P28290-3	668	P28290-3;P28290;P28290-2	668;668;515	S	7.28782	1	72.299
Sperm-specific antigen 2	SSFA2	P28290-3	717	P28290-3;P28290;P28290-2	717;717;564	S	1.01476	1	95.874
Sperm-specific antigen 2	SSFA2	P28290-3	803	P28290-3;P28290;P28290-2	803;803;650	S	3.05724	0.978582	111.46
Sperm-specific antigen 2	SSFA2	P28290-3	805	P28290-3;P28290;P28290-2	805;805;652	S	-1.17936	0.885244	123.36
Sperm-specific antigen 2	SSFA2	P28290-3	806	P28290-3;P28290;P28290-2	806;806;653	S	-2.30461	0.97364	160.42
Sperm-specific antigen 2	SSFA2	P28290-3	318	P28290-3;P28290;P28290-2	318;318;165	S	NA	0.990598	124.55
Sperm-specific antigen 2	SSFA2	P28290-3	300	P28290-3;P28290;P28290-2	300;300;147	S	2.26542	0.999971	143.78
Sperm-specific antigen 2	SSFA2	P28290-3	866	P28290-3;P28290;P28290-2	866;866;713	S	3.66566	0.970276	269.83
Sperm-specific antigen 2	SSFA2	P28290-3	869	P28290-3;P28290;P28290-2	869;869;716	S	2.95148	0.956863	108.24
Sperm-specific antigen 2	SSFA2	P28290-3	704	P28290-3;P28290;P28290-2	704;704;551	S	1.03674	0.993303	36.198
Sperm-specific antigen 2	SSFA2	P28290-3	902	P28290-3;P28290;P28290-2	902;902;749	S	-1.61014	0.998262	27.013
Sperm-specific antigen 2	SSFA2	P28290-3	752	P28290-3;P28290;P28290-2	752;752;599	S	-1.15843	0.942992	35.219
Sperm-specific antigen 2	SSFA2	P28290-3	759	P28290-3;P28290;P28290-2	759;759;606	S	3.99653	1	148.1
ETS domain-containing protein Elk-4	ELK4	P28324-2	180	P28324-2;P28324	180;180	S	0.100805	0.999891	71.667
Homeobox protein MSX-1	MSX1	P28360	130	P28360	130	S	-0.685511	1	81.849
Homeobox protein MSX-1	MSX1	P28360	154	P28360	154	S	-1.49194	0.999996	47.754
DNA repair protein complementing XP-G cells	ERCC5	P28715	341	P28715	341	S	-2.04167	0.998339	56.669
DNA repair protein complementing XP-G cells	ERCC5	P28715	563	P28715	563	S	0.958506	0.89704	83.074
DNA repair protein complementing XP-G cells	ERCC5	P28715	384	P28715	384	S	4.36639	0.989751	131
Retinoblastoma-like protein 1	RBL1	P28749	1041	P28749	1041	S	-1.01913	0.999132	55.859
Retinoblastoma-like protein 1	RBL1	P28749	749	P28749;P28749-2	749;749	S	-2.67699	0.999319	170.17
Transcription initiation factor IIE subunit beta	GTF2E2	P29084	18	P29084	18	S	-1.18575	0.984671	72.541
Ephrin type-A receptor 2	EPHA2	P29317	570	P29317	570	S	1.09886	1	84.948
Ephrin type-A receptor 2	EPHA2	P29317	897	P29317	897	S	5.17677	0.995364	122.98
Ephrin type-A receptor 2	EPHA2	P29317	899	P29317	899	S	0.376963	0.918709	41.656
Ephrin type-A receptor 2	EPHA2	P29317	901	P29317	901	S	3.81591	0.995019	113.84
Ephrin type-A receptor 2	EPHA2	P29317	892	P29317	892	S	-2.5891	0.999998	87.914
Ephrin type-B receptor 2	EPHB2	P29323-2	776	P29323-2;P29323-3;P29323	776;777;776	S	0.579138	0.994909	138.56
Tyrosine-protein phosphatase non-receptor type 6	PTPN6	P29350	10	P29350;P29350-3	10;12	S	0.2848	1	100.8
Tyrosine-protein phosphatase non-receptor type 6	PTPN6	P29350	26	P29350;P29350-3	26;28	S	-0.605038	1	45.315
Tyrosine-protein phosphatase non-receptor type 6	PTPN6	P29350	557	P29350;P29350-3;P29350-2	557;559;518	S	2.53075	0.926187	120.92
SHC-transforming protein 1	SHC1	P29353-2	29	P29353-2;P29353-7;P29353;P29353-6	29;29;139;139	S	4.23312	1	105.42
Cellular retinoic acid-binding protein 2	CRABP2	P29373	13	P29373	13	S	-3.20064	1	53.541
AT-rich interactive domain-containing protein 4A	ARID4A	P29374-3	864	P29374-3;P29374-2;P29374	864;864;864	S	2.25392	0.901126	47.89
Lysine-specific demethylase 5A	KDM5A	P29375-2	1423	P29375-2;P29375	1423;1423	S	0.0264893	1	24.825
Transketolase	TKT	P29401	295	P29401	295	S	0.987438	1	92.369
Transketolase	TKT	P29401	104	P29401	104	S	1.47897	0.818358	58.245
Transketolase	TKT	P29401	439	P29401	439	S	-1.22732	0.974376	49.963
Protein PML	PML	P29590-2	48	P29590-11;P29590-7;P29590;P29590-12;P29590-5;P29590-9;P29590-13;P29590-6;P29590-3;P29590-8;P29590-4;P29590-14;P29590-10;P29590-2	48;48;48;48;48;48;48;48;48;48;48;48;48;48	S	-3.08666	1	34.26
Protein PML	PML	P29590-2	518	P29590-11;P29590-7;P29590;P29590-12;P29590-5;P29590-9;P29590-13;P29590-6;P29590-3;P29590-8;P29590-4;P29590-2	470;518;518;470;518;518;470;455;518;518;518;518	S	3.31545	1	70.881
Protein PML	PML	P29590-2	527	P29590-11;P29590-7;P29590;P29590-12;P29590-5;P29590-9;P29590-13;P29590-6;P29590-3;P29590-8;P29590-4;P29590-2	479;527;527;479;527;527;479;464;527;527;527;527	S	3.60602	1	70.881
Protein PML	PML	P29590-2	530	P29590-11;P29590-7;P29590;P29590-12;P29590-5;P29590-9;P29590-13;P29590-6;P29590-3;P29590-8;P29590-2	482;530;530;482;530;530;482;467;530;530;530	S	2.84055	0.97257	51.713
Protein PML	PML	P29590-2	403	P29590-11;P29590-7;P29590;P29590-12;P29590-5;P29590-9;P29590-13;P29590-3;P29590-8;P29590-4;P29590-14;P29590-10;P29590-2	403;403;403;403;403;403;403;403;403;403;403;403;403	S	0.569634	0.998733	30.698
Protein PML	PML	P29590-2	583	P29590-2	583	S	2.59258	0.999856	72.425
Elongation factor 1-delta	EEF1D	P29692	133	P29692;P29692-2	133;499	S	3.69015	0.999987	93.527
Elongation factor 1-delta	EEF1D	P29692	162	P29692;P29692-2	162;528	S	NA	1	187.84
Elongation factor 1-delta	EEF1D	P29692	119	P29692;P29692-2	119;485	S	5.24628	0.992013	159.81
Myristoylated alanine-rich C-kinase substrate	MARCKS	P29966	145	P29966	145	S	4.26738	0.933488	27.903
Myristoylated alanine-rich C-kinase substrate	MARCKS	P29966	27	P29966	27	S	0.122274	0.997943	143.45
Myristoylated alanine-rich C-kinase substrate	MARCKS	P29966	101	P29966	101	S	4.66413	1	85.862
Myristoylated alanine-rich C-kinase substrate	MARCKS	P29966	167	P29966	167	S	-1.33073	0.999896	113.35
Myristoylated alanine-rich C-kinase substrate	MARCKS	P29966	170	P29966	170	S	1.55004	1	84.811
Myristoylated alanine-rich C-kinase substrate	MARCKS	P29966	163	P29966	163	S	-0.898874	0.999999	84.811
Myristoylated alanine-rich C-kinase substrate	MARCKS	P29966	46	P29966	46	S	0.705767	0.999976	96.495
Thioredoxin-dependent peroxide reductase, mitochondrial	PRDX3	P30048	179	P30048	179	S	-4.07068	1	61.001
60S ribosomal protein L12	RPL12	P30050	38	P30050	38	S	3.98208	1	41.437
Phosphatidylethanolamine-binding protein 1;Hippocampal cholinergic neurostimulating peptide	PEBP1	P30086	153	P30086	153	S	-1.41767	1	58.032
Phosphatidylethanolamine-binding protein 1;Hippocampal cholinergic neurostimulating peptide	PEBP1	P30086	75	P30086	75	S	-3.14846	0.999894	80.602
Phosphatidylethanolamine-binding protein 1;Hippocampal cholinergic neurostimulating peptide	PEBP1	P30086	52	P30086	52	S	0.904875	0.949373	91.885
Protein disulfide-isomerase A3	PDIA3	P30101	424	P30101	424	S	-2.91209	1	31.229
Protein disulfide-isomerase A3	PDIA3	P30101	98	P30101	98	S	-1.83114	0.995932	43.9
Serine/threonine-protein phosphatase 2A 65 kDa regulatory subunit A alpha isoform	PPP2R1A	P30153	122	P30153	122	S	-3.75459	0.904912	42.27
Cell division cycle protein 27 homolog	CDC27	P30260	435	P30260	435	S	-2.57262	0.788288	47.319
Wee1-like protein kinase	WEE1	P30291	139	P30291	139	S	-2.67601	0.869064	48.517
M-phase inducer phosphatase 3	CDC25C	P30307-4	95	P30307-4;P30307-3;P30307-2;P30307	95;125;138;168	S	2.01831	0.99738	75.689
NK-tumor recognition protein;Putative peptidyl-prolyl cis-trans isomerase	NKTR	P30414	379	P30414	379	S	0.42544	0.999995	37.395
NK-tumor recognition protein;Putative peptidyl-prolyl cis-trans isomerase	NKTR	P30414	390	P30414	390	S	-0.487398	0.988198	29.181
NK-tumor recognition protein;Putative peptidyl-prolyl cis-trans isomerase	NKTR	P30414	463	P30414	463	S	2.66426	0.997862	73.284
NK-tumor recognition protein;Putative peptidyl-prolyl cis-trans isomerase	NKTR	P30414	866	P30414	866	S	-1.22862	1	58.221
NK-tumor recognition protein;Putative peptidyl-prolyl cis-trans isomerase	NKTR	P30414	1146	P30414	1146	S	-0.449667	0.972136	103.21
Glycylpeptide N-tetradecanoyltransferase 1	NMT1	P30419	69	P30419	69	S	0.559029	0.997614	151.09
Glycylpeptide N-tetradecanoyltransferase 1	NMT1	P30419	47	P30419	47	S	5.84465	0.999997	45.653
CAP-Gly domain-containing linker protein 1;CAP-Gly domain-containing linker protein 2	CLIP1;CLIP2	P30622-2	348	P30622-2;P30622-1;P30622;Q9UDT6-2;Q9UDT6	348;348;348;352;352	S	0.167296	0.991567	107.75
CAP-Gly domain-containing linker protein 1	CLIP1	P30622-2	195	P30622-2;P30622-1;P30622	195;195;195	S	2.86904	0.998899	200.58
CAP-Gly domain-containing linker protein 1	CLIP1	P30622-2	200	P30622-2;P30622-1;P30622	200;200;200	S	2.46404	0.99999	223.63
CAP-Gly domain-containing linker protein 1	CLIP1	P30622-2	204	P30622-2;P30622-1;P30622	204;204;204	S	2.91193	1	223.63
DNA-directed RNA polymerase II subunit RPB2	POLR2B	P30876	487	P30876	487	S	-2.63516	1	26.461
Neurotensin receptor type 1	NTSR1	P30989	401	P30989	401	S	4.67735	0.999905	236.19
Neurotensin receptor type 1	NTSR1	P30989	404	P30989	404	S	4.2386	0.961473	130.01
Homeobox protein Hox-C9	HOXC9	P31274	159	P31274	159	S	-1.58513	0.999712	51.311
cAMP-dependent protein kinase type I-beta regulatory subunit	PRKAR1B	P31321	83	P31321	83	S	1.06918	0.982379	84.185
cAMP-dependent protein kinase type II-beta regulatory subunit	PRKAR2B	P31323	114	P31323	114	S	4.10285	0.999999	144.03
Ribonucleoside-diphosphate reductase subunit M2	RRM2	P31350	20	P31350	20	S	5.26002	1	143.6
Transcription factor HIVEP2	HIVEP2	P31629	619	P31629	619	S	-0.151506	0.978527	50.584
Transcription factor HIVEP2	HIVEP2	P31629	565	P31629	565	S	-0.0748825	0.977081	39.735
Transcription factor HIVEP2	HIVEP2	P31629	389	P31629	389	S	0.369419	0.884066	69.714
Transcription factor HIVEP2	HIVEP2	P31629	374	P31629	374	S	0.179403	1	27.881
Transcription factor HIVEP2	HIVEP2	P31629	2118	P31629	2118	S	0.351049	0.999821	43.875
Transcription factor HIVEP2	HIVEP2	P31629	1050	P31629	1050	S	1.82287	0.936366	117.14
Cytochrome b-c1 complex subunit 1, mitochondrial	UQCRC1	P31930	212	P31930	212	S	-4.64523	0.999859	96.367
Cytochrome b-c1 complex subunit 1, mitochondrial	UQCRC1	P31930	23	P31930	23	S	-0.713678	1	8.4444
Heterogeneous nuclear ribonucleoprotein H;Heterogeneous nuclear ribonucleoprotein H, N-terminally processed;Heterogeneous nuclear ribonucleoprotein F;Heterogeneous nuclear ribonucleoprotein F, N-terminally processed	HNRNPH1;HNRNPF	P31943	310	P31943;P52597	310;310	S	-2.24702	0.999049	48.964
Heterogeneous nuclear ribonucleoprotein H;Heterogeneous nuclear ribonucleoprotein H, N-terminally processed	HNRNPH1	P31943	63	P31943	63	S	1.65257	1	103.27
Heterogeneous nuclear ribonucleoprotein H;Heterogeneous nuclear ribonucleoprotein H, N-terminally processed	HNRNPH1	P31943	23	P31943	23	S	-1.70689	0.957718	40.117
Heterogeneous nuclear ribonucleoprotein H;Heterogeneous nuclear ribonucleoprotein H, N-terminally processed;Heterogeneous nuclear ribonucleoprotein H2;Heterogeneous nuclear ribonucleoprotein H2, N-terminally processed	HNRNPH1;HNRNPH2	P31943	104	P31943;P55795	104;104	S	8.19089	1	158.76
14-3-3 protein sigma	SFN	P31947-2	63	P31947-2;P31947	63;63	S	-0.0361519	0.952393	34.74
14-3-3 protein sigma	SFN	P31947-2	64	P31947-2;P31947	64;64	S	-0.561943	0.931072	30.807
Stress-induced-phosphoprotein 1	STIP1	P31948	481	P31948	481	S	1.43042	1	102.19
Protein S100-A11	S100A11	P31949	6	P31949	6	S	2.43049	0.999596	90.418
Peroxiredoxin-2	PRDX2	P32119	151	P32119	151	S	-3.2751	1	36.527
Pyrroline-5-carboxylate reductase 1, mitochondrial	PYCR1	P32322	301	P32322	301	S	-0.457472	0.943611	136.76
ETS-related transcription factor Elf-1	ELF1	P32519	432	P32519	432	S	-2.69372	0.994206	37.75
ETS-related transcription factor Elf-1	ELF1	P32519	187	P32519	187	S	4.06782	0.997989	79.448
ETS-related transcription factor Elf-1	ELF1	P32519	163	P32519	163	S	-0.844707	0.999974	88.581
General transcription factor IIH subunit 1	GTF2H1	P32780	357	P32780	357	S	-1.85917	0.999996	79.841
Kinesin-1 heavy chain	KIF5B	P33176	933	P33176	933	S	3.54959	0.991959	110.52
Deoxyuridine 5'-triphosphate nucleotidohydrolase, mitochondrial	DUT	P33316-2	11	P33316-2	11	S	2.72214	0.99529	153.36
Multidrug resistance-associated protein 1	ABCC1	P33527-8	800	P33527-8;P33527-6;P33527-7;P33527-5;P33527-4;P33527-2;P33527-3;P33527;P33527-9	800;856;859;800;915;856;859;915;925	S	-1.04688	0.829762	87.157
Multidrug resistance-associated protein 1	ABCC1	P33527-8	803	P33527-8;P33527-6;P33527-7;P33527-5;P33527-4;P33527-2;P33527-3;P33527;P33527-9	803;859;862;803;918;859;862;918;928	S	-0.892401	0.75167	76.359
Multidrug resistance-associated protein 1	ABCC1	P33527-8	804	P33527-8;P33527-6;P33527-7;P33527-5;P33527-4;P33527-2;P33527-3;P33527;P33527-9	804;860;863;804;919;860;863;919;929	S	-1.04688	0.913731	87.157
Cyclin-dependent kinases regulatory subunit 2	CKS2	P33552	29	P33552	29	S	-1.44625	1	32.243
Dual specificity protein kinase TTK	TTK	P33981	436	P33981	436	S	-1.70134	0.990523	157.24
Dual specificity protein kinase TTK	TTK	P33981	281	P33981	281	S	-1.36924	1	74.318
Dual specificity protein kinase TTK	TTK	P33981	821	P33981	821	S	-3.55552	0.788505	34.001
DNA replication licensing factor MCM4	MCM4	P33991	326	P33991	326	S	1.40103	1	46.354
DNA replication licensing factor MCM5	MCM5	P33992	315	P33992	315	S	-1.40131	0.999997	58.868
DNA replication licensing factor MCM7	MCM7	P33993	500	P33993	500	S	-3.7136	0.999988	46.552
DNA replication licensing factor MCM7	MCM7	P33993	678	P33993;P33993-2	678;348	S	NA	0.992775	43.095
Serine hydroxymethyltransferase, mitochondrial	SHMT2	P34897	266	P34897	266	S	0.303127	0.999926	56.498
Heat shock 70 kDa protein 4	HSPA4	P34932	76	P34932	76	S	1.74925	1	92.23
Heat shock 70 kDa protein 4	HSPA4	P34932	647	P34932	647	S	1.73777	0.993945	63.507
Catenin alpha-1	CTNNA1	P35221	690	P35221;P35221-2	690;690	S	-1.62646	1	50.139
Catenin alpha-1	CTNNA1	P35221	295	P35221;P35221-2	295;295	S	-0.677935	0.921539	46.987
Catenin alpha-1	CTNNA1	P35221	366	P35221;P35221-2	366;366	S	2.51755	0.999999	48.811
Catenin alpha-1;Catenin alpha-2	CTNNA1;CTNNA2	P35221	655	P35221;P35221-2;P26232-4;P26232-6;P26232-3;P26232-2;P26232-5;P26232	655;655;286;333;654;654;688;654	S	2.58594	0.752524	137.69
Catenin alpha-1	CTNNA1	P35221	641	P35221;P35221-2	641;641	S	2.28627	0.99995	144.9
Catenin beta-1	CTNNB1	P35222	191	P35222	191	S	-4.79665	0.999998	40.022
Catenin beta-1	CTNNB1	P35222	675	P35222	675	S	-0.791079	1	142.17
Catenin beta-1	CTNNB1	P35222	552	P35222	552	S	1.76475	0.826238	100.51
Prohibitin	PHB	P35232	151	P35232	151	S	-2.10172	0.998374	28.732
Prohibitin	PHB	P35232	121	P35232	121	S	-2.41961	0.862027	22.658
Serpin B6	SERPINB6	P35237	151	P35237	151	S	-1.17517	0.979624	42.504
Replication factor C subunit 1	RFC1	P35251-2	368	P35251-2;P35251	368;368	S	3.01786	0.999878	86.014
Replication factor C subunit 1	RFC1	P35251-2	69	P35251-2;P35251	69;69	S	2.7117	1	188.81
Replication factor C subunit 1	RFC1	P35251-2	71	P35251-2;P35251	71;71	S	2.7117	0.999713	188.81
Replication factor C subunit 1	RFC1	P35251-2	156	P35251-2;P35251	156;156	S	2.15786	1	61.913
General transcription factor IIF subunit 1	GTF2F1	P35269	385	P35269	385	S	3.92064	0.999716	103.13
General transcription factor IIF subunit 1	GTF2F1	P35269	433	P35269	433	S	2.64118	0.99995	117.07
Sepiapterin reductase	SPR	P35270	103	P35270	103	S	-1.21253	0.999863	154.96
Histamine H1 receptor	HRH1	P35367	380	P35367	380	S	0.107174	0.955724	70.06
Histamine H1 receptor	HRH1	P35367	230	P35367	230	S	-3.67454	0.999976	37.307
Histamine H1 receptor	HRH1	P35367	233	P35367	233	S	-0.635193	0.983011	48.392
Alpha-L-iduronidase	IDUA	P35475	268	P35475	268	S	-2.4565	1	20.063
Alpha-L-iduronidase	IDUA	P35475	269	P35475	269	S	-2.4565	1	20.063
Alpha-L-iduronidase	IDUA	P35475	271	P35475	271	S	-2.4565	1	20.063
Insulin receptor substrate 1	IRS1	P35568	330	P35568	330	S	0.419304	0.836411	103.26
Insulin receptor substrate 1	IRS1	P35568	348	P35568	348	S	2.04705	0.943025	159.64
Insulin receptor substrate 1	IRS1	P35568	1143	P35568	1143	S	-3.1531	0.995567	116.23
Insulin receptor substrate 1	IRS1	P35568	1145	P35568	1145	S	-3.73646	0.970366	74.449
Insulin receptor substrate 1	IRS1	P35568	1101	P35568	1101	S	4.13944	0.9976	135.82
Insulin receptor substrate 1	IRS1	P35568	862	P35568	862	S	1.5815	0.997617	44.647
Insulin receptor substrate 1	IRS1	P35568	766	P35568	766	S	-2.09509	0.999499	94.182
Insulin receptor substrate 1	IRS1	P35568	1223	P35568	1223	S	-2.25767	0.850708	109.09
Insulin receptor substrate 1	IRS1	P35568	374	P35568	374	S	0.560327	0.998039	14.002
Insulin receptor substrate 1	IRS1	P35568	270	P35568	270	S	-1.18635	0.999681	186.9
Insulin receptor substrate 1	IRS1	P35568	892	P35568	892	S	-2.04325	0.937049	39.91
Insulin receptor substrate 1	IRS1	P35568	307	P35568	307	S	-0.406878	0.924792	53.244
Insulin receptor substrate 1	IRS1	P35568	323	P35568	323	S	0.153334	0.981825	49.699
Insulin receptor substrate 1	IRS1	P35568	527	P35568	527	S	1.4307	0.921309	45.365
Insulin receptor substrate 1	IRS1	P35568	1078	P35568	1078	S	0.575806	1	48.961
Myosin-9	MYH9	P35579	1916	P35579;P35579-2	1916;1338	S	1.26395	0.875874	40.65
Myosin-9	MYH9	P35579	1943	P35579;P35579-2	1943;1365	S	1.22455	1	235.19
Myosin-9	MYH9	P35579	1017	P35579	1017	S	1.19454	0.927777	111.12
Myosin-10	MYH10	P35580	1952	P35580;P35580-2;P35580-3	1952;1968;1973	S	-4.33812	0.99999	60.861
Myosin-10	MYH10	P35580	1956	P35580;P35580-2;P35580-3	1956;1972;1977	S	-0.871258	0.999504	114.91
Coatomer subunit beta'	COPB2	P35606	859	P35606	859	S	2.39806	0.999742	238.83
Alpha-adducin	ADD1	P35611	12	P35611;P35611-3;P35611-2	12;12;12	S	2.24014	0.989547	76.202
Alpha-adducin;Beta-adducin;Gamma-adducin	ADD1;ADD2;ADD3	P35611	726	P35611;P35611-3;P35612;Q9UEY8-2;Q9UEY8	726;757;713;661;693	S	-4.74338	0.999996	22.04
Alpha-adducin	ADD1	P35611	358	P35611;P35611-3;P35611-2	358;358;358	S	2.74497	0.946256	98.705
Basigin	BSG	P35613-2	246	P35613-2;P35613	246;362	S	3.5484	1	157.2
Nuclear pore complex protein Nup214	NUP214	P35658-2	1012	P35658-2;P35658;P35658-5;P35658-4;P35658-3	1012;1023;1012;1013;1024	S	0.266014	0.999924	195.24
Nuclear pore complex protein Nup214	NUP214	P35658-2	1070	P35658-2;P35658;P35658-5;P35658-4;P35658-3	1070;1081;1070;1071;1082	S	2.78872	0.990697	192.64
Nuclear pore complex protein Nup214	NUP214	P35658-2	667	P35658-2;P35658;P35658-5;P35658-4;P35658-3	667;678;667;668;679	S	3.28199	0.999999	50.134
Nuclear pore complex protein Nup214	NUP214	P35658-2	963	P35658-2;P35658;P35658-5;P35658-4;P35658-3	963;974;963;964;975	S	0.823685	1	29.399
Nuclear pore complex protein Nup214	NUP214	P35658-2	646	P35658-2;P35658;P35658-5;P35658-4;P35658-3	646;657;646;647;658	S	-0.838369	0.888386	67.56
Nuclear pore complex protein Nup214	NUP214	P35658-2	655	P35658-2;P35658;P35658-5;P35658-4;P35658-3	655;666;655;656;667	S	-1.46497	0.949842	35.721
Nuclear pore complex protein Nup214	NUP214	P35658-2	929	P35658-2;P35658;P35658-5;P35658-4;P35658-3	929;940;929;930;941	S	-1.60117	1	85.17
Nuclear pore complex protein Nup214	NUP214	P35658-2	433	P35658-2;P35658;P35658-5;P35658-4;P35658-3	433;433;433;433;433	S	-0.559038	0.790149	128.95
Nuclear pore complex protein Nup214	NUP214	P35658-2	635	P35658-2;P35658;P35658-5	635;646;635	S	2.76585	0.89435	60.086
Protein DEK	DEK	P35659	307	P35659	307	S	0.278097	0.896291	140.6
Hepatocyte nuclear factor 1-beta	HNF1B	P35680-3	75	P35680-3;P35680-2;P35680	75;75;75	S	0.79719	1	91.35
Hepatocyte nuclear factor 1-beta	HNF1B	P35680-3	80	P35680-3;P35680-2;P35680	80;80;80	S	0.79719	1	91.35
Hepatocyte nuclear factor 1-beta	HNF1B	P35680-3	279	P35680-3;P35680-2;P35680	279;253;279	S	1.4233	0.998356	132.29
ADP-ribosylation factor-like protein 2	ARL2	P36404	45	P36404	45	S	-4.08048	0.857458	36.019
ADP-ribosylation factor-like protein 3	ARL3	P36405	5	P36405	5	S	0.572723	1	39.343
Dual specificity mitogen-activated protein kinase kinase 2;Dual specificity mitogen-activated protein kinase kinase 1	MAP2K2;MAP2K1	P36507	226	P36507;Q02750-2;Q02750	226;196;222	S	-0.977648	0.951936	65.635
Coproporphyrinogen-III oxidase, mitochondrial	CPOX	P36551	112	P36551	112	S	8.03114	0.999985	248.45
Coproporphyrinogen-III oxidase, mitochondrial	CPOX	P36551	416	P36551	416	S	-5.01818	0.999966	60.344
60S ribosomal protein L4	RPL4	P36578	365	P36578	365	S	-1.19719	1	59.301
60S ribosomal protein L4	RPL4	P36578	295	P36578	295	S	4.01769	1	124.15
Phosphoglucomutase-1	PGM1	P36871	117	P36871;P36871-2	117;135	S	7.16007	0.940091	95.65
TGF-beta receptor type-1	TGFBR1	P36897	165	P36897;P36897-2	165;169	S	0.322723	0.852063	40.428
Guanine nucleotide-binding protein-like 1	GNL1	P36915	51	P36915	51	S	2.57789	0.951396	97.038
Guanine nucleotide-binding protein-like 1	GNL1	P36915	68	P36915	68	S	-3.63985	1	36.764
Serpin B5	SERPINB5	P36952-2	85	P36952-2;P36952	85;85	S	-3.49264	0.940372	47.261
Nuclear pore glycoprotein p62	NUP62	P37198	408	P37198	408	S	-1.87515	1	89.375
Transgelin-2	TAGLN2	P37802	163	P37802	163	S	1.96866	1	129.01
Transaldolase	TALDO1	P37837	256	P37837	256	S	-0.578266	0.984532	103.59
Transaldolase	TALDO1	P37837	275	P37837	275	S	-2.94575	1	21.414
Transaldolase	TALDO1	P37837	237	P37837	237	S	0.368885	1	55.41
RNA-binding motif protein, X chromosome;RNA-binding motif protein, X chromosome, N-terminally processed	RBMX	P38159	88	P38159	88	S	3.16919	0.967655	59.707
RNA-binding motif protein, X chromosome;RNA-binding motif protein, X chromosome, N-terminally processed;RNA binding motif protein, X-linked-like-1	RBMX;RBMXL1	P38159	219	P38159;Q96E39	219;219	S	NA	0.814593	69.283
RNA-binding motif protein, X chromosome;RNA-binding motif protein, X chromosome, N-terminally processed;RNA binding motif protein, X-linked-like-1	RBMX;RBMXL1	P38159	221	P38159;Q96E39	221;221	S	-1.26221	0.781104	37.52
RNA-binding motif protein, X chromosome;RNA-binding motif protein, X chromosome, N-terminally processed	RBMX	P38159	328	P38159	328	S	1.49981	0.976116	78.286
RNA-binding motif protein, X chromosome;RNA-binding motif protein, X chromosome, N-terminally processed;RNA binding motif protein, X-linked-like-1	RBMX;RBMXL1	P38159	208	P38159;Q96E39	208;208	S	6.15587	0.999998	95.162
RNA-binding motif protein, X chromosome;RNA-binding motif protein, X chromosome, N-terminally processed;RNA binding motif protein, X-linked-like-1;RNA-binding motif protein, X-linked-like-2;RNA-binding motif protein, X-linked-like-3	RBMX;RBMXL1;RBMXL2;RBMXL3	P38159	58	P38159;Q96E39;O75526;Q8N7X1	58;58;58;58	S	0.229195	0.999999	104.38
RNA-binding motif protein, X chromosome;RNA-binding motif protein, X chromosome, N-terminally processed	RBMX	P38159	352	P38159	352	S	1.36637	1	54.606
[truncated: 8,416 more rows]
