# Supplementary material for: Improved phosphoproteomic analysis for phosphosignaling and active-kinome profiling in Matrigel-embedded spheroids and patient-derived organoids
Source: Sci Rep. 2018 Jul 30;8:11401. doi: 10.1038/s41598-018-29837-1 (PMC6065387; doi:10.1038/s41598-018-29837-1)
Supplement: Supplementary file 3 — Supplementary dataset2 [file 41598_2018_29837_MOESM3_ESM.xlsx]

## Sheet: Summary of contents in Table S2
Item name	Contents
Protein names	Names of proteins in UniprotKB associated with identified peptide.
Gene names	Names of genes associated with identified peptide.
Protein	Uniprot ID of the most compatible protein in UniprotKB for identified peptide.
Position within "Protein"	Position of the identified phosphosite in the respective protein sequence within "Protein" column. The first amino acid in the sequence is 1.
Proteins	Uniprot IDs in a group of the compatible proteins in UniprotKB for identified peptide.
Positions within "Proteins"	Positions of the identified phosphosite in the respective protein sequences within "Proteins" column. The first amino acid in the sequence is 1.
Amino acid	Amino acid of the phosphorylation site. 'S' is serine, 'T' is threonine, and 'Y' is tyrosine.
2D_HCT116_Rep1	Normalized intensity of each phosphosite in HCT116 cells under 2D condition (Replicate1)
2D_HCT116_Rep2	Normalized intensity of each phosphosite in HCT116 cells under 2D condition (Replicate2)
2D_HCT116_Rep3	Normalized intensity of each phosphosite in HCT116 cells under 2D condition (Replicate3)
2D_HCT116_AcetonePrep_Rep1	Normalized intensity of each phosphosite in HCT116 cells under 2D condition with Acetone Precipitation (Replicate1)
2D_HCT116_AcetonePrep_Rep2	Normalized intensity of each phosphosite in HCT116 cells under 2D condition with Acetone Precipitation (Replicate2)
2D_HCT116_AcetonePrep_Rep3	Normalized intensity of each phosphosite in HCT116 cells under 2D condition with Acetone Precipitation (Replicate3)
3D_HCT116_Dispase_Rep1	Normalized intensity of each phosphosite in 3D-cultured HCT116 collected with Dispase (Replicate1)
3D_HCT116_Dispase_Rep2	Normalized intensity of each phosphosite in 3D-cultured HCT116 collected with Dispase (Replicate2)
3D_HCT116_Dispase_Rep3	Normalized intensity of each phosphosite in 3D-cultured HCT116 collected with Dispase (Replicate3)
3D_HCT116_Recovery_Rep1	Normalized intensity of each phosphosite in 3D-cultured HCT116 collected with Recovery Solution (Replicate1)
3D_HCT116_Recovery_Rep2	Normalized intensity of each phosphosite in 3D-cultured HCT116 collected with Recovery Solution (Replicate2)
3D_HCT116_Recovery_Rep3	Normalized intensity of each phosphosite in 3D-cultured HCT116 collected with Recovery Solution (Replicate3)
Localization prob 2D_HCT116_Rep1	Localization probability of each identified phosphosite in HCT116 cells under 2D condition (Replicate1)
Localization prob 2D_HCT116_Rep2	Localization probability of each identified phosphosite in HCT116 cells under 2D condition (Replicate2)
Localization prob 2D_HCT116_Rep3	Localization probability of each identified phosphosite in HCT116 cells under 2D condition (Replicate3)
Localization prob 2D_HCT116_AcetonePrep_Rep1	Localization probability of each identified phosphosite in HCT116 cells under 2D condition with Acetone Precipitation (Replicate1)
Localization prob 2D_HCT116_AcetonePrep_Rep2	Localization probability of each identified phosphosite in HCT116 cells under 2D condition with Acetone Precipitation (Replicate2)
Localization prob 2D_HCT116_AcetonePrep_Rep3	Localization probability of each identified phosphosite in HCT116 cells under 2D condition with Acetone Precipitation (Replicate3)
Localization prob 3D_HCT116_Dispase_Rep1	Localization probability of each identified phosphosite in 3D-cultured HCT116 collected with Dispase (Replicate1)
Localization prob 3D_HCT116_Dispase_Rep2	Localization probability of each identified phosphosite in 3D-cultured HCT116 collected with Dispase (Replicate2)
Localization prob 3D_HCT116_Dispase_Rep3	Localization probability of each identified phosphosite in 3D-cultured HCT116 collected with Dispase (Replicate3)
Localization prob 3D_HCT116_Recovery_Rep1	Localization probability of each identified phosphosite in 3D-cultured HCT116 collected with Recovery Solution (Replicate1)
Localization prob 3D_HCT116_Recovery_Rep2	Localization probability of each identified phosphosite in 3D-cultured HCT116 collected with Recovery Solution (Replicate2)
Localization prob 3D_HCT116_Recovery_Rep3	Localization probability of each identified phosphosite in 3D-cultured HCT116 collected with Recovery Solution (Replicate3)
Delta score	The difference of Andromeda Score from the second best identified peptide with a different sequence.

## Sheet: Class1 sites (2D)
Protein names	Gene names	Protein	Position within "Protein"	Proteins	Positions within "Proteins"	Amino acid	2D_HCT116_Rep1	2D_HCT116_Rep2	2D_HCT116_Rep3	Localization prob 2D_HCT116_Rep1	Localization prob 2D_HCT116_Rep2	Localization prob 2D_HCT116_Rep3	Delta score
Transcription factor E2F8	E2F8	A0AVK6	102	A0AVK6	102	S	-2.17204	1.6434	1.63463	1	1	1	156.94
Transcription factor E2F8	E2F8	A0AVK6	413	A0AVK6	413	S	NA	NA	-3.05865	NA	NA	0.999848	51.636
Transcription factor E2F8	E2F8	A0AVK6	417	A0AVK6	417	S	-2.16013	-0.799994	-1.75875	0.963802	0.901673	0.811331	64.661
Transcription factor E2F8	E2F8	A0AVK6	71	A0AVK6	71	S	-2.35281	-3.2185	-3.58191	0.99998	0.999999	0.999832	128.21
Ubiquitin-like modifier-activating enzyme 6	UBA6	A0AVT1-2	263	A0AVT1-2;A0AVT1	263;737	S	NA	NA	-3.12804	NA	NA	1	79.067
Ubiquitin-like modifier-activating enzyme 6	UBA6	A0AVT1-2	269	A0AVT1-2;A0AVT1	269;743	S	-5.09294	-3.31671	NA	0.999469	0.999976	NA	69.571
Extended synaptotagmin-2	ESYT2	A0FGR8-2	727	A0FGR8-2;A0FGR8;A0FGR8-6;A0FGR8-5	727;755;776;162	S	-2.54424	0.463045	2.87614	0.526895	0.938337	0.977483	161.69
Extended synaptotagmin-2	ESYT2	A0FGR8-2	730	A0FGR8-2;A0FGR8;A0FGR8-6;A0FGR8-5	730;758;779;165	S	NA	2.40046	2.22643	NA	0.985207	0.999397	161.69
Extended synaptotagmin-2	ESYT2	A0FGR8-2	733	A0FGR8-2;A0FGR8;A0FGR8-6;A0FGR8-5	733;761;782;168	S	NA	2.17168	2.24079	NA	0.997892	0.996445	121.01
Extended synaptotagmin-2	ESYT2	A0FGR8-2	710	A0FGR8-2;A0FGR8;A0FGR8-6;A0FGR8-5	710;738;759;145	S	3.24182	2.1958	2.19405	0.872871	0.98511	0.991016	165.22
Extended synaptotagmin-2	ESYT2	A0FGR8-2	711	A0FGR8-2;A0FGR8;A0FGR8-6;A0FGR8-5	711;739;760;146	S	NA	2.54661	2.30539	0.766342	0.913713	0.85248	126.26
Extended synaptotagmin-2	ESYT2	A0FGR8-2	715	A0FGR8-2;A0FGR8;A0FGR8-6;A0FGR8-5	715;743;764;150	S	2.08715	2.97701	2.80706	0.995879	0.99989	0.999915	186.76
Extended synaptotagmin-2	ESYT2	A0FGR8-2	407	A0FGR8-2;A0FGR8;A0FGR8-6;A0FGR8-4	407;435;435;231	S	-1.20851	-1.86922	-1.35203	1	1	1	74.758
Mediator of RNA polymerase II transcription subunit 19	MED19	A0JLT2	226	A0JLT2	226	S	0.376673	1.16039	0.299028	1	0.999999	0.999994	185.45
Mediator of RNA polymerase II transcription subunit 19	MED19	A0JLT2	194	A0JLT2	194	S	0.126924	-0.258745	-0.266502	0.931576	0.698191	0.626894	111.98
UHRF1-binding protein 1-like	UHRF1BP1L	A0JNW5	418	A0JNW5;A0JNW5-2	418;418	S	1.63312	0.76226	0.368883	0.712195	0.996593	0.998724	198.07
UHRF1-binding protein 1-like	UHRF1BP1L	A0JNW5	774	A0JNW5	774	S	1.29712	1.68379	1.01794	0.799646	0.951494	0.94633	114.19
UHRF1-binding protein 1-like	UHRF1BP1L	A0JNW5	976	A0JNW5	976	S	NA	-1.04706	NA	NA	0.998023	NA	72.257
UHRF1-binding protein 1-like	UHRF1BP1L	A0JNW5	989	A0JNW5	989	S	3.34488	4.04642	4.15789	0.999987	1	1	237.08
UHRF1-binding protein 1-like	UHRF1BP1L	A0JNW5	935	A0JNW5	935	S	-3.27147	NA	-2.49041	0.932808	NA	0.986557	51.583
UHRF1-binding protein 1-like	UHRF1BP1L	A0JNW5	889	A0JNW5	889	S	NA	-0.367327	NA	NA	0.8291	NA	61.45
UHRF1-binding protein 1-like	UHRF1BP1L	A0JNW5	891	A0JNW5	891	S	NA	-2.33201	0.579079	NA	0.707032	0.786185	89.431
UHRF1-binding protein 1-like	UHRF1BP1L	A0JNW5	1402	A0JNW5	1402	S	-0.282135	-0.227447	2.85408	0.900776	0.834696	0.822826	160.59
UHRF1-binding protein 1-like	UHRF1BP1L	A0JNW5	752	A0JNW5	752	S	NA	-0.758635	-1.08065	NA	0.65357	0.830033	106.48
Shootin-1	KIAA1598	A0MZ66-5	434	A0MZ66-5;A0MZ66-6;A0MZ66;A0MZ66-3;A0MZ66-4;A0MZ66-7	434;464;494;494;494;82	S	1.94473	2.82373	2.97083	0.922318	0.990329	0.980047	238.45
Shootin-1	KIAA1598	A0MZ66-5	446	A0MZ66-5;A0MZ66-6;A0MZ66;A0MZ66-3;A0MZ66-4;A0MZ66-7	446;476;506;506;506;94	S	-0.918284	-1.03313	-1.2009	1	0.999991	0.999765	122.22
Shootin-1	KIAA1598	A0MZ66-5	189	A0MZ66-5;A0MZ66-6;A0MZ66;A0MZ66-3;A0MZ66-4;A0MZ66-2	189;219;249;249;249;249	S	-1.33872	-0.974941	-0.7896	0.999862	0.999999	0.999999	136.93
Shootin-1	KIAA1598	A0MZ66-5	407	A0MZ66-5;A0MZ66-6;A0MZ66;A0MZ66-3;A0MZ66-4;A0MZ66-7	407;437;467;467;467;55	S	NA	-1.36883	-2.13866	NA	0.999984	0.999865	118.83
Shootin-1	KIAA1598	A0MZ66-5	404	A0MZ66-5;A0MZ66-6;A0MZ66;A0MZ66-3;A0MZ66-4;A0MZ66-7	404;434;464;464;464;52	S	NA	-2.3609	-2.13866	NA	0.999997	0.999927	114.48
Shootin-1	KIAA1598	A0MZ66-5	472	A0MZ66-5;A0MZ66-6;A0MZ66;A0MZ66-3;A0MZ66-4;A0MZ66-7	472;502;532;532;532;120	S	NA	-0.92663	-1.26495	NA	0.97769	0.893666	62.895
Shootin-1	KIAA1598	A0MZ66-5	474	A0MZ66-5;A0MZ66-6;A0MZ66;A0MZ66-3;A0MZ66-4;A0MZ66-7	474;504;534;534;534;122	S	NA	0.803957	0.886057	NA	0.959007	0.979269	146.2
Rho GTPase-activating protein 10	ARHGAP10	A1A4S6	376	A1A4S6	376	S	NA	-1.02049	NA	NA	0.973873	NA	75.749
Rho GTPase-activating protein 10	ARHGAP10	A1A4S6	591	A1A4S6	591	S	3.64271	3.90149	3.8444	0.982502	0.980082	0.982063	235.27
Bicaudal D-related protein 2	CCDC64B	A1A5D9	36	A1A5D9	36	S	NA	-2.29207	NA	NA	1	NA	60.006
Peroxidasin-like protein	PXDNL	A1KZ92-2	500	A1KZ92-2;A1KZ92	500;500	S	NA	-1.36151	0.734203	NA	0.932102	0.998176	21.546
RNA-binding protein MEX3A	MEX3A	A1L020	428	A1L020	428	S	-1.60601	-1.0792	-1.13521	0.846627	0.989096	0.95837	130.83
RNA-binding protein MEX3A	MEX3A	A1L020	338	A1L020	338	S	-1.49751	-0.547709	-0.359114	1	1	1	167.85
Acetolactate synthase-like protein	ILVBL	A1L0T0	167	A1L0T0	167	S	-1.19081	-0.173142	0.855396	1	1	1	33.467
Uncharacterized protein C1orf226	C1orf226	A1L170	222	A1L170;A1L170-2	222;265	S	2.4028	3.18524	3.61366	0.959727	0.995286	0.996319	75.339
Uncharacterized protein C1orf226	C1orf226	A1L170	223	A1L170;A1L170-2	223;266	S	2.90672	3.42062	3.02216	0.98717	0.997629	0.999513	78.174
Uncharacterized protein C1orf226	C1orf226	A1L170	237	A1L170;A1L170-2	237;280	S	NA	-2.23332	-0.602133	NA	0.892758	0.964788	159.77
Uncharacterized protein C1orf226	C1orf226	A1L170	249	A1L170;A1L170-2	249;292	S	NA	-2.23332	0.366949	1	1	1	196.71
Uncharacterized protein C1orf226	C1orf226	A1L170	18	A1L170;A1L170-2	18;61	S	-1.34185	0.761643	NA	0.962274	0.972861	NA	134.57
Uncharacterized protein C1orf226	C1orf226	A1L170	258	A1L170;A1L170-2	258;301	S	0.408382	NA	0.43062	0.961214	NA	0.899667	118.06
Pleckstrin homology domain-containing family G member 3	PLEKHG3	A1L390-3	377	A1L390-3;A1L390	377;433	S	0.810312	1.02156	0.784147	0.991041	0.985596	0.998842	152.07
Pleckstrin homology domain-containing family G member 3	PLEKHG3	A1L390-3	906	A1L390-3;A1L390;A1L390-2	906;962;495	S	NA	0.278173	NA	NA	0.894775	NA	113.26
Pleckstrin homology domain-containing family G member 3	PLEKHG3	A1L390-3	703	A1L390-3;A1L390;A1L390-2	703;759;292	S	0.350246	NA	0.276182	0.999954	0.99969	1	86.43
Pleckstrin homology domain-containing family G member 3	PLEKHG3	A1L390-3	558	A1L390-3;A1L390;A1L390-2	558;614;147	S	1.82397	1.46125	1.30682	0.762602	0.992712	0.987651	74.03
Pleckstrin homology domain-containing family G member 3	PLEKHG3	A1L390-3	76	A1L390-3;A1L390	76;76	S	2.82002	3.45238	3.32643	0.999999	0.999957	0.999996	89.705
Pleckstrin homology domain-containing family G member 3	PLEKHG3	A1L390-3	981	A1L390-3;A1L390;A1L390-2	981;1037;570	S	-6.04364	0.601702	0.948076	0.99767	0.999935	0.999981	133.33
Pleckstrin homology domain-containing family G member 3	PLEKHG3	A1L390-3	984	A1L390-3;A1L390;A1L390-2	984;1040;573	S	-0.155417	1.05266	1.38167	0.999888	0.999754	0.999978	209.41
Pleckstrin homology domain-containing family G member 3	PLEKHG3	A1L390-3	685	A1L390-3;A1L390;A1L390-2	685;741;274	S	2.03697	1.63871	2.34963	0.992959	0.995174	0.999546	84.545
Pleckstrin homology domain-containing family G member 3	PLEKHG3	A1L390-3	432	A1L390-3;A1L390;A1L390-2	432;488;21	S	2.69725	NA	NA	0.877869	NA	NA	48.818
Pleckstrin homology domain-containing family G member 3	PLEKHG3	A1L390-3	575	A1L390-3;A1L390;A1L390-2	575;631;164	S	-0.746737	0.308666	-0.299015	0.999999	1	0.999628	54.993
Pleckstrin homology domain-containing family G member 3	PLEKHG3	A1L390-3	1025	A1L390-3;A1L390;A1L390-2	1025;1081;614	S	NA	NA	NA	0.868111	NA	NA	118.67
Pleckstrin homology domain-containing family G member 3	PLEKHG3	A1L390-3	584	A1L390-3;A1L390;A1L390-2	584;640;173	S	-0.133867	1.43866	0.711706	0.993216	0.998788	0.987244	106.2
Pleckstrin homology domain-containing family G member 3	PLEKHG3	A1L390-3	587	A1L390-3;A1L390;A1L390-2	587;643;176	S	1.48853	2.06776	2.04472	0.998184	0.999939	0.99993	116.14
Pleckstrin homology domain-containing family G member 3	PLEKHG3	A1L390-3	591	A1L390-3;A1L390;A1L390-2	591;647;180	S	NA	-1.3629	-3.67775	0.999722	0.999949	0.999791	116.14
SH3 and PX domain-containing protein 2B	SH3PXD2B	A1X283	528	A1X283	528	S	5.51269	5.098	5.30907	1	1	1	163.49
SH3 and PX domain-containing protein 2B	SH3PXD2B	A1X283	291	A1X283	291	S	1.19201	1.70825	1.15639	0.902951	0.983991	0.95529	155.22
SH3 and PX domain-containing protein 2B	SH3PXD2B	A1X283	770	A1X283	770	S	NA	1.6202	1.15527	0.827161	0.765449	0.814026	83.022
SH3 and PX domain-containing protein 2B	SH3PXD2B	A1X283	649	A1X283	649	S	-1.03005	-1.43063	NA	0.923663	0.780831	NA	126.88
SH3 and PX domain-containing protein 2B	SH3PXD2B	A1X283	675	A1X283	675	S	-0.485889	-1.7264	-1.71738	0.706883	0.828831	0.664338	80.128
SH3 and PX domain-containing protein 2B	SH3PXD2B	A1X283	720	A1X283	720	S	1.24693	5.40168	5.61318	1	1	1	119.25
Protein FAM92A1	FAM92A1	A1XBS5-2	203	A1XBS5-2;A1XBS5;A1XBS5-3	203;241;241	S	-0.698629	0.596767	-0.724424	0.996837	0.99972	0.998667	50.641
Protein FAM92A1	FAM92A1	A1XBS5-2	205	A1XBS5-2;A1XBS5;A1XBS5-3	205;243;243	S	0.915718	-0.742388	-2.32384	0.995853	0.999979	0.999372	106.48
Protein FAM92A1	FAM92A1	A1XBS5-2	139	A1XBS5-2;A1XBS5;A1XBS5-3;A1XBS5-4	139;139;139;139	S	-1.06585	NA	NA	0.991458	NA	NA	45.113
Protein tyrosine phosphatase domain-containing protein 1	PTPDC1	A2A3K4	438	A2A3K4;A2A3K4-2	438;490	S	NA	NA	-0.756494	0.995258	NA	0.999975	116.58
Protein tyrosine phosphatase domain-containing protein 1	PTPDC1	A2A3K4	392	A2A3K4;A2A3K4-2	392;444	S	-0.297693	NA	-0.373396	0.899671	NA	0.991932	81.503
Protein tyrosine phosphatase domain-containing protein 1	PTPDC1	A2A3K4	394	A2A3K4;A2A3K4-2	394;446	S	-1.3688	-1.37805	-1.74807	0.958705	0.952551	0.980136	79.289
Protein tyrosine phosphatase domain-containing protein 1	PTPDC1	A2A3K4	547	A2A3K4;A2A3K4-2	547;599	S	-1.15719	-0.291048	-1.88799	0.976529	0.99346	0.976312	81.84
Uncharacterized protein CXorf23	CXorf23	A2AJT9-3	78	A2AJT9-3;A2AJT9-2;A2AJT9	78;78;78	S	1.41047	2.22196	1.97218	0.983049	0.99294	0.996823	168.85
Uncharacterized protein CXorf23	CXorf23	A2AJT9-3	80	A2AJT9-3;A2AJT9-2;A2AJT9	80;80;80	S	1.41047	2.22196	1.97218	0.992061	0.999879	0.999821	168.85
Uncharacterized protein CXorf23	CXorf23	A2AJT9-3	100	A2AJT9-3;A2AJT9-2;A2AJT9	100;100;100	S	NA	-0.787012	-0.447634	NA	0.938906	0.999476	81.394
Uncharacterized protein CXorf23	CXorf23	A2AJT9-3	15	A2AJT9-3;A2AJT9-2;A2AJT9	15;15;15	S	-1.0977	NA	NA	1	NA	NA	62.866
Uncharacterized protein CXorf23	CXorf23	A2AJT9-3	17	A2AJT9-3;A2AJT9-2;A2AJT9	17;17;17	S	-0.555937	NA	-3.12304	1	NA	0.999486	62.561
Uncharacterized protein CXorf23	CXorf23	A2AJT9-3	402	A2AJT9-3;A2AJT9-2;A2AJT9	402;402;402	S	1.44222	0.694319	1.30913	1	1	1	121.75
Uncharacterized protein CXorf23	CXorf23	A2AJT9-3	192	A2AJT9-3;A2AJT9-2;A2AJT9	192;192;192	S	-0.0816898	NA	-1.25809	0.999928	NA	0.999766	65.044
Zinc finger protein 320	ZNF320	A2RRD8	452	A2RRD8	452	S	NA	NA	0.467918	NA	NA	0.998349	102.71
Probable threonine--tRNA ligase 2, cytoplasmic;Threonine--tRNA ligase, cytoplasmic	TARSL2;TARS	P26639	596	A2RTX5-2;A2RTX5;P26639	580;675;596	S	NA	-3.18616	-2.96365	NA	1	1	19.325
Probable threonine--tRNA ligase 2, cytoplasmic	TARSL2	A2RTX5-2	358	A2RTX5-2;A2RTX5	358;453	S	-2.26565	-3.60573	NA	0.999917	0.866843	NA	121.32
Uncharacterized protein KIAA1467	KIAA1467	A2RU67	30	A2RU67	30	S	NA	-1.55404	0.379301	NA	0.999994	0.999376	222.63
Uncharacterized protein KIAA1467	KIAA1467	A2RU67	33	A2RU67	33	S	NA	-1.55404	0.379301	NA	0.999999	0.99983	222.63
Uncharacterized protein KIAA1467	KIAA1467	A2RU67	62	A2RU67	62	S	-1.1771	-0.958782	0.0224114	0.894017	0.9874	0.985386	71.098
Coiled-coil domain-containing protein 66	CCDC66	A2RUB6-3	762	A2RUB6-3;A2RUB6	762;796	S	NA	-1.95513	NA	NA	0.77611	NA	67.897
Transmembrane protein 131-like	KIAA0922	A2VDJ0-2	752	A2VDJ0-2;A2VDJ0-3;A2VDJ0;A2VDJ0-5	752;1039;1122;1123	S	NA	-2.62088	-1.98895	NA	0.999743	0.996018	72.735
von Willebrand factor A domain-containing protein 8	VWA8	A3KMH1-3	1674	A3KMH1-3;A3KMH1	1674;1707	S	NA	-1.18899	-0.876549	NA	1	1	47.72
Protein strawberry notch homolog 1	SBNO1	A3KN83-3	792	A3KN83-3;A3KN83-2;A3KN83	792;793;794	S	0.577082	0.136719	0.312563	0.922505	0.978962	0.997854	110.8
Protein strawberry notch homolog 1	SBNO1	A3KN83-3	695	A3KN83-3;A3KN83-2;A3KN83;A3KN83-4	695;696;697;696	S	-1.04728	-1.2657	-0.689613	0.99222	0.963715	0.976202	103.83
Protein strawberry notch homolog 1	SBNO1	A3KN83-3	813	A3KN83-3;A3KN83-2;A3KN83	813;814;815	S	-1.30543	NA	-0.0708065	0.68317	0.440709	0.92417	120.97
Protein strawberry notch homolog 1	SBNO1	A3KN83-3	212	A3KN83-3;A3KN83-2;A3KN83;A3KN83-4	212;213;214;213	S	-0.950987	-0.790575	-1.195	0.999853	0.999821	0.997059	104.82
Protein strawberry notch homolog 1	SBNO1	A3KN83-3	902	A3KN83-3;A3KN83-2;A3KN83	902;903;904	S	-3.21556	NA	NA	0.924536	NA	NA	56.372
Protein strawberry notch homolog 1	SBNO1	A3KN83-3	904	A3KN83-3;A3KN83-2;A3KN83	904;905;906	S	NA	-2.62595	NA	NA	0.867927	NA	52.081
Delphilin	GRID2IP	A4D2P6	264	A4D2P6	264	S	-1.54962	-1.83207	-1.04769	1	1	1	98.2
DNA excision repair protein ERCC-6-like 2	ERCC6L2	A4D997	340	A4D997	340	S	NA	-1.39105	-1.56901	NA	0.968374	0.746722	110.16
DNA excision repair protein ERCC-6-like 2	ERCC6L2	A4D997	290	A4D997	290	S	NA	-2.51301	NA	NA	0.984304	NA	41.896
Protein FAM149A	FAM149A	A5PLN7-4	62	A5PLN7-4;A5PLN7-3;A5PLN7	62;62;62	S	-1.68283	-2.92002	-1.88262	0.692688	0.583527	0.866758	45.842
CCR4-NOT transcription complex subunit 1	CNOT1	A5YKK6-3	318	A5YKK6-3;A5YKK6-2;A5YKK6;A5YKK6-4	318;318;318;318	S	NA	NA	-1.78643	NA	NA	0.843834	49.82
CCR4-NOT transcription complex subunit 1	CNOT1	A5YKK6-3	1056	A5YKK6-3;A5YKK6-2;A5YKK6;A5YKK6-4	1056;1056;1061;1061	S	-0.340042	NA	NA	0.974555	0.417608	NA	66.104
Rho guanine nucleotide exchange factor 35	ARHGEF35	A5YM69	445	A5YM69	445	S	NA	-1.29185	-1.72038	NA	1	1	174.16
Rho guanine nucleotide exchange factor 35	ARHGEF35	A5YM69	450	A5YM69	450	S	NA	-2.67934	-1.13363	NA	1	1	214.41
Rho guanine nucleotide exchange factor 35	ARHGEF35	A5YM69	474	A5YM69	474	S	NA	NA	-2.17598	NA	NA	0.972447	76.135
Rho guanine nucleotide exchange factor 35;Rho guanine nucleotide exchange factor 5	ARHGEF35;ARHGEF5	Q12774	57	A5YM69;Q12774	57;57	S	NA	-0.787321	NA	NA	0.951216	0.879147	65.674
Rho guanine nucleotide exchange factor 35	ARHGEF35	A5YM69	184	A5YM69	184	S	0.344376	1.99229	2.15629	0.999733	1	0.999999	167.99
Transcription factor TFIIIB component B'' homolog	BDP1	A6H8Y1-7	100	A6H8Y1-7;A6H8Y1-6;A6H8Y1;A6H8Y1-2;A6H8Y1-3;A6H8Y1-4	100;80;100;100;100;100	S	-0.529896	NA	0.185915	0.994019	NA	0.995237	67.378
Transcription factor TFIIIB component B'' homolog	BDP1	A6H8Y1-7	1524	A6H8Y1-7;A6H8Y1-6;A6H8Y1;A6H8Y1-2	1524;1504;1524;1524	S	0.030901	NA	NA	0.998488	NA	NA	65.118
Ankyrin repeat domain-containing protein 33B	ANKRD33B	A6NCL7	405	A6NCL7	405	S	NA	-1.23125	-1.58073	NA	1	1	58.325
Protein FAM83G	FAM83G	A6ND36	356	A6ND36;A6ND36-2	356;108	S	5.63218	5.20084	5.47519	1	1	1	82.796
Protein FAM83G	FAM83G	A6ND36	781	A6ND36	781	S	-0.723755	-1.24203	-2.34113	0.982704	0.999985	0.999406	85.308
Protein FAM83G	FAM83G	A6ND36	666	A6ND36;A6ND36-2	666;418	S	NA	-0.938011	-1.07717	NA	0.999633	0.997983	76.049
Protein FAM83G	FAM83G	A6ND36	760	A6ND36	760	S	1.05352	0.404842	1.07485	1	1	1	49.592
Protein FAM83G	FAM83G	A6ND36	650	A6ND36;A6ND36-2	650;402	S	3.30766	3.15885	3.3384	0.99996	1	0.999998	81.119
Protein FAM83G	FAM83G	A6ND36	634	A6ND36;A6ND36-2	634;386	S	NA	0.422575	0.721798	NA	1	0.999999	95.91
Protein FAM83G	FAM83G	A6ND36	610	A6ND36;A6ND36-2	610;362	S	0.104711	-0.0112114	0.749037	0.999938	0.999993	0.9995	91.666
Protein FAM83G	FAM83G	A6ND36	127	A6ND36	127	S	-2.90829	-0.458998	0.0593739	0.999983	1	0.999999	88.176
Paralemmin-3	PALM3	A6NDB9	143	A6NDB9	143	S	-1.16932	0.496279	0.109344	0.99988	0.999996	0.999997	87.346
Paralemmin-3	PALM3	A6NDB9	155	A6NDB9	155	S	NA	-0.42643	-0.774282	NA	0.876285	0.883327	141.17
Paralemmin-3	PALM3	A6NDB9	375	A6NDB9	375	S	0.106648	2.63337	2.79027	1	1	1	183.24
Paralemmin-3	PALM3	A6NDB9	260	A6NDB9	260	S	NA	-2.5808	-2.86252	NA	1	1	54.706
Paralemmin-3	PALM3	A6NDB9	439	A6NDB9	439	S	NA	NA	NA	NA	NA	0.963149	113.4
Paralemmin-3	PALM3	A6NDB9	124	A6NDB9	124	S	NA	NA	NA	0.920508	NA	NA	134.74
Paralemmin-3	PALM3	A6NDB9	544	A6NDB9	544	S	-2.6902	-1.20817	-1.21872	1	1	1	221.49
Paralemmin-3	PALM3	A6NDB9	302	A6NDB9	302	S	1.65457	0.520555	0.440062	0.831303	0.588032	0.662584	134.19
Paralemmin-3	PALM3	A6NDB9	303	A6NDB9	303	S	-0.406862	1.25581	1.39797	0.779729	0.601148	0.913986	133.72
Ankyrin repeat domain-containing protein SOWAHB	SOWAHB	A6NEL2	271	A6NEL2	271	S	-0.388132	0.0809937	-0.00605965	1	1	1	57.481
Ankyrin repeat domain-containing protein SOWAHB	SOWAHB	A6NEL2	106	A6NEL2	106	S	-1.87201	0.468565	0.124369	0.998681	0.99992	1	147.84
Ankyrin repeat domain-containing protein SOWAHB	SOWAHB	A6NEL2	761	A6NEL2	761	S	-1.34916	-1.21599	-1.0665	0.954408	0.96216	0.989541	36.474
Putative nuclear envelope pore membrane protein POM 121B	POM121B	A6NF01	281	A6NF01	281	S	NA	0.32642	-0.192554	NA	0.95562	0.787622	169.22
Putative nuclear envelope pore membrane protein POM 121B;Nuclear envelope pore membrane protein POM 121C;Nuclear envelope pore membrane protein POM 121	POM121B;POM121C;POM121	A8CG34	412	A6NF01;A8CG34;A8CG34-2;Q96HA1;Q96HA1-2;Q96HA1-3	19;412;170;435;170;170	S	2.07166	2.3836	2.42877	0.995886	0.991251	0.985603	114.83
Putative nuclear envelope pore membrane protein POM 121B;Nuclear envelope pore membrane protein POM 121C;Nuclear envelope pore membrane protein POM 121	POM121B;POM121C;POM121	A8CG34	416	A6NF01;A8CG34;A8CG34-2;Q96HA1;Q96HA1-2;Q96HA1-3	23;416;174;439;174;174	S	-1.02071	-0.549196	0.315279	0.810039	0.894377	0.864301	114.83
Zinc finger protein 316	ZNF316	A6NFI3	112	A6NFI3	112	S	3.72058	3.39882	3.17255	1	1	1	182.86
Transmembrane protein 221	TMEM221	A6NGB7	205	A6NGB7	205	S	-4.39215	-0.797003	-1.19759	0.798499	0.787342	0.778572	110.75
WAS/WASL-interacting protein family member 3	WIPF3	A6NGB9	281	A6NGB9	281	S	NA	2.46229	NA	NA	0.999962	0.999951	75.801
WAS/WASL-interacting protein family member 3	WIPF3	A6NGB9	149	A6NGB9	149	S	0.776581	1.67188	1.56218	1	0.99985	0.999992	110.8
WAS/WASL-interacting protein family member 3	WIPF3	A6NGB9	412	A6NGB9	412	S	NA	-2.95055	NA	NA	1	NA	84.831
WAS/WASL-interacting protein family member 3	WIPF3	A6NGB9	202	A6NGB9	202	S	-0.0151405	0.135767	0.184753	1	0.996852	0.998219	169.57
D-dopachrome decarboxylase;D-dopachrome decarboxylase-like protein	DDT;DDTL	P30046	29	P30046;A6NHG4	29;29	S	-1.81954	-2.2828	-1.45289	1	1	1	73.303
D-dopachrome decarboxylase;D-dopachrome decarboxylase-like protein	DDT;DDTL	P30046	76	P30046;A6NHG4	76;76	S	-1.66338	NA	NA	0.790457	0.567072	NA	72.331
D-dopachrome decarboxylase;D-dopachrome decarboxylase-like protein	DDT;DDTL	P30046	78	P30046;A6NHG4	78;78	S	NA	NA	-2.67801	NA	NA	0.822108	110.02
Uncharacterized protein C17orf96	C17orf96	A6NHQ4	67	A6NHQ4	67	S	-0.352381	0.38426	0.486265	0.995689	0.999834	0.999973	71.268
Uncharacterized protein C17orf96	C17orf96	A6NHQ4	36	A6NHQ4	36	S	-2.50791	-1.29768	-2.59817	0.999963	1	0.999999	123.12
Uncharacterized protein C17orf96	C17orf96	A6NHQ4	15	A6NHQ4	15	S	0.813208	0.337229	0.088377	1	1	1	73.784
Structural maintenance of chromosomes flexible hinge domain-containing protein 1	SMCHD1	A6NHR9	1697	A6NHR9;A6NHR9-2;A6NHR9-3	1697;1697;632	S	NA	NA	-1.69959	NA	NA	1	17.853
Structural maintenance of chromosomes flexible hinge domain-containing protein 1	SMCHD1	A6NHR9	1709	A6NHR9;A6NHR9-2;A6NHR9-3	1709;1709;644	S	-2.1207	NA	-1.28284	0.934645	0.794104	0.925345	70.072
Rho GTPase-activating protein 42	ARHGAP42	A6NI28	587	A6NI28	587	S	NA	NA	-1.90542	NA	NA	0.999068	46.831
Rho GTPase-activating protein 42	ARHGAP42	A6NI28	683	A6NI28	683	S	NA	-1.64121	-1.60423	NA	0.854179	0.827386	91.57
Coiled-coil domain-containing protein 69	CCDC69	A6NI79	241	A6NI79	241	S	-3.151	-4.23707	-3.75641	0.999923	0.999528	0.999563	32.724
Coiled-coil domain-containing protein 85C	CCDC85C	A6NKD9	246	A6NKD9	246	S	1.15596	1.02648	0.367291	0.999942	1	0.999999	136.76
Coiled-coil domain-containing protein 85C	CCDC85C	A6NKD9	258	A6NKD9	258	S	NA	-2.28041	-1.67726	NA	0.999629	0.999788	32.738
SAC3 domain-containing protein 1	SAC3D1	A6NKF1-2	41	A6NKF1-2;A6NKF1	41;41	S	-2.14748	NA	-3.23992	1	NA	1	69.097
RanBP2-like and GRIP domain-containing protein 3;RANBP2-like and GRIP domain-containing protein 8;E3 SUMO-protein ligase RanBP2;Putative peptidyl-prolyl cis-trans isomerase;RANBP2-like and GRIP domain-containing protein 5/6	RGPD3;RGPD8;RANBP2;RGPD5	P49792	1993	A6NKT7;O14715;P49792;Q99666	1018;1017;1993;1017	S	NA	-1.76241	NA	NA	0.796301	0.49997	27.834
RanBP2-like and GRIP domain-containing protein 3;RANBP2-like and GRIP domain-containing protein 1	RGPD3;RGPD1	A6NKT7	1535	A6NKT7;Q68DN6;Q68DN6-2	1535;1519;784	S	5.22895	4.83334	4.8857	1	1	1	150.72
RanBP2-like and GRIP domain-containing protein 3;RANBP2-like and GRIP domain-containing protein 1;RANBP2-like and GRIP domain-containing protein 8;E3 SUMO-protein ligase RanBP2;Putative peptidyl-prolyl cis-trans isomerase;RANBP2-like and GRIP domain-containing protein 5/6	RGPD3;RGPD1;RGPD8;RANBP2;RGPD5	P49792	2454	A6NKT7;Q68DN6;Q68DN6-2;O14715;P49792;Q99666	1479;1463;728;1478;2454;1478	S	3.83744	4.00484	4.21266	1	1	1	166.35
RanBP2-like and GRIP domain-containing protein 3;RANBP2-like and GRIP domain-containing protein 1;RANBP2-like and GRIP domain-containing protein 8;E3 SUMO-protein ligase RanBP2;Putative peptidyl-prolyl cis-trans isomerase;RANBP2-like and GRIP domain-containing protein 5/6	RGPD3;RGPD1;RGPD8;RANBP2;RGPD5	P49792	2462	A6NKT7;Q68DN6;Q68DN6-2;O14715;P49792;Q99666	1487;1471;736;1486;2462;1486	S	-1.55587	NA	NA	0.993423	NA	NA	39.835
RanBP2-like and GRIP domain-containing protein 3;RANBP2-like and GRIP domain-containing protein 8;E3 SUMO-protein ligase RanBP2;Putative peptidyl-prolyl cis-trans isomerase;RANBP2-like and GRIP domain-containing protein 5/6	RGPD3;RGPD8;RANBP2;RGPD5	P49792	2237	A6NKT7;O14715;P49792;Q99666	1262;1261;2237;1261	S	NA	NA	0.190809	NA	NA	0.91998	162.53
RanBP2-like and GRIP domain-containing protein 3;RANBP2-like and GRIP domain-containing protein 8;E3 SUMO-protein ligase RanBP2;Putative peptidyl-prolyl cis-trans isomerase;RANBP2-like and GRIP domain-containing protein 5/6	RGPD3;RGPD8;RANBP2;RGPD5	P49792	2242	A6NKT7;O14715;P49792;Q99666	1267;1266;2242;1266	S	NA	0.735035	1.33059	NA	0.541805	0.797218	186.34
RanBP2-like and GRIP domain-containing protein 3;RANBP2-like and GRIP domain-containing protein 8;E3 SUMO-protein ligase RanBP2;Putative peptidyl-prolyl cis-trans isomerase;RANBP2-like and GRIP domain-containing protein 5/6	RGPD3;RGPD8;RANBP2;RGPD5	P49792	2246	A6NKT7;O14715;P49792;Q99666	1271;1270;2246;1270	S	2.53916	3.28396	4.03121	0.999442	0.999628	0.998339	220.37
RanBP2-like and GRIP domain-containing protein 3;RANBP2-like and GRIP domain-containing protein 8;E3 SUMO-protein ligase RanBP2;Putative peptidyl-prolyl cis-trans isomerase;RANBP2-like and GRIP domain-containing protein 5/6	RGPD3;RGPD8;RANBP2;RGPD5	P49792	2250	A6NKT7;O14715;P49792;Q99666	1275;1274;2250;1274	S	4.36284	4.90019	4.79815	0.653176	0.795817	0.724891	189.72
RanBP2-like and GRIP domain-containing protein 3;RANBP2-like and GRIP domain-containing protein 8;E3 SUMO-protein ligase RanBP2;Putative peptidyl-prolyl cis-trans isomerase;RANBP2-like and GRIP domain-containing protein 5/6	RGPD3;RGPD8;RANBP2;RGPD5	P49792	2251	A6NKT7;O14715;P49792;Q99666	1276;1275;2251;1275	S	2.58611	2.774	3.49084	0.930902	0.813448	0.875511	220.37
RanBP2-like and GRIP domain-containing protein 3;RANBP2-like and GRIP domain-containing protein 1;RANBP2-like and GRIP domain-containing protein 8;RANBP2-like and GRIP domain-containing protein 5/6	RGPD3;RGPD1;RGPD8;RGPD5	Q99666	781	A6NKT7;Q68DN6;Q68DN6-2;O14715;Q99666;Q99666-2	782;772;37;781;781;781	S	2.38427	1.67825	2.01417	0.991379	0.993636	0.996913	151.98
RanBP2-like and GRIP domain-containing protein 3;RANBP2-like and GRIP domain-containing protein 1	RGPD3;RGPD1	A6NKT7	789	A6NKT7;Q68DN6;Q68DN6-2	789;779;44	S	4.99684	5.05066	5.16142	0.999071	0.987934	0.997693	153.6
RanBP2-like and GRIP domain-containing protein 3	RGPD3	A6NKT7	726	A6NKT7	726	S	NA	-2.49142	NA	NA	0.930298	NA	39.306
RanBP2-like and GRIP domain-containing protein 3	RGPD3	A6NKT7	731	A6NKT7	731	S	-0.220121	-0.284187	-0.510387	0.997783	0.978249	0.929946	123.85
RanBP2-like and GRIP domain-containing protein 3;RANBP2-like and GRIP domain-containing protein 1;RANBP2-like and GRIP domain-containing protein 8;E3 SUMO-protein ligase RanBP2;Putative peptidyl-prolyl cis-trans isomerase;RANBP2-like and GRIP domain-containing protein 5/6	RGPD3;RGPD1;RGPD8;RANBP2;RGPD5	P49792	2583	A6NKT7;Q68DN6;Q68DN6-2;O14715;P49792;Q99666	1608;1592;857;1607;2583;1607	S	NA	-1.52523	-1.38236	NA	0.856765	0.984467	154.8
RanBP2-like and GRIP domain-containing protein 3;RANBP2-like and GRIP domain-containing protein 1;RANBP2-like and GRIP domain-containing protein 8;E3 SUMO-protein ligase RanBP2;Putative peptidyl-prolyl cis-trans isomerase;RANBP2-like and GRIP domain-containing protein 5/6	RGPD3;RGPD1;RGPD8;RANBP2;RGPD5	P49792	128	A6NKT7;Q68DN6;O14715;P49792;Q7Z3J3-2;Q99666;Q99666-2	128;119;128;128;71;128;128	S	1.35814	1.28432	-1.00898	0.999784	0.999851	0.999697	45.592
RanBP2-like and GRIP domain-containing protein 3;E3 SUMO-protein ligase RanBP2;Putative peptidyl-prolyl cis-trans isomerase	RGPD3;RANBP2	P49792	1981	A6NKT7;P49792	1006;1981	S	NA	-3.64097	-3.73411	NA	0.784546	0.817304	58.288
RanBP2-like and GRIP domain-containing protein 3;RANBP2-like and GRIP domain-containing protein 1	RGPD3;RGPD1	A6NKT7	1315	A6NKT7;Q68DN6;Q68DN6-2	1315;1299;564	S	NA	NA	NA	NA	0.980468	0.49804	121
RanBP2-like and GRIP domain-containing protein 3;RANBP2-like and GRIP domain-containing protein 1;RANBP2-like and GRIP domain-containing protein 8;RANBP2-like and GRIP domain-containing protein 5/6	RGPD3;RGPD1;RGPD8;RGPD5	Q99666	1304	A6NKT7;Q68DN6;Q68DN6-2;O14715;Q99666	1305;1289;554;1304;1304	S	2.70297	2.62987	2.47736	0.99904	0.999899	0.998793	164.45
RanBP2-like and GRIP domain-containing protein 3;E3 SUMO-protein ligase RanBP2;Putative peptidyl-prolyl cis-trans isomerase	RGPD3;RANBP2	P49792	394	A6NKT7;P49792	395;394	S	-2.51388	-2.47238	NA	0.835743	0.59791	0.405077	95.132
RanBP2-like and GRIP domain-containing protein 3;RANBP2-like and GRIP domain-containing protein 8;E3 SUMO-protein ligase RanBP2;Putative peptidyl-prolyl cis-trans isomerase;RANBP2-like and GRIP domain-containing protein 5/6	RGPD3;RGPD8;RANBP2;RGPD5	P49792	2558	A6NKT7;O14715;P49792;Q99666	1583;1582;2558;1582	S	-1.56585	-2.76383	-2.69768	0.959339	0.932704	0.988611	116.86
RanBP2-like and GRIP domain-containing protein 3;RANBP2-like and GRIP domain-containing protein 1;RANBP2-like and GRIP domain-containing protein 8;E3 SUMO-protein ligase RanBP2;Putative peptidyl-prolyl cis-trans isomerase;RANBP2-like and GRIP domain-containing protein 5/6	RGPD3;RGPD1;RGPD8;RANBP2;RGPD5	P49792	1955	A6NKT7;Q68DN6;Q68DN6-2;O14715;P49792;Q99666	980;964;229;979;1955;979	S	-0.83419	-0.477093	-1.79328	0.970484	0.999179	0.977508	78.245
RanBP2-like and GRIP domain-containing protein 3;RANBP2-like and GRIP domain-containing protein 1;E3 SUMO-protein ligase RanBP2;Putative peptidyl-prolyl cis-trans isomerase	RGPD3;RGPD1;RANBP2	P49792	796	A6NKT7;Q68DN6;Q68DN6-2;P49792	797;787;52;796	S	2.81772	3.08857	3.23849	0.999859	0.99995	0.999991	77.295
Zinc finger SWIM domain-containing protein 8	ZSWIM8	A7E2V4-5	1130	A7E2V4-5;A7E2V4;A7E2V4-3;A7E2V4-4;A7E2V4-2	1130;1130;1142;1135;1130	S	-1.34843	0.251547	1.66137	1	1	1	96.667
Zinc finger SWIM domain-containing protein 8	ZSWIM8	A7E2V4-5	53	A7E2V4-5;A7E2V4;A7E2V4-3;A7E2V4-4;A7E2V4-2	53;53;53;53;53	S	-1.24962	-0.982098	-1.62554	0.99452	0.999814	0.994687	174.27
Zinc finger SWIM domain-containing protein 8	ZSWIM8	A7E2V4-5	1092	A7E2V4-5;A7E2V4;A7E2V4-3;A7E2V4-4;A7E2V4-2	1092;1092;1104;1097;1092	S	NA	-0.0641479	0.126387	NA	0.797708	0.832219	72.699
Rho GTPase-activating protein 32	ARHGAP32	A7KAX9	1820	A7KAX9;A7KAX9-2	1820;1471	S	NA	-2.90147	NA	NA	0.999935	NA	76.021
Rho GTPase-activating protein 32	ARHGAP32	A7KAX9	856	A7KAX9;A7KAX9-2	856;507	S	1.40754	2.11876	1.9205	0.999362	0.999277	0.999661	143.94
Rho GTPase-activating protein 32	ARHGAP32	A7KAX9	952	A7KAX9;A7KAX9-2	952;603	S	2.67871	2.2415	2.18972	0.972675	0.934531	0.973586	109.42
Rho GTPase-activating protein 32	ARHGAP32	A7KAX9	659	A7KAX9;A7KAX9-2	659;310	S	NA	NA	NA	NA	0.999281	0.998623	85.06
Rho GTPase-activating protein 32	ARHGAP32	A7KAX9	871	A7KAX9;A7KAX9-2	871;522	S	-4.81272	-3.53438	-3.43148	0.786822	0.795672	0.828803	77.385
Rho GTPase-activating protein 32	ARHGAP32	A7KAX9	1203	A7KAX9;A7KAX9-2	1203;854	S	-3.14242	NA	NA	1	NA	NA	84.019
Rho GTPase-activating protein 32	ARHGAP32	A7KAX9	706	A7KAX9;A7KAX9-2	706;357	S	0.801861	3.93423	1.24711	0.999674	0.999279	0.997058	156.43
Rho GTPase-activating protein 32	ARHGAP32	A7KAX9	709	A7KAX9;A7KAX9-2	709;360	S	0.801861	1.42386	NA	0.992522	0.659931	NA	150.37
Rho GTPase-activating protein 32	ARHGAP32	A7KAX9	1796	A7KAX9;A7KAX9-2	1796;1447	S	NA	0.152809	-0.193006	NA	0.986306	0.934863	95.119
Rho GTPase-activating protein 32	ARHGAP32	A7KAX9	592	A7KAX9;A7KAX9-2	592;243	S	-1.96988	NA	NA	0.843957	0.284292	NA	90.23
Rho GTPase-activating protein 32	ARHGAP32	A7KAX9	594	A7KAX9;A7KAX9-2	594;245	S	-2.20609	-1.05328	NA	0.748884	0.804056	NA	132.54
Rho GTPase-activating protein 32	ARHGAP32	A7KAX9	613	A7KAX9;A7KAX9-2	613;264	S	NA	-0.925068	-0.996189	NA	0.996815	0.999194	170.01
Rho GTPase-activating protein 32	ARHGAP32	A7KAX9	892	A7KAX9;A7KAX9-2	892;543	S	3.1048	2.7614	2.92851	1	1	1	106.07
Protein dispatched homolog 2	DISP2	A7MBM2	1252	A7MBM2	1252	S	0.138849	1.00094	1.56506	1	1	1	94.982
Protein dispatched homolog 2	DISP2	A7MBM2	1263	A7MBM2	1263	S	NA	-0.863037	-1.26696	NA	0.995377	0.979533	69.01
Protein dispatched homolog 2	DISP2	A7MBM2	1270	A7MBM2	1270	S	NA	-0.325813	0.273636	NA	0.975965	0.977158	64.842
Protein dispatched homolog 2	DISP2	A7MBM2	1373	A7MBM2	1373	S	NA	-2.50476	NA	NA	0.995645	NA	61.073
Protein dispatched homolog 2	DISP2	A7MBM2	1175	A7MBM2	1175	S	NA	-1.11537	-2.11101	0.989064	0.847204	0.817302	42.169
TANK-binding kinase 1-binding protein 1	TBKBP1	A7MCY6	365	A7MCY6	365	S	NA	-1.87832	NA	NA	1	1	40.541
TANK-binding kinase 1-binding protein 1	TBKBP1	A7MCY6	504	A7MCY6	504	S	-0.545719	-0.0785828	0.408785	0.999985	0.999976	0.999988	77.71
TANK-binding kinase 1-binding protein 1	TBKBP1	A7MCY6	97	A7MCY6;A7MCY6-2	97;97	S	NA	NA	-3.45656	NA	NA	1	51.033
TANK-binding kinase 1-binding protein 1	TBKBP1	A7MCY6	388	A7MCY6	388	S	NA	-2.91697	NA	NA	0.94609	NA	38.656
Sine oculis-binding protein homolog	SOBP	A7XYQ1	313	A7XYQ1	313	S	-1.73455	NA	-0.449335	0.941874	NA	0.976253	81.832
Nuclear envelope pore membrane protein POM 121C;Nuclear envelope pore membrane protein POM 121	POM121C;POM121	A8CG34	674	A8CG34;A8CG34-2;Q96HA1;Q96HA1-2;Q96HA1-3	674;432;697;432;432	S	0.636951	2.5351	1.26077	0.955575	0.9283	0.822389	194.69
Nuclear envelope pore membrane protein POM 121C;POM121 and ZP3 fusion protein;Nuclear envelope pore membrane protein POM 121	POM121C;POMZP3;POM121	A8CG34	291	A8CG34;A8CG34-2;Q6PJE2;Q96HA1;Q96HA1-2;Q96HA1-3	291;49;49;314;49;49	S	-0.669733	0.0238552	-0.271507	1	1	0.999997	121.37
Nuclear envelope pore membrane protein POM 121C;Nuclear envelope pore membrane protein POM 121	POM121C;POM121	A8CG34	355	A8CG34;A8CG34-2;Q96HA1;Q96HA1-2;Q96HA1-3	355;113;378;113;113	S	NA	-1.07406	0.14999	NA	0.996506	0.99971	120.95
Nuclear envelope pore membrane protein POM 121C;Nuclear envelope pore membrane protein POM 121	POM121C;POM121	A8CG34	358	A8CG34;A8CG34-2;Q96HA1;Q96HA1-2;Q96HA1-3	358;116;381;116;116	S	0.128626	0.241087	1.07687	0.996432	0.997938	0.992071	159.98
Nuclear envelope pore membrane protein POM 121C;Nuclear envelope pore membrane protein POM 121	POM121C;POM121	A8CG34	366	A8CG34;A8CG34-2;Q96HA1;Q96HA1-2;Q96HA1-3	366;124;389;124;124	S	NA	0.21801	NA	NA	0.991849	NA	118.17
Nuclear envelope pore membrane protein POM 121C	POM121C	A8CG34	81	A8CG34	81	S	-2.03025	NA	NA	0.964559	0.479836	NA	29.88
Nuclear envelope pore membrane protein POM 121C	POM121C	A8CG34	442	A8CG34;A8CG34-2	442;200	S	NA	NA	0.419031	NA	NA	0.757851	106.04
Nuclear envelope pore membrane protein POM 121C;Nuclear envelope pore membrane protein POM 121	POM121C;POM121	A8CG34	246	A8CG34;A8CG34-2;Q96HA1;Q96HA1-2;Q96HA1-3	246;4;269;4;4	S	0.790333	0.494583	0.907261	0.999564	0.999987	0.999854	115.64
Nuclear envelope pore membrane protein POM 121C;POM121 and ZP3 fusion protein;Nuclear envelope pore membrane protein POM 121	POM121C;POMZP3;POM121	A8CG34	275	A8CG34;A8CG34-2;Q6PJE2;Q96HA1;Q96HA1-2;Q96HA1-3	275;33;33;298;33;33	S	-0.230169	1.30329	NA	0.60061	0.79405	0.476459	84
Nuclear envelope pore membrane protein POM 121C;Nuclear envelope pore membrane protein POM 121	POM121C;POM121	A8CG34	2	A8CG34;Q96HA1	2;2	S	2.99516	2.46567	3.03729	1	1	1	90.821
Nuclear envelope pore membrane protein POM 121C	POM121C	A8CG34	165	A8CG34	165	S	-0.369335	-1.68049	-0.80752	0.993605	0.997432	0.991853	70.246
Nuclear envelope pore membrane protein POM 121C	POM121C	A8CG34	95	A8CG34	95	S	-1.20294	-1.167	-1.94455	0.999895	0.999996	0.999768	70.089
Zinc finger protein 839	ZNF839	A8K0R7	316	A8K0R7;A8K0R7-2;A8K0R7-5	316;316;432	S	-2.19514	NA	-1.68489	0.975171	NA	0.894409	54.164
Zinc finger protein 839	ZNF839	A8K0R7	670	A8K0R7;A8K0R7-2;A8K0R7-5	670;672;786	S	NA	-1.56461	NA	0.435717	0.803794	0.493768	59.665
EF-hand calcium-binding domain-containing protein 7	EFCAB7	A8K855-2	206	A8K855-2;A8K855	206;206	S	NA	-0.834686	-1.15517	NA	1	0.992945	65.817
EF-hand calcium-binding domain-containing protein 7	EFCAB7	A8K855-2	200	A8K855-2;A8K855	200;200	S	1.5257	1.2257	2.1494	0.998583	0.999764	0.999949	115.33
EF-hand calcium-binding domain-containing protein 7	EFCAB7	A8K855-2	212	A8K855-2;A8K855	212;212	S	1.10827	1.2257	1.19023	0.999749	0.999976	0.999863	94.804
UPF0249 protein ydjC homolog	YDJC	A8MPS7-3	57	A8MPS7-3;A8MPS7-2;A8MPS7	57;57;57	S	-1.0841	NA	-1.5278	0.991859	0.984968	0.997585	84.545
Uncharacterized protein C17orf100	C17orf100	A8MU93	54	A8MU93	54	S	-1.86118	-1.80764	NA	0.727201	0.90279	NA	69.201
Protein FAM171A2	FAM171A2	A8MVW0	446	A8MVW0	446	S	NA	-0.855309	-1.26823	NA	1	1	100.36
Protein FAM171A2	FAM171A2	A8MVW0	476	A8MVW0	476	S	-3.85187	-2.21926	NA	0.999895	0.999995	NA	82.304
Protein FAM171A2	FAM171A2	A8MVW0	669	A8MVW0	669	S	-0.954155	NA	NA	0.946293	NA	NA	105.5
Thymosin beta-4;Hematopoietic system regulatory peptide	TMSB4X	P62328	44	P62328;A8MW06	44;44	S	-1.71841	NA	-1.30124	1	NA	1	151.48
Thymosin beta-4;Hematopoietic system regulatory peptide	TMSB4X	P62328	31	P62328;A8MW06	31;31	S	-2.96051	NA	NA	0.993503	NA	NA	39.152
PHD finger protein 20-like protein 1	PHF20L1	A8MW92-4	435	A8MW92-4;A8MW92	435;435	S	-3.11683	-2.31726	NA	0.977292	0.679633	NA	41.091
Espin	ESPN	B1AK53	515	B1AK53	515	S	-0.180477	NA	NA	0.878625	NA	0.807953	114.07
Espin	ESPN	B1AK53	342	B1AK53	342	S	1.77003	2.12782	2.16398	1	1	1	108.38
Espin	ESPN	B1AK53	696	B1AK53;B1AK53-2	696;130	S	NA	NA	-2.08238	NA	NA	0.828207	77.568
Espin	ESPN	B1AK53	700	B1AK53;B1AK53-2	700;134	S	NA	1.3031	2.42133	NA	0.978897	0.99241	169.99
Espin	ESPN	B1AK53	563	B1AK53	563	S	NA	0.356039	NA	NA	0.996471	NA	39.576
Espin	ESPN	B1AK53	338	B1AK53	338	S	0.271357	1.07263	1.44976	1	1	1	100.91
Unconventional myosin-IXa	MYO9A	B2RTY4-5	994	B2RTY4-5;B2RTY4-2;B2RTY4;B2RTY4-4	994;1211;1230;1230	S	NA	-0.915815	-0.124689	NA	0.999973	0.99999	106.49
Unconventional myosin-IXa	MYO9A	B2RTY4-5	1081	B2RTY4-5;B2RTY4-2;B2RTY4;B2RTY4-4	1081;1298;1317;1317	S	NA	-1.98163	-2.22282	NA	0.999642	0.999582	93.618
Unconventional myosin-IXa	MYO9A	B2RTY4-5	1063	B2RTY4-5;B2RTY4-2;B2RTY4;B2RTY4-4	1063;1280;1299;1299	S	-2.57799	-2.20872	-1.84766	0.836738	0.951154	0.89818	87.337
Unconventional myosin-IXa	MYO9A	B2RTY4-5	1497	B2RTY4-5;B2RTY4-2;B2RTY4;B2RTY4-4	1497;1714;1733;1804	S	-2.82747	NA	NA	0.995993	NA	NA	59.701
Small integral membrane protein 1	SMIM1	B2RUZ4	22	B2RUZ4	22	S	-1.98602	1.04645	-1.11813	1	1	1	168.04
Small integral membrane protein 1	SMIM1	B2RUZ4	27	B2RUZ4	27	S	NA	1.04645	-1.11813	NA	0.797726	0.760522	168.04
Putative uncharacterized zinc finger protein 814;Zinc finger protein 552	ZNF814;ZNF552	B7Z6K7	87	B7Z6K7;Q9H707	87;86	S	-3.16946	NA	NA	0.999845	0.999998	0.999859	53.263
Putative protein shisa-8	SHISA8	B8ZZ34	486	B8ZZ34	486	S	-1.28465	NA	-0.777298	0.857844	0.489563	0.908117	74.573
Uncharacterized protein C9orf172	C9orf172	C9J069	109	C9J069	109	S	-2.06253	-2.50918	-2.83755	0.999978	0.999999	0.999968	111.54
Ras GTPase-activating protein 4;Putative Ras GTPase-activating protein 4B	RASA4;RASA4B	O43374-2	714	O43374-2;O43374;C9J798	714;760;760	S	NA	0.25318	0.201952	NA	0.791277	0.770092	123.06
Proline-rich transmembrane protein 4	PRRT4	C9JH25	533	C9JH25	533	S	NA	-0.803146	-1.52391	NA	0.981093	1	87.682
Transmembrane protein 238	TMEM238	C9JI98	175	C9JI98	175	S	-0.756098	NA	NA	1	NA	1	193.97
Transmembrane protein 238	TMEM238	C9JI98	124	C9JI98	124	S	-0.24457	-0.945507	-0.651583	1	1	1	60.435
Protein FAM195B	FAM195B	C9JLW8	21	C9JLW8	21	S	2.99592	3.2615	2.83959	0.998518	0.998697	0.999706	186.65
Proline-rich protein 24	PRR24	C9JVW0	13	C9JVW0	13	S	NA	-2.72407	NA	NA	0.997725	NA	48.178
Uncharacterized membrane protein C3orf80	C3orf80	F5H4A9	153	F5H4A9	153	S	NA	NA	-3.12907	NA	NA	0.999843	73.573
Uncharacterized membrane protein C3orf80	C3orf80	F5H4A9	156	F5H4A9	156	S	NA	NA	-3.12907	NA	NA	0.99444	73.573
Uncharacterized membrane protein C3orf80	C3orf80	F5H4A9	187	F5H4A9	187	S	-3.58892	NA	NA	0.999992	NA	NA	48.398
Alkyldihydroxyacetonephosphate synthase, peroxisomal	AGPS	O00116	65	O00116	65	S	3.38498	3.41053	3.28694	0.979779	0.99034	0.999175	138.02
Alkyldihydroxyacetonephosphate synthase, peroxisomal	AGPS	O00116	589	O00116	589	S	-5.06587	-3.35237	-3.03175	0.994699	0.999993	0.998892	133.57
Kinesin-like protein KIF2A	KIF2A	O00139-1	113	O00139-1;O00139;O00139-4	113;140;140	S	NA	NA	-2.15975	NA	NA	0.903304	123.02
Kinesin-like protein KIF2A	KIF2A	O00139-1	48	O00139-1;O00139;O00139-4;O00139-2	48;75;75;48	S	NA	NA	-1.00892	NA	NA	0.99974	89.491
Kinesin-like protein KIF2A	KIF2A	O00139-1	457	O00139-1;O00139;O00139-4;O00139-2	457;484;484;438	S	-1.3244	-0.492845	-0.486029	1	1	1	120.73
Kinesin-like protein KIF2A	KIF2A	O00139-1	73	O00139-1;O00139;O00139-4;O00139-2	73;100;100;73	S	-0.851515	0.698101	0.324333	0.999575	0.99713	0.999704	68.492
ATP-dependent RNA helicase DDX39A	DDX39A	O00148	37	O00148	37	S	NA	-0.589928	-0.587284	0.99696	0.999896	0.999906	122.82
ATP-dependent RNA helicase DDX39A	DDX39A	O00148	40	O00148	40	S	NA	-0.863962	-2.14917	NA	0.998352	0.999217	95.804
ATP-dependent RNA helicase DDX39A	DDX39A	O00148	43	O00148	43	S	-1.31251	NA	-2.53582	0.515811	NA	0.815264	54.389
ATP-dependent RNA helicase DDX39A	DDX39A	O00148	44	O00148	44	S	-0.395157	-2.46262	-1.70522	0.806202	0.713409	0.648564	65.332
ATP-dependent RNA helicase DDX39A;Spliceosome RNA helicase DDX39B	DDX39A;DDX39B	O00148	129	O00148;Q13838;Q13838-2	129;130;145	S	-1.54368	-3.48668	-2.44208	1	1	1	84.854
ATP-dependent RNA helicase DDX39A;Spliceosome RNA helicase DDX39B	DDX39A;DDX39B	O00148	391	O00148;Q13838;Q13838-2	391;392;407	S	NA	NA	-3.04951	NA	NA	0.999432	47.749
ATP-dependent RNA helicase DDX39A	DDX39A	O00148	183	O00148	183	S	NA	NA	-2.00571	NA	NA	0.997405	60.157
PDZ and LIM domain protein 1	PDLIM1	O00151	130	O00151	130	S	-0.753792	NA	NA	0.954166	NA	NA	88.383
PDZ and LIM domain protein 1	PDLIM1	O00151	90	O00151	90	S	-0.041729	1.17675	1.80261	0.999999	1	1	145.26
Cytosolic acyl coenzyme A thioester hydrolase	ACOT7	O00154-6	276	O00154-6;O00154-4;O00154-5;O00154	276;285;297;327	S	NA	-3.76737	NA	NA	0.997739	NA	60.493
Unconventional myosin-Ic	MYO1C	O00159-3	6	O00159-3	6	S	NA	NA	-1.50317	NA	NA	0.986895	52.484
Unconventional myosin-Ic	MYO1C	O00159-3	10	O00159-3	10	S	NA	-2.04	-2.34382	NA	0.999999	0.999997	52.835
Unconventional myosin-Ic	MYO1C	O00159-3	389	O00159-3;O00159-2;O00159	389;373;408	S	2.5746	3.05659	3.15374	0.999703	0.999262	0.997094	117.17
Unconventional myosin-Ic	MYO1C	O00159-3	391	O00159-3;O00159-2;O00159	391;375;410	S	-3.16162	-3.43864	NA	0.77187	0.997984	NA	89.961
Unconventional myosin-Ic	MYO1C	O00159-3	324	O00159-3;O00159-2;O00159	324;308;343	S	-3.2237	-3.38359	-3.35253	0.999963	0.999091	0.991729	34.922
Unconventional myosin-Ic	MYO1C	O00159-3	845	O00159-3;O00159-2;O00159	845;829;864	S	-0.426094	0.783781	0.673569	0.999999	0.999998	0.999999	103.68
Unconventional myosin-Ic	MYO1C	O00159-3	897	O00159-3;O00159-2;O00159	897;881;916	S	-3.91379	NA	NA	0.999455	NA	NA	57.167
Synaptosomal-associated protein 23	SNAP23	O00161	110	O00161	110	S	3.35801	4.14232	4.17375	0.999997	0.999949	0.999633	197.27
Synaptosomal-associated protein 23	SNAP23	O00161	5	O00161;O00161-2	5;5	S	NA	-4.16244	NA	NA	0.752291	NA	54.055
AH receptor-interacting protein	AIP	O00170	43	O00170	43	S	NA	NA	-2.31126	0.994915	NA	0.946236	188.24
GTP-binding protein 1	GTPBP1	O00178	580	O00178	580	S	0.579424	NA	NA	0.998706	NA	NA	114.02
GTP-binding protein 1	GTPBP1	O00178	25	O00178	25	S	0.532305	-2.39737	-1.13418	0.794495	0.499988	0.745394	123.49
Armadillo repeat protein deleted in velo-cardio-facial syndrome	ARVCF	O00192-2	122	O00192-2;O00192	122;185	S	NA	-0.972181	-1.60557	NA	0.736753	0.932811	65.686
Armadillo repeat protein deleted in velo-cardio-facial syndrome	ARVCF	O00192-2	140	O00192-2;O00192	140;203	S	1.259	1.55566	1.88534	0.970632	0.929961	0.920053	98.637
Armadillo repeat protein deleted in velo-cardio-facial syndrome	ARVCF	O00192-2	801	O00192-2;O00192	801;864	S	-3.11504	NA	NA	0.999993	NA	NA	123.35
Armadillo repeat protein deleted in velo-cardio-facial syndrome	ARVCF	O00192-2	816	O00192-2;O00192	816;879	S	NA	NA	-1.39666	NA	NA	0.976862	33.746
Armadillo repeat protein deleted in velo-cardio-facial syndrome	ARVCF	O00192-2	852	O00192-2;O00192	852;915	S	NA	-2.73887	-0.653198	NA	0.939293	0.719053	172.28
Armadillo repeat protein deleted in velo-cardio-facial syndrome	ARVCF	O00192-2	204	O00192-2;O00192	204;267	S	-2.22624	0.210924	0.309132	1	1	1	165.39
Small acidic protein	SMAP	O00193	17	O00193	17	S	2.24854	4.61963	5.34775	0.98883	0.999958	0.999463	217.28
AP-3 complex subunit beta-1	AP3B1	O00203	276	O00203	276	S	3.21692	3.28217	3.85134	1	1	1	263.13
AP-3 complex subunit beta-1	AP3B1	O00203	609	O00203	609	S	-4.78583	-0.102715	-0.0741711	1	1	1	91.685
Tumor necrosis factor receptor superfamily member 10A	TNFRSF10A	O00220	463	O00220	463	S	NA	NA	-2.56905	NA	NA	0.967217	84.408
Tumor necrosis factor receptor superfamily member 10A	TNFRSF10A	O00220	466	O00220	466	S	NA	NA	-2.56905	NA	NA	0.999611	84.408
Tumor necrosis factor receptor superfamily member 10A	TNFRSF10A	O00220	424	O00220	424	S	NA	NA	-1.99894	NA	0.946723	0.999901	101.31
26S proteasome non-ATPase regulatory subunit 11	PSMD11	O00231	14	O00231	14	S	1.35311	0.566502	2.04611	1	0.999887	0.999999	72.877
26S proteasome non-ATPase regulatory subunit 11	PSMD11	O00231	23	O00231	23	S	-3.74595	-1.61982	-1.07795	0.999961	1	1	118.36
26S proteasome non-ATPase regulatory subunit 11	PSMD11	O00231	343	O00231	343	S	NA	NA	-3.28327	NA	NA	1	28.346
26S proteasome non-ATPase regulatory subunit 11	PSMD11	O00231	351	O00231	351	S	-1.79292	-2.98517	-1.95868	0.841666	0.652088	0.823796	116.61
26S proteasome non-ATPase regulatory subunit 11	PSMD11	O00231	352	O00231	352	S	-3.38604	-3.33703	-2.69921	0.928436	0.5	0.604283	121.08
26S proteasome non-ATPase regulatory subunit 11	PSMD11	O00231	413	O00231	413	S	-3.08332	NA	NA	0.999615	NA	NA	44.94
26S proteasome non-ATPase regulatory subunit 11	PSMD11	O00231	79	O00231	79	S	-2.77422	NA	NA	0.9628	NA	NA	66.69
Menin	MEN1	O00255-3	452	O00255-3;O00255-2;O00255	452;487;492	S	NA	-0.613268	-0.35618	NA	1	1	102.51
E3 SUMO-protein ligase CBX4	CBX4	O00257	415	O00257;O00257-3	415;145	S	NA	0.860132	2.40461	0.999898	0.999665	0.993702	212.96
E3 SUMO-protein ligase CBX4	CBX4	O00257	182	O00257	182	S	NA	1.54238	1.47601	NA	0.944319	0.920174	72.309
E3 SUMO-protein ligase CBX4	CBX4	O00257	291	O00257	291	S	2.54779	3.01179	2.8821	0.988546	0.996607	0.993735	240.24
E3 SUMO-protein ligase CBX4	CBX4	O00257	90	O00257;O00257-3	90;90	S	NA	-3.05316	-2.86905	NA	0.998418	0.999934	69.27
Membrane-associated progesterone receptor component 1	PGRMC1	O00264	181	O00264	181	S	7.74125	7.83534	7.88812	1	1	0.999999	294.54
Membrane-associated progesterone receptor component 1	PGRMC1	O00264	57	O00264	57	S	4.41665	3.84227	4.07567	0.99903	0.999669	0.99999	179.12
Transcription elongation factor SPT5	SUPT5H	O00267-2	662	O00267-2;O00267	662;666	S	2.63434	1.75829	1.91888	0.999998	1	0.999999	141.84
Transcription initiation factor TFIID subunit 4	TAF4	O00268	660	O00268	660	S	NA	NA	NA	NA	NA	1	14.559
Transcription initiation factor TFIID subunit 4	TAF4	O00268	543	O00268	543	S	-0.407137	0.936556	0.954451	0.963132	0.999999	0.999981	145.18
DNA fragmentation factor subunit alpha	DFFA	O00273	315	O00273	315	S	5.12734	4.72298	4.65112	0.999952	1	1	230.93
DNA fragmentation factor subunit alpha	DFFA	O00273	90	O00273;O00273-2	90;90	S	-3.19958	NA	NA	1	NA	NA	38.874
DNA fragmentation factor subunit alpha	DFFA	O00273	28	O00273;O00273-2	28;28	S	NA	-0.358559	NA	0.999795	0.994693	0.995901	135.23
Chloride intracellular channel protein 1	CLIC1	O00299	121	O00299	121	S	-1.89824	NA	NA	1	1	1	120.07
Chloride intracellular channel protein 1	CLIC1	O00299	103	O00299	103	S	NA	-1.75396	-0.558577	0.5	0.95708	0.943162	75.685
Chloride intracellular channel protein 1	CLIC1	O00299	156	O00299	156	S	NA	NA	-0.484714	NA	NA	0.917246	179.65
Chloride intracellular channel protein 1	CLIC1	O00299	211	O00299	211	S	NA	NA	-0.600086	NA	NA	0.991713	66.508
Eukaryotic translation initiation factor 3 subunit F	EIF3F	O00303	258	O00303	258	S	3.4828	3.80746	3.70967	1	1	1	211.88
Eukaryotic translation initiation factor 3 subunit F	EIF3F	O00303	276	O00303	276	S	-2.99088	NA	NA	1	NA	NA	88.947
NEDD4-like E3 ubiquitin-protein ligase WWP2	WWP2	O00308	211	O00308	211	S	3.45323	4.10432	3.5573	1	0.999812	0.999862	147.04
Cell division cycle 7-related protein kinase	CDC7	O00311	27	O00311	27	S	-1.45307	NA	NA	1	NA	NA	49.311
Forkhead box protein N3	FOXN3	O00409-2	327	O00409-2;O00409	327;349	S	-0.109205	0.366745	-1.17542	0.818257	0.942363	0.674627	160.23
Importin-5	IPO5	O00410	139	O00410;O00410-3;O00410-2	139;157;79	S	-4.14158	NA	NA	0.985344	NA	NA	58.029
Importin-5	IPO5	O00410	141	O00410;O00410-3;O00410-2	141;159;81	S	-3.32282	-3.35535	-3.07637	0.791742	0.814996	0.776831	73.07
Importin-5	IPO5	O00410	40	O00410;O00410-3	40;58	S	NA	NA	-3.41752	NA	NA	0.999256	42.654
Importin-5	IPO5	O00410	239	O00410;O00410-3;O00410-2	239;257;179	S	-1.41894	-2.81698	-1.85714	0.999999	1	1	85.229
Eukaryotic elongation factor 2 kinase	EEF2K	O00418	500	O00418	500	S	-1.45216	-0.673126	-1.25577	1	1	1	49.035
Eukaryotic elongation factor 2 kinase	EEF2K	O00418	445	O00418	445	S	0.51284	1.9553	2.26526	0.999535	0.999989	0.99996	177.97
Eukaryotic elongation factor 2 kinase	EEF2K	O00418	521	O00418	521	S	-2.43204	NA	-2.66381	1	NA	1	25.733
Eukaryotic elongation factor 2 kinase	EEF2K	O00418	470	O00418	470	S	2.35426	3.41797	2.41295	1	1	1	206.62
Eukaryotic elongation factor 2 kinase	EEF2K	O00418	474	O00418	474	S	1.14429	3.15336	2.58038	0.999879	0.999993	0.999812	191.37
Eukaryotic elongation factor 2 kinase	EEF2K	O00418	478	O00418	478	S	NA	NA	-1.77448	NA	0.497843	0.895639	129.88
Eukaryotic elongation factor 2 kinase	EEF2K	O00418	18	O00418	18	S	4.23697	3.70378	4.22935	1	1	1	158.89
Eukaryotic elongation factor 2 kinase	EEF2K	O00418	72	O00418	72	S	-0.367777	-0.430775	0.0146885	0.685875	0.84761	0.908988	99.739
Eukaryotic elongation factor 2 kinase	EEF2K	O00418	74	O00418	74	S	1.88443	1.88349	1.81116	0.987635	0.99819	0.99935	153.34
Echinoderm microtubule-associated protein-like 1	EML1	O00423-3	113	O00423-3;O00423	113;113	S	-1.06015	-0.0798931	-0.0624752	0.971909	0.971155	0.971196	77.553
Echinoderm microtubule-associated protein-like 1	EML1	O00423-3	134	O00423-3	134	S	NA	-2.99921	NA	NA	0.99987	NA	74.905
Insulin-like growth factor 2 mRNA-binding protein 3	IGF2BP3	O00425	438	O00425;O00425-2	438;57	S	NA	NA	-4.13315	NA	NA	1	82.664
Insulin-like growth factor 2 mRNA-binding protein 3	IGF2BP3	O00425	30	O00425	30	S	-4.18397	NA	-2.92837	1	NA	1	34.99
Dynamin-1-like protein	DNM1L	O00429-3	590	O00429-2;O00429;O00429-6;O00429-4;O00429-5;O00429-3	605;616;629;579;590;590	S	0.186926	0.268772	0.965841	0.999995	0.999968	1	164.7
Dynamin-1-like protein	DNM1L	O00429-3	529	O00429-3	529	S	NA	-1.8672	NA	NA	0.967528	NA	46.614
Phosphatidylinositol 4-phosphate 3-kinase C2 domain-containing subunit alpha	PIK3C2A	O00443	1399	O00443	1399	S	NA	-3.07554	-1.91369	NA	0.997278	0.997138	41.54
Phosphatidylinositol 4-phosphate 3-kinase C2 domain-containing subunit alpha	PIK3C2A	O00443	108	O00443	108	S	-1.3938	-2.89468	-1.49297	0.998621	0.99833	0.998695	74.745
Phosphatidylinositol 4-phosphate 3-kinase C2 domain-containing subunit alpha	PIK3C2A	O00443	1553	O00443	1553	S	0.831001	1.20678	-1.55903	0.996915	0.998005	0.994173	221.08
Phosphatidylinositol 4-phosphate 3-kinase C2 domain-containing subunit alpha	PIK3C2A	O00443	329	O00443	329	S	-0.183161	-0.723259	-0.137627	0.999956	0.99998	0.999895	77.76
Phosphatidylinositol 4-phosphate 3-kinase C2 domain-containing subunit alpha	PIK3C2A	O00443	338	O00443	338	S	3.53101	4.00437	3.80494	0.999915	1	1	87.979
Phosphatidylinositol 4-phosphate 3-kinase C2 domain-containing subunit alpha	PIK3C2A	O00443	259	O00443	259	S	4.26658	4.08225	3.98089	1	1	1	115.31
Golgi integral membrane protein 4	GOLIM4	O00461	538	O00461	538	S	NA	-3.74156	NA	NA	1	NA	71.311
RNA polymerase II elongation factor ELL2	ELL2	O00472	503	O00472	503	S	NA	NA	NA	0.929685	NA	NA	54.192
High mobility group nucleosome-binding domain-containing protein 4	HMGN4	O00479	80	O00479	80	S	NA	-2.51532	NA	NA	0.957204	NA	139.25
NADH dehydrogenase [ubiquinone] 1 alpha subcomplex subunit 4	NDUFA4	O00483	72	O00483	72	S	-3.47812	NA	NA	0.997435	NA	NA	51.888
26S proteasome non-ATPase regulatory subunit 14	PSMD14	O00487	150	O00487	150	S	-3.56533	-2.37618	-1.64735	1	1	1	48.81
Myc box-dependent-interacting protein 1	BIN1	O00499-6	265	O00499-6;O00499-2;O00499;O00499-11;O00499-7;O00499-4;O00499-3;O00499-5;O00499-8;O00499-9;O00499-10	265;265;296;280;265;265;296;296;280;265;280	S	2.21608	3.13381	3.17632	0.999965	0.999652	0.999999	180
Myc box-dependent-interacting protein 1	BIN1	O00499-6	267	O00499-6;O00499-2;O00499;O00499-11;O00499-7;O00499-4;O00499-3;O00499-5;O00499-8;O00499-9;O00499-10	267;267;298;282;267;267;298;298;282;267;282	S	2.82702	4.40335	2.91477	0.999175	0.999955	0.999996	162.02
Myc box-dependent-interacting protein 1	BIN1	O00499-6	272	O00499-6;O00499-2;O00499;O00499-11;O00499-7;O00499-4;O00499-3;O00499-5;O00499-8;O00499-9;O00499-10	272;272;303;287;272;272;303;303;287;272;287	S	3.06108	3.53775	3.63106	0.999932	0.999827	0.999939	113.37
Myc box-dependent-interacting protein 1	BIN1	O00499-6	300	O00499-6;O00499-2;O00499;O00499-11	300;300;331;315	S	6.07812	4.8818	6.35603	0.919942	0.996774	0.975894	163.03
Myc box-dependent-interacting protein 1	BIN1	O00499-9	305	O00499-9;O00499-10	305;320	S	NA	NA	-1.6613	NA	NA	0.861774	103.41
Importin subunit alpha-4	KPNA3	O00505	56	O00505	56	S	-0.299589	2.10819	2.32298	1	1	1	130.46
Importin subunit alpha-4	KPNA3	O00505	60	O00505	60	S	2.77189	3.26752	3.58141	1	1	1	124.47
Importin subunit alpha-4	KPNA3	O00505	113	O00505	113	S	-1.90115	-4.23453	-2.88262	1	1	1	56.812
B-cell CLL/lymphoma 9 protein	BCL9	O00512	102	O00512	102	S	NA	-2.83011	-1.77509	NA	0.956126	0.969261	70.867
B-cell CLL/lymphoma 9 protein	BCL9	O00512	104	O00512	104	S	NA	1.70385	1.6146	NA	0.999983	0.999942	107.08
B-cell CLL/lymphoma 9 protein	BCL9	O00512	107	O00512	107	S	NA	-1.79981	-2.10393	NA	0.999949	0.999997	73.9
B-cell CLL/lymphoma 9 protein	BCL9	O00512	687	O00512	687	S	1.73337	1.94493	2.84922	0.989758	0.978622	0.993368	147.86
B-cell CLL/lymphoma 9 protein	BCL9	O00512	857	O00512	857	S	NA	NA	-1.61975	NA	NA	0.988971	62.508
B-cell CLL/lymphoma 9 protein	BCL9	O00512	278	O00512	278	S	0.566286	3.48985	3.9725	1	1	1	130.85
B-cell CLL/lymphoma 9 protein	BCL9	O00512	59	O00512	59	S	NA	-1.67599	NA	NA	0.75423	NA	107.88
B-cell CLL/lymphoma 9 protein	BCL9	O00512	62	O00512	62	S	-2.23385	NA	-2.77353	0.89337	NA	0.590147	80.577
B-cell CLL/lymphoma 9 protein	BCL9	O00512	917	O00512	917	S	2.68888	2.03661	2.32427	0.999999	0.999911	0.999997	135.15
Ladinin-1	LAD1	O00515	272	O00515	272	S	4.64176	5.31688	3.9955	0.995414	0.992614	0.991175	190.64
Ladinin-1	LAD1	O00515	301	O00515	301	S	1.61943	NA	2.34854	0.78407	0.729717	0.678588	95.307
Ladinin-1	LAD1	O00515	468	O00515	468	S	NA	-0.628441	0.984283	1	0.999457	0.999999	80.628
Ladinin-1	LAD1	O00515	177	O00515	177	S	4.4645	4.31726	4.14733	1	1	1	80.492
Ladinin-1	LAD1	O00515	38	O00515	38	S	5.38837	5.47427	5.45261	0.998789	0.999008	0.998807	162.91
Ladinin-1	LAD1	O00515	39	O00515	39	S	-0.405893	2.56302	2.73025	0.962792	0.861293	0.777764	136.14
Ladinin-1	LAD1	O00515	355	O00515	355	S	-0.328903	0.184858	-0.464544	0.816692	0.702755	0.66745	210.35
Ladinin-1	LAD1	O00515	356	O00515	356	S	2.4904	1.88584	1.60922	0.886688	0.661817	0.673519	215.81
Ladinin-1	LAD1	O00515	385	O00515	385	S	1.12038	NA	-4.32005	0.999998	NA	0.986686	157.15
Ladinin-1	LAD1	O00515	121	O00515	121	S	2.34453	2.87341	2.74166	1	1	1	107.69
Ladinin-1	LAD1	O00515	123	O00515	123	S	3.35604	3.99146	3.97184	0.999998	0.999997	0.999997	193.79
Ladinin-1	LAD1	O00515	64	O00515	64	S	NA	NA	NA	NA	NA	0.989712	38.886
Ladinin-1	LAD1	O00515	394	O00515	394	S	4.06159	3.86789	4.04613	0.995276	0.999668	0.999872	125.68
Ladinin-1	LAD1	O00515	201	O00515	201	S	NA	NA	-1.95765	NA	NA	0.910706	161.15
Ladinin-1	LAD1	O00515	237	O00515	237	S	NA	NA	-2.41749	NA	0.461071	0.765588	118.86
Ladinin-1	LAD1	O00515	485	O00515	485	S	-2.53656	-1.40159	-2.91613	0.998878	1	0.999957	171.95
Ladinin-1	LAD1	O00515	509	O00515	509	S	NA	-1.48902	-0.358191	NA	0.657138	0.93333	66.753
Ladinin-1	LAD1	O00515	512	O00515	512	S	NA	-1.48902	-0.358191	NA	0.783002	0.784849	64.284
Ladinin-1	LAD1	O00515	365	O00515	365	S	NA	3.38429	3.23033	NA	0.684374	0.814124	85.183
Ladinin-1	LAD1	O00515	213	O00515	213	S	-0.46899	NA	0.434969	0.805598	0.48705	0.703289	148.78
Pescadillo homolog	PES1	O00541-2	13	O00541-2;O00541	13;13	S	NA	-2.82628	-2.73638	NA	0.987317	0.987345	60.447
Pescadillo homolog	PES1	O00541-2	280	O00541-2;O00541	280;280	S	-3.65679	NA	-4.76178	0.994298	NA	0.957626	47.569
Pescadillo homolog	PES1	O00541-2	282	O00541-2;O00541	282;282	S	-2.62946	-2.62484	-3.69572	0.991692	0.940351	0.95188	46.068
Receptor-binding cancer antigen expressed on SiSo cells	EBAG9	O00559	36	O00559	36	S	4.84514	5.39587	5.25309	1	1	1	218.35
Receptor-binding cancer antigen expressed on SiSo cells	EBAG9	O00559	86	O00559	86	S	-2.58055	NA	NA	0.954895	NA	NA	37.708
Membrane-associated phosphatidylinositol transfer protein 1	PITPNM1	O00562-2	895	O00562-2;O00562	895;896	S	-1.10804	0.673849	0.675409	0.980296	0.995323	0.965159	125.67
Membrane-associated phosphatidylinositol transfer protein 1	PITPNM1	O00562-2	621	O00562-2;O00562	621;621	S	0.085989	0.176945	-0.122898	0.99993	0.99989	0.999944	86.142
Membrane-associated phosphatidylinositol transfer protein 1	PITPNM1	O00562-2	300	O00562-2;O00562	300;300	S	NA	-0.881233	NA	NA	0.763997	NA	42.465
Membrane-associated phosphatidylinositol transfer protein 1	PITPNM1	O00562-2	1236	O00562-2;O00562	1236;1237	S	-1.54275	-1.61235	-1.71132	0.999989	0.999828	0.997771	89.569
Membrane-associated phosphatidylinositol transfer protein 1	PITPNM1	O00562-2	373	O00562-2;O00562	373;373	S	NA	0.198862	0.192993	NA	0.999815	0.980459	74.428
U3 small nucleolar ribonucleoprotein protein MPP10	MPHOSPH10	O00566	61	O00566	61	S	-1.58345	NA	NA	1	NA	NA	67.476
U3 small nucleolar ribonucleoprotein protein MPP10	MPHOSPH10	O00566	163	O00566	163	S	NA	1.92912	1.33926	NA	1	1	233.94
U3 small nucleolar ribonucleoprotein protein MPP10	MPHOSPH10	O00566	167	O00566	167	S	NA	2.41095	2.35647	NA	1	1	233.94
U3 small nucleolar ribonucleoprotein protein MPP10	MPHOSPH10	O00566	171	O00566	171	S	NA	2.41095	2.35647	NA	1	1	233.94
Nucleolar protein 56	NOP56	O00567	519	O00567	519	S	4.88187	2.12388	2.68528	0.993988	0.999947	0.999978	144.34
Nucleolar protein 56	NOP56	O00567	520	O00567	520	S	0.0499039	3.91166	4.1166	0.99399	0.999947	0.999978	150.62
Nucleolar protein 56	NOP56	O00567	569	O00567	569	S	3.0056	5.10783	5.19782	1	1	1	213.82
Nucleolar protein 56	NOP56	O00567	570	O00567	570	S	4.76473	5.9298	5.88758	1	1	1	209.08
Nucleolar protein 56	NOP56	O00567	554	O00567	554	S	NA	0.180246	0.431816	NA	0.74954	0.803452	143.94
Nucleolar protein 56	NOP56	O00567	563	O00567	563	S	NA	1.56185	1.56516	NA	1	1	200.28
Nucleolar protein 56	NOP56	O00567	513	O00567	513	S	NA	-0.0887356	-1.45401	NA	0.794265	0.800448	68.524
Nucleolar protein 56	NOP56	O00567	314	O00567	314	S	NA	-0.0250473	-0.511244	0.995167	0.978574	0.976517	106.97
Nucleolar protein 56	NOP56	O00567	86	O00567	86	S	-2.07593	NA	NA	0.998752	NA	NA	48.864
Nucleolar protein 56	NOP56	O00567	406	O00567	406	S	NA	NA	-3.80909	NA	NA	0.919906	31.553
Nucleolar protein 56	NOP56	O00567	273	O00567	273	S	NA	-4.00148	NA	NA	0.999527	NA	44.985
Nucleolar protein 56	NOP56	O00567	275	O00567	275	S	-3.97931	NA	-3.65963	0.992038	NA	0.999145	52.95
Nucleolar protein 56	NOP56	O00567	324	O00567	324	S	-2.20895	NA	NA	0.867021	NA	NA	71.483
ATP-dependent RNA helicase DDX3X	DDX3X	O00571	606	O00571	606	S	-1.72743	0.0764637	-0.26857	0.956905	0.999232	0.892735	109.24
ATP-dependent RNA helicase DDX3X	DDX3X	O00571	609	O00571	609	S	NA	NA	-0.0614643	NA	NA	0.754269	78.798
ATP-dependent RNA helicase DDX3X	DDX3X	O00571	612	O00571	612	S	-1.99258	1.2741	0.526558	0.860489	0.838456	0.860394	203.1
ATP-dependent RNA helicase DDX3X;ATP-dependent RNA helicase DDX3Y	DDX3X;DDX3Y	O00571	594	O00571;O15523	594;592	S	3.02786	3.27343	3.28882	1	1	1	127.38
ATP-dependent RNA helicase DDX3X	DDX3X	O00571	82	O00571	82	S	-1.3317	-0.207666	NA	0.943909	0.999092	NA	73.183
ATP-dependent RNA helicase DDX3X	DDX3X	O00571	90	O00571	90	S	3.35426	3.35165	3.20254	0.935076	0.901376	0.931267	85.772
ATP-dependent RNA helicase DDX3X;ATP-dependent RNA helicase DDX3Y	DDX3X;DDX3Y	O00571	492	O00571;O15523	492;490	S	NA	-3.16161	-1.48252	NA	0.999884	0.99997	29.416
ATP-dependent RNA helicase DDX3X	DDX3X	O00571	543	O00571	543	S	NA	NA	NA	0.942412	NA	NA	89.99
ATP-dependent RNA helicase DDX3X;ATP-dependent RNA helicase DDX3Y	DDX3X;DDX3Y	O00571	410	O00571;O15523	410;408	S	0.561665	0.43302	NA	0.997085	0.984159	NA	144.78
ATP-dependent RNA helicase DDX3X	DDX3X	O00571	131	O00571	131	S	-1.35204	NA	NA	0.999914	NA	NA	85.558
Importin subunit alpha-3	KPNA4	O00629	60	O00629	60	S	3.20685	2.62076	3.23656	1	1	0.999999	94.121
Nuclear factor 1 B-type	NFIB	O00712	328	O00712	328	S	NA	0.412613	0.444922	NA	0.993851	0.936226	152.96
Nuclear factor 1 B-type	NFIB	O00712	264	O00712	264	S	NA	-1.98956	NA	NA	0.996688	NA	80.878
Transcription factor E2F3	E2F3	O00716	166	O00716	166	S	-0.581099	0.387007	-0.425053	0.999839	0.999977	0.999701	101.58
Phosphatidylinositol 4-phosphate 3-kinase C2 domain-containing subunit beta	PIK3C2B	O00750	155	O00750	155	S	-0.782827	-0.366034	-0.378328	1	1	1	34.717
Phosphatidylinositol 4-phosphate 3-kinase C2 domain-containing subunit beta	PIK3C2B	O00750	1041	O00750	1041	S	-5.29985	NA	-4.65857	0.925821	NA	0.959706	49.715
Ubiquitin-conjugating enzyme E2 C	UBE2C	O00762	56	O00762	56	S	NA	-0.378166	NA	NA	0.998543	NA	10.734
Acyl-CoA desaturase	SCD	O00767	198	O00767	198	S	1.43266	-0.306772	2.33964	0.817175	0.996562	0.980772	272.93
SH2B adapter protein 2	SH2B2	O14492	117	O14492	117	S	0.514065	2.09439	1.08229	0.858702	0.902476	0.927119	171.43
SH2B adapter protein 2	SH2B2	O14492	157	O14492	157	S	NA	NA	-2.54393	NA	1	1	56.761
Lipid phosphate phosphohydrolase 1	PPAP2A	O14494	264	O14494;O14494-2	264;265	S	NA	1.89105	0.813505	NA	0.740361	0.890701	118.12
Lipid phosphate phosphohydrolase 3	PPAP2B	O14495	297	O14495	297	S	NA	-2.83234	-3.22159	NA	1	1	59.589
Lipid phosphate phosphohydrolase 3	PPAP2B	O14495	19	O14495	19	S	NA	-2.2261	NA	NA	1	NA	75.469
AT-rich interactive domain-containing protein 1A	ARID1A	O14497-2	1727	O14497-2;O14497;O14497-3	1727;1944;1561	S	NA	-1.62766	-1.80698	0.990055	0.999982	0.999993	96.585
AT-rich interactive domain-containing protein 1A	ARID1A	O14497-2	696	O14497-2;O14497;O14497-3	696;696;313	S	4.21704	5.04547	4.99084	0.999081	0.999871	0.999551	163.64
AT-rich interactive domain-containing protein 1A	ARID1A	O14497-2	702	O14497-2;O14497;O14497-3	702;702;319	S	-0.0596657	0.328445	0.470993	0.998959	0.999562	0.995116	139.3
AT-rich interactive domain-containing protein 1A	ARID1A	O14497-2	233	O14497-2;O14497	233;233	S	-0.995274	-0.75909	-1.03937	0.713777	0.773339	0.714692	108.26
AT-rich interactive domain-containing protein 1A	ARID1A	O14497-2	363	O14497-2;O14497	363;363	S	2.25717	1.49405	1.67412	0.999972	0.999878	0.999943	135.19
AT-rich interactive domain-containing protein 1A	ARID1A	O14497-2	1182	O14497-2;O14497;O14497-3	1182;1182;799	S	NA	-1.37953	-1.51307	0.5	0.589701	0.872734	123.47
AT-rich interactive domain-containing protein 1A	ARID1A	O14497-2	1184	O14497-2;O14497;O14497-3	1184;1184;801	S	3.31131	1.2095	0.964113	0.998315	0.997099	0.999035	242.99
AT-rich interactive domain-containing protein 1A	ARID1A	O14497-2	1534	O14497-2;O14497;O14497-3	1534;1751;1368	S	-0.449444	0.249159	1.40773	1	1	1	90.521
Class E basic helix-loop-helix protein 40	BHLHE40	O14503	207	O14503	207	S	NA	-0.774275	-0.973562	NA	0.91123	0.998798	120.32
C2 domain-containing protein 2-like	C2CD2L	O14523	660	O14523;O14523-2	660;661	S	1.79442	3.66365	3.37707	0.789536	0.802342	0.801527	215.85
C2 domain-containing protein 2-like	C2CD2L	O14523	662	O14523;O14523-2	662;663	S	2.83131	0.134405	1.55051	0.795247	0.908318	0.931099	185.73
C2 domain-containing protein 2-like	C2CD2L	O14523	674	O14523;O14523-2	674;675	S	-0.355793	0.241341	0.178152	0.950452	0.973279	0.976687	172.57
C2 domain-containing protein 2-like	C2CD2L	O14523	464	O14523;O14523-2	464;464	S	NA	-1.17674	0.791288	0.347953	0.954577	0.995698	75.588
C2 domain-containing protein 2-like	C2CD2L	O14523	613	O14523;O14523-2	613;614	S	NA	0.116177	0.0230751	NA	0.994499	0.681469	163.02
C2 domain-containing protein 2-like	C2CD2L	O14523	619	O14523;O14523-2	619;620	S	NA	0.116177	0.0230751	NA	0.999502	0.949694	163.02
C2 domain-containing protein 2-like	C2CD2L	O14523	623	O14523;O14523-2	623;624	S	NA	0.116177	0.0230751	NA	0.831245	0.725343	163.02
C2 domain-containing protein 2-like	C2CD2L	O14523	631	O14523;O14523-2	631;632	S	NA	-2.09866	NA	NA	1	NA	56.167
C2 domain-containing protein 2-like	C2CD2L	O14523	638	O14523;O14523-2	638;639	S	NA	-2.09866	NA	NA	1	NA	57.972
C2 domain-containing protein 2-like	C2CD2L	O14523	374	O14523;O14523-2	374;374	S	0.920511	1.18893	-0.415978	0.749482	0.778844	0.710843	193.13
FCH domain only protein 1	FCHO1	O14526-2	372	O14526-2;O14526	372;372	S	-1.56336	-1.73772	-0.375013	1	1	1	79.44
FCH domain only protein 1	FCHO1	O14526-2	570	O14526-2;O14526	570;570	S	-1.7656	NA	0.951418	0.998619	NA	0.999295	40.467
FCH domain only protein 1	FCHO1	O14526-2	585	O14526-2;O14526	585;585	S	-0.476864	1.56069	2.10119	0.991817	0.99982	0.999273	200.86
TRAF-type zinc finger domain-containing protein 1	TRAFD1	O14545	320	O14545	320	S	NA	-2.73349	NA	NA	0.95799	0.63667	32.259
TRAF-type zinc finger domain-containing protein 1	TRAFD1	O14545	325	O14545	325	S	-0.397331	NA	NA	0.834395	0.407469	0.420441	107.84
TRAF-type zinc finger domain-containing protein 1	TRAFD1	O14545	326	O14545	326	S	-1.6163	-2.62318	-2.64542	0.833321	0.686919	0.829157	177.43
TRAF-type zinc finger domain-containing protein 1	TRAFD1	O14545	327	O14545	327	S	4.55716	6.35522	5.95666	0.932666	0.88311	0.690075	212.14
TRAF-type zinc finger domain-containing protein 1	TRAFD1	O14545	278	O14545	278	S	1.53932	0.566097	NA	0.904697	0.506741	NA	98.043
TRAF-type zinc finger domain-containing protein 1	TRAFD1	O14545	409	O14545	409	S	-1.43007	-0.193836	NA	1	1	NA	165.61
TRAF-type zinc finger domain-containing protein 1	TRAFD1	O14545	415	O14545	415	S	6.74202	6.70779	6.95394	0.994156	0.948782	0.830636	165.61
TRAF-type zinc finger domain-containing protein 1	TRAFD1	O14545	491	O14545	491	S	NA	NA	-2.73228	NA	NA	0.894681	40.706
TRAF-type zinc finger domain-containing protein 1	TRAFD1	O14545	470	O14545	470	S	4.7893	3.43562	4.59319	0.996448	0.999829	0.999897	106.09
TRAF-type zinc finger domain-containing protein 1	TRAFD1	O14545	480	O14545	480	S	2.22385	1.11886	1.44433	0.687394	0.773755	0.802164	106.58
Citron Rho-interacting kinase	CIT	O14578	1971	O14578;O14578-3	1971;1488	S	0.637155	3.27469	3.59811	1	1	1	76.613
Citron Rho-interacting kinase	CIT	O14578	1993	O14578;O14578-3	1993;1510	S	1.51618	1.49601	1.36729	1	1	1	126.61
Citron Rho-interacting kinase	CIT	O14578	1582	O14578;O14578-3	1582;1100	S	NA	-3.20272	-3.2062	NA	1	1	39.702
Citron Rho-interacting kinase	CIT	O14578	582	O14578;O14578-3	582;115	S	-2.09862	-1.15271	-1.57945	0.997848	1	0.999852	125.77
Citron Rho-interacting kinase	CIT	O14578	480	O14578;O14578-3	480;13	S	-0.478966	-1.21003	-0.984411	1	1	1	92.053
Citron Rho-interacting kinase	CIT	O14578	433	O14578;O14578-2	433;433	S	NA	NA	NA	NA	0.998374	NA	84.583
Citron Rho-interacting kinase	CIT	O14578	440	O14578;O14578-2	440;440	S	-2.87329	NA	NA	0.847527	0.817826	NA	136.4
Citron Rho-interacting kinase	CIT	O14578	1939	O14578;O14578-3	1939;1456	S	-1.02054	-0.809315	-0.853506	0.81539	0.561902	0.826057	101.06
Citron Rho-interacting kinase	CIT	O14578	1940	O14578;O14578-3	1940;1457	S	0.643374	0.821997	0.0756206	0.548951	0.839628	0.938538	86.071
Coatomer subunit epsilon	COPE	O14579	10	O14579	10	S	NA	NA	NA	NA	0.861203	0.647377	70.752
Coatomer subunit epsilon	COPE	O14579	99	O14579	99	S	-0.211725	NA	NA	1	1	NA	72.686
Eukaryotic translation initiation factor 1A, X-chromosomal;Eukaryotic translation initiation factor 1A, Y-chromosomal	EIF1AX;EIF1AY	P47813	102	P47813;O14602	102;102	S	NA	-2.90214	-0.916214	NA	0.982018	0.996722	113.62
Cdc42 effector protein 2	CDC42EP2	O14613	141	O14613	141	S	-2.00867	NA	NA	0.977837	NA	NA	88.506
AP-3 complex subunit delta-1	AP3D1	O14617-3	404	O14617-3;O14617-2;O14617;O14617-5;O14617-4	404;482;573;573;573	S	NA	-4.04795	-3.63479	NA	1	1	68.06
AP-3 complex subunit delta-1	AP3D1	O14617-3	489	O14617-3;O14617-2;O14617;O14617-5;O14617-4	489;567;658;658;658	S	3.1627	1.999	1.41612	1	1	1	137.1
AP-3 complex subunit delta-1	AP3D1	O14617-3	517	O14617-3;O14617-2;O14617;O14617-5;O14617-4	517;595;686;686;686	S	0.792353	0.15657	NA	0.843244	0.802687	0.48172	144.61
AP-3 complex subunit delta-1	AP3D1	O14617-3	463	O14617-3;O14617-2;O14617;O14617-5;O14617-4	463;541;632;632;632	S	NA	-0.812857	NA	NA	1	NA	124.81
AP-3 complex subunit delta-1	AP3D1	O14617-3	465	O14617-3;O14617-2;O14617;O14617-5;O14617-4	465;543;634;634;634	S	NA	-0.812857	NA	NA	1	NA	124.81
AP-3 complex subunit delta-1	AP3D1	O14617-3	467	O14617-3;O14617-2;O14617;O14617-5;O14617-4	467;545;636;636;636	S	NA	-0.812857	NA	NA	1	NA	124.81
AP-3 complex subunit delta-1	AP3D1	O14617-3	9	O14617-3;O14617-2;O14617;O14617-5;O14617-4	9;9;9;9;9	S	0.836794	0.543198	1.20571	1	1	1	93.631
AP-3 complex subunit delta-1	AP3D1	O14617-3	660	O14617-3;O14617-2;O14617;O14617-5	660;738;829;829	S	2.40719	0.508205	0.771479	0.910832	0.964423	0.995717	169.76
Copper chaperone for superoxide dismutase	CCS	O14618	267	O14618	267	S	-0.593966	-0.393047	-0.17346	1	1	1	68.859
Zinc finger protein 195	ZNF195	O14628-4	417	O14628-4;O14628-7;O14628-5;O14628-6;O14628	417;421;466;470;489	S	NA	-1.87135	-1.83839	NA	0.944732	0.926382	36.003
Actin-binding LIM protein 1	ABLIM1	O14639-3	355	O14639-2;O14639;O14639-3;O14639-5;O14639-4	646;706;355;383;329	S	-1.20734	-2.27787	-3.72498	1	1	1	87.396
Actin-binding LIM protein 1	ABLIM1	O14639-3	36	O14639-2;O14639;O14639-3;O14639-5	292;352;36;64	S	NA	1.18459	-0.988626	0.477662	0.763882	0.686882	175.92
Actin-binding LIM protein 1	ABLIM1	O14639-3	37	O14639-2;O14639;O14639-3;O14639-5	293;353;37;65	S	NA	2.81664	3.73634	0.361636	0.978083	0.958171	92.116
Actin-binding LIM protein 1	ABLIM1	O14639-3	51	O14639-2;O14639;O14639-3;O14639-5	307;367;51;79	S	2.77354	2.32609	1.3503	0.997	0.998117	0.999216	184.48
Actin-binding LIM protein 1	ABLIM1	O14639-3	189	O14639-2;O14639;O14639-3;O14639-5;O14639-4	480;540;189;217;163	S	NA	-0.724098	-1.01683	0.747365	0.925858	0.947527	121.05
Actin-binding LIM protein 1	ABLIM1	O14639-3	106	O14639-2;O14639;O14639-3;O14639-5;O14639-4	362;422;106;134;80	S	0.899883	-0.364801	0.446861	0.999991	0.999246	0.999996	29.965
Actin-binding LIM protein 1	ABLIM1	O14639-3	110	O14639-2;O14639;O14639-3;O14639-5;O14639-4	366;426;110;138;84	S	0.453632	0.190371	-1.59489	0.999315	1	0.774182	64.256
Actin-binding LIM protein 1	ABLIM1	O14639-3	115	O14639-2;O14639;O14639-3;O14639-5;O14639-4	371;431;115;143;89	S	3.36119	3.1877	3.32822	0.998992	0.999882	0.999933	162.49
Actin-binding LIM protein 1	ABLIM1	O14639-3	119	O14639-2;O14639;O14639-3;O14639-5;O14639-4	375;435;119;147;93	S	1.93956	2.97246	2.88851	0.999587	0.999882	0.99877	145.57
Actin-binding LIM protein 1	ABLIM1	O14639-3	235	O14639-2;O14639;O14639-3;O14639-5;O14639-4	526;586;235;263;209	S	0.158455	1.58296	0.954754	0.818897	0.816623	0.867345	111.65
Actin-binding LIM protein 1	ABLIM1	O14639-3	236	O14639-2;O14639;O14639-3;O14639-5;O14639-4	527;587;236;264;210	S	5.58662	5.96011	5.64928	0.992914	0.994066	0.994747	170.19
Actin-binding LIM protein 1	ABLIM1	O14639-3	136	O14639-2;O14639;O14639-3;O14639-5;O14639-4	392;452;136;164;110	S	4.79778	5.17306	5.00408	0.992485	0.997321	0.99313	107.83
Actin-binding LIM protein 1	ABLIM1	O14639-3	139	O14639-2;O14639;O14639-3;O14639-5;O14639-4	395;455;139;167;113	S	1.17614	2.35165	1.33903	0.999959	0.996577	0.99694	119.41
Actin-binding LIM protein 1	ABLIM1	O14639-3	142	O14639-2;O14639;O14639-3;O14639-5;O14639-4	398;458;142;170;116	S	0.976487	2.00139	1.43057	0.979761	0.989293	0.987323	158.91
Actin-binding LIM protein 1	ABLIM1	O14639-3	304	O14639-2;O14639;O14639-3;O14639-5;O14639-4	595;655;304;332;278	S	2.888	5.18383	4.95059	0.997761	0.999643	0.999287	91.912
Actin-binding LIM protein 1	ABLIM1	O14639-3	289	O14639-2;O14639;O14639-3;O14639-5;O14639-4	580;640;289;317;263	S	1.30955	1.71537	1.42303	0.999703	0.999998	0.999831	145.79
Actin-binding LIM protein 1	ABLIM1	O14639-3	157	O14639-3;O14639-5;O14639-4	157;185;131	S	-0.529461	-0.348093	NA	0.999918	0.999906	NA	112.86
Segment polarity protein dishevelled homolog DVL-1	DVL1	O14640	600	O14640;O14640-2	600;575	S	1.07457	2.3605	2.69049	0.981529	0.989086	0.988646	136.1
Segment polarity protein dishevelled homolog DVL-1	DVL1	O14640	604	O14640;O14640-2	604;579	S	NA	-0.314409	0.807816	NA	0.584013	0.838569	97.22
Segment polarity protein dishevelled homolog DVL-1	DVL1	O14640	89	O14640;O14640-2	89;89	S	NA	-1.21038	NA	NA	0.847312	NA	57.509
Segment polarity protein dishevelled homolog DVL-1	DVL1	O14640	380	O14640	380	S	NA	-0.735825	-0.692244	NA	0.748197	0.91074	87.401
Segment polarity protein dishevelled homolog DVL-2;Segment polarity protein dishevelled homolog DVL-3	DVL2;DVL3	Q92997	203	O14641;Q92997	222;203	S	-2.53463	NA	-2.46905	0.877453	NA	0.530229	91.203
Segment polarity protein dishevelled homolog DVL-2;Segment polarity protein dishevelled homolog DVL-3	DVL2;DVL3	Q92997	204	O14641;Q92997	223;204	S	NA	-2.36775	NA	NA	0.812085	NA	91.128
Chromodomain-helicase-DNA-binding protein 1	CHD1	O14646	1672	O14646	1672	S	-0.0747127	0.354052	NA	0.793116	0.89248	NA	45.081
Chromodomain-helicase-DNA-binding protein 1	CHD1	O14646	1677	O14646	1677	S	3.8972	3.15432	3.49202	0.853889	0.989201	0.999628	66.269
Chromodomain-helicase-DNA-binding protein 1	CHD1	O14646	1683	O14646	1683	S	NA	0.310596	-1.19635	NA	0.994921	0.953926	82.193
Chromodomain-helicase-DNA-binding protein 1	CHD1	O14646	1687	O14646	1687	S	NA	3.44841	0.761211	0.698318	0.841625	0.745879	184.59
Chromodomain-helicase-DNA-binding protein 1	CHD1	O14646	471	O14646;O14646-2	471;471	S	NA	0.598644	-0.0179577	NA	0.999033	0.994953	83.57
Chromodomain-helicase-DNA-binding protein 1	CHD1	O14646	1403	O14646;O14646-2	1403;1403	S	NA	NA	-0.854593	NA	NA	0.999946	66.933
Chromodomain-helicase-DNA-binding protein 1	CHD1	O14646	1406	O14646;O14646-2	1406;1406	S	-1.77563	NA	-0.854593	0.572772	NA	0.999895	66.933
Chromodomain-helicase-DNA-binding protein 1	CHD1	O14646	1081	O14646;O14646-2	1081;1081	S	-1.78343	-1.9798	-1.95743	0.999999	0.999864	0.999593	99.201
Chromodomain-helicase-DNA-binding protein 1	CHD1	O14646	1622	O14646;O14646-2	1622;1622	S	NA	NA	-2.98081	NA	NA	0.999985	82.467
Chromodomain-helicase-DNA-binding protein 1	CHD1	O14646	1689	O14646	1689	S	NA	1.65294	1.66878	0.999965	0.999814	0.998965	176.98
Chromodomain-helicase-DNA-binding protein 1	CHD1	O14646	1599	O14646;O14646-2	1599;1599	S	NA	-1.71831	NA	NA	1	NA	59.657
Chromodomain-helicase-DNA-binding protein 1	CHD1	O14646-2	1672	O14646-2	1672	S	-0.0747127	0.354052	NA	0.793116	0.89248	NA	45.081
Chromodomain-helicase-DNA-binding protein 1	CHD1	O14646-2	1677	O14646-2	1677	S	3.8972	3.15432	3.49202	0.853889	0.989201	0.999628	66.269
Chromodomain-helicase-DNA-binding protein 1	CHD1	O14646-2	1688	O14646-2	1688	S	NA	-1.51276	-0.956402	0.999965	0.999814	0.998965	179.46
Chromodomain-helicase-DNA-binding protein 1	CHD1	O14646-2	1686	O14646-2	1686	S	2.69038	NA	3.04886	0.587517	0.752704	0.5	179.46
Chromodomain-helicase-DNA-binding protein 2	CHD2	O14647	207	O14647;O14647-2	207;207	S	NA	NA	NA	NA	1	NA	207.8
Chromodomain-helicase-DNA-binding protein 2	CHD2	O14647	208	O14647;O14647-2	208;208	S	NA	NA	NA	NA	1	NA	207.8
Chromodomain-helicase-DNA-binding protein 2	CHD2	O14647	1789	O14647	1789	S	0.327383	0.308184	NA	0.792848	0.609201	0.588308	66.171
Chromodomain-helicase-DNA-binding protein 2	CHD2	O14647	1364	O14647;O14647-2	1364;1364	S	1.72897	1.26958	0.89105	0.760855	0.5	0.63602	135.94
Chromodomain-helicase-DNA-binding protein 2	CHD2	O14647	1365	O14647;O14647-2	1365;1365	S	NA	1.96214	NA	NA	0.774779	0.5	123.23
Chromodomain-helicase-DNA-binding protein 2	CHD2	O14647	1728	O14647	1728	S	NA	-2.109	-1.2349	NA	0.998235	0.999991	106.17
Chromodomain-helicase-DNA-binding protein 2	CHD2	O14647	1795	O14647	1795	S	0.239819	NA	NA	0.990069	NA	NA	107.52
Chromodomain-helicase-DNA-binding protein 2	CHD2	O14647	1801	O14647	1801	S	NA	NA	-0.295498	NA	0.999816	0.998413	155.55
Chromodomain-helicase-DNA-binding protein 2	CHD2	O14647	1807	O14647	1807	S	1.06001	1.58953	1.54398	1	0.999654	0.999541	101.64
Syntaxin-16	STX16	O14662	41	O14662	41	S	-3.49143	NA	-3.99832	1	NA	1	126.3
Etoposide-induced protein 2.4 homolog	EI24	O14681	46	O14681	46	S	NA	1.11051	1.272	NA	0.905473	0.690874	38.302
Etoposide-induced protein 2.4 homolog	EI24	O14681	326	O14681	326	S	3.60991	3.41811	3.46609	0.993652	1	1	198.03
Etoposide-induced protein 2.4 homolog	EI24	O14681	330	O14681	330	S	3.58788	4.90354	4.85793	0.999599	1	1	198.03
Tumor protein p53-inducible protein 11	TP53I11	O14683	14	O14683	14	S	5.92855	5.15248	5.61267	1	0.999999	0.999997	147.98
Histone-lysine N-methyltransferase 2D	KMT2D	O14686	4738	O14686;O14686-3	4738;4741	S	2.94444	3.28991	3.35601	1	1	1	78.491
Histone-lysine N-methyltransferase 2D	KMT2D	O14686	2274	O14686;O14686-3	2274;2277	S	NA	NA	-1.77639	0.999709	NA	0.999827	111.21
Histone-lysine N-methyltransferase 2D	KMT2D	O14686	3199	O14686;O14686-3	3199;3202	S	NA	-3.25043	-1.50742	NA	0.887012	0.852905	54.458
Histone-lysine N-methyltransferase 2D	KMT2D	O14686	2260	O14686;O14686-3	2260;2263	S	NA	-0.771566	-0.64875	0.99978	1	1	163.35
Histone-lysine N-methyltransferase 2D	KMT2D	O14686	4849	O14686;O14686-3	4849;4852	S	NA	-2.55386	-2.69578	NA	0.802518	0.618801	122.18
Histone-lysine N-methyltransferase 2D	KMT2D	O14686	4822	O14686;O14686-3	4822;4825	S	-0.0976162	0.411715	0.327026	1	1	1	151
Histone-lysine N-methyltransferase 2D	KMT2D	O14686	1671	O14686;O14686-3	1671;1671	S	NA	NA	-0.942007	NA	NA	0.999753	150.85
Histone-lysine N-methyltransferase 2D	KMT2D	O14686	654	O14686;O14686-3	654;654	S	NA	NA	-3.06012	NA	NA	0.999993	35.427
Histone-lysine N-methyltransferase 2D	KMT2D	O14686	1180	O14686;O14686-3	1180;1180	S	1.22528	NA	NA	0.999998	0.999947	1	124.59
Histone-lysine N-methyltransferase 2D	KMT2D	O14686	2640	O14686;O14686-3	2640;2643	S	0.0760765	0.583063	-2.17425	0.995997	0.944757	0.950498	92.774
Histone-lysine N-methyltransferase 2D	KMT2D	O14686	1307	O14686;O14686-3	1307;1307	S	NA	-1.92393	-0.793106	NA	0.998921	0.999748	9.604
Histone-lysine N-methyltransferase 2D	KMT2D	O14686	3130	O14686;O14686-3	3130;3133	S	0.959921	NA	NA	0.999992	NA	NA	146.44
Histone-lysine N-methyltransferase 2D	KMT2D	O14686	2414	O14686;O14686-3	2414;2417	S	NA	-2.60724	-2.77413	NA	0.990525	0.997497	41.412
Histone-lysine N-methyltransferase 2D	KMT2D	O14686	4359	O14686;O14686-3	4359;4362	S	-0.573654	0.204969	-0.0654373	1	0.999999	1	84.919
Integrin beta-1-binding protein 1	ITGB1BP1	O14713-2	41	O14713-2;O14713	41;41	S	NA	0.360586	0.171522	NA	0.952785	0.977176	118.42
RANBP2-like and GRIP domain-containing protein 8;RANBP2-like and GRIP domain-containing protein 5/6	RGPD8;RGPD5	Q99666	1534	O14715;Q99666	1534;1534	S	-0.319159	-0.564302	-0.508507	1	1	1	107.29
RANBP2-like and GRIP domain-containing protein 8;RANBP2-like and GRIP domain-containing protein 5/6	RGPD8;RGPD5	Q99666	1287	O14715;Q99666	1287;1287	S	0.524042	1.13977	0.982948	0.982642	0.990627	0.984573	157.48
RANBP2-like and GRIP domain-containing protein 8;RANBP2-like and GRIP domain-containing protein 5/6	RGPD8;RGPD5	Q99666	1294	O14715;Q99666	1294;1294	S	-2.80942	-2.31942	NA	0.851905	0.971546	NA	75.666
RANBP2-like and GRIP domain-containing protein 8;RANBP2-like and GRIP domain-containing protein 5/6	RGPD8;RGPD5	Q99666	788	O14715;Q99666;Q99666-2	788;788;788	S	4.99684	5.05066	5.16142	0.999071	0.987934	0.997693	153.6
RANBP2-like and GRIP domain-containing protein 8;GRIP and coiled-coil domain-containing protein 2;RANBP2-like and GRIP domain-containing protein 5/6	RGPD8;GCC2;RGPD5	Q99666	1742	O14715;Q8IWJ2;Q99666	1742;1649;1742	S	-4.01356	NA	-4.65321	0.999999	0.998085	0.99928	151.13
RANBP2-like and GRIP domain-containing protein 8;RANBP2-like and GRIP domain-containing protein 5/6	RGPD8;RGPD5	Q99666	796	O14715;Q99666;Q99666-2	796;796;796	S	0.481209	1.20322	1.15639	0.999961	0.999823	0.99859	162.65
RANBP2-like and GRIP domain-containing protein 8;RANBP2-like and GRIP domain-containing protein 5/6	RGPD8;RGPD5	Q99666	21	O14715;Q99666;Q99666-2	21;21;21	S	3.09544	2.81488	2.72295	0.997872	0.97985	0.999819	174.25
Serine/threonine-protein kinase RIO3	RIOK3	O14730-2	112	O14730-2;O14730	112;112	S	NA	-3.32324	-4.11707	NA	0.990392	0.95357	56.185
Dual specificity mitogen-activated protein kinase kinase 7	MAP2K7	O14733	60	O14733;O14733-4;O14733-2;O14733-3	60;60;60;76	S	NA	-0.0680122	NA	0.447809	0.961039	0.473991	117.81
Dual specificity mitogen-activated protein kinase kinase 7	MAP2K7	O14733	403	O14733;O14733-4;O14733-2;O14733-3	403;410;446;419	S	-3.10886	-1.83645	NA	0.859506	0.633566	NA	95.68
Programmed cell death protein 5	PDCD5	O14737	119	O14737	119	S	3.48337	4.06449	3.99255	1	1	1	122.78
Programmed cell death protein 5	PDCD5	O14737	57	O14737	57	S	-3.01829	NA	NA	1	NA	NA	51
Protein arginine N-methyltransferase 5;Protein arginine N-methyltransferase 5, N-terminally processed	PRMT5	O14744	69	O14744	69	S	NA	NA	-4.23231	1	0.999998	0.999999	33.49
Na(+)/H(+) exchange regulatory cofactor NHE-RF1	SLC9A3R1	O14745	280	O14745	280	S	7.03913	6.83042	6.85421	1	1	1	200.67
Na(+)/H(+) exchange regulatory cofactor NHE-RF1	SLC9A3R1	O14745	269	O14745	269	S	1.44473	1.75422	3.35515	1	1	1	130.36
Na(+)/H(+) exchange regulatory cofactor NHE-RF1	SLC9A3R1	O14745	162	O14745	162	S	NA	-2.03136	NA	NA	0.99067	NA	60.074
Na(+)/H(+) exchange regulatory cofactor NHE-RF1	SLC9A3R1	O14745	46	O14745	46	S	NA	-0.453686	NA	NA	1	NA	36.027
Na(+)/H(+) exchange regulatory cofactor NHE-RF1	SLC9A3R1	O14745	290	O14745	290	S	2.50757	4.22746	3.8657	0.946932	0.994953	0.990659	281.76
Serine/threonine-protein kinase Chk1	CHEK1	O14757	296	O14757	296	S	1.45508	1.86597	1.11958	0.999996	1	1	158.04
Serine/threonine-protein kinase Chk1	CHEK1	O14757	301	O14757	301	S	2.63585	0.69718	0.821085	0.999998	0.999991	0.999979	167.76
Serine/threonine-protein kinase Chk1	CHEK1	O14757	331	O14757	331	S	NA	0.294476	0.458015	0.478243	0.935632	0.940972	188.45
Serine/threonine-protein kinase Chk1	CHEK1	O14757	280	O14757	280	S	-0.991541	0.268648	0.380993	0.99843	0.997153	0.999141	111.61
Serine/threonine-protein kinase Chk1	CHEK1	O14757	286	O14757	286	S	1.84624	2.23551	2.07541	0.934612	0.935262	0.880094	119.86
Serine/threonine-protein kinase Chk1	CHEK1	O14757	317	O14757	317	S	NA	0.56983	-3.05792	NA	0.9609	0.713037	105.5
Kinetochore protein NDC80 homolog	NDC80	O14777	55	O14777	55	S	-1.74863	-0.778961	-1.03982	1	1	1	31.58
Kinetochore protein NDC80 homolog	NDC80	O14777	69	O14777	69	S	NA	NA	-3.51068	NA	NA	0.999867	46.963
Kinetochore protein NDC80 homolog	NDC80	O14777	77	O14777	77	S	-1.85031	-0.645784	-2.25869	0.638431	0.886174	0.783802	175
Transportin-2;Transportin-1	TNPO2;TNPO1	Q92973-2	66	O14787-2;O14787;Q92973-2;Q92973	64;64;66;74	S	NA	NA	-3.19931	NA	NA	0.980262	30.711
Transportin-2;Transportin-1	TNPO2;TNPO1	Q92973-2	68	O14787-2;O14787;Q92973-2;Q92973	66;66;68;76	S	-2.50276	-3.69368	-3.50129	0.999911	0.99993	0.999715	18.241
Protein unc-13 homolog B	UNC13B	O14795	254	O14795	254	S	0.555084	NA	-2.80642	0.999574	NA	0.99994	19.521
Protein unc-13 homolog B	UNC13B	O14795	367	O14795	367	S	-1.93368	0.150791	-0.679987	0.824034	0.892287	0.772793	98.196
Protein unc-13 homolog B	UNC13B	O14795	176	O14795	176	S	1.59471	1.18742	1.24865	0.999757	0.999951	0.999909	100.61
Proteasome subunit alpha type-7;Proteasome subunit alpha type-7-like	PSMA7;PSMA8	O14818	11	O14818;Q8TAA3-2;Q8TAA3-5;Q8TAA3	11;13;13;13	S	NA	-4.16968	-3.51562	NA	0.909535	0.981956	57.123
Proteasome subunit alpha type-7;Proteasome subunit alpha type-7-like	PSMA7;PSMA8	O14818	201	O14818;O14818-2;Q8TAA3-2;Q8TAA3-5;Q8TAA3	201;131;165;203;209	S	-0.351711	-1.21135	-1.52079	1	1	1	116.41
Proteasome subunit alpha type-7	PSMA7	O14818	30	O14818	30	S	NA	-1.44705	NA	NA	0.976663	NA	19.852
Secretory carrier-associated membrane protein 3	SCAMP3	O14828	32	O14828	32	S	-0.908169	2.30758	2.89073	1	1	1	146.64
Secretory carrier-associated membrane protein 3	SCAMP3	O14828	76	O14828;O14828-2	76;50	S	6.66513	5.90344	4.88291	0.999999	0.999694	0.999593	100.5
Transcription regulator protein BACH1	BACH1	O14867	379	O14867	379	S	NA	-2.76505	NA	NA	0.750279	NA	36.212
Transcription regulator protein BACH1	BACH1	O14867	388	O14867	388	S	NA	NA	-1.22467	0.249112	0.482263	0.776222	133.06
Transcription regulator protein BACH1	BACH1	O14867	445	O14867	445	S	1.55897	NA	NA	0.999999	NA	NA	90.92
[3-methyl-2-oxobutanoate dehydrogenase [lipoamide]] kinase, mitochondrial	BCKDK	O14874	31	O14874	31	S	NA	1.09156	1.31946	0.445221	0.903031	0.903684	201.84
Interferon regulatory factor 6	IRF6	O14896	47	O14896	47	S	NA	NA	0.989246	NA	NA	0.999286	202.04
Krueppel-like factor 11	KLF11	O14901	124	O14901	124	S	-2.40427	NA	NA	0.997646	NA	NA	58.706
Tax1-binding protein 3	TAX1BP3	O14907	61	O14907	61	S	-2.05116	-1.13464	-1.01073	1	1	1	111.57
PDZ domain-containing protein GIPC1	GIPC1	O14908	232	O14908	232	S	1.60832	NA	1.9825	0.999903	NA	0.999647	56.126
PDZ domain-containing protein GIPC1	GIPC1	O14908	247	O14908	247	S	-1.92714	NA	-2.91491	0.864601	NA	0.692868	57.101
Protein lin-7 homolog C;Protein lin-7 homolog B;Protein lin-7 homolog A	LIN7C;LIN7B;LIN7A	Q9NUP9	115	Q9NUP9;Q9HAP6;O14910	115;115;130	S	-1.90775	NA	NA	0.999764	NA	NA	58.41
Inhibitor of nuclear factor kappa-B kinase subunit beta	IKBKB	O14920-2	670	O14920-2;O14920	670;672	S	-2.67672	NA	NA	0.989878	NA	NA	74.146
Regulator of G-protein signaling 12	RGS12	O14924-4	850	O14924-4;O14924;O14924-2;O14924-3	850;850;192;202	S	2.00602	-2.44884	1.91701	0.9453	0.632427	0.531791	101.73
Regulator of G-protein signaling 12	RGS12	O14924-4	172	O14924-4;O14924	172;172	S	0.791435	1.29167	-0.513966	0.992637	0.999317	0.998946	44.689
Histone acetyltransferase type B catalytic subunit	HAT1	O14929	301	O14929;O14929-2	301;216	S	NA	-4.54286	-3.91394	NA	1	1	48.842
Histone acetyltransferase type B catalytic subunit	HAT1	O14929	361	O14929;O14929-2	361;276	S	5.05372	3.96863	4.92594	1	1	1	22.521
Histone acetyltransferase type B catalytic subunit	HAT1	O14929	279	O14929;O14929-2	279;194	S	-3.88594	NA	NA	0.896762	NA	NA	37.45
Peripheral plasma membrane protein CASK	CASK	O14936-6	51	O14936-6;O14936-2;O14936;O14936-3;O14936-4	51;51;51;51;51	S	-1.6943	-2.693	-2.48474	0.811544	0.74374	0.839511	75.612
Peripheral plasma membrane protein CASK	CASK	O14936-6	582	O14936-6;O14936-2;O14936	582;582;582	S	2.45662	2.42151	2.19972	0.999	0.999981	0.99661	169.11
Peripheral plasma membrane protein CASK	CASK	O14936-3	570	O14936-3;O14936-4;O14936-5	570;576;191	S	NA	NA	-3.04999	0.419102	0.434618	0.784071	140.41
Peripheral plasma membrane protein CASK	CASK	O14936-3	571	O14936-3;O14936-4;O14936-5	571;577;192	S	NA	3.60699	-3.04999	NA	0.984936	0.784071	147.14
Phospholipase D2	PLD2	O14939-2	877	O14939-2;O14939	877;888	S	-1.83261	-4.19917	-2.76662	0.979064	0.973562	0.992043	105.96
Phospholipase D2	PLD2	O14939-2	134	O14939-2;O14939;O14939-3	134;134;134	S	-1.35122	-0.623642	NA	0.999999	0.999714	NA	78.854
Phospholipase D2	PLD2	O14939-2	77	O14939-2;O14939;O14939-3	77;77;77	S	0.578466	2.00143	2.53757	0.814166	0.693293	0.852521	138.56
Phospholipase D2	PLD2	O14939-2	79	O14939-2;O14939;O14939-3	79;79;79	S	3.08316	3.71669	3.79842	0.836003	0.984298	0.995508	145.67
Proepiregulin;Epiregulin	EREG	O14944	64	O14944	64	S	-3.26518	-3.37437	-4.43218	0.940428	0.784693	0.858304	18.568
Myosin regulatory light chain 12A;Myosin regulatory light chain 12B;Myosin regulatory light polypeptide 9	MYL12A;MYL12B;MYL9	P19105	19	P19105;O14950;P24844	19;20;20	S	-1.44877	-0.114609	0.260464	0.823455	0.950504	0.807084	194.61
Hepatocyte growth factor-regulated tyrosine kinase substrate	HGS	O14964-2	48	O14964-2;O14964	48;48	S	NA	-5.48561	NA	NA	0.999928	NA	59.338
Protein phosphatase 1 regulatory subunit 12A	PPP1R12A	O14974-2	299	O14974-2;O14974;O14974-3;O14974-4	299;299;299;299	S	1.0901	0.549545	-0.102411	0.999055	0.998084	0.999995	169.2
Protein phosphatase 1 regulatory subunit 12A	PPP1R12A	O14974-2	422	O14974-2;O14974;O14974-3;O14974-4	422;422;422;422	S	1.92038	2.11234	2.31108	0.999995	1	1	167.66
Protein phosphatase 1 regulatory subunit 12A	PPP1R12A	O14974-2	445	O14974-2;O14974;O14974-3;O14974-4	445;445;445;445	S	5.83218	6.27075	6.14935	0.998256	0.999906	0.999995	164.94
Protein phosphatase 1 regulatory subunit 12A	PPP1R12A	O14974-2	507	O14974-2;O14974;O14974-3;O14974-4	507;507;507;507	S	3.58775	2.93435	3.01358	0.998409	0.997706	0.997847	202.01
Protein phosphatase 1 regulatory subunit 12A	PPP1R12A	O14974-2	509	O14974-2;O14974;O14974-3;O14974-4	509;509;509;509	S	0.529997	NA	NA	0.943749	0.96243	0.931394	74.202
Protein phosphatase 1 regulatory subunit 12A	PPP1R12A	O14974-2	478	O14974-2;O14974;O14974-3;O14974-4	478;478;478;478	S	NA	NA	-2.78441	NA	0.407796	0.815354	21.739
Protein phosphatase 1 regulatory subunit 12A	PPP1R12A	O14974-2	479	O14974-2;O14974;O14974-3;O14974-4	479;479;479;479	S	NA	-0.0359173	NA	NA	0.923055	NA	64.674
Protein phosphatase 1 regulatory subunit 12A	PPP1R12A	O14974-2	618	O14974-2;O14974;O14974-3	618;618;562	S	NA	-2.77935	-1.84618	NA	0.782702	0.761563	110.45
Protein phosphatase 1 regulatory subunit 12A	PPP1R12A	O14974-2	472	O14974-2;O14974;O14974-3;O14974-4	472;472;472;472	S	NA	0.10968	-0.498934	NA	0.948086	0.981456	113.05
Protein phosphatase 1 regulatory subunit 12A	PPP1R12A	O14974-2	473	O14974-2;O14974;O14974-3;O14974-4	473;473;473;473	S	NA	0.10968	-0.498934	NA	0.982265	0.965222	113.05
Protein phosphatase 1 regulatory subunit 12A	PPP1R12A	O14974-2	198	O14974-2;O14974;O14974-3;O14974-4	198;198;198;198	S	NA	NA	-4.11585	NA	NA	0.983229	39.112
Protein phosphatase 1 regulatory subunit 12A	PPP1R12A	O14974-2	908	O14974-2;O14974;O14974-3;O14974-4	908;908;852;849	S	-1.54257	-0.141302	0.753571	0.830502	0.965454	0.965839	160.9
Protein phosphatase 1 regulatory subunit 12A	PPP1R12A	O14974-2	910	O14974-2;O14974;O14974-3;O14974-4	910;910;854;851	S	2.4713	2.67028	2.86118	0.991981	0.996026	0.990141	152.95
Protein phosphatase 1 regulatory subunit 12A	PPP1R12A	O14974-2	668	O14974-2;O14974;O14974-3;O14974-4	668;668;612;609	S	NA	-1.99438	-1.27344	NA	0.994152	0.996983	96.678
Protein phosphatase 1 regulatory subunit 12A	PPP1R12A	O14974-2	409	O14974-2;O14974;O14974-3;O14974-4	409;409;409;409	S	NA	1.4994	1.27339	0.428672	0.723983	0.885667	176.14
Protein phosphatase 1 regulatory subunit 12A	PPP1R12A	O14974-2	903	O14974-2;O14974;O14974-3;O14974-4	903;903;847;844	S	2.26374	2.35148	2.44882	0.999976	0.999872	0.999965	144.39
Cyclin-G-associated kinase	GAK	O14976	826	O14976	826	S	NA	NA	NA	NA	NA	1	161.92
Cyclin-G-associated kinase	GAK	O14976	829	O14976	829	S	NA	NA	NA	NA	NA	1	161.92
Cyclin-G-associated kinase	GAK	O14976	456	O14976	456	S	-1.08016	NA	NA	0.984601	NA	NA	39.507
Cyclin-G-associated kinase	GAK	O14976	780	O14976	780	S	NA	0.261559	0.140303	NA	0.7749	0.844029	111.07
Zinc finger protein 263	ZNF263	O14978	178	O14978	178	S	-0.937445	-0.272907	0.0463581	1	1	1	86.585
Heterogeneous nuclear ribonucleoprotein D-like	HNRPDL	O14979-3	122	O14979-3;O14979-2;O14979	122;122;241	S	-1.8698	-1.63776	-1.58799	0.997211	0.956653	0.993216	131.29
Exportin-1	XPO1	O14980	450	O14980	450	S	NA	NA	-2.17505	NA	NA	0.99938	42.319
Exportin-1	XPO1	O14980	391	O14980	391	S	2.43266	2.52817	2.7158	0.997477	0.995626	0.997707	237.2
Exportin-1	XPO1	O14980	20	O14980	20	S	-4.02115	NA	-4.30936	1	NA	1	45.649
Rho guanine nucleotide exchange factor 10	ARHGEF10	O15013-7	174	O15013-7;O15013-4;O15013-5;O15013-6;O15013	174;198;173;198;198	S	NA	-1.47753	NA	NA	0.94679	0.946895	46.822
Rho guanine nucleotide exchange factor 10	ARHGEF10	O15013-7	1220	O15013-7;O15013-4;O15013-5;O15013-6;O15013	1220;1254;1258;1282;1283	S	-0.805613	0.244751	0.728102	0.763571	0.829725	0.854925	151.47
Rho guanine nucleotide exchange factor 10	ARHGEF10	O15013-7	1221	O15013-7;O15013-4;O15013-5;O15013-6;O15013	1221;1255;1259;1283;1284	S	2.50938	4.49245	4.86116	0.934038	0.91604	0.949467	188.52
Rho guanine nucleotide exchange factor 10	ARHGEF10	O15013-7	1222	O15013-7;O15013-4;O15013-5;O15013-6;O15013	1222;1256;1260;1284;1285	S	-1.0332	0.64632	0.936312	0.643193	0.768396	0.564536	151.54
Rho guanine nucleotide exchange factor 10	ARHGEF10	O15013-7	1224	O15013-7;O15013-4;O15013-5;O15013-6;O15013	1224;1258;1262;1286;1287	S	-0.805613	4.14333	4.08867	0.867872	0.878794	0.9462	157.44
Rho guanine nucleotide exchange factor 10	ARHGEF10	O15013-7	1228	O15013-7;O15013-4;O15013-5;O15013-6;O15013	1228;1262;1266;1290;1291	S	1.34381	1.08078	0.422319	0.970252	0.951881	0.85651	151.83
Rho guanine nucleotide exchange factor 10	ARHGEF10	O15013-7	316	O15013-7;O15013-4;O15013-5;O15013-6;O15013	316;379;354;379;379	S	3.53732	3.26691	3.11086	0.994736	0.996236	0.998286	144.64
Zinc finger protein 609	ZNF609	O15014	804	O15014	804	S	2.50225	2.33572	1.96749	0.909535	0.926676	0.946832	99.94
Zinc finger protein 609	ZNF609	O15014	758	O15014	758	S	1.88804	2.66074	2.75414	1	1	1	117.36
Zinc finger protein 609	ZNF609	O15014	1055	O15014	1055	S	1.6962	1.38923	1.50257	0.999779	0.999946	0.999768	72.023
Zinc finger protein 609	ZNF609	O15014	743	O15014	743	S	NA	-1.58026	-2.30631	NA	1	0.958437	167.83
Zinc finger protein 609	ZNF609	O15014	358	O15014	358	S	-0.481892	-1.29262	-1.10765	0.994243	0.990407	0.995353	131.47
Zinc finger protein 609	ZNF609	O15014	560	O15014	560	S	-1.53228	-2.58626	NA	0.999937	0.999949	NA	20.875
Zinc finger protein 609	ZNF609	O15014	413	O15014	413	S	1.93196	1.49575	2.02632	0.990998	0.989283	0.997657	139.92
Zinc finger protein 609	ZNF609	O15014	433	O15014	433	S	0.461267	-1.28783	-0.752954	0.969016	0.69648	0.992369	90.645
Zinc finger protein 609	ZNF609	O15014	576	O15014	576	S	4.13703	2.86904	2.71736	0.999867	0.99999	0.99975	195.47
Zinc finger protein 609	ZNF609	O15014	578	O15014	578	S	0.383753	-0.606424	-0.707525	0.980998	0.997011	0.995909	114.89
Zinc finger protein 609	ZNF609	O15014	491	O15014	491	S	NA	2.23789	2.59826	1	1	1	151.31
Zinc finger protein 609	ZNF609	O15014	1313	O15014	1313	S	0.134239	0.581564	-0.249968	0.942881	0.998521	0.997338	127.11
Zinc finger protein 609	ZNF609	O15014	467	O15014	467	S	-0.47397	NA	-0.22048	0.999563	NA	0.995468	149.28
Zinc finger protein 609	ZNF609	O15014	842	O15014	842	S	-1.23411	0.375067	-0.412613	0.928773	0.9996	0.996317	167.9
Zinc finger protein 609	ZNF609	O15014	846	O15014	846	S	-0.778242	0.666805	1.26328	0.925048	0.999963	0.993772	137.23
Zinc finger protein 609	ZNF609	O15014	849	O15014	849	S	-0.561575	0.666805	1.26328	0.885446	0.999996	0.999929	167.9
Spectrin beta chain, non-erythrocytic 2	SPTBN2	O15020-2	2171	O15020-2;O15020	2171;2171	S	NA	-1.7307	-0.804596	NA	0.999981	1	107.14
Microtubule-associated serine/threonine-protein kinase 4;Microtubule-associated serine/threonine-protein kinase 3;Ribosomal protein S6 kinase alpha-3;Ribosomal protein S6 kinase alpha-6;Microtubule-associated serine/threonine-protein kinase 2;Serine/threonine-protein kinase greatwall;Microtubule-associated serine/threonine-protein kinase 1	MAST4;MAST3;RPS6KA3;RPS6KA6;MAST2;MASTL;MAST1	Q6P0Q8	657	O15021-2;O15021-3;O15021-1;O15021;O60307;P51812;Q9UK32;Q6P0Q8;Q6P0Q8-2;Q96GX5-2;Q96GX5-3;Q96GX5;Q9Y2H9	521;526;536;718;512;215;220;657;587;178;178;178;519	S	NA	NA	-4.68438	NA	NA	1	37.918
Microtubule-associated serine/threonine-protein kinase 4;Microtubule-associated serine/threonine-protein kinase 2	MAST4;MAST2	Q6P0Q8	230	O15021-2;O15021-3;O15021-1;O15021;Q6P0Q8;Q6P0Q8-2	91;96;106;288;230;230	S	-0.773237	-0.945507	0.469086	0.994597	0.968944	0.998058	148.4
Microtubule-associated serine/threonine-protein kinase 4;Microtubule-associated serine/threonine-protein kinase 2;Microtubule-associated serine/threonine-protein kinase 1	MAST4;MAST2;MAST1	Q6P0Q8	1399	O15021-2;O15021-3;O15021-1;O15021;Q6P0Q8;Q6P0Q8-2;Q9Y2H9	1244;1249;1259;1441;1399;1209;1258	S	-2.14523	-3.26	-2.89109	0.999797	0.999967	0.999786	74.786
Microtubule-associated serine/threonine-protein kinase 4	MAST4	O15021-2	1176	O15021-2;O15021-3;O15021-1;O15021	1176;1181;1191;1373	S	-4.97638	-3.97118	NA	0.999786	0.999946	NA	31.105
Protein transport protein Sec16A	SEC16A	O15027-5	1903	O15027-4;O15027-5;O15027;O15027-2;O15027-3	1903;1903;1903;1903;1903	S	NA	-1.42352	-0.324646	NA	0.836136	0.994338	86.547
Protein transport protein Sec16A	SEC16A	O15027-5	1905	O15027-4;O15027-5;O15027;O15027-2;O15027-3	1905;1905;1905;1905;1905	S	3.22203	2.96706	2.90472	0.973662	0.93838	0.997047	114.57
Protein transport protein Sec16A	SEC16A	O15027-5	779	O15027-4;O15027-5;O15027;O15027-2;O15027-3	779;779;779;779;779	S	-0.323704	NA	NA	0.935894	0.544834	0.480518	57.583
Protein transport protein Sec16A	SEC16A	O15027-5	891	O15027-4;O15027-5;O15027;O15027-2;O15027-3	891;891;891;891;891	S	3.9169	2.31949	3.75624	1	1	1	92.922
Protein transport protein Sec16A	SEC16A	O15027-5	1149	O15027-4;O15027-5;O15027;O15027-2;O15027-3	1149;1149;1149;1149;1149	S	2.89993	1.74256	2.20552	0.999774	0.996746	0.998576	122.75
Protein transport protein Sec16A	SEC16A	O15027-5	411	O15027-4;O15027-5;O15027;O15027-2;O15027-3	411;411;411;411;411	S	-1.67764	3.03466	2.97692	0.566038	0.864477	0.713089	157.25
Protein transport protein Sec16A	SEC16A	O15027-5	414	O15027-4;O15027-5;O15027;O15027-2;O15027-3	414;414;414;414;414	S	-1.78666	-0.31521	-1.45905	NA	0.923445	0.825951	91.157
Protein transport protein Sec16A	SEC16A	O15027-5	417	O15027-4;O15027-5;O15027;O15027-2;O15027-3	417;417;417;417;417	S	1.4552	3.46962	3.51736	0.95673	0.992105	0.977349	157.25
Protein transport protein Sec16A	SEC16A	O15027-5	136	O15027-4;O15027-5;O15027;O15027-2;O15027-3	136;136;136;136;136	S	1.41923	0.823011	1.61138	1	1	1	127.15
Protein transport protein Sec16A	SEC16A	O15027-5	1786	O15027-4;O15027-5;O15027;O15027-2;O15027-3	1786;1786;1786;1786;1786	S	0.921098	2.29075	1.85929	0.999999	1	1	100.54
Protein transport protein Sec16A	SEC16A	O15027-5	1263	O15027-4;O15027-5;O15027;O15027-2;O15027-3	1263;1263;1263;1263;1263	S	NA	0.197166	0.542364	NA	0.986531	0.580293	77.087
Protein transport protein Sec16A	SEC16A	O15027-5	391	O15027-4;O15027-5;O15027;O15027-2;O15027-3	391;391;391;391;391	S	NA	NA	3.09823	0.530521	0.499893	0.957982	157.12
Protein transport protein Sec16A	SEC16A	O15027-5	1191	O15027-4;O15027-5;O15027;O15027-2;O15027-3	1191;1191;1191;1191;1191	S	NA	3.9183	3.94931	0.82695	0.992717	0.973764	196.7
Protein transport protein Sec16A	SEC16A	O15027-5	1220	O15027-4;O15027-5;O15027;O15027-2;O15027-3	1220;1220;1220;1220;1220	S	-1.88041	NA	NA	0.981867	NA	NA	90.004
Protein transport protein Sec16A	SEC16A	O15027-5	1178	O15027-4;O15027-5;O15027;O15027-2;O15027-3	1178;1178;1178;1178;1178	S	NA	NA	-0.949101	NA	0.998634	0.996891	126.96
Protein transport protein Sec16A	SEC16A	O15027-5	1181	O15027-4;O15027-5;O15027;O15027-2;O15027-3	1181;1181;1181;1181;1181	S	NA	NA	0.920969	NA	NA	0.815673	133.31
Protein transport protein Sec16A	SEC16A	O15027-5	2115	O15027-5;O15027	2115;2093	S	-0.192844	0.634909	0.759478	0.999403	0.998253	0.999347	125.34
Plexin-B2	PLXNB2	O15031	1570	O15031	1570	S	NA	-2.5269	-2.25371	0.999608	0.999982	0.999977	80.121
Apoptosis-resistant E3 ubiquitin protein ligase 1	AREL1	O15033-2	337	O15033-2;O15033	337;337	S	NA	-1.554	-2.01671	NA	0.937318	0.974129	64.755
Protein KHNYN	KHNYN	O15037	342	O15037	342	S	-2.11264	-1.97968	-2.57727	1	1	1	36.043
Protein KHNYN	KHNYN	O15037	353	O15037	353	S	NA	-0.0988674	0.0663986	NA	1	1	74.56
Protein KHNYN	KHNYN	O15037	359	O15037	359	S	NA	-0.0988674	0.0663986	NA	1	1	74.56
Protein KHNYN	KHNYN	O15037	10	O15037	10	S	0.28446	0.99037	1.31309	1	1	1	151.82
U2 snRNP-associated SURP motif-containing protein	U2SURP	O15042-2	67	O15042-2;O15042	67;67	S	2.35746	1.89399	2.67598	1	1	1	182.17
U2 snRNP-associated SURP motif-containing protein	U2SURP	O15042-2	236	O15042-2;O15042	236;236	S	NA	-1.74873	NA	NA	0.831027	NA	24.931
U2 snRNP-associated SURP motif-containing protein	U2SURP	O15042-2	202	O15042-2;O15042	202;202	S	0.697083	1.45325	0.275091	1	1	1	58.958
U2 snRNP-associated SURP motif-containing protein	U2SURP	O15042-2	478	O15042-2;O15042;O15042-3	478;479;70	S	NA	NA	0.369564	NA	0.96764	0.997981	15.682
U2 snRNP-associated SURP motif-containing protein	U2SURP	O15042-2	484	O15042-2;O15042;O15042-3	484;485;76	S	1.33603	1.81373	2.36016	0.959045	0.923343	0.993535	157.49
U2 snRNP-associated SURP motif-containing protein	U2SURP	O15042-2	97	O15042-2;O15042	97;97	S	NA	NA	-3.1093	NA	NA	0.99848	63.034
U2 snRNP-associated SURP motif-containing protein	U2SURP	O15042-2	412	O15042-2;O15042	412;413	S	NA	NA	-3.7424	NA	NA	0.997767	30.234
Histone-lysine N-methyltransferase SETD1A	SETD1A	O15047	468	O15047	468	S	0.699139	2.25431	3.35458	0.998591	0.999951	1	102.16
Histone-lysine N-methyltransferase SETD1A	SETD1A	O15047	470	O15047	470	S	3.77927	5.9966	5.69592	0.998591	0.999955	1	130.04
Histone-lysine N-methyltransferase SETD1A	SETD1A	O15047	464	O15047	464	S	-0.732782	-2.20879	NA	0.996836	0.998652	NA	59.524
Histone-lysine N-methyltransferase SETD1A	SETD1A	O15047	1103	O15047	1103	S	NA	-1.2931	-1.09546	NA	0.999816	0.997322	86.947
NEDD4-binding protein 3	N4BP3	O15049	101	O15049	101	S	0.827423	NA	NA	0.930374	NA	NA	94.961
NEDD4-binding protein 3	N4BP3	O15049	536	O15049	536	S	NA	-3.51665	NA	NA	0.991684	NA	36.367
NEDD4-binding protein 3	N4BP3	O15049	211	O15049	211	S	-0.240681	NA	NA	0.845373	NA	NA	166.29
Period circadian protein homolog 2	PER2	O15055	977	O15055	977	S	NA	0.800613	-0.925409	NA	0.999999	0.999909	49.82
Period circadian protein homolog 2	PER2	O15055	627	O15055	627	S	0.161726	0.0986919	0.192608	0.997454	0.996381	0.998911	77.518
Synaptojanin-2	SYNJ2	O15056-2	1079	O15056-2;O15056;O15056-3	1079;1124;1124	S	NA	0.078165	-0.472424	NA	0.999975	0.999743	180.89
Zinc finger and BTB domain-containing protein 5	ZBTB5	O15062	298	O15062	298	S	-2.25386	-0.98852	-0.755182	0.787692	0.713263	0.821256	132.63
Zinc finger and BTB domain-containing protein 5	ZBTB5	O15062	234	O15062	234	S	NA	-2.00808	-2.16837	NA	0.984996	0.992102	91.304
Zinc finger and BTB domain-containing protein 5	ZBTB5	O15062	371	O15062	371	S	-0.0373535	-0.0283203	0.07757	0.998857	0.999765	0.999685	67.385
Uncharacterized protein KIAA0355	KIAA0355	O15063	723	O15063	723	S	2.56132	2.48921	2.34132	1	0.999999	0.999998	100.7
Uncharacterized protein KIAA0355	KIAA0355	O15063	956	O15063	956	S	NA	-2.37999	NA	NA	0.950468	NA	40.81
Phosphoribosylformylglycinamidine synthase	PFAS	O15067	97	O15067	97	S	-3.00982	NA	NA	0.802502	NA	0.488509	36.094
Phosphoribosylformylglycinamidine synthase	PFAS	O15067	569	O15067	569	S	NA	1.84702	1.72091	NA	0.999999	0.999937	78.736
Guanine nucleotide exchange factor DBS	MCF2L	O15068-6	935	O15068-6;O15068-8;O15068;O15068-5;O15068-4;O15068-3;O15068-2;O15068-9	935;941;965;776;933;939;968;935	S	-0.965216	0.358139	1.0071	0.987317	0.99105	0.998629	148.66
Guanine nucleotide exchange factor DBS	MCF2L	O15068-6	590	O15068-6;O15068-8;O15068;O15068-5;O15068-4;O15068-3;O15068-2;O15068-9	590;596;620;431;588;594;623;590	S	NA	-3.85315	-1.15103	1	1	1	152.74
Guanine nucleotide exchange factor DBS	MCF2L	O15068-6	559	O15068-6;O15068-8;O15068;O15068-5;O15068-4;O15068-3;O15068-2;O15068-9	559;565;589;400;557;563;592;559	S	-0.237698	0.187223	0.758871	0.999916	0.995961	0.999965	118.4
Guanine nucleotide exchange factor DBS	MCF2L	O15068-6	552	O15068-6;O15068-8;O15068;O15068-5;O15068-4;O15068-3;O15068-2;O15068-9	552;558;582;393;550;556;585;552	S	-2.24555	NA	-2.33957	0.999995	NA	0.999772	49.782
Centrosomal protein of 290 kDa	CEP290	O15078	1610	O15078;O15078-2	1610;670	S	NA	NA	-3.67629	NA	0.982463	0.948546	60.628
Serine/threonine-protein phosphatase 6 regulatory ankyrin repeat subunit A	ANKRD28	O15084-2	857	O15084-2;O15084;O15084-4;O15084-1	857;1011;1041;1044	S	-3.61837	-2.95588	-2.03813	0.999774	0.999239	0.99878	84.707
Rho guanine nucleotide exchange factor 11	ARHGEF11	O15085	150	O15085;O15085-2	150;150	S	0.784349	0.366049	0.397354	0.991498	0.99968	0.99666	89.983
Rho guanine nucleotide exchange factor 11	ARHGEF11	O15085	14	O15085;O15085-2	14;14	S	-0.527262	-1.18192	-0.461773	0.973148	0.998022	0.999343	80.835
Rho guanine nucleotide exchange factor 11	ARHGEF11	O15085	592	O15085;O15085-2	592;632	S	NA	NA	-3.21749	NA	NA	0.753514	52.66
Rho guanine nucleotide exchange factor 11	ARHGEF11	O15085	1295	O15085;O15085-2	1295;1335	S	1.77876	0.698839	2.04824	0.991607	1	0.997614	125.06
Rho guanine nucleotide exchange factor 11	ARHGEF11	O15085	1519	O15085;O15085-2	1519;1559	S	NA	-1.42882	-0.873049	NA	0.998415	0.999997	110.82
Rho guanine nucleotide exchange factor 11	ARHGEF11	O15085	251	O15085;O15085-2	251;291	S	-1.6667	1.11342	1.15646	0.937936	0.999564	0.999998	134.34
Rho guanine nucleotide exchange factor 11	ARHGEF11	O15085	255	O15085;O15085-2	255;295	S	-1.6667	0.0311146	0.449228	0.796187	0.557232	0.694622	123.09
Rho guanine nucleotide exchange factor 11	ARHGEF11	O15085	1413	O15085;O15085-2	1413;1453	S	-2.64995	-2.74336	-1.68187	0.999432	0.993181	0.996593	55.629
Rho guanine nucleotide exchange factor 11	ARHGEF11	O15085	663	O15085;O15085-2	663;703	S	-3.51746	1.21395	0.951191	1	1	1	73.523
Rho guanine nucleotide exchange factor 11	ARHGEF11	O15085	1457	O15085;O15085-2	1457;1497	S	NA	-0.00626373	0.15593	0.481969	0.97847	0.967679	116.38
Rho guanine nucleotide exchange factor 11	ARHGEF11	O15085	1458	O15085;O15085-2	1458;1498	S	3.10755	3.95481	3.88262	0.97552	0.926931	0.968798	161.9
Rho guanine nucleotide exchange factor 11	ARHGEF11	O15085	556	O15085;O15085-2	556;596	S	3.48365	3.33826	2.77947	1	0.999749	0.999995	187.02
Rho guanine nucleotide exchange factor 11	ARHGEF11	O15085	1478	O15085;O15085-2	1478;1518	S	-1.07433	-2.55211	NA	0.990142	0.998736	NA	70.228
Rho guanine nucleotide exchange factor 11	ARHGEF11	O15085	1480	O15085;O15085-2	1480;1520	S	2.54246	2.7492	2.49285	0.987995	0.998098	0.984205	144.21
T-box transcription factor TBX3	TBX3	O15119-3	438	O15119-3;O15119-2;O15119	438;418;438	S	NA	NA	0.265844	NA	0.49919	0.793113	67.056
T-box transcription factor TBX3	TBX3	O15119-3	456	O15119-3;O15119-2;O15119	456;436;456	S	NA	-0.90679	-0.475075	NA	0.984342	0.788083	65.651
Actin-related protein 2/3 complex subunit 1B	ARPC1B	O15143	310	O15143	310	S	-0.854443	1.01736	2.29763	0.967851	0.926166	0.996445	183.22
Actin-related protein 2/3 complex subunit 1B	ARPC1B	O15143	311	O15143	311	S	-0.799267	0.205877	0.352423	0.985642	0.915823	0.951049	158.76
Actin-related protein 2/3 complex subunit 1B	ARPC1B	O15143	323	O15143	323	S	NA	NA	-2.77494	NA	NA	0.999077	30.741
Actin-related protein 2/3 complex subunit 1B	ARPC1B	O15143	328	O15143	328	S	NA	-3.13589	-2.69122	NA	0.999721	0.997847	92.815
Actin-related protein 2/3 complex subunit 1B	ARPC1B	O15143	330	O15143	330	S	NA	-3.14697	-2.57911	NA	0.995837	0.999239	64.863
BET1 homolog	BET1	O15155	38	O15155	38	S	NA	-2.57304	5.04435	NA	0.919943	0.616746	24.821
BET1 homolog	BET1	O15155	50	O15155	50	S	5.31412	5.18601	5.58202	0.99987	0.999998	0.999996	115.78
Transcription intermediary factor 1-alpha	TRIM24	O15164-2	1008	O15164-2;O15164	1008;1042	S	3.41353	3.73679	3.05081	1	1	1	32.774
Transcription intermediary factor 1-alpha	TRIM24	O15164-2	710	O15164-2;O15164	710;744	S	-0.163277	NA	-0.785875	0.99999	NA	0.999328	113.85
Transcription intermediary factor 1-alpha	TRIM24	O15164-2	774	O15164-2;O15164	774;808	S	NA	NA	0.753658	0.814882	0.767957	0.682923	110.94
Transcription intermediary factor 1-alpha	TRIM24	O15164-2	777	O15164-2;O15164	777;811	S	4.4047	4.41797	3.5808	0.990552	0.982472	0.996043	175.69
Transcription intermediary factor 1-alpha	TRIM24	O15164-2	728	O15164-2;O15164	728;762	S	NA	-2.23206	-2.96939	NA	0.853001	0.54949	79.831
Transcription intermediary factor 1-alpha	TRIM24	O15164-2	737	O15164-2;O15164	737;771	S	NA	-2.23206	-1.86621	NA	0.739686	0.76309	103.82
Transcription intermediary factor 1-alpha	TRIM24	O15164-2	653	O15164-2;O15164	653;687	S	-2.46903	-2.53113	-4.80872	0.999695	0.998489	0.995552	69.04
Transcription intermediary factor 1-alpha	TRIM24	O15164-2	626	O15164-2;O15164	626;660	S	-1.52477	-1.12219	NA	0.795726	0.780704	0.329069	66.589
Axin-1	AXIN1	O15169-2	77	O15169-2;O15169	77;77	S	NA	0.475033	-1.04565	NA	0.895495	0.785088	77.708
Axin-1	AXIN1	O15169-2	217	O15169-2;O15169	217;217	S	0.852278	0.24412	0.395235	0.995384	0.99904	0.999966	255.24
Membrane-associated progesterone receptor component 2	PGRMC2	O15173	104	O15173	104	S	-1.10931	-1.74677	-0.67886	1	1	1	62.65
Membrane-associated progesterone receptor component 2	PGRMC2	O15173	90	O15173	90	S	-0.335825	-1.40876	-1.61103	0.99855	0.997598	0.986617	209.05
CTD small phosphatase-like protein	CTDSPL	O15194	33	O15194;O15194-2	33;33	S	2.49062	2.03198	2.03591	1	1	1	137.61
Zinc finger and BTB domain-containing protein 22	ZBTB22	O15209	599	O15209	599	S	-2.51089	-1.03341	-1.44755	0.979517	0.979256	0.981362	87.145
Ral guanine nucleotide dissociation stimulator-like 2	RGL2	O15211	13	O15211	13	S	-2.65926	NA	-1.76767	0.80797	NA	0.784914	99.651
WD repeat-containing protein 46	WDR46	O15213	561	O15213	561	S	NA	NA	-3.30231	NA	0.415586	0.923079	29.211
WD repeat-containing protein 46	WDR46	O15213	41	O15213	41	S	4.01823	1.66166	3.83651	0.999943	0.999751	0.99999	117.19
NF-kappa-B-repressing factor	NKRF	O15226	618	O15226	618	S	-1.13302	-0.763271	NA	0.997081	0.989431	NA	96.02
NF-kappa-B-repressing factor	NKRF	O15226	572	O15226	572	S	NA	NA	-1.55445	NA	NA	0.999999	55.872
Zinc finger protein 185	ZNF185	O15231-3	64	O15231-3;O15231	64;64	S	3.69431	3.97292	3.98775	0.989649	0.998853	0.999194	81.245
Zinc finger protein 185	ZNF185	O15231-3	466	O15231-3;O15231;O15231-2	466;465;228	S	3.8147	3.72666	3.96612	0.999564	0.998092	0.998852	195.99
Zinc finger protein 185	ZNF185	O15231-3	454	O15231-3;O15231;O15231-2	454;453;216	S	3.3248	4.48519	4.12991	0.996195	0.998309	0.99999	128.35
Zinc finger protein 185	ZNF185	O15231-3	520	O15231-3;O15231;O15231-2	520;519;282	S	2.687	4.34775	4.31066	0.991189	0.994714	0.994197	202.24
Zinc finger protein 185	ZNF185	O15231-3	206	O15231-3;O15231-2	206;66	S	3.24541	3.37999	3.29679	0.955408	0.996902	0.999209	254.04
Protein CASC3	CASC3	O15234	35	O15234	35	S	-0.821585	0.392141	NA	0.70037	0.986251	0.967138	144.86
Protein CASC3	CASC3	O15234	45	O15234	45	S	0.162861	-2.00742	0.552607	0.983691	0.883374	0.980189	205.22
Protein CASC3	CASC3	O15234	47	O15234	47	S	NA	-1.48886	NA	NA	0.974437	NA	124.59
Protein CASC3	CASC3	O15234	148	O15234	148	S	1.59544	4.49437	4.74649	0.999181	1	1	212.35
Protein CASC3	CASC3	O15234	154	O15234	154	S	NA	NA	-0.482292	NA	NA	0.894603	98.34
Protein CASC3	CASC3	O15234	125	O15234	125	S	0.309034	0.477934	0.190552	0.836813	0.894985	0.919983	177.17
Protein CASC3	CASC3	O15234	265	O15234	265	S	1.18783	2.64336	3.39253	0.998365	0.999942	0.999845	93.669
Protein RER1	RER1	O15258	6	O15258	6	S	-0.369642	-0.643494	-0.79532	0.999978	0.999809	0.999161	92.097
Protein RER1	RER1	O15258	95	O15258	95	S	-1.60229	NA	NA	0.935727	NA	0.610742	100.64
Mitogen-activated protein kinase 13	MAPK13	O15264	350	O15264	350	S	-0.206291	-0.343002	-0.327406	1	1	1	87.007
Mitogen-activated protein kinase 13	MAPK13	O15264	27	O15264	27	S	-0.462999	-0.245056	-1.03897	0.922934	0.978915	0.948559	133.31
Ataxin-7	ATXN7	O15265-2	783	O15265-2;O15265	783;783	S	NA	NA	-3.64001	NA	NA	0.845354	32.435
Ataxin-7	ATXN7	O15265-2	840	O15265-2;O15265	840;840	S	-0.46357	NA	NA	0.753026	NA	NA	74.92
Ataxin-7	ATXN7	O15265-2	905	O15265-2	905	S	NA	-1.35741	-1.30969	NA	0.949904	0.978596	88.205
Serine palmitoyltransferase 1	SPTLC1	O15269	90	O15269	90	S	NA	-2.41872	NA	NA	0.891715	NA	30.909
Protein phosphatase 1D	PPM1D	O15297	85	O15297	85	S	NA	0.288368	0.248899	0.934929	0.999707	0.999979	111.23
Protein phosphatase 1D	PPM1D	O15297	40	O15297	40	S	0.208261	-0.629597	-0.585896	0.999765	0.998986	0.973214	130.78
Protein phosphatase 1D	PPM1D	O15297	97	O15297	97	S	NA	-1.83437	NA	NA	0.750056	NA	75.453
Protein phosphatase 1D	PPM1D	O15297	432	O15297	432	S	NA	-1.09559	-0.564684	NA	1	1	75.531
DNA-directed RNA polymerase III subunit RPC7	POLR3G	O15318	157	O15318	157	S	0.509497	NA	NA	1	NA	NA	269.97
cTAGE family member 5	CTAGE5	O15320-8	456	O15320-8;O15320-4;O15320-3;O15320;O15320-6;O15320-5	456;536;507;536;461;541	S	2.42158	1.61084	2.11738	0.999994	0.999985	0.999978	158.97
cTAGE family member 5	CTAGE5	O15320-8	514	O15320-8;O15320-4;O15320-3;O15320;O15320-6;O15320-5;O15320-7;O15320-2	514;594;565;594;519;599;522;551	S	NA	1.13977	NA	0.983872	0.98827	0.939399	148.53
cTAGE family member 5	CTAGE5	O15320-8	516	O15320-8;O15320-4;O15320-3;O15320;O15320-6;O15320-5;O15320-7;O15320-2	516;596;567;596;521;601;524;553	S	0.565857	1.93409	1.93086	0.997951	0.999034	0.994005	172.31
cTAGE family member 5	CTAGE5	O15320-8	36	O15320-8;O15320-4;O15320-3;O15320;O15320-7;O15320-2	36;116;87;116;87;116	S	NA	-1.36825	-2.34099	NA	0.999432	0.969188	114.07
cTAGE family member 5;cTAGE family member 2	CTAGE5;CTAGE1	O15320-8	555	O15320-8;O15320-4;O15320-3;O15320;O15320-6;O15320-5;O15320-7;O15320-2;Q96RT6	555;635;606;635;560;640;563;592;604	S	4.40147	3.77409	4.62863	1	1	1	112.2
cTAGE family member 5	CTAGE5	O15320-8	479	O15320-8;O15320-4;O15320-3;O15320;O15320-6;O15320-5;O15320-7;O15320-2	479;559;530;559;484;564;487;516	S	NA	NA	-1.6594	NA	NA	0.999945	40.159
cTAGE family member 5;cTAGE family member 4;cTAGE family member 6;cTAGE family member 8;cTAGE family member 9	CTAGE5;CTAGE4;CTAGE6;CTAGE8;CTAGE9	O15320-8	57	O15320-8;O15320-4;O15320-3;O15320;O15320-6;O15320-5;O15320-7;O15320-2;Q8IX94;Q86UF2;P0CG41;A4FU28	57;137;108;137;62;142;108;137;138;138;138;138	S	0.902435	1.16166	1.1627	0.93381	0.799884	0.974787	184.59
cTAGE family member 5;cTAGE family member 4;cTAGE family member 6;cTAGE family member 8;cTAGE family member 9	CTAGE5;CTAGE4;CTAGE6;CTAGE8;CTAGE9	O15320-8	59	O15320-8;O15320-4;O15320-3;O15320;O15320-6;O15320-5;O15320-7;O15320-2;Q8IX94;Q86UF2;P0CG41;A4FU28	59;139;110;139;64;144;110;139;140;140;140;140	S	-0.693378	-1.92945	-2.10759	0.99772	0.999889	0.999791	239.01
cTAGE family member 5;cTAGE family member 2	CTAGE5;CTAGE1	O15320-8	567	O15320-8;O15320-4;O15320-3;O15320;O15320-6;O15320-5;O15320-7;O15320-2;Q96RT6	567;647;618;647;572;652;575;604;616	S	-1.92237	-2.56143	-3.29489	0.999969	0.999927	0.999996	26.318
Midline-1	MID1	O15344-2	92	O15344-2;O15344	92;92	S	1.64154	1.70628	1.16112	0.999875	0.99016	0.989133	101.2
Midline-1	MID1	O15344-2	96	O15344-2;O15344	96;96	S	2.91114	1.9768	2.5791	0.999584	0.994453	0.962975	133.61
High mobility group protein B3	HMGB3	O15347	98	O15347	98	S	NA	-3.49293	NA	NA	0.999907	NA	54.406
Tumor protein p73	TP73	O15350-4	333	O15350-4;O15350-10;O15350-9;O15350-3;O15350-2;O15350-6;O15350-5;O15350-8;O15350	333;284;284;333;333;333;333;284;333	S	-0.216353	-0.75477	-0.560003	1	1	1	64.911
Protein phosphatase 1G	PPM1G	O15355	215	O15355	215	S	-0.975895	-1.68111	NA	0.748253	0.857337	NA	110.57
Phosphatidylinositol 3,4,5-trisphosphate 5-phosphatase 2	INPPL1	O15357	132	O15357	132	S	2.47099	1.45052	2.0183	1	1	1	197
Phosphatidylinositol 3,4,5-trisphosphate 5-phosphatase 2	INPPL1	O15357	1003	O15357;O15357-2	1003;761	S	-2.73847	NA	-2.57744	0.99476	NA	0.993383	70.897
Eukaryotic translation initiation factor 3 subunit H	EIF3H	O15372	183	O15372	183	S	0.847164	0.598249	0.559992	1	1	1	138.79
Eukaryotic translation initiation factor 3 subunit H	EIF3H	O15372	222	O15372	222	S	-0.738628	NA	NA	0.999169	NA	NA	45.887
Glutamate receptor ionotropic, NMDA 2D	GRIN2D	O15399	1271	O15399	1271	S	NA	-3.83836	-3.84774	NA	0.999645	0.998551	45.971
Syntaxin-7	STX7	O15400-2	129	O15400-2;O15400	129;129	S	0.231318	NA	0.403913	0.885639	0.996627	0.991078	152.67
Syntaxin-7	STX7	O15400-2	131	O15400-2;O15400	131;131	S	-1.26314	-1.07308	-1.2412	0.989156	0.999934	0.999615	118.12
Syntaxin-7	STX7	O15400-2	75	O15400-2;O15400	75;75	S	NA	NA	-2.87378	NA	NA	0.999994	68.128
Syntaxin-7	STX7	O15400-2	45	O15400-2;O15400	45;45	S	-2.37086	NA	NA	0.989395	NA	NA	107.91
Forkhead box protein P2	FOXP2	O15409	591	O15409;O15409-4;O15409-2	591;616;499	S	NA	-2.36567	-3.34207	NA	0.951317	0.884746	27.321
Forkhead box protein P2	FOXP2	O15409	75	O15409;O15409-4;O15409-7;O15409-6;O15409-8;O15409-5	75;75;75;75;75;75	S	NA	-2.30849	-2.04617	NA	0.973777	0.75316	61.988
Trinucleotide repeat-containing gene 18 protein	TNRC18	O15417	1857	O15417;O15417-2	1857;1857	S	-0.927168	-1.59559	-1.74295	1	1	1	150.87
Trinucleotide repeat-containing gene 18 protein	TNRC18	O15417	999	O15417;O15417-2	999;999	S	NA	0.310959	0.628712	NA	1	1	20.23
Trinucleotide repeat-containing gene 18 protein	TNRC18	O15417	991	O15417;O15417-2	991;991	S	-0.975676	0.44482	0.312563	0.999679	1	1	61.989
Trinucleotide repeat-containing gene 18 protein	TNRC18	O15417	995	O15417;O15417-2	995;995	S	NA	0.0293865	0.312563	NA	1	1	59.848
Trinucleotide repeat-containing gene 18 protein	TNRC18	O15417	2033	O15417;O15417-2	2033;2033	S	0.866463	-0.0716209	-0.206558	1	1	1	58.752
Trinucleotide repeat-containing gene 18 protein	TNRC18	O15417	1957	O15417;O15417-2	1957;1957	S	0.69001	NA	NA	0.998927	NA	NA	145.05
Trinucleotide repeat-containing gene 18 protein	TNRC18	O15417	2292	O15417	2292	S	NA	NA	-2.75597	NA	NA	0.999082	66.169
Trinucleotide repeat-containing gene 18 protein	TNRC18	O15417	263	O15417;O15417-2	263;263	S	1.45884	0.89576	0.906713	1	1	1	120.23
Trinucleotide repeat-containing gene 18 protein	TNRC18	O15417	1127	O15417;O15417-2;O15417-3	1127;1127;63	S	1.96872	2.30686	2.34788	1	1	1	121.15
Trinucleotide repeat-containing gene 18 protein	TNRC18	O15417	1136	O15417;O15417-2;O15417-3	1136;1136;72	S	2.7683	2.8016	3.17724	0.954333	0.973471	0.996057	93.269
Trinucleotide repeat-containing gene 18 protein	TNRC18	O15417	1038	O15417;O15417-2	1038;1038	S	1.01827	2.02104	2.07332	0.799182	0.922312	0.985377	83.291
Trinucleotide repeat-containing gene 18 protein	TNRC18	O15417	1644	O15417;O15417-2	1644;1644	S	NA	NA	-1.49388	NA	NA	1	42.817
Trinucleotide repeat-containing gene 18 protein	TNRC18	O15417	2771	O15417	2771	S	NA	NA	-2.15812	1	NA	1	84.692
Trinucleotide repeat-containing gene 18 protein	TNRC18	O15417	1359	O15417;O15417-2;O15417-3	1359;1359;295	S	1.76354	2.53282	1.32445	1	1	1	109.32
Trinucleotide repeat-containing gene 18 protein	TNRC18	O15417	1540	O15417;O15417-2	1540;1540	S	0.0762577	-1.42886	-1.87647	0.999655	0.999798	0.999777	90.252
Monocarboxylate transporter 4	SLC16A3	O15427	464	O15427	464	S	NA	2.24903	2.56404	NA	0.961947	0.961744	210.42
Monocarboxylate transporter 4	SLC16A3	O15427	436	O15427	436	S	-3.03682	3.12861	2.72538	1	1	1	74.318
Canalicular multispecific organic anion transporter 2	ABCC3	O15438-2	911	O15438-2;O15438	911;911	S	-1.36933	-1.665	-1.28964	0.774789	0.777837	0.800591	70.636
Multidrug resistance-associated protein 4	ABCC4	O15439-2	655	O15439-2;O15439	655;655	S	1.41596	0.444929	0.664801	0.998126	0.997882	0.999339	156.98
Multidrug resistance-associated protein 4	ABCC4	O15439-2	668	O15439-2;O15439	668;668	S	NA	-2.31748	-1.90131	NA	0.620455	0.870157	77.921
Multidrug resistance-associated protein 5	ABCC5	O15440	505	O15440	505	S	NA	-2.14624	-0.724302	NA	0.9577	0.752612	155.03
Multidrug resistance-associated protein 5	ABCC5	O15440	509	O15440	509	S	0.487001	1.62219	0.865662	0.944313	0.999997	0.999727	182.8
DNA-directed RNA polymerase I subunit RPA34	CD3EAP	O15446	25	O15446;O15446-2	25;27	S	1.42273	0.158445	-2.31228	0.659058	0.806685	0.616461	97.701
DNA-directed RNA polymerase I subunit RPA34	CD3EAP	O15446	128	O15446;O15446-2	128;130	S	2.24583	1.59929	3.60102	0.808215	0.929875	0.966723	146.58
DNA-directed RNA polymerase I subunit RPA34	CD3EAP	O15446	136	O15446;O15446-2	136;138	S	2.84092	2.9954	4.17326	0.999999	0.999994	0.999986	196.16
DNA-directed RNA polymerase I subunit RPA34	CD3EAP	O15446	285	O15446;O15446-2	285;287	S	4.40259	3.67703	3.39239	0.949457	0.918028	0.944738	280.53
DNA-directed RNA polymerase I subunit RPA34	CD3EAP	O15446	172	O15446;O15446-2	172;174	S	1.06344	1.01055	0.440603	0.924961	0.795088	0.745772	103.67
Melanoma-associated antigen B2	MAGEB2	O15479	77	O15479	77	S	0.883443	0.059351	-0.365547	0.793793	0.635898	0.688835	177.96
Melanoma-associated antigen B2	MAGEB2	O15479	78	O15479	78	S	-2.24676	-0.751244	NA	0.754717	0.770465	0.477957	157.52
Melanoma-associated antigen B2	MAGEB2	O15479	117	O15479	117	S	NA	NA	-1.80324	0.77094	NA	0.997979	126.47
Melanoma-associated antigen B2	MAGEB2	O15479	105	O15479	105	S	1.70407	2.03227	2.3515	0.995928	0.982937	0.962433	235.13
Melanoma-associated antigen B2	MAGEB2	O15479	107	O15479	107	S	-0.815084	-2.21454	-0.613945	0.599739	0.999918	0.999851	39.874
Nucleoporin-like protein 2	NUPL2	O15504	106	O15504;O15504-2	106;106	S	NA	-0.699055	-2.60316	NA	0.968927	0.87586	121
Actin-related protein 2/3 complex subunit 5	ARPC5	O15511	140	O15511;O15511-2	140;143	S	-3.12499	NA	NA	1	NA	NA	54.857
Circadian locomoter output cycles protein kaput	CLOCK	O15516	427	O15516	427	S	NA	NA	-1.33165	NA	NA	0.97074	78.333
Homeobox protein Nkx-2.8	NKX2-8	O15522	76	O15522	76	S	-0.426159	-0.220707	0.415514	0.997479	0.999795	0.999378	128.6
Transcription factor MafG	MAFG	O15525	124	O15525	124	S	-1.36892	-0.311272	0.416393	0.967548	0.998505	0.999615	61.101
3-phosphoinositide-dependent protein kinase 1;Putative 3-phosphoinositide-dependent protein kinase 2	PDPK1;PDPK2	O15530	241	O15530;Q6A1A2;O15530-4;O15530-2	241;214;114;191	S	0.759226	5.12939	5.19145	0.999995	0.999937	0.999985	140
3-phosphoinositide-dependent protein kinase 1;Putative 3-phosphoinositide-dependent protein kinase 2	PDPK1;PDPK2	O15530	36	O15530;Q6A1A2;O15530-4;O15530-3	36;9;36;36	S	NA	NA	0.554506	0.497468	NA	0.879596	102.6
Period circadian protein homolog 1	PER1	O15534	1006	O15534	1006	S	-1.06552	-0.605787	-0.864473	0.499984	0.788138	0.819193	82.255
Period circadian protein homolog 1	PER1	O15534	592	O15534	592	S	NA	-0.212906	0.160271	NA	0.978585	0.984839	65.135
Period circadian protein homolog 1	PER1	O15534	979	O15534	979	S	-2.62769	-0.14419	-1.40488	0.53496	1	1	147.25
Period circadian protein homolog 1	PER1	O15534	980	O15534	980	S	-2.62769	-0.14419	-1.40488	0.839812	1	1	181.35
Period circadian protein homolog 1	PER1	O15534	830	O15534	830	S	NA	NA	NA	NA	1	NA	98.779
Period circadian protein homolog 1	PER1	O15534	815	O15534	815	S	-1.81299	NA	NA	0.99943	NA	NA	141.38
Period circadian protein homolog 1	PER1	O15534	687	O15534	687	S	-2.33234	NA	-1.18406	0.982282	NA	0.999521	80.881
Period circadian protein homolog 1	PER1	O15534	704	O15534	704	S	2.68466	2.61791	2.62007	0.999545	0.999433	0.99982	175.89
RING finger protein 113A	RNF113A	O15541	84	O15541	84	S	NA	2.36897	3.14437	NA	1	0.999985	170.26
RING finger protein 113A	RNF113A	O15541	85	O15541	85	S	NA	2.36897	3.14437	NA	1	0.999985	170.26
RING finger protein 113A	RNF113A	O15541	253	O15541	253	S	-0.306429	-0.612789	-0.201807	1	1	0.999632	144.55
Lysine-specific demethylase 6A	KDM6A	O15550	818	O15550	818	S	-2.43668	0.20471	0.0205746	0.708132	0.819318	0.972677	118.45
Lysine-specific demethylase 6A	KDM6A	O15550	829	O15550	829	S	0.367958	1.08262	1.02488	0.848204	0.881285	0.862433	131.05
Claudin-3	CLDN3	O15551	209	O15551	209	S	-0.473661	0.52482	-0.0887833	0.911506	0.997786	0.996777	117.23
Claudin-3	CLDN3	O15551	199	O15551	199	S	NA	-2.73697	-2.8875	NA	0.989079	0.998992	42.982
Putative pre-mRNA-splicing factor ATP-dependent RNA helicase DHX15	DHX15	O43143	164	O43143	164	S	NA	NA	-1.94161	NA	NA	0.788441	76.553
Putative pre-mRNA-splicing factor ATP-dependent RNA helicase DHX15	DHX15	O43143	15	O43143	15	S	NA	-3.45716	NA	NA	0.999998	0.999926	61.478
Putative pre-mRNA-splicing factor ATP-dependent RNA helicase DHX15	DHX15	O43143	505	O43143	505	S	-1.91912	-2.86257	-2.35458	0.999999	0.999906	0.999997	82.729
Putative pre-mRNA-splicing factor ATP-dependent RNA helicase DHX15	DHX15	O43143	509	O43143	509	S	-2.3898	-3.30827	-2.64312	0.999996	0.999689	0.999332	57.326
Zinc finger ZZ-type and EF-hand domain-containing protein 1	ZZEF1	O43149	2444	O43149	2444	S	2.01099	1.53404	0.954754	0.681526	0.810822	0.784295	106.12
Zinc finger ZZ-type and EF-hand domain-containing protein 1	ZZEF1	O43149	1518	O43149;O43149-2	1518;1518	S	NA	0.961029	2.21595	0.796424	0.878067	0.715338	129.78
Zinc finger ZZ-type and EF-hand domain-containing protein 1	ZZEF1	O43149	240	O43149;O43149-2;O43149-3	240;240;240	S	-2.11167	-1.38467	NA	1	1	NA	60.107
Arf-GAP with SH3 domain, ANK repeat and PH domain-containing protein 2	ASAP2	O43150-2	701	O43150;O43150-2	701;701	S	-0.084652	-1.13179	-0.908588	1	1	1	142.69
Arf-GAP with SH3 domain, ANK repeat and PH domain-containing protein 2	ASAP2	O43150	822	O43150	822	S	-1.96026	-2.58178	NA	0.855194	0.976162	NA	63.188
TELO2-interacting protein 1 homolog	TTI1	O43156	459	O43156	459	S	-0.560616	0.358374	0.548399	1	1	1	151.2
Ribosomal RNA-processing protein 8	RRP8	O43159	62	O43159	62	S	0.207298	1.71323	2.41061	0.998814	0.961809	0.999752	243.84
Ribosomal RNA-processing protein 8	RRP8	O43159	64	O43159	64	S	0.207298	1.71323	2.41061	0.999962	0.995666	0.999996	243.84
Ribosomal RNA-processing protein 8	RRP8	O43159	126	O43159	126	S	-1.45385	-1.21624	-0.950235	0.996455	0.998182	0.990939	139.46
Ribosomal RNA-processing protein 8	RRP8	O43159	104	O43159	104	S	NA	NA	-2.08805	1	1	1	130.78
Ribosomal RNA-processing protein 8	RRP8	O43159	106	O43159	106	S	NA	-3.54897	NA	1	1	1	130.78
Ribosomal RNA-processing protein 8	RRP8	O43159	223	O43159	223	S	2.5018	1.90876	2.85205	1	0.999999	1	106.59
E3 ubiquitin-protein ligase Praja-2	PJA2	O43164-2	323	O43164-2;O43164	323;323	S	-3.22358	NA	-1.57167	0.917308	0.750455	0.990719	150.24
E3 ubiquitin-protein ligase Praja-2	PJA2	O43164-2	309	O43164-2;O43164	309;309	S	-0.272221	-1.39816	NA	0.857276	0.56321	NA	151.42
E3 ubiquitin-protein ligase Praja-2	PJA2	O43164-2	253	O43164-2;O43164	253;253	S	0.896986	NA	NA	1	NA	NA	114.77
Signal-induced proliferation-associated 1-like protein 1	SIPA1L1	O43166-2	1582	O43166-2;O43166	1582;1603	S	NA	-1.37026	0.188234	NA	0.999999	0.999986	83.942
Signal-induced proliferation-associated 1-like protein 1	SIPA1L1	O43166-2	1507	O43166-2;O43166	1507;1528	S	1.61886	1.07817	-0.5303	0.99006	0.999956	0.996802	112.26
Signal-induced proliferation-associated 1-like protein 1	SIPA1L1	O43166-2	208	O43166-2;O43166	208;208	S	-0.652149	0.731438	NA	0.885356	0.75138	0.243363	188.99
Signal-induced proliferation-associated 1-like protein 1	SIPA1L1	O43166-2	1544	O43166-2;O43166	1544;1565	S	-1.91026	1.12258	0.725086	0.953938	0.971162	0.904369	113.76
Signal-induced proliferation-associated 1-like protein 1	SIPA1L1	O43166-2	1547	O43166-2;O43166	1547;1568	S	-1.84659	1.16146	0.175427	0.898989	0.994645	0.993402	141.19
Signal-induced proliferation-associated 1-like protein 1	SIPA1L1	O43166-2	311	O43166-2;O43166	311;311	S	NA	NA	NA	NA	0.786188	NA	39.973
Signal-induced proliferation-associated 1-like protein 1	SIPA1L1	O43166-2	255	O43166-2;O43166	255;255	S	-2.79281	-1.41225	-1.78851	0.711434	0.928459	0.77978	106.23
Signal-induced proliferation-associated 1-like protein 1	SIPA1L1	O43166-2	1487	O43166-2;O43166	1487;1508	S	NA	0.699299	NA	NA	1	NA	116.56
Signal-induced proliferation-associated 1-like protein 1	SIPA1L1	O43166-2	1410	O43166-2;O43166	1410;1431	S	NA	-1.06152	-1.44264	NA	0.999869	0.999994	56.046
Signal-induced proliferation-associated 1-like protein 1	SIPA1L1	O43166-2	1412	O43166-2;O43166	1412;1433	S	0.283808	1.8717	0.942741	0.998694	0.998081	0.991853	149.57
Signal-induced proliferation-associated 1-like protein 1	SIPA1L1	O43166-2	1528	O43166-2;O43166	1528;1549	S	-0.245361	-1.18358	-2.10752	0.998806	0.999754	0.998089	216.15
Signal-induced proliferation-associated 1-like protein 1	SIPA1L1	O43166-2	1372	O43166-2;O43166	1372;1393	S	0.0536423	NA	NA	0.999053	NA	0.532568	118.45
Signal-induced proliferation-associated 1-like protein 1	SIPA1L1	O43166-2	1149	O43166-2;O43166	1149;1149	S	NA	0.0770321	-0.340653	0.866669	0.961021	0.602049	132.2
Signal-induced proliferation-associated 1-like protein 1	SIPA1L1	O43166-2	1151	O43166-2;O43166	1151;1151	S	NA	-1.64312	-1.66357	0.4989	0.616099	0.934134	124.62
Signal-induced proliferation-associated 1-like protein 1	SIPA1L1	O43166-2	1249	O43166-2;O43166	1249;1270	S	-0.481314	1.06543	0.907732	1	1	1	185.15
Signal-induced proliferation-associated 1-like protein 1	SIPA1L1	O43166-2	1127	O43166-2;O43166	1127;1127	S	-3.57824	NA	NA	0.926306	NA	0.480698	59.343
Signal-induced proliferation-associated 1-like protein 1	SIPA1L1	O43166-2	288	O43166-2;O43166	288;288	S	-0.650951	1.81049	1.86522	0.997352	0.994984	0.970808	106.2
Signal-induced proliferation-associated 1-like protein 1	SIPA1L1	O43166-2	1181	O43166-2;O43166	1181;1181	S	0.629885	NA	NA	0.999487	NA	NA	23.485
Signal-induced proliferation-associated 1-like protein 1	SIPA1L1	O43166-2	1116	O43166-2;O43166	1116;1116	S	-2.42102	-3.00844	-2.29302	0.796022	0.77239	0.935688	47.136
Signal-induced proliferation-associated 1-like protein 1	SIPA1L1	O43166-2	1626	O43166-2;O43166	1626;1647	S	NA	-0.960032	-1.8111	NA	0.862377	0.576457	81.696
Signal-induced proliferation-associated 1-like protein 1	SIPA1L1	O43166-2	1629	O43166-2;O43166	1629;1650	S	NA	-0.960032	-0.965572	NA	0.878362	0.787686	81.696
Signal-induced proliferation-associated 1-like protein 1	SIPA1L1	O43166-2	318	O43166-2;O43166	318;318	S	-0.0907135	NA	NA	0.987772	NA	NA	48.652
Signal-induced proliferation-associated 1-like protein 1	SIPA1L1	O43166-2	1564	O43166-2;O43166	1564;1585	S	3.57554	2.8428	2.80092	0.999961	0.999998	0.999962	198.52
Signal-induced proliferation-associated 1-like protein 1	SIPA1L1	O43166-2	1567	O43166-2;O43166	1567;1588	S	NA	NA	-2.66828	NA	NA	0.987393	141.6
Signal-induced proliferation-associated 1-like protein 1	SIPA1L1	O43166-2	1234	O43166-2;O43166	1234;1255	S	1.9773	1.27039	0.989763	0.970126	0.972801	0.948064	56.985
Zinc finger and BTB domain-containing protein 24	ZBTB24	O43167-2	134	O43167-2;O43167	134;134	S	NA	NA	0.164337	NA	0.482792	0.816615	154.79
Cytochrome b5 type B	CYB5B	O43169	19	O43169	19	S	-0.930706	0.102179	0.49712	0.919791	0.951624	0.91913	168.16
Cytochrome b5 type B	CYB5B	O43169	33	O43169	33	S	NA	-2.34274	NA	NA	1	NA	130.19
Cytochrome b5 type B	CYB5B	O43169	98	O43169	98	S	-1.49607	NA	NA	0.919465	NA	NA	45.723
U4/U6 small nuclear ribonucleoprotein Prp4	PRPF4	O43172-2	482	O43172-2;O43172	482;483	S	-1.86372	0.011301	0.209715	1	1	0.999964	151.19
D-3-phosphoglycerate dehydrogenase	PHGDH	O43175	349	O43175	349	S	NA	-3.56389	-3.73099	NA	1	1	72.348
D-3-phosphoglycerate dehydrogenase	PHGDH	O43175	362	O43175	362	S	-0.527308	NA	-0.393671	0.861901	0.425076	0.830868	104.23
D-3-phosphoglycerate dehydrogenase	PHGDH	O43175	371	O43175	371	S	-3.07942	NA	NA	1	NA	NA	200.25
D-3-phosphoglycerate dehydrogenase	PHGDH	O43175	14	O43175	14	S	-1.86586	-2.39643	NA	0.999155	0.978759	NA	99.845
Interleukin-1 receptor-associated kinase-like 2	IRAK2	O43187	619	O43187	619	S	NA	NA	-3.24812	NA	NA	1	60.623
PHD finger protein 1	PHF1	O43189	420	O43189	420	S	NA	NA	-0.323673	0.494684	NA	0.810381	95.142
PHD finger protein 1	PHF1	O43189	515	O43189	515	S	NA	-1.07948	-1.81672	NA	0.996661	0.996012	64.923
PHD finger protein 1	PHF1	O43189	20	O43189;O43189-2	20;20	S	-1.2239	-0.414345	0.233753	0.960145	0.884467	0.901001	165.69
PHD finger protein 1	PHF1	O43189	522	O43189	522	S	NA	NA	-1.62436	NA	NA	0.993461	12.771
G-protein coupled receptor 39	GPR39	O43194	396	O43194	396	S	NA	-0.937897	NA	NA	1	NA	61.698
Septin-4	42982	O43236-5	178	O43236-5;O43236-2;O43236-3;O43236;O43236-4	178;306;317;325;340	S	NA	-0.255314	-0.0341721	NA	0.99989	0.999703	81.299
Cytoplasmic dynein 1 light intermediate chain 2	DYNC1LI2	O43237	383	O43237	383	S	-0.13888	NA	NA	0.985024	0.998334	0.92927	118.16
Cytoplasmic dynein 1 light intermediate chain 2	DYNC1LI2	O43237	194	O43237	194	S	NA	1.00154	-0.572018	1	1	1	129.87
Cytoplasmic dynein 1 light intermediate chain 2	DYNC1LI2	O43237	407	O43237	407	S	3.22457	NA	NA	0.809543	0.261593	0.38065	81.11
Cytoplasmic dynein 1 light intermediate chain 2	DYNC1LI2	O43237	443	O43237	443	S	0.857197	1.56246	1.1407	0.981175	0.998711	0.8762	121.96
Cytoplasmic dynein 1 light intermediate chain 2	DYNC1LI2	O43237	446	O43237	446	S	NA	0.270138	-3.08257	0.98909	0.980442	0.989253	93.02
Bifunctional 3'-phosphoadenosine 5'-phosphosulfate synthase 1;Sulfate adenylyltransferase;Adenylyl-sulfate kinase	PAPSS1	O43252	231	O43252	231	S	-2.96882	-3.21391	-1.94319	0.999609	0.994661	0.99982	54.187
U4/U6.U5 tri-snRNP-associated protein 1	SART1	O43290	448	O43290	448	S	0.941261	4.18675	4.33056	1	1	1	150.9
U4/U6.U5 tri-snRNP-associated protein 1	SART1	O43290	332	O43290	332	S	-1.21477	0.49935	-0.247665	0.889867	0.999609	0.986468	145.6
U4/U6.U5 tri-snRNP-associated protein 1	SART1	O43290	474	O43290	474	S	NA	-0.937983	-0.496923	NA	1	1	70.5
U4/U6.U5 tri-snRNP-associated protein 1	SART1	O43290	486	O43290	486	S	NA	-0.937983	-0.105425	NA	1	1	70.5
Kunitz-type protease inhibitor 2	SPINT2	O43291	237	O43291	237	S	-1.63759	NA	-1.04681	0.747728	0.720075	0.953136	118.52
Kunitz-type protease inhibitor 2	SPINT2	O43291	238	O43291	238	S	-3.06712	NA	NA	0.982254	NA	NA	53.809
Death-associated protein kinase 3	DAPK3	O43293	312	O43293	312	S	-0.0883637	0.567308	0.569716	0.81584	0.812482	0.801326	143.39
Transforming growth factor beta-1-induced transcript 1 protein	TGFB1I1	O43294-2	120	O43294-2;O43294	120;137	S	0.857197	1.96045	2.267	0.999627	0.999936	0.998796	93.335
Transforming growth factor beta-1-induced transcript 1 protein	TGFB1I1	O43294-2	386	O43294-2;O43294	386;403	S	-0.818834	NA	NA	0.965301	NA	NA	57.362
Transforming growth factor beta-1-induced transcript 1 protein	TGFB1I1	O43294-2	51	O43294-2;O43294	51;68	S	0.0245895	0.77236	-0.591545	0.999996	0.997316	0.999975	96.24
SLIT-ROBO Rho GTPase-activating protein 3	SRGAP3	O43295-2	871	O43295-2;O43295	871;895	S	NA	-1.11871	NA	NA	0.798274	NA	56.577
Heat shock 70 kDa protein 12A	HSPA12A	O43301	22	O43301	22	S	NA	-1.99253	2.28639	0.499617	0.999803	0.94816	110.74
Heat shock 70 kDa protein 12A	HSPA12A	O43301	23	O43301	23	S	1.63009	2.16269	2.28639	0.57662	0.999892	0.930468	117.9
Centriolar coiled-coil protein of 110 kDa	CCP110	O43303-2	170	O43303-2;O43303	170;170	S	-2.33771	-1.26829	-1.78613	1	1	0.99996	78.93
Centriolar coiled-coil protein of 110 kDa	CCP110	O43303-2	372	O43303-2;O43303	372;372	S	-0.409708	NA	NA	0.987194	NA	NA	123.4
Centriolar coiled-coil protein of 110 kDa	CCP110	O43303-2	400	O43303-2;O43303	400;400	S	2.52531	1.90313	1.98395	1	1	1	136.83
Centriolar coiled-coil protein of 110 kDa	CCP110	O43303-2	918	O43303-2;O43303	918;918	S	-1.57647	NA	-3.10071	0.997712	NA	0.940226	95.431
Adenylate cyclase type 6	ADCY6	O43306-2	54	O43306-2;O43306	54;54	S	-0.791491	-1.46159	-1.69645	0.958736	0.877811	0.797115	71.011
CBP80/20-dependent translation initiation factor	CTIF	O43310	299	O43310;O43310-2;O43310-3	299;299;251	S	NA	1.50621	1.58741	NA	0.997251	0.969716	124.29
CBP80/20-dependent translation initiation factor	CTIF	O43310	328	O43310;O43310-2;O43310-3	328;328;280	S	NA	0.116728	NA	NA	1	1	50.331
CBP80/20-dependent translation initiation factor	CTIF	O43310	18	O43310;O43310-2	18;18	S	NA	0.778822	NA	NA	1	NA	66.627
ATM interactor	ATMIN	O43313-2	572	O43313-2;O43313	572;728	S	NA	-1.08534	-1.78861	NA	0.77215	0.702441	135.17
ATM interactor	ATMIN	O43313-2	576	O43313-2;O43313	576;732	S	NA	-1.08534	-1.78861	NA	0.791393	0.691908	135.17
Inositol hexakisphosphate and diphosphoinositol-pentakisphosphate kinase 2	PPIP5K2	O43314	1108	O43314	1108	S	-1.70893	-0.847918	-0.828974	0.995856	0.967154	0.999961	62.293
Inositol hexakisphosphate and diphosphoinositol-pentakisphosphate kinase 2	PPIP5K2	O43314	812	O43314;O43314-2	812;812	S	NA	-3.28856	NA	NA	1	NA	31.693
Inositol hexakisphosphate and diphosphoinositol-pentakisphosphate kinase 2	PPIP5K2	O43314	1180	O43314;O43314-2	1180;1159	S	NA	NA	-0.953585	0.999996	0.975941	0.995888	85.471
Inositol hexakisphosphate and diphosphoinositol-pentakisphosphate kinase 2	PPIP5K2	O43314	1091	O43314	1091	S	NA	NA	NA	NA	NA	0.785697	57.405
Inositol hexakisphosphate and diphosphoinositol-pentakisphosphate kinase 2	PPIP5K2	O43314	1074	O43314;O43314-2	1074;1074	S	1.38278	1.63419	1.60367	0.931094	0.883206	0.925529	158.05
Inositol hexakisphosphate and diphosphoinositol-pentakisphosphate kinase 2	PPIP5K2	O43314	1006	O43314;O43314-2	1006;1006	S	-0.0384789	0.394417	0.682558	1	0.999999	1	121.13
Inositol hexakisphosphate and diphosphoinositol-pentakisphosphate kinase 2	PPIP5K2	O43314	1016	O43314;O43314-2	1016;1016	S	NA	NA	-1.45393	NA	NA	0.938246	100.33
Inositol hexakisphosphate and diphosphoinositol-pentakisphosphate kinase 2	PPIP5K2	O43314	223	O43314;O43314-2	223;223	S	NA	-1.13901	-1.15426	NA	0.994494	0.999814	89.311
Inositol hexakisphosphate and diphosphoinositol-pentakisphosphate kinase 2	PPIP5K2	O43314	493	O43314;O43314-2	493;493	S	1.52856	1.02148	2.91382	0.994914	0.973549	0.644298	124.93
Mitogen-activated protein kinase kinase kinase 7	MAP3K7	O43318-3	375	O43318-3;O43318;O43318-4;O43318-2	375;375;375;375	S	-0.59483	-0.01091	-0.14613	0.704912	0.91141	0.762557	95.055
Mitogen-activated protein kinase kinase kinase 7	MAP3K7	O43318-3	417	O43318-3;O43318	417;417	S	NA	-1.04	-0.14282	NA	0.828837	0.969646	191.89
Mitogen-activated protein kinase kinase kinase 7	MAP3K7	O43318-3	389	O43318-3;O43318;O43318-4;O43318-2	389;389;389;389	S	NA	-2.2882	NA	NA	0.999917	NA	79.58
Mitogen-activated protein kinase kinase kinase 7	MAP3K7	O43318-3	367	O43318-3;O43318;O43318-4;O43318-2	367;367;367;367	S	0.150175	NA	NA	0.954781	NA	NA	44.901
Mitogen-activated protein kinase kinase kinase 7	MAP3K7	O43318-3	439	O43318-3;O43318;O43318-4;O43318-2	439;439;412;412	S	5.6029	5.91027	5.76798	1	0.999973	0.999997	225.82
Eukaryotic translation elongation factor 1 epsilon-1	EEF1E1	O43324	63	O43324	63	S	NA	NA	-3.77026	NA	NA	0.777981	35.789
RNA-binding protein Musashi homolog 1	MSI1	O43347	191	O43347	191	S	-0.36585	-0.961138	-2.35218	0.999532	0.980943	0.996026	68.811
Receptor-interacting serine/threonine-protein kinase 2	RIPK2	O43353-2	256	O43353-2;O43353	256;393	S	1.04099	0.264299	0.559196	0.999975	0.999953	0.999986	131.66
Receptor-interacting serine/threonine-protein kinase 2	RIPK2	O43353-2	226	O43353-2;O43353	226;363	S	0.673271	1.43976	1.39015	0.999989	1	1	80.329
Receptor-interacting serine/threonine-protein kinase 2	RIPK2	O43353-2	392	O43353-2;O43353	392;529	S	-3.31011	-1.69556	-2.82429	0.85948	0.963775	0.783167	95.31
Receptor-interacting serine/threonine-protein kinase 2	RIPK2	O43353-2	394	O43353-2;O43353	394;531	S	1.24157	1.0259	1.06078	0.99968	0.999973	0.999996	230.31
Homeobox protein Hox-A3	HOXA3	O43365	148	O43365	148	S	-1.77819	-1.85461	-2.1891	0.998194	0.963291	0.826819	126.8
WD repeat-containing protein 62	WDR62	O43379	1144	O43379;O43379-4	1144;1149	S	2.42279	3.7778	3.97006	0.986756	0.985632	0.999539	133.97
WD repeat-containing protein 62	WDR62	O43379	1123	O43379;O43379-4	1123;1128	S	2.5328	2.03894	1.89989	1	1	1	199.62
WD repeat-containing protein 62	WDR62	O43379	33	O43379;O43379-4;O43379-3;O43379-2	33;33;33;33	S	2.68273	-0.57542	0.791119	0.806093	0.827282	0.819813	103.38
WD repeat-containing protein 62	WDR62	O43379	1070	O43379;O43379-4	1070;1070	S	0.0806503	0.245003	0.822247	0.957153	0.999904	0.998394	223.48
WD repeat-containing protein 62	WDR62	O43379	1348	O43379;O43379-4	1348;1353	S	-1.51488	1.896	2.13299	0.999754	0.999179	0.999993	119.04
WD repeat-containing protein 62	WDR62	O43379	49	O43379;O43379-4;O43379-3;O43379-2	49;49;49;49	S	1.03294	0.23386	0.932011	0.749315	0.877765	0.988954	140.97
WD repeat-containing protein 62	WDR62	O43379	52	O43379;O43379-4;O43379-3;O43379-2	52;52;52;52	S	-2.75511	NA	-1.69407	0.997967	NA	0.781195	217.67
WD repeat-containing protein 62	WDR62	O43379	1228	O43379;O43379-4	1228;1233	S	0.282242	1.5736	1.67555	0.986445	0.971266	0.969604	213.37
Heterogeneous nuclear ribonucleoprotein R	HNRNPR	O43390	267	O43390;O43390-2	267;267	S	-4.31034	NA	NA	1	NA	NA	44.112
Heterogeneous nuclear ribonucleoprotein R	HNRNPR	O43390	252	O43390;O43390-2	252;252	S	1.3132	0.487242	0.916	1	1	1	75.59
Heterogeneous nuclear ribonucleoprotein R	HNRNPR	O43390	113	O43390;O43390-2	113;113	S	NA	NA	-0.436546	NA	NA	0.988722	53.968
Heterogeneous nuclear ribonucleoprotein R	HNRNPR	O43390	362	O43390;O43390-2	362;365	S	-1.2309	-3.47322	-2.21872	0.999993	0.999946	0.999982	88.751
U4/U6 small nuclear ribonucleoprotein Prp3	PRPF3	O43395	619	O43395	619	S	3.62672	2.44438	2.69594	1	1	1	260.01
U4/U6 small nuclear ribonucleoprotein Prp3	PRPF3	O43395	164	O43395	164	S	-1.60258	-1.4613	-1.47867	0.99957	0.936283	0.978952	107.51
Thioredoxin-like protein 1	TXNL1	O43396	113	O43396	113	S	2.2826	-0.604309	1.99563	0.999986	0.998724	0.999826	129.05
Thioredoxin-like protein 1	TXNL1	O43396	18	O43396	18	S	NA	NA	-1.5996	NA	NA	0.969244	51.322
Tumor protein D54	TPD52L2	O43399	21	O43399;O43399-2;O43399-4;O43399-3	21;21;21;21	S	NA	-1.76556	NA	NA	0.918413	NA	111.93
Tumor protein D54	TPD52L2	O43399	134	O43399;O43399-2;O43399-4;O43399-3	134;114;114;114	S	NA	-1.85212	NA	NA	0.966243	NA	78.835
Tumor protein D54	TPD52L2	O43399	84	O43399;O43399-2;O43399-4;O43399-3	84;84;84;84	S	-1.70711	-2.5851	-3.19151	0.958815	0.95438	0.937432	66.445
Tumor protein D54	TPD52L2	O43399	166	O43399;O43399-2;O43399-4;O43399-3	166;146;160;169	S	7.91007	8.56648	8.65777	0.999999	0.999999	1	207.34
Tumor protein D54	TPD52L2	O43399	96	O43399	96	S	1.26925	0.67066	0.977964	1	1	1	150.55
Tumor protein D54	TPD52L2	O43399	145	O43399;O43399-2;O43399-4;O43399-3	145;125;125;125	S	NA	-2.08699	NA	NA	0.766113	NA	123.79
Tumor protein D54	TPD52L2	O43399	149	O43399;O43399-2;O43399-4;O43399-3	149;129;129;129	S	1.22725	0.019289	0.71475	0.939908	0.992948	0.911218	155.89
Tumor protein D54	TPD52L2	O43399	152	O43399;O43399-2;O43399-4;O43399-3	152;132;132;132	S	-1.8183	NA	NA	0.981695	NA	0.957844	112.14
Tumor protein D54	TPD52L2	O43399-2	96	O43399-2;O43399-4;O43399-3	96;96;96	S	NA	NA	-0.00183678	NA	0.999972	1	95.554
Tumor protein D54	TPD52L2	O43399-2	103	O43399-2;O43399-4;O43399-3	103;103;103	S	0.231047	-0.121262	-1.36736	0.840679	0.671451	0.581327	72.768
Tumor protein D54	TPD52L2	O43399-2	104	O43399-2;O43399-4;O43399-3	104;104;104	S	NA	-1.05987	NA	NA	0.938464	NA	67.458
ER membrane protein complex subunit 8	EMC8	O43402	103	O43402	103	S	-0.559069	-1.97974	-1.17187	1	1	1	96.485
Synaptojanin-1	SYNJ1	O43426	1345	O43426	1345	S	-2.79248	NA	-2.18689	0.807548	0.453899	0.939451	107.86
Synaptojanin-1	SYNJ1	O43426	1053	O43426;O43426-4;O43426-2	1053;1053;1053	S	NA	NA	-1.28638	NA	NA	0.884719	73.251
Eukaryotic translation initiation factor 4 gamma 3	EIF4G3	O43432	1156	O43432	1156	S	5.94845	5.29504	5.61222	0.813473	0.976394	0.972814	176.29
Eukaryotic translation initiation factor 4 gamma 3	EIF4G3	O43432	1409	O43432	1409	S	NA	0.707104	NA	0.988901	0.985405	0.890269	96.489
Eukaryotic translation initiation factor 4 gamma 3	EIF4G3	O43432	495	O43432	495	S	4.61827	4.37077	4.31162	1	1	1	102.85
Eukaryotic translation initiation factor 4 gamma 3	EIF4G3	O43432	232	O43432;O43432-2	232;243	S	2.14989	1.99263	1.78726	0.999993	0.999219	0.999508	32.814
Protein CBFA2T2	CBFA2T2	O43439-2	4	O43439-2;O43439;O43439-4;O43439-3	4;33;43;4	S	-0.234535	-1.15617	NA	1	1	NA	59.755
Protein CBFA2T2	CBFA2T2	O43439-2	548	O43439-2;O43439;O43439-4	548;577;587	S	NA	NA	-3.21286	NA	NA	0.96396	39.138
Protein CBFA2T2	CBFA2T2	O43439-2	235	O43439-2;O43439;O43439-4	235;264;274	S	NA	NA	-1.53697	NA	NA	0.988543	84.481
Histone-lysine N-methyltransferase SUV39H1	SUV39H1	O43463	391	O43463	391	S	0.791435	-0.517586	0.685938	1	1	1	125.13
Protein Mis18-beta	OIP5	O43482	225	O43482	225	S	-0.222696	-0.257118	-0.285053	1	0.999999	1	172.77
Aflatoxin B1 aldehyde reductase member 2	AKR7A2	O43488	287	O43488	287	S	-3.2108	-3.20368	-2.61543	0.960303	0.963612	0.899899	64.178
Aflatoxin B1 aldehyde reductase member 2	AKR7A2	O43488	255	O43488	255	S	NA	NA	-2.81022	NA	NA	0.997188	77.372
Band 4.1-like protein 2	EPB41L2	O43491	715	O43491	715	S	NA	1.77017	1.61866	NA	1	1	139.5
Band 4.1-like protein 2	EPB41L2	O43491	718	O43491	718	S	2.94661	2.99328	2.91148	0.999983	0.999453	0.999464	79.611
Band 4.1-like protein 2	EPB41L2	O43491	38	O43491	38	S	0.207161	NA	NA	0.75067	0.577313	0.5	109.41
Band 4.1-like protein 2	EPB41L2	O43491	39	O43491	39	S	2.65749	2.80701	3.15855	0.528628	0.940977	0.814804	176.36
Band 4.1-like protein 2	EPB41L2	O43491	208	O43491	208	S	-1.34258	-0.464785	-1.07059	1	0.999623	0.999995	86.885
Band 4.1-like protein 2	EPB41L2	O43491	598	O43491	598	S	6.02332	4.94883	5.01419	0.999784	0.999507	0.999731	262.2
Band 4.1-like protein 2;Protein 4.1;Band 4.1-like protein 3;Band 4.1-like protein 3, N-terminally processed	EPB41L2;EPB41;EPB41L3	O43491	950	O43491;P11171-2;P11171;P11171-5;P11171-4;P11171-3;P11171-6;Q9Y2J2-2;Q9Y2J2	950;779;812;723;536;589;514;809;1031	S	NA	-3.74156	NA	NA	0.97485	NA	48.043
Band 4.1-like protein 2	EPB41L2	O43491	386	O43491	386	S	-2.05697	-2.77801	-2.42914	1	0.999993	0.999993	117.16
Band 4.1-like protein 2	EPB41L2	O43491	683	O43491	683	S	1.99777	NA	NA	0.752118	NA	NA	97.575
Band 4.1-like protein 2	EPB41L2	O43491	16	O43491	16	S	NA	-1.6051	-1.91668	NA	0.969508	0.709644	98.213
Band 4.1-like protein 2	EPB41L2	O43491	614	O43491	614	S	2.72842	3.32448	2.61131	1	1	1	136.25
Band 4.1-like protein 2	EPB41L2	O43491	87	O43491	87	S	3.44097	2.62852	2.29727	0.999854	0.998215	0.993141	131.61
Band 4.1-like protein 2	EPB41L2	O43491	499	O43491	499	S	1.98875	1.76697	1.67127	1	1	1	85.64
Band 4.1-like protein 2	EPB41L2	O43491	7	O43491	7	S	-3.39191	-4.327	NA	0.884637	0.830022	NA	58.098
Trans-Golgi network integral membrane protein 2	TGOLN2	O43493-2	224	O43493-2;O43493-5;O43493-3;O43493;O43493-4;O43493-6	224;224;224;224;224;126	S	NA	-2.35998	NA	NA	0.823903	NA	55.192
Trans-Golgi network integral membrane protein 2	TGOLN2	O43493-2	71	O43493-2;O43493-5;O43493-3;O43493;O43493-4	71;71;71;71;71	S	2.41867	2.30404	2.90089	0.954526	0.81058	0.969196	317.96
Trans-Golgi network integral membrane protein 2	TGOLN2	O43493-2	298	O43493-2;O43493-5;O43493-3;O43493	298;298;298;298	S	0.11167	2.43554	2.35753	0.952086	0.986911	0.977052	236.86
DNA repair protein RAD51 homolog 3	RAD51C	O43502	20	O43502	20	S	0.262907	0.706554	0.474272	0.999702	0.99987	0.994105	75.916
Forkhead box protein O3	FOXO3	O43524	280	O43524	280	S	NA	NA	-0.858154	NA	0.996245	0.999343	144.91
Forkhead box protein O3	FOXO3	O43524	284	O43524	284	S	0.219358	NA	-0.858154	0.879816	0.834344	0.816718	144.91
Forkhead box protein O3	FOXO3	O43524	253	O43524	253	S	-2.34496	NA	NA	0.999993	NA	NA	92.218
Forkhead box protein O3	FOXO3	O43524	425	O43524	425	S	NA	-0.623987	-0.153799	0.950957	0.783005	0.774216	124.67
Forkhead box protein O3	FOXO3	O43524	413	O43524	413	S	-0.899609	-0.941511	-0.420351	0.992173	0.988594	0.999501	10.517
Forkhead box protein O3	FOXO3	O43524	294	O43524	294	S	-0.454267	2.41379	2.14084	0.922897	0.989201	0.98649	74.68
Potassium voltage-gated channel subfamily KQT member 2	KCNQ2	O43526-4	438	O43526-4;O43526-5;O43526-3;O43526-2;O43526	438;439;440;450;468	S	-0.755829	NA	NA	0.840322	NA	NA	98.381
Potassium voltage-gated channel subfamily KQT member 2	KCNQ2	O43526-4	772	O43526-4;O43526-5;O43526-3;O43526-2;O43526	772;774;775;785;803	S	NA	NA	-3.97144	NA	NA	0.997858	46.985
A-kinase anchor protein 10, mitochondrial	AKAP10	O43572	52	O43572	52	S	1.35708	1.6186	1.25531	0.999997	1	0.99999	134.69
A-kinase anchor protein 10, mitochondrial	AKAP10	O43572	281	O43572	281	S	1.831	1.99844	1.99345	0.99994	0.99919	0.999938	105.92
A-kinase anchor protein 10, mitochondrial	AKAP10	O43572	187	O43572	187	S	-0.135002	0.809769	-0.0388985	0.811109	0.848788	0.870132	153.79
Synaptotagmin-7	SYT7	O43581	52	O43581	52	S	-1.62558	-1.15643	-2.18203	0.999015	0.999986	0.908141	213.91
Synaptotagmin-7	SYT7	O43581	61	O43581	61	S	NA	0.408903	-1.11485	NA	0.999985	0.999688	147.34
Density-regulated protein	DENR	O43583	73	O43583	73	S	0.395033	3.11041	3.68671	1	0.999998	0.999979	219.81
Density-regulated protein	DENR	O43583	81	O43583	81	S	-1.70442	NA	-2.13344	0.5	NA	0.993915	125.44
Density-regulated protein	DENR	O43583	20	O43583	20	S	NA	-2.24639	-3.41495	NA	1	0.999991	54.397
Protein hairless	HR	O43593-2	30	O43593-2;O43593	30;30	S	-2.78721	-1.65367	NA	1	1	NA	46.485
Protein sprouty homolog 2	SPRY2	O43597	139	O43597	139	S	-3.13598	-1.74717	-1.87447	0.77694	0.91029	0.564045	62.399
2'-deoxynucleoside 5'-phosphate N-hydrolase 1	DNPH1	O43598	28	O43598;O43598-2	28;28	S	NA	-2.01163	NA	NA	0.999987	NA	55.243
2'-deoxynucleoside 5'-phosphate N-hydrolase 1	DNPH1	O43598	123	O43598;O43598-2	123;123	S	NA	-1.19925	-1.23365	NA	1	1	85.648
2'-deoxynucleoside 5'-phosphate N-hydrolase 1	DNPH1	O43598	169	O43598	169	S	NA	1.83923	1.92403	NA	0.848431	0.845315	116.04
Cytoplasmic protein NCK2	NCK2	O43639	90	O43639	90	S	-1.71507	1.3127	0.0752029	0.729447	0.995139	0.999794	161.59
Protein regulator of cytokinesis 1	PRC1	O43663-2	4	O43663-2;O43663;O43663-3	4;4;4	S	-0.48036	-1.23547	-1.83503	0.999981	0.999998	0.999996	75.22
Protein regulator of cytokinesis 1	PRC1	O43663-2	541	O43663-2	541	S	-2.21979	-0.392614	-0.409531	0.999999	0.999972	0.999997	113.15
Protein regulator of cytokinesis 1	PRC1	O43663-2	544	O43663-2	544	S	-4.99252	-4.71446	NA	0.834012	0.891691	NA	43.293
Protein regulator of cytokinesis 1	PRC1	O43663-2	483	O43663-2;O43663;O43663-3	483;513;472	S	0.871595	0.531559	1.35862	0.99218	0.998807	0.99623	160.31
Protein regulator of cytokinesis 1	PRC1	O43663-3	513	O43663-3	513	S	-0.323843	-0.613314	-2.03002	0.920612	0.997472	0.993156	93.985
Regulator of G-protein signaling 10	RGS10	O43665-3	10	O43665-3	10	S	4.76104	4.55101	3.59167	0.999948	0.999989	0.999341	41.417
Regulator of G-protein signaling 10	RGS10	O43665-3	16	O43665-3	16	S	NA	0.761643	0.649914	NA	0.999666	0.999819	165.19
Mitotic checkpoint serine/threonine-protein kinase BUB1	BUB1	O43683	655	O43683	655	S	1.70276	3.22958	2.08751	1	1	1	132.73
Mitotic checkpoint serine/threonine-protein kinase BUB1	BUB1	O43683	661	O43683	661	S	1.39576	2.37927	1.82602	1	1	1	152.07
Mitotic checkpoint serine/threonine-protein kinase BUB1	BUB1	O43683	307	O43683	307	S	NA	0.484146	0.118025	NA	0.800633	0.669972	97.884
Mitotic checkpoint serine/threonine-protein kinase BUB1	BUB1	O43683	563	O43683	563	S	-0.791519	0.386663	-1.66861	0.999984	1	0.999998	85.182
Mitotic checkpoint serine/threonine-protein kinase BUB1	BUB1	O43683	596	O43683	596	S	0.358324	2.50852	2.15468	0.999978	0.999999	0.999989	146.92
Mitotic checkpoint serine/threonine-protein kinase BUB1	BUB1	O43683	593	O43683	593	S	-0.427204	1.91396	1.65043	0.999942	0.999999	0.999634	117.78
Mitotic checkpoint serine/threonine-protein kinase BUB1	BUB1	O43683	459	O43683	459	S	-1.26611	-1.60065	-1.69379	0.894744	0.855549	0.967791	47.073
Mitotic checkpoint protein BUB3	BUB3	O43684	325	O43684	325	S	-0.139631	0.523157	0.497744	0.993093	0.989479	0.993921	221.58
Mitotic checkpoint protein BUB3	BUB3	O43684	135	O43684;O43684-2	135;135	S	-2.00471	NA	NA	0.997787	NA	NA	78.595
Mitotic checkpoint protein BUB3	BUB3	O43684	211	O43684;O43684-2	211;211	S	NA	-0.211763	0.162239	NA	0.999949	0.999999	132.77
Mitotic checkpoint protein BUB3	BUB3	O43684	146	O43684;O43684-2	146;146	S	-2.58445	-3.86116	-3.40028	0.974917	0.747801	0.644086	69.493
Lipid phosphate phosphohydrolase 2	PPAP2C	O43688	266	O43688;O43688-2	266;287	S	-0.285347	NA	NA	0.81829	0.48898	0.439454	139.39
Alpha-actinin-4;Alpha-actinin-1;Alpha-actinin-3	ACTN4;ACTN1;ACTN3	O43707	121	O43707;P12814-2;P12814;Q08043	121;102;102;116	S	-0.714678	NA	-0.557646	1	NA	1	54.664
Alpha-actinin-4	ACTN4	O43707	773	O43707	773	S	-0.647089	NA	-0.174719	1	NA	1	66.625
Alpha-actinin-4	ACTN4	O43707	447	O43707	447	S	-3.42726	NA	NA	0.904709	NA	NA	52.847
Alpha-actinin-4;Alpha-actinin-1;Alpha-actinin-3;Alpha-actinin-2	ACTN4;ACTN1;ACTN3;ACTN2	O43707	159	O43707;P12814-2;P12814;Q08043;P35609	159;140;140;154;147	S	2.05536	1.27373	0.839573	0.999552	0.998827	0.999218	153.87
Alpha-actinin-4	ACTN4	O43707	600	O43707	600	S	NA	-2.38709	NA	NA	1	NA	42.021
Alpha-actinin-4;Alpha-actinin-1	ACTN4;ACTN1	O43707	303	O43707;P12814-2;P12814	303;284;284	S	-2.10571	-1.98446	-0.860443	1	1	1	114.52
Alpha-actinin-4	ACTN4	O43707	606	O43707	606	S	NA	NA	-0.102348	NA	NA	0.794256	117.53
Alpha-actinin-4	ACTN4	O43707	608	O43707	608	S	-0.161268	-0.828169	NA	0.959137	0.96664	0.885529	155.13
Alpha-actinin-4	ACTN4	O43707	621	O43707	621	S	-0.428167	NA	-0.351885	0.999916	NA	0.995812	116.94
Alpha-actinin-4	ACTN4	O43707	656	O43707	656	S	NA	-1.6915	-1.54564	0.999973	1	1	108.76
Alpha-actinin-4	ACTN4	O43707	642	O43707	642	S	NA	NA	NA	1	NA	1	62.975
Alpha-actinin-4	ACTN4	O43707	575	O43707	575	S	NA	-2.20141	-1.89272	NA	0.785058	0.807847	45.09
HIV Tat-specific factor 1	HTATSF1	O43719	403	O43719	403	S	NA	0.182753	-0.557775	NA	1	0.99999	125.3
HIV Tat-specific factor 1	HTATSF1	O43719	579	O43719	579	S	3.0873	2.6111	2.62124	1	1	1	169.1
HIV Tat-specific factor 1	HTATSF1	O43719	529	O43719	529	S	NA	-1.10427	-1.08285	NA	0.991133	0.994161	118.8
HIV Tat-specific factor 1	HTATSF1	O43719	494	O43719	494	S	NA	-0.860672	-0.212107	NA	1	1	114.51
HIV Tat-specific factor 1	HTATSF1	O43719	498	O43719	498	S	2.2385	3.38457	3.6452	0.999833	1	1	168.13
HIV Tat-specific factor 1	HTATSF1	O43719	453	O43719	453	S	-0.258661	1.58136	2.12029	0.969627	0.989161	0.988569	147.88
HIV Tat-specific factor 1	HTATSF1	O43719	481	O43719	481	S	2.72417	3.16463	1.6889	0.932048	0.946372	0.95133	94.481
HIV Tat-specific factor 1	HTATSF1	O43719	721	O43719	721	S	NA	-0.456678	-0.42734	NA	1	1	20.975
HIV Tat-specific factor 1	HTATSF1	O43719	713	O43719	713	S	-1.53408	1.21936	NA	0.627917	0.808596	0.5	127.11
HIV Tat-specific factor 1	HTATSF1	O43719	714	O43719	714	S	-0.305839	-0.370106	-1.87501	0.789132	0.961075	0.813466	125.05
HIV Tat-specific factor 1	HTATSF1	O43719	702	O43719	702	S	1.80577	3.51138	3.31277	1	1	1	128.92
HIV Tat-specific factor 1	HTATSF1	O43719	676	O43719	676	S	5.16401	3.18901	3.53962	1	1	1	274.89
HIV Tat-specific factor 1	HTATSF1	O43719	387	O43719	387	S	3.30639	3.85069	-1.01274	0.999989	0.99866	0.997052	178.48
HIV Tat-specific factor 1	HTATSF1	O43719	445	O43719	445	S	-2.14889	-0.427214	-0.581629	1	1	1	143.41
HIV Tat-specific factor 1	HTATSF1	O43719	642	O43719	642	S	2.95552	4.66483	4.15253	1	1	1	209.72
HIV Tat-specific factor 1	HTATSF1	O43719	616	O43719	616	S	3.11626	2.40173	3.219	1	1	1	69.092
5'-AMP-activated protein kinase subunit beta-2	PRKAB2	O43741	184	O43741	184	S	-0.462299	-0.0131264	0.207174	0.823316	0.816527	0.975938	118.29
5'-AMP-activated protein kinase subunit beta-2	PRKAB2	O43741	108	O43741	108	S	-0.348412	0.376221	0.564068	1	1	1	142.58
AP-1 complex subunit gamma-1	AP1G1	O43747	402	O43747;O43747-2	402;405	S	-3.33301	NA	NA	1	NA	NA	36.325
Small glutamine-rich tetratricopeptide repeat-containing protein alpha	SGTA	O43765	159	O43765	159	S	NA	NA	NA	0.995703	NA	0.975687	34.856
Small glutamine-rich tetratricopeptide repeat-containing protein alpha	SGTA	O43765	77	O43765	77	S	1.98257	2.48857	2.21908	1	1	1	92.291
Small glutamine-rich tetratricopeptide repeat-containing protein alpha	SGTA	O43765	305	O43765	305	S	1.72089	4.85209	2.90399	0.980104	0.986031	0.973951	198.23
Alpha-endosulfine;cAMP-regulated phosphoprotein 19	ENSA;ARPP19	O43768-2	67	O43768-2;O43768;O43768-6;O43768-5;O43768-3;O43768-4;O43768-7;P56211-2;P56211	67;67;63;63;83;90;79;46;62	S	2.11459	1.4365	2.06587	0.999999	1	0.999996	128.34
Alpha-endosulfine	ENSA	O43768-2	109	O43768-2;O43768;O43768-6;O43768-5;O43768-3;O43768-4;O43768-7	109;109;105;105;125;132;121	S	5.30478	3.05614	2.56846	0.986536	0.992411	0.978737	74.893
Asparagine--tRNA ligase, cytoplasmic	NARS	O43776	88	O43776	88	S	NA	NA	-0.724447	NA	NA	1	18.108
Asparagine--tRNA ligase, cytoplasmic	NARS	O43776	61	O43776	61	S	NA	-2.31815	-3.49347	0.918485	0.935856	0.935361	79.041
Unconventional myosin-Ib	MYO1B	O43795-2	65	O43795-2;O43795	65;65	S	-2.23168	NA	NA	0.97179	NA	NA	32.239
Striatin	STRN	O43815-2	247	O43815-2;O43815	247;259	S	-1.67287	-2.03761	-2.93004	0.999649	0.999985	0.998821	66.161
Striatin	STRN	O43815-2	233	O43815-2;O43815	233;245	S	2.61305	NA	NA	1	1	NA	149.81
U3 small nucleolar RNA-interacting protein 2	RRP9	O43818	50	O43818	50	S	NA	NA	-3.35764	NA	1	0.999811	155.51
U3 small nucleolar RNA-interacting protein 2	RRP9	O43818	51	O43818	51	S	NA	-2.9017	-2.90488	NA	0.999994	0.999598	155.51
U3 small nucleolar RNA-interacting protein 2	RRP9	O43818	53	O43818	53	S	NA	-2.9017	-2.90488	NA	0.992989	0.982577	155.51
U3 small nucleolar RNA-interacting protein 2	RRP9	O43818	458	O43818	458	S	-3.32337	NA	-4.45801	1	NA	1	42.308
U3 small nucleolar RNA-interacting protein 2	RRP9	O43818	475	O43818	475	S	-3.30956	-2.27121	NA	1	1	NA	74.63
Protein C21orf2	C21orf2	O43822-2	95	O43822-2;O43822	95;136	S	NA	-1.06596	NA	NA	0.999999	NA	145.47
A-kinase anchor protein 8	AKAP8	O43823	112	O43823	112	S	-3.80708	-3.15134	NA	1	1	NA	75.217
A-kinase anchor protein 8	AKAP8	O43823	328	O43823	328	S	NA	NA	-1.81151	NA	NA	0.999939	157.23
A-kinase anchor protein 8	AKAP8	O43823	399	O43823	399	S	-3.96606	NA	NA	1	NA	NA	31.218
A-kinase anchor protein 8	AKAP8	O43823	339	O43823	339	S	-2.76782	0.799068	0.415403	0.999897	1	1	129.65
Nardilysin	NRD1	O43847	94	O43847;O43847-2	94;94	S	6.29924	6.90541	7.06957	0.999647	0.992796	0.999521	161.49
Nardilysin	NRD1	O43847	96	O43847;O43847-2	96;96	S	NA	-0.857744	NA	NA	0.951402	0.996834	86.355
Nardilysin	NRD1	O43847	86	O43847;O43847-2	86;86	S	0.910995	3.47366	3.59447	1	1	1	100.29
Calumenin	CALU	O43852	69	O43852;O43852-2	69;69	S	NA	NA	-2.13479	NA	0.998344	0.998441	62.098
Kinesin-like protein KIF1C	KIF1C	O43896	494	O43896	494	S	0.897498	0.892784	1.55586	0.996345	0.997982	0.998216	91.709
Kinesin-like protein KIF1C	KIF1C	O43896	674	O43896	674	S	-2.75328	1.99885	1.22235	0.995667	0.999988	0.999987	161.49
Kinesin-like protein KIF1C	KIF1C	O43896	676	O43896	676	S	-2.75328	1.99885	1.42325	0.975801	0.992857	0.983977	161.49
Kinesin-like protein KIF1C	KIF1C	O43896	915	O43896	915	S	2.47087	2.67988	3.1227	0.991718	0.975874	0.999069	94.638
Kinesin-like protein KIF1C	KIF1C	O43896	1092	O43896	1092	S	3.36861	NA	1.26261	1	1	1	50.743
Kinesin-like protein KIF1C	KIF1C	O43896	295	O43896	295	S	NA	-1.46089	-0.941217	NA	0.999997	0.999996	37.963
Prickle-like protein 3	PRICKLE3	O43900	11	O43900	11	S	NA	-0.363224	NA	NA	0.99997	NA	72.042
Prickle-like protein 3	PRICKLE3	O43900	381	O43900	381	S	-0.94101	1.21221	-3.52938	0.986488	0.776092	0.750327	129.8
Prickle-like protein 3	PRICKLE3	O43900	383	O43900	383	S	-3.47439	NA	-3.23286	0.838154	NA	0.933778	63.932
Prickle-like protein 3	PRICKLE3	O43900	491	O43900	491	S	NA	NA	-1.966	NA	NA	0.998612	46.083
Prickle-like protein 3	PRICKLE3	O43900	475	O43900	475	S	NA	-1.0482	-0.936153	NA	0.999988	0.99999	62.764
Peroxisome biogenesis factor 1	PEX1	O43933	354	O43933	354	S	NA	-2.04351	NA	NA	1	NA	74.529
Peroxisome biogenesis factor 1	PEX1	O43933	1211	O43933	1211	S	-2.6142	-2.60261	-2.92402	0.92176	0.961464	0.986768	197.61
Peroxisome biogenesis factor 1	PEX1	O43933	1181	O43933	1181	S	-2.99505	-2.2336	2.73204	0.969018	0.967996	0.998629	198.77
Mitochondrial import inner membrane translocase subunit Tim8 A	TIMM8A	O60220	94	O60220	94	S	-3.53261	NA	NA	0.796714	NA	NA	60.201
Mitochondrial import inner membrane translocase subunit Tim8 A	TIMM8A	O60220	96	O60220	96	S	-2.11016	NA	NA	0.99087	NA	NA	148.2
Kalirin;Triple functional domain protein	KALRN;TRIO	O75962-4	1720	O60229-5;O60229-6;O60229-4;O60229;O75962-4;O75962;O75962-5;O75962-2	146;76;76;1773;1720;1779;1779;1779	S	-0.867977	-0.219019	NA	0.999413	0.987322	0.976151	84.91
Putative pre-mRNA-splicing factor ATP-dependent RNA helicase DHX16	DHX16	O60231	141	O60231	141	S	NA	NA	-5.24879	NA	NA	1	42.691
Putative pre-mRNA-splicing factor ATP-dependent RNA helicase DHX16	DHX16	O60231	103	O60231	103	S	4.7611	5.6386	5.885	1	1	1	202.69
Putative pre-mRNA-splicing factor ATP-dependent RNA helicase DHX16	DHX16	O60231	106	O60231	106	S	4.71889	5.61598	5.84983	0.9847	0.975334	0.996166	202.69
Putative pre-mRNA-splicing factor ATP-dependent RNA helicase DHX16	DHX16	O60231	107	O60231	107	S	NA	NA	-1.25942	0.987764	0.602857	0.984631	139.71
Putative pre-mRNA-splicing factor ATP-dependent RNA helicase DHX16	DHX16	O60231	160	O60231	160	S	4.94914	5.17748	5.28111	1	1	0.999999	240.6
Protein phosphatase 1 regulatory subunit 12B	PPP1R12B	O60237	839	O60237;O60237-4;O60237-3	839;65;65	S	-1.62651	-1.00316	-0.700138	0.999199	0.999	0.968737	112.82
Protein phosphatase 1 regulatory subunit 12B	PPP1R12B	O60237	711	O60237	711	S	NA	-2.23122	-1.01087	NA	1	1	67.916
SH3 domain-binding protein 5	SH3BP5	O60239	376	O60239	376	S	NA	-1.1962	-0.766571	0.995977	0.733911	0.798958	139.49
SH3 domain-binding protein 5	SH3BP5	O60239	421	O60239	421	S	-0.0393105	NA	-0.1672	0.999021	NA	0.963803	106.49
Mediator of RNA polymerase II transcription subunit 14	MED14	O60244	1112	O60244	1112	S	-1.29148	-0.327501	-0.666531	0.998388	0.999772	0.999964	93.59
Mediator of RNA polymerase II transcription subunit 14	MED14	O60244	1119	O60244	1119	S	-1.53077	0.155363	0.453093	0.961134	0.990033	0.981399	110.28
Mediator of RNA polymerase II transcription subunit 14	MED14	O60244	617	O60244	617	S	2.01552	2.36996	2.14588	1	1	1	142.54
Phosphoribosyl pyrophosphate synthase-associated protein 2	PRPSAP2	O60256	227	O60256	227	S	-2.41567	1.40411	1.21598	0.999993	0.999995	0.999969	182.08
Phosphoribosyl pyrophosphate synthase-associated protein 2	PRPSAP2	O60256	189	O60256	189	S	-1.29167	-0.219297	0.0253124	0.998212	0.938217	0.857285	114.45
SWI/SNF-related matrix-associated actin-dependent regulator of chromatin subfamily A member 5	SMARCA5	O60264	755	O60264	755	S	0.84026	-0.320576	-2.63007	1	1	1	76.442
SWI/SNF-related matrix-associated actin-dependent regulator of chromatin subfamily A member 5	SMARCA5	O60264	66	O60264	66	S	NA	NA	-2.6148	NA	NA	0.999997	96.279
SWI/SNF-related matrix-associated actin-dependent regulator of chromatin subfamily A member 5	SMARCA5	O60264	825	O60264	825	S	NA	NA	-2.23763	NA	NA	1	103.96
SWI/SNF-related matrix-associated actin-dependent regulator of chromatin subfamily A member 5	SMARCA5	O60264	137	O60264	137	S	0.526691	0.107184	0.223482	0.999926	0.999993	0.99979	81.125
SWI/SNF-related matrix-associated actin-dependent regulator of chromatin subfamily A member 5	SMARCA5	O60264	116	O60264	116	S	8.0835	7.6492	7.62799	0.997256	0.991112	0.990123	211.8
Adenylate cyclase type 3	ADCY3	O60266	525	O60266	525	S	0.448635	0.708752	0.660444	0.972184	0.995513	0.999864	76.177
Adenylate cyclase type 3	ADCY3	O60266	580	O60266	580	S	NA	-2.84003	-2.70906	NA	1	1	90.563
C-Jun-amino-terminal kinase-interacting protein 4	SPAG9	O60271	493	O60271;O60271-3;O60271-4;O60271-2;O60271-5	493;493;479;479;479	S	-2.39857	-2.5647	-1.11631	0.999999	0.999949	0.999968	106.29
C-Jun-amino-terminal kinase-interacting protein 4	SPAG9	O60271	705	O60271;O60271-3;O60271-4;O60271-2;O60271-5;O60271-6	705;705;691;695;691;484	S	-0.997967	-0.611555	-1.0854	1	0.999999	0.999995	92.337
C-Jun-amino-terminal kinase-interacting protein 4	SPAG9	O60271	203	O60271;O60271-3;O60271-4;O60271-2;O60271-5;O60271-6;O60271-7;O60271-8	203;203;203;203;203;203;203;203	S	NA	-0.298788	0.246675	NA	1	1	147.7
C-Jun-amino-terminal kinase-interacting protein 4	SPAG9	O60271	1238	O60271;O60271-4;O60271-2	1238;1224;1228	S	-1.02539	-1.98109	-1.2192	0.982284	0.966288	0.969104	78.941
C-Jun-amino-terminal kinase-interacting protein 4	SPAG9	O60271	109	O60271;O60271-3;O60271-4;O60271-2;O60271-5;O60271-6;O60271-7;O60271-8	109;109;109;109;109;109;109;109	S	0.844158	0.74898	0.695395	1	1	1	153.14
C-Jun-amino-terminal kinase-interacting protein 4	SPAG9	O60271	594	O60271;O60271-3;O60271-4;O60271-2;O60271-5;O60271-6	594;594;580;584;580;373	S	2.3914	1.39794	1.82548	0.894959	0.779966	0.753307	126.14
C-Jun-amino-terminal kinase-interacting protein 4	SPAG9	O60271	183	O60271;O60271-3;O60271-4;O60271-2;O60271-5;O60271-7	183;183;183;183;183;183	S	NA	-1.4204	0.132156	NA	0.999685	0.981866	125.98
C-Jun-amino-terminal kinase-interacting protein 4	SPAG9	O60271	185	O60271;O60271-3;O60271-4;O60271-2;O60271-5;O60271-7	185;185;185;185;185;185	S	NA	-1.4204	NA	NA	0.999685	0.484108	73.847
C-Jun-amino-terminal kinase-interacting protein 4	SPAG9	O60271	332	O60271;O60271-3;O60271-4;O60271-2;O60271-5;O60271-6;O60271-7	332;332;318;318;318;318;318	S	NA	-1.45481	-2.36702	0.498738	0.983304	0.985841	104.17
C-Jun-amino-terminal kinase-interacting protein 4	SPAG9	O60271	730	O60271;O60271-3;O60271-4;O60271-2;O60271-5;O60271-6	730;730;716;720;716;509	S	0.50771	5.37744	5.26482	0.998129	0.999589	0.999918	208.75
C-Jun-amino-terminal kinase-interacting protein 4	SPAG9	O60271	732	O60271;O60271-3;O60271-4;O60271-2;O60271-5;O60271-6	732;732;718;722;718;511	S	0.269381	3.34671	NA	0.716849	0.766473	NA	151.13
C-Jun-amino-terminal kinase-interacting protein 4	SPAG9	O60271	733	O60271;O60271-3;O60271-4;O60271-2;O60271-5;O60271-6	733;733;719;723;719;512	S	4.55155	5.53004	5.71216	0.996617	0.998064	0.999694	210.24
C-Jun-amino-terminal kinase-interacting protein 4	SPAG9	O60271	251	O60271;O60271-3	251;251	S	NA	0.079155	2.02246	NA	0.536856	0.806385	200.93
C-Jun-amino-terminal kinase-interacting protein 4	SPAG9	O60271	1188	O60271;O60271-4;O60271-2	1188;1174;1178	S	-2.43419	NA	NA	0.999707	NA	NA	82.951
C-Jun-amino-terminal kinase-interacting protein 4	SPAG9	O60271	311	O60271;O60271-3;O60271-4;O60271-2;O60271-5;O60271-6;O60271-7	311;311;297;297;297;297;297	S	-0.228212	-0.1301	-1.24551	0.998207	0.9992	0.949538	95.521
C-Jun-amino-terminal kinase-interacting protein 4	SPAG9	O60271-4	242	O60271-4;O60271-2;O60271-5;O60271-6;O60271-7;O60271-8	242;242;242;242;242;242	S	NA	NA	NA	NA	NA	0.97875	106.28
C-Jun-amino-terminal kinase-interacting protein 4	SPAG9	O60271-4	245	O60271-4;O60271-2;O60271-5;O60271-6;O60271-7;O60271-8	245;245;245;245;245;245	S	NA	NA	NA	NA	NA	0.80449	174.49
Zinc finger protein 292	ZNF292	O60281-2	1014	O60281-2;O60281	1014;1159	S	NA	-1.46101	-2.66558	NA	0.972055	0.968105	131.46
Zinc finger protein 292	ZNF292	O60281-2	1904	O60281-2;O60281	1904;2049	S	-0.267872	0.589932	0.400026	0.974884	0.891013	0.974992	157.22
Zinc finger protein 292	ZNF292	O60281-2	509	O60281-2;O60281	509;654	S	NA	-0.0869083	-0.5618	NA	0.999998	0.999124	140.31
Kinesin heavy chain isoform 5C;Kinesin-1 heavy chain;Kinesin heavy chain isoform 5A	KIF5C;KIF5B;KIF5A	P33176	235	O60282;P33176;Q12840	236;235;236	S	NA	-4.5373	-3.87869	NA	0.999998	0.999984	33.737
NUAK family SNF1-like kinase 1	NUAK1	O60285	455	O60285	455	S	-2.24141	NA	-2.37751	0.972137	NA	0.99757	123.31
E3 ubiquitin-protein ligase MGRN1	MGRN1	O60291-4	493	O60291-4;O60291;O60291-3;O60291-2	493;515;493;515	S	NA	0.624668	-1.63212	1	1	1	102.74
E3 ubiquitin-protein ligase MGRN1	MGRN1	O60291-4	502	O60291-4;O60291;O60291-3;O60291-2	502;524;502;524	S	3.19144	1.85758	2.22772	0.8194	0.938923	0.750583	172.25
Signal-induced proliferation-associated 1-like protein 3	SIPA1L3	O60292	401	O60292	401	S	NA	0.143095	-0.712471	NA	0.746901	0.775609	129.97
Signal-induced proliferation-associated 1-like protein 3	SIPA1L3	O60292	17	O60292	17	S	-1.74986	NA	NA	0.999999	NA	NA	68.088
Signal-induced proliferation-associated 1-like protein 3	SIPA1L3	O60292	451	O60292	451	S	-0.939608	-0.987215	-2.95452	0.971554	0.958777	0.951484	81.409
Signal-induced proliferation-associated 1-like protein 3	SIPA1L3	O60292	158	O60292	158	S	NA	NA	NA	1	NA	1	93.009
Signal-induced proliferation-associated 1-like protein 3	SIPA1L3	O60292	100	O60292	100	S	-1.996	NA	NA	0.996174	0.919914	0.983403	108.26
Signal-induced proliferation-associated 1-like protein 3	SIPA1L3	O60292	1364	O60292	1364	S	1.64464	1.89893	1.48391	0.999996	1	1	104.98
Signal-induced proliferation-associated 1-like protein 3	SIPA1L3	O60292	172	O60292	172	S	NA	0.669157	0.793322	NA	0.891831	0.986401	152.14
Signal-induced proliferation-associated 1-like protein 3	SIPA1L3	O60292	1160	O60292	1160	S	NA	NA	-1.1217	NA	NA	0.992925	57.602
Signal-induced proliferation-associated 1-like protein 3	SIPA1L3	O60292	146	O60292	146	S	-2.14031	-2.8678	-1.62635	1	1	1	84.624
Signal-induced proliferation-associated 1-like protein 3	SIPA1L3	O60292	1544	O60292	1544	S	2.41456	2.47358	2.30293	0.999965	0.999806	0.999719	184.99
Signal-induced proliferation-associated 1-like protein 3	SIPA1L3	O60292	1547	O60292	1547	S	-1.66802	0.21788	-0.238703	0.996563	0.990792	0.986408	124.48
Zinc finger C3H1 domain-containing protein	ZFC3H1	O60293-2	655	O60293-2;O60293	655;655	S	-0.78965	0.328922	0.898865	0.987843	0.996416	0.992828	96.265
Zinc finger C3H1 domain-containing protein	ZFC3H1	O60293-2	352	O60293-2;O60293	352;352	S	3.77614	4.19035	4.00165	0.987497	0.956871	0.971344	121.96
Zinc finger C3H1 domain-containing protein	ZFC3H1	O60293-2	1303	O60293-2;O60293	1303;1303	S	1.27707	2.78343	3.04604	0.909944	0.999607	0.999017	150.53
Zinc finger C3H1 domain-containing protein	ZFC3H1	O60293-2	1304	O60293-2;O60293	1304;1304	S	NA	2.78343	2.84199	0.477099	0.999706	0.999671	126.82
Zinc finger C3H1 domain-containing protein	ZFC3H1	O60293-2	949	O60293-2;O60293	949;949	S	2.72446	3.41292	2.45526	0.692085	0.993447	0.992058	78.921
Zinc finger C3H1 domain-containing protein	ZFC3H1	O60293-2	206	O60293-2;O60293;O60293-4	206;206;206	S	2.36993	NA	NA	0.999889	NA	NA	50.053
Zinc finger C3H1 domain-containing protein	ZFC3H1	O60293-2	1046	O60293-2;O60293	1046;1046	S	-1.8164	-0.171154	-0.661879	0.999997	0.999999	1	129.62
Zinc finger C3H1 domain-containing protein	ZFC3H1	O60293-2	42	O60293-2;O60293;O60293-4	42;42;42	S	NA	NA	-2.66018	NA	NA	0.935128	65.949
Zinc finger C3H1 domain-containing protein	ZFC3H1	O60293-2	804	O60293-2;O60293	804;804	S	NA	NA	1.48338	NA	NA	0.830575	164.09
Zinc finger C3H1 domain-containing protein	ZFC3H1	O60293-2	805	O60293-2;O60293	805;805	S	NA	-0.749557	0.698654	0.235654	0.791549	0.853267	106.9
Zinc finger C3H1 domain-containing protein	ZFC3H1	O60293-2	809	O60293-2;O60293	809;809	S	NA	1.79855	1.73711	NA	0.999986	1	164.09
Trafficking kinesin-binding protein 2	TRAK2	O60296	84	O60296	84	S	-1.73847	-1.66173	-1.0146	0.969163	0.994908	0.998007	78.239
Trafficking kinesin-binding protein 2	TRAK2	O60296	420	O60296	420	S	NA	-4.75212	-4.63931	NA	0.943758	0.943802	127.21
Trafficking kinesin-binding protein 2	TRAK2	O60296	780	O60296	780	S	NA	-0.245445	0.0878239	0.483208	0.871651	0.713253	59.127
Uncharacterized protein KIAA0556	KIAA0556	O60303	691	O60303	691	S	-4.1246	0.944345	0.952557	0.947557	0.999845	0.999956	121.25
Uncharacterized protein KIAA0556	KIAA0556	O60303	693	O60303	693	S	NA	-1.42753	NA	NA	0.840924	NA	107.3
Uncharacterized protein KIAA0556	KIAA0556	O60303	1596	O60303	1596	S	-0.659834	-1.03687	-1.56193	1	1	1	87.89
Uncharacterized protein KIAA0556	KIAA0556	O60303	777	O60303	777	S	NA	-5.24722	-4.66429	NA	1	1	51.66
Uncharacterized protein KIAA0556	KIAA0556	O60303	1163	O60303	1163	S	NA	NA	-0.445753	NA	NA	0.783043	51.506
Uncharacterized protein KIAA0556	KIAA0556	O60303	758	O60303	758	S	NA	NA	-2.2964	NA	NA	0.843193	94.071
Uncharacterized protein KIAA0556	KIAA0556	O60303	453	O60303	453	S	1.76377	2.78437	2.64574	0.996456	0.998623	0.999149	159.38
Uncharacterized protein KIAA0556	KIAA0556	O60303	460	O60303	460	S	NA	0.163526	-0.093708	NA	0.923765	0.961276	94.885
Microtubule-associated serine/threonine-protein kinase 3	MAST3	O60307	792	O60307	792	S	NA	-3.13195	NA	NA	1	NA	85.004
Microtubule-associated serine/threonine-protein kinase 3	MAST3	O60307	793	O60307	793	S	NA	-3.13195	NA	NA	1	NA	85.004
Microtubule-associated serine/threonine-protein kinase 3	MAST3	O60307	1223	O60307	1223	S	NA	-1.94917	-2.53336	NA	0.999857	0.999967	76.424
Microtubule-associated serine/threonine-protein kinase 3	MAST3	O60307	146	O60307	146	S	NA	0.184858	-0.022171	1	1	1	117.32
Microtubule-associated serine/threonine-protein kinase 3	MAST3	O60307	747	O60307	747	S	NA	NA	NA	NA	NA	1	34.479
Microtubule-associated serine/threonine-protein kinase 3	MAST3	O60307	85	O60307	85	S	-3.1527	-0.633511	-0.117983	0.982625	0.977593	0.994193	161.84
Microtubule-associated serine/threonine-protein kinase 3	MAST3	O60307	728	O60307	728	S	-1.59066	NA	-1.30493	0.993412	NA	0.935612	62.905
80 kDa MCM3-associated protein	MCM3AP	O60318	527	O60318	527	S	2.06397	3.01505	3.13777	0.996656	0.999814	0.879195	178.97
80 kDa MCM3-associated protein	MCM3AP	O60318	538	O60318	538	S	-1.06959	-0.503361	0.194405	0.999296	0.931157	0.944596	96.759
80 kDa MCM3-associated protein	MCM3AP	O60318	425	O60318	425	S	NA	-1.53347	-2.04193	NA	0.991702	0.986724	127.63
80 kDa MCM3-associated protein	MCM3AP	O60318	430	O60318	430	S	0.124027	0.6817	0.786617	0.989522	0.972675	0.99101	178.6
80 kDa MCM3-associated protein	MCM3AP	O60318	556	O60318	556	S	2.5936	0.820812	0.781332	0.698142	0.77979	0.626203	128.36
80 kDa MCM3-associated protein	MCM3AP	O60318	557	O60318	557	S	2.5936	2.04584	2.69174	0.758474	0.980619	0.790688	142.77
Kinesin-like protein KIF1B	KIF1B	O60333-2	1370	O60333-2;O60333;O60333-4	1370;1416;1416	S	-0.707474	NA	-0.596287	1	NA	1	74.158
Kinesin-like protein KIF1B	KIF1B	O60333-2	1595	O60333-2;O60333;O60333-4	1595;1641;1641	S	-0.642469	-0.352152	0.128134	0.98217	0.999761	0.99987	174.11
Kinesin-like protein KIF1B	KIF1B	O60333-2	1441	O60333-2;O60333;O60333-4	1441;1487;1487	S	NA	-1.37417	-2.42732	NA	1	1	157.11
Kinesin-like protein KIF1B	KIF1B	O60333-2	1408	O60333-2;O60333;O60333-4	1408;1454;1454	S	-3.26225	-5.16329	NA	0.994742	0.83183	NA	94.097
Kinesin-like protein KIF1B	KIF1B	O60333-2	1011	O60333-2;O60333;O60333-4	1011;1057;1057	S	3.82011	3.83852	3.66628	1	0.999972	0.999983	94.131
Kinesin-like protein KIF1B	KIF1B	O60333-2	1599	O60333-2;O60333;O60333-4	1599;1645;1645	S	0.145012	0.569729	0.67798	0.967602	0.999529	0.999985	102.48
Kinesin-like protein KIF1B	KIF1B	O60333-3	1069	O60333-3	1069	S	NA	-2.20231	-1.76368	NA	0.904549	0.920104	62.82
Kinesin-like protein KIF1B	KIF1B	O60333-3	1141	O60333-3	1141	S	1.09181	0.785343	0.998385	1	1	1	86.93
Mitogen-activated protein kinase-binding protein 1	MAPKBP1	O60336-3	696	O60336-3;O60336-6;O60336;O60336-4;O60336-2	696;813;819;320;813	S	-3.71763	-3.9108	-4.3159	0.981175	0.988144	0.779726	55.571
Mitogen-activated protein kinase-binding protein 1	MAPKBP1	O60336-3	1140	O60336-3;O60336-6;O60336;O60336-4	1140;1257;1263;764	S	NA	-1.67594	-1.92402	NA	0.986016	0.992083	138.65
Lysine-specific histone demethylase 1A	KDM1A	O60341	166	O60341	166	S	2.84692	1.44943	1.97923	0.999995	1	0.999998	123.28
TBC1 domain family member 4	TBC1D4	O60343-2	566	O60343-2;O60343-3;O60343	566;566;566	S	-0.366833	0.876917	0.541256	0.964359	0.99909	0.998895	136.95
TBC1 domain family member 4	TBC1D4	O60343-2	569	O60343-2;O60343-3;O60343	569;569;569	S	2.78031	3.70481	2.1787	0.94977	0.906129	0.834565	113.14
TBC1 domain family member 4	TBC1D4	O60343-2	570	O60343-2;O60343-3;O60343	570;570;570	S	-3.93363	-0.502493	0.15593	0.889796	0.970726	0.955062	166.05
TBC1 domain family member 4	TBC1D4	O60343-2	666	O60343-2;O60343-3;O60343	666;666;666	S	5.08237	5.80533	5.63665	1	1	1	98.333
TBC1 domain family member 4	TBC1D4	O60343-2	318	O60343-2;O60343-3;O60343	318;318;318	S	3.80507	4.30233	3.29447	0.999377	0.999209	0.997152	67.237
TBC1 domain family member 4	TBC1D4	O60343-2	370	O60343-2;O60343-3;O60343	370;370;370	S	-2.51588	-0.0932426	-0.298454	0.971596	0.996537	0.95994	151.06
TBC1 domain family member 4	TBC1D4	O60343-2	588	O60343-2;O60343-3;O60343	588;588;588	S	3.41178	3.81598	3.72407	1	1	1	98.894
TBC1 domain family member 4	TBC1D4	O60343-2	591	O60343-2;O60343-3;O60343	591;591;591	S	2.50891	3.89568	3.78985	1	1	1	80.333
TBC1 domain family member 4	TBC1D4	O60343-2	341	O60343-2;O60343-3;O60343	341;341;341	S	5.72887	5.45224	5.7359	0.999998	0.999995	0.999997	223.76
TBC1 domain family member 4	TBC1D4	O60343-2	485	O60343-2;O60343-3;O60343	485;485;485	S	NA	-2.50264	NA	NA	0.77438	NA	279.97
TBC1 domain family member 4	TBC1D4	O60343-2	304	O60343-2;O60343-3;O60343	304;304;304	S	NA	NA	NA	NA	1	NA	47.469
TBC1 domain family member 4	TBC1D4	O60343-2	314	O60343-2;O60343-3;O60343	314;314;314	S	NA	NA	0.234377	NA	NA	0.997693	45.949
TBC1 domain family member 4	TBC1D4	O60343-2	691	O60343-2;O60343-3;O60343	691;746;754	S	0.0202103	2.26364	2.79398	0.753631	0.88173	0.989069	138.82
TBC1 domain family member 4	TBC1D4	O60343-2	694	O60343-2;O60343-3;O60343	694;749;757	S	-1.69956	0.0412025	0.174515	0.962357	0.917715	0.972139	119.43
PH domain leucine-rich repeat-containing protein phosphatase 1	PHLPP1	O60346	425	O60346	425	S	-1.79755	NA	NA	1	NA	NA	41.806
PH domain leucine-rich repeat-containing protein phosphatase 1	PHLPP1	O60346	118	O60346	118	S	-0.215797	-0.0780926	-0.27541	1	1	1	78.869
Frizzled-6	FZD6	O60353	606	O60353	606	S	NA	-0.204149	NA	NA	1	NA	86.253
Frizzled-6	FZD6	O60353	620	O60353	620	S	-0.270514	1.4402	0.432579	0.999068	1	0.999982	158.96
Frizzled-6	FZD6	O60353	624	O60353	624	S	-2.4068	0.603869	-1.94681	0.75716	0.998797	0.91217	158.96
Frizzled-6	FZD6	O60353	629	O60353	629	S	0.0387802	2.07142	2.06724	0.862135	1	1	158.96
Frizzled-6	FZD6	O60353	641	O60353	641	S	NA	-5.54607	NA	NA	0.921273	NA	38.011
Frizzled-6	FZD6	O60353	526	O60353	526	S	NA	-1.14505	-1.29265	1	1	1	83.261
Frizzled-6	FZD6	O60353	653	O60353	653	S	2.39968	2.91868	1.54413	1	1	1	125.68
Frizzled-6	FZD6	O60353	656	O60353	656	S	NA	0.427362	0.278362	0.903869	0.810263	0.876924	125.68
HMG box-containing protein 1	HBP1	O60381-3	380	O60381-3;O60381-2;O60381	380;380;380	S	NA	NA	-1.42302	NA	NA	0.800965	79.947
HMG box-containing protein 1	HBP1	O60381-3	135	O60381-3;O60381-2;O60381	135;135;135	S	NA	-3.13523	NA	NA	0.800371	0.499966	87.559
Periplakin	PPL	O60437	14	O60437	14	S	-1.39355	1.21859	0.671175	0.99712	0.99714	0.997883	96.205
Periplakin	PPL	O60437	1657	O60437	1657	S	-1.6785	NA	NA	0.999961	0.999986	NA	54.175
Ecotropic viral integration site 5 protein homolog	EVI5	O60447	100	O60447	100	S	-3.14523	NA	NA	0.793015	NA	NA	42.675
Ecotropic viral integration site 5 protein homolog	EVI5	O60447	102	O60447	102	S	-3.28916	-1.61322	-3.22077	0.754456	0.994596	0.774258	71.31
Ecotropic viral integration site 5 protein homolog	EVI5	O60447	805	O60447	805	S	-1.40752	NA	NA	0.997264	NA	NA	57.776
Myelin protein zero-like protein 2	MPZL2	O60487	208	O60487	208	S	0.872204	0.436449	0.811333	0.999159	0.999487	0.999758	144.17
Long-chain-fatty-acid--CoA ligase 4	ACSL4	O60488-2	633	O60488-2;O60488	633;674	S	NA	NA	-3.07513	NA	NA	0.98777	42.604
Sorting nexin-3	SNX3	O60493	72	O60493;O60493-4;O60493-3	72;50;72	S	NA	-0.808687	-1.3045	0.975244	0.999387	0.999998	129.99
Syntaxin-10	STX10	O60499	132	O60499;O60499-2	132;83	S	2.05287	1.00913	1.62905	0.99719	0.996159	0.947868	175.74
Syntaxin-10	STX10	O60499	134	O60499;O60499-2	134;85	S	1.25634	NA	NA	0.941266	0.499424	0.586635	172.19
Syntaxin-10	STX10	O60499	140	O60499;O60499-2	140;91	S	-1.86633	-2.72536	-1.7014	0.960533	0.58198	0.997635	113.52
Syntaxin-10	STX10	O60499	143	O60499;O60499-2	143;94	S	NA	-1.06543	-1.7014	NA	0.916238	0.843056	154.53
Bifunctional protein NCOAT;Protein O-GlcNAcase;Histone acetyltransferase	MGEA5	O60502	268	O60502;O60502-3;O60502-2	268;268;268	S	NA	NA	-2.8386	NA	NA	0.99734	56.922
Bifunctional protein NCOAT;Protein O-GlcNAcase;Histone acetyltransferase	MGEA5	O60502	364	O60502;O60502-3	364;364	S	-1.75253	-2.83703	NA	1	0.999855	0.999991	139.76
Vinexin	SORBS3	O60504	395	O60504;O60504-2	395;53	S	0.245457	0.834457	-1.93874	1	1	1	145.18
Vinexin	SORBS3	O60504	606	O60504;O60504-2	606;264	S	1.38503	2.14293	1.9362	0.951902	0.966243	0.94779	249.33
Vinexin	SORBS3	O60504	544	O60504;O60504-2	544;202	S	4.04022	-0.508072	NA	0.99076	0.99874	NA	96.632
Vinexin	SORBS3	O60504	545	O60504;O60504-2	545;203	S	1.34081	0.137941	4.73243	0.979504	0.950957	0.79602	120
Vinexin	SORBS3	O60504	530	O60504;O60504-2	530;188	S	2.60798	1.79386	1.6508	0.947289	0.966082	0.880927	157.43
Heterogeneous nuclear ribonucleoprotein Q	SYNCRIP	O60506-3	359	O60506-3;O60506;O60506-4;O60506-2;O60506-5	359;359;324;324;207	S	0.0821686	-1.08829	-0.499806	1	1	1	83.33
Heterogeneous nuclear ribonucleoprotein Q	SYNCRIP	O60506-3	83	O60506-3;O60506;O60506-4;O60506-2	83;83;83;83	S	NA	NA	-0.796186	NA	NA	0.986635	51.155
Heterogeneous nuclear ribonucleoprotein Q	SYNCRIP	O60506-3	86	O60506-3;O60506;O60506-4;O60506-2	86;86;86;86	S	-0.602722	-1.69256	-2.4354	0.999994	0.999999	0.999829	120.06
Heterogeneous nuclear ribonucleoprotein Q	SYNCRIP	O60506-3	264	O60506-3;O60506;O60506-4;O60506-2;O60506-5	264;264;264;264;112	S	NA	-3.50369	-2.5045	0.999999	1	1	66.524
Heterogeneous nuclear ribonucleoprotein Q	SYNCRIP	O60506-3	159	O60506-3;O60506;O60506-4;O60506-2	159;159;159;159	S	0.14012	0.690064	0.0463581	0.917306	0.922806	0.859056	83.224
Heterogeneous nuclear ribonucleoprotein Q	SYNCRIP	O60506-3	249	O60506-3;O60506;O60506-4;O60506-2;O60506-5	249;249;249;249;97	S	1.3132	0.487242	0.916	1	1	1	75.59
Pre-mRNA-processing factor 17	CDC40	O60508	43	O60508	43	S	-0.48209	1.91226	2.14781	0.864152	0.947831	0.95687	150.43
Nuclear export mediator factor NEMF	NEMF	O60524-4	705	O60524-4;O60524-5;O60524-3;O60524	705;722;726;747	S	NA	2.43714	2.30144	NA	0.998376	0.999999	162.37
Nuclear export mediator factor NEMF	NEMF	O60524-4	706	O60524-4;O60524-5;O60524-3;O60524	706;723;727;748	S	NA	2.43714	2.30144	NA	0.998376	0.999999	162.37
Nuclear export mediator factor NEMF	NEMF	O60524-4	789	O60524-4;O60524-5;O60524-3;O60524;O60524-2	789;806;810;831;31	S	NA	NA	0.300221	NA	0.847038	0.999515	120.77
Nuclear export mediator factor NEMF	NEMF	O60524-4	756	O60524-4;O60524-5;O60524-3;O60524	756;773;777;798	S	0.672573	NA	0.32983	0.997899	NA	0.99999	123.03
Nuclear export mediator factor NEMF	NEMF	O60524-4	375	O60524-4;O60524-5;O60524-3;O60524	375;392;417;417	S	2.51164	0.478149	0.384256	1	0.999999	0.999998	142.19
Forkhead box protein D2	FOXD2	O60548	96	O60548	96	S	-2.51479	-0.286901	-1.64134	1	1	1	77.608
Glycylpeptide N-tetradecanoyltransferase 2	NMT2	O60551	66	O60551	66	S	-0.808197	0.243236	NA	0.795657	0.768002	NA	77.183
Glycylpeptide N-tetradecanoyltransferase 2	NMT2	O60551	70	O60551	70	S	NA	-0.0851803	NA	NA	0.777342	NA	77.183
Glycylpeptide N-tetradecanoyltransferase 2	NMT2	O60551	38	O60551	38	S	-1.36773	-0.240086	-0.0450039	0.999999	0.999919	0.99998	33.727
Cyclin-T1	CCNT1	O60563	564	O60563	564	S	-2.45529	-1.09421	-1.41095	0.703372	0.934856	0.893263	142.55
Cyclin-T1	CCNT1	O60563	340	O60563	340	S	NA	-0.0875931	-0.757811	NA	0.943878	0.767503	76.396
Mitotic checkpoint serine/threonine-protein kinase BUB1 beta	BUB1B	O60566	435	O60566;O60566-3;O60566-2	435;449;381	S	-0.486937	-1.13881	-1.10512	0.978032	0.965313	0.966018	142.05
Mitotic checkpoint serine/threonine-protein kinase BUB1 beta	BUB1B	O60566	670	O60566;O60566-3	670;684	S	3.46219	2.09936	2.16633	1	0.999998	0.99994	71.327
Mitotic checkpoint serine/threonine-protein kinase BUB1 beta	BUB1B	O60566	543	O60566;O60566-3;O60566-2	543;557;494	S	1.53077	2.16423	2.11961	1	1	1	89.573
Mitotic checkpoint serine/threonine-protein kinase BUB1 beta	BUB1B	O60566	232	O60566;O60566-3;O60566-2	232;246;178	S	NA	NA	NA	NA	0.999958	NA	24.634
Cyclin-T2	CCNT2	O60583-2	601	O60583-2;O60583	601;601	S	0.248537	0.363611	1.13543	0.939878	0.848104	0.887721	169.55
Cyclin-T2	CCNT2	O60583-2	549	O60583-2;O60583	549;549	S	NA	1.2949	NA	NA	0.999637	NA	109.61
Cyclin-T2	CCNT2	O60583-2	480	O60583-2;O60583	480;480	S	4.053	4.46041	4.38053	0.924014	0.905273	0.890596	253.97
Protein diaphanous homolog 1	DIAPH1	O60610-2	22	O60610-2;O60610	22;22	S	1.1476	0.520555	0.821915	1	0.999999	0.999999	136.93
Protein diaphanous homolog 1	DIAPH1	O60610-2	1230	O60610-2;O60610	1230;1254	S	NA	NA	NA	NA	NA	0.999083	193.93
High affinity cAMP-specific and IBMX-insensitive 3',5'-cyclic phosphodiesterase 8A	PDE8A	O60658-2	59	O60658-2;O60658;O60658-4;O60658-3;O60658-5	59;59;59;59;59	S	-0.738655	NA	-1.87609	0.814364	NA	0.5	74.19
High affinity cAMP-specific and IBMX-insensitive 3',5'-cyclic phosphodiesterase 8A	PDE8A	O60658-2	313	O60658-2;O60658	313;359	S	NA	-2.21544	-3.00147	1	1	1	51.753
High affinity cAMP-specific and IBMX-insensitive 3',5'-cyclic phosphodiesterase 8A	PDE8A	O60658-2	20	O60658-2;O60658;O60658-4;O60658-3;O60658-5	20;20;20;20;20	S	NA	-1.51528	NA	NA	0.998568	NA	73.909
High affinity cAMP-specific and IBMX-insensitive 3',5'-cyclic phosphodiesterase 8A	PDE8A	O60658-2	411	O60658-2;O60658	411;457	S	1.87099	2.41076	3.50694	1	1	1	112.52
Perilipin-3	PLIN3	O60664-3	148	O60664-3;O60664	148;148	S	-0.905012	-1.65805	-1.30207	0.999984	0.999341	0.99455	156.07
Perilipin-3	PLIN3	O60664-3	130	O60664-3;O60664	130;130	S	0.966765	0.0964565	0.448046	0.999813	1	0.999914	165.29
Perilipin-3	PLIN3	O60664-3	225	O60664-3;O60664;O60664-2	225;225;42	S	NA	-3.476	-3.26905	NA	0.999189	0.999999	93.593
Perilipin-3	PLIN3	O60664-3	91	O60664-3;O60664	91;91	S	NA	-3.21558	-3.23024	NA	0.939405	0.731963	68.477
Perilipin-3	PLIN3	O60664-3	241	O60664-3;O60664;O60664-2	241;241;58	S	1.20461	-0.0101109	0.231005	0.999435	0.995166	0.96313	35.041
Perilipin-3	PLIN3	O60664-3	243	O60664-3;O60664;O60664-2	243;243;60	S	-0.536287	-1.90349	-1.14624	0.999478	0.995897	0.995897	35.319
Perilipin-3	PLIN3	O60664-3	196	O60664-3;O60664;O60664-2	196;196;13	S	NA	-1.83939	-1.08226	NA	1	0.999999	78.204
Perilipin-3	PLIN3	O60664-3	76	O60664-3;O60664	76;76	S	-1.99448	-0.550093	-0.19655	0.999145	0.99997	0.99999	157.28
Perilipin-3	PLIN3	O60664-3	83	O60664-3;O60664	83;83	S	NA	-0.802546	-0.16363	0.996455	0.999039	0.999998	126.54
Monocarboxylate transporter 2	SLC16A7	O60669	469	O60669	469	S	NA	-0.500017	-0.70219	NA	0.999992	0.999926	104.22
Monocarboxylate transporter 2	SLC16A7	O60669	472	O60669	472	S	NA	0.366396	0.0322189	NA	0.860496	0.812198	154.17
DNA polymerase zeta catalytic subunit	REV3L	O60673-2	1036	O60673-2;O60673	1036;1114	S	-3.62818	-3.30948	-3.25133	1	1	1	15.686
DNA polymerase zeta catalytic subunit	REV3L	O60673-2	1646	O60673-2;O60673	1646;1724	S	-1.92231	-0.231144	-0.172947	0.99683	0.997293	0.999983	140.71
DNA polymerase zeta catalytic subunit	REV3L	O60673-2	1041	O60673-2;O60673	1041;1119	S	NA	NA	-1.91641	NA	NA	0.969607	44.598
DNA polymerase zeta catalytic subunit	REV3L	O60673-2	952	O60673-2;O60673	952;1030	S	-0.368473	-0.759216	-2.09556	0.968683	0.952893	0.730594	48.472
Protein arginine N-methyltransferase 3	PRMT3	O60678-2	109	O60678-2;O60678	109;171	S	NA	NA	NA	NA	NA	1	32.756
Peroxisome biogenesis factor 10	PEX10	O60683	261	O60683;O60683-2	261;281	S	NA	0.972731	1.45989	NA	1	1	35.946
UDP-glucose 6-dehydrogenase	UGDH	O60701	47	O60701	47	S	NA	-3.32377	-3.34568	NA	0.873962	0.971421	45.751
UDP-glucose 6-dehydrogenase	UGDH	O60701	476	O60701	476	S	-4.02464	-4.73331	NA	0.999793	0.999656	NA	76.933
UDP-glucose 6-dehydrogenase	UGDH	O60701	40	O60701	40	S	-1.19991	NA	NA	1	NA	NA	67.193
Catenin delta-1	CTNND1	O60716-21	606	O60716-21;O60716-19;O60716-13;O60716-11;O60716-5;O60716-3;O60716-24;O60716-23;O60716-16;O60716-18;O60716-15;O60716-17;O60716-10;O60716-8;O60716-9;O60716-7;O60716-2;O60716;O60716-22;O60716-20;O60716-14;O60716-12;O60716-6;O60716-4;O60716-29;O60716-27;O60716-32;O60716-31;O60716-26;O60716-25;O60716-30;O60716-28	606;612;653;659;707;713;606;612;653;606;659;612;653;707;659;713;707;713;606;612;653;659;707;713;384;390;384;390;384;390;384;390	S	NA	NA	-4.67366	NA	NA	0.999985	53.561
Catenin delta-1	CTNND1	O60716-21	151	O60716-21;O60716-19;O60716-13;O60716-11;O60716-5;O60716-3;O60716-24;O60716-23;O60716-16;O60716-18;O60716-15;O60716-17;O60716-10;O60716-8;O60716-9;O60716-7;O60716-2;O60716;O60716-22;O60716-20;O60716-14;O60716-12;O60716-6;O60716-4	151;151;198;198;252;252;151;151;198;151;198;151;198;252;198;252;252;252;151;151;198;198;252;252	S	4.36245	3.70435	4.16216	0.999999	0.999999	0.999999	101.2
Catenin delta-1	CTNND1	O60716-21	750	O60716-21;O60716-19;O60716-13;O60716-11;O60716-5;O60716-3;O60716-24;O60716-23;O60716-16;O60716-18;O60716-15;O60716-17;O60716-10;O60716-8;O60716-9;O60716-7;O60716-2;O60716;O60716-22;O60716-20;O60716-14;O60716-12;O60716-6;O60716-4;O60716-29;O60716-27;O60716-32;O60716-31;O60716-26;O60716-25;O60716-30;O60716-28	750;756;797;803;851;857;750;756;797;750;803;756;797;851;803;857;851;857;750;756;797;803;851;857;528;534;528;534;528;534;528;534	S	0.498518	0.947294	0.499821	1	1	1	161.46
Catenin delta-1	CTNND1	O60716-21	245	O60716-21;O60716-19;O60716-13;O60716-11;O60716-5;O60716-3;O60716-24;O60716-23;O60716-16;O60716-18;O60716-15;O60716-17;O60716-10;O60716-8;O60716-9;O60716-7;O60716-2;O60716;O60716-22;O60716-20;O60716-14;O60716-12;O60716-6;O60716-4;O60716-29;O60716-27;O60716-32;O60716-31;O60716-26;O60716-25;O60716-30;O60716-28	245;245;292;292;346;346;245;245;292;245;292;245;292;346;292;346;346;346;245;245;292;292;346;346;23;23;23;23;23;23;23;23	S	2.3898	3.82971	3.71045	1	1	1	96.808
Catenin delta-1	CTNND1	O60716-21	248	O60716-21;O60716-19;O60716-13;O60716-11;O60716-5;O60716-3;O60716-24;O60716-23;O60716-16;O60716-18;O60716-15;O60716-17;O60716-10;O60716-8;O60716-9;O60716-7;O60716-2;O60716;O60716-22;O60716-20;O60716-14;O60716-12;O60716-6;O60716-4;O60716-29;O60716-27;O60716-32;O60716-31;O60716-26;O60716-25;O60716-30;O60716-28	248;248;295;295;349;349;248;248;295;248;295;248;295;349;295;349;349;349;248;248;295;295;349;349;26;26;26;26;26;26;26;26	S	5.79211	5.59207	4.82444	1	1	1	166.22
Catenin delta-1	CTNND1	O60716-21	251	O60716-21;O60716-19;O60716-13;O60716-11;O60716-5;O60716-3;O60716-24;O60716-23;O60716-16;O60716-18;O60716-15;O60716-17;O60716-10;O60716-8;O60716-9;O60716-7;O60716-2;O60716;O60716-22;O60716-20;O60716-14;O60716-12;O60716-6;O60716-4;O60716-29;O60716-27;O60716-32;O60716-31;O60716-26;O60716-25;O60716-30;O60716-28	251;251;298;298;352;352;251;251;298;251;298;251;298;352;298;352;352;352;251;251;298;298;352;352;29;29;29;29;29;29;29;29	S	2.18081	4.06779	3.89648	1	1	1	149.57
Catenin delta-1	CTNND1	O60716-21	129	O60716-21;O60716-19;O60716-13;O60716-11;O60716-5;O60716-3;O60716-24;O60716-23;O60716-16;O60716-18;O60716-15;O60716-17;O60716-10;O60716-8;O60716-9;O60716-7;O60716-2;O60716;O60716-22;O60716-20;O60716-14;O60716-12;O60716-6;O60716-4	129;129;176;176;230;230;129;129;176;129;176;129;176;230;176;230;230;230;129;129;176;176;230;230	S	6.66849	6.68474	6.63371	0.995631	0.995228	0.996245	259.63
Catenin delta-1	CTNND1	O60716-21	813	O60716-21;O60716-19;O60716-13;O60716-11;O60716-5;O60716-3;O60716-24;O60716-23;O60716-16;O60716-18;O60716-15;O60716-17;O60716-10;O60716-8;O60716-9;O60716-7;O60716-2;O60716;O60716-22;O60716-20;O60716-14;O60716-12;O60716-6;O60716-4;O60716-29;O60716-27;O60716-32;O60716-31;O60716-26;O60716-25;O60716-30;O60716-28	813;819;860;866;914;920;793;799;840;813;846;819;860;894;866;900;914;920;793;799;840;846;894;900;591;597;571;577;591;597;571;577	S	NA	-2.33751	NA	NA	0.993636	NA	55.839
Catenin delta-1	CTNND1	O60716-21	792	O60716-21;O60716-19;O60716-13;O60716-11;O60716-5;O60716-3;O60716-18;O60716-17;O60716-10;O60716-9;O60716-2;O60716;O60716-29;O60716-27;O60716-26;O60716-25	792;798;839;845;893;899;792;798;839;845;893;899;570;576;570;576	S	1.21094	1.51601	1.72819	1	1	1	78.144
Catenin delta-1	CTNND1	O60716-21	752	O60716-21;O60716-19;O60716-13;O60716-11;O60716-5;O60716-3;O60716-24;O60716-23;O60716-16;O60716-18;O60716-15;O60716-17;O60716-10;O60716-8;O60716-9;O60716-7;O60716-2;O60716;O60716-22;O60716-20;O60716-14;O60716-12;O60716-6;O60716-4;O60716-29;O60716-27;O60716-32;O60716-31;O60716-26;O60716-25;O60716-30;O60716-28	752;758;799;805;853;859;752;758;799;752;805;758;799;853;805;859;853;859;752;758;799;805;853;859;530;536;530;536;530;536;530;536	S	NA	-0.00197601	NA	NA	0.752783	NA	113.24
Catenin delta-1	CTNND1	O60716-21	754	O60716-21;O60716-19;O60716-13;O60716-11;O60716-5;O60716-3;O60716-24;O60716-23;O60716-16;O60716-18;O60716-15;O60716-17;O60716-10;O60716-8;O60716-9;O60716-7;O60716-2;O60716;O60716-22;O60716-20;O60716-14;O60716-12;O60716-6;O60716-4;O60716-29;O60716-27;O60716-32;O60716-31;O60716-26;O60716-25;O60716-30;O60716-28	754;760;801;807;855;861;754;760;801;754;807;760;801;855;807;861;855;861;754;760;801;807;855;861;532;538;532;538;532;538;532;538	S	NA	0.321404	0.77817	0.496136	0.947951	0.876624	219.12
Catenin delta-1	CTNND1	O60716-21	755	O60716-21;O60716-19;O60716-13;O60716-11;O60716-5;O60716-3;O60716-24;O60716-23;O60716-16;O60716-18;O60716-15;O60716-17;O60716-10;O60716-8;O60716-9;O60716-7;O60716-2;O60716;O60716-22;O60716-20;O60716-14;O60716-12;O60716-6;O60716-4;O60716-29;O60716-27;O60716-32;O60716-31;O60716-26;O60716-25;O60716-30;O60716-28	755;761;802;808;856;862;755;761;802;755;808;761;802;856;808;862;856;862;755;761;802;808;856;862;533;539;533;539;533;539;533;539	S	NA	-0.869795	0.527983	0.496136	0.548981	0.763719	238.92
Catenin delta-1	CTNND1	O60716-21	757	O60716-21;O60716-19;O60716-13;O60716-11;O60716-5;O60716-3;O60716-24;O60716-23;O60716-16;O60716-18;O60716-15;O60716-17;O60716-10;O60716-8;O60716-9;O60716-7;O60716-2;O60716;O60716-22;O60716-20;O60716-14;O60716-12;O60716-6;O60716-4;O60716-29;O60716-27;O60716-32;O60716-31;O60716-26;O60716-25;O60716-30;O60716-28	757;763;804;810;858;864;757;763;804;757;810;763;804;858;810;864;858;864;757;763;804;810;858;864;535;541;535;541;535;541;535;541	S	1.90248	2.57744	3.04209	0.992686	0.999894	0.999705	195.97
Catenin delta-1	CTNND1	O60716-21	167	O60716-21;O60716-19;O60716-13;O60716-11;O60716-5;O60716-3;O60716-24;O60716-23;O60716-16;O60716-18;O60716-15;O60716-17;O60716-10;O60716-8;O60716-9;O60716-7;O60716-2;O60716;O60716-22;O60716-20;O60716-14;O60716-12;O60716-6;O60716-4	167;167;214;214;268;268;167;167;214;167;214;167;214;268;214;268;268;268;167;167;214;214;268;268	S	5.9666	6.57381	5.58554	1	1	1	145.71
Catenin delta-1	CTNND1	O60716-21	168	O60716-21;O60716-19;O60716-13;O60716-11;O60716-5;O60716-3;O60716-24;O60716-23;O60716-16;O60716-18;O60716-15;O60716-17;O60716-10;O60716-8;O60716-9;O60716-7;O60716-2;O60716;O60716-22;O60716-20;O60716-14;O60716-12;O60716-6;O60716-4	168;168;215;215;269;269;168;168;215;168;215;168;215;269;215;269;269;269;168;168;215;215;269;269	S	4.07079	4.37977	4.44979	1	1	1	124.89
Catenin delta-1	CTNND1	O60716-21	516	O60716-21;O60716-19;O60716-13;O60716-11;O60716-5;O60716-3;O60716-24;O60716-23;O60716-16;O60716-18;O60716-15;O60716-17;O60716-10;O60716-8;O60716-9;O60716-7;O60716-2;O60716;O60716-22;O60716-20;O60716-14;O60716-12;O60716-6;O60716-4;O60716-29;O60716-27;O60716-32;O60716-31;O60716-26;O60716-25;O60716-30;O60716-28	516;516;563;563;617;617;516;516;563;516;563;516;563;617;563;617;617;617;516;516;563;563;617;617;294;294;294;294;294;294;294;294	S	NA	-1.29625	-1.83629	NA	0.976445	0.930948	117.37
Sorting nexin-2;Sorting nexin-1	SNX2;SNX1	Q13596-2	303	O60749;Q13596-2;Q13596	365;303;368	S	-1.91498	NA	NA	1	NA	NA	88.268
Sorting nexin-2	SNX2	O60749	277	O60749	277	S	0.971878	1.3822	1.05062	1	1	1	174.37
Sorting nexin-2	SNX2	O60749	338	O60749	338	S	-2.91355	NA	-3.11998	0.996543	NA	0.996996	46.603
Sorting nexin-2	SNX2	O60749	185	O60749	185	S	-2.12305	1.09967	1.04515	0.999999	1	0.999984	68.492
Sorting nexin-2	SNX2	O60749	119	O60749	119	S	NA	-3.29947	-4.08945	NA	0.995215	0.996005	87.616
Sorting nexin-2	SNX2	O60749	226	O60749	226	S	NA	-1.24987	NA	0.779663	0.925031	NA	126.71
General vesicular transport factor p115	USO1	O60763	48	O60763;O60763-2	48;48	S	NA	-2.98304	NA	NA	0.975197	NA	28.663
General vesicular transport factor p115	USO1	O60763	942	O60763;O60763-2	942;953	S	3.64906	4.55108	4.84195	1	1	1	331.31
General vesicular transport factor p115	USO1	O60763	799	O60763;O60763-2	799;810	S	-2.8726	NA	NA	0.999999	NA	NA	59.066
Zinc finger protein 354A	ZNF354A	O60765	169	O60765	169	S	NA	-2.18718	-1.90367	NA	0.998042	0.999999	120.48
Thiamine transporter 1	SLC19A2	O60779	492	O60779;O60779-2	492;291	S	NA	NA	-2.48819	NA	NA	0.790776	49.679
Target of Myb protein 1	TOM1	O60784	462	O60784;O60784-3;O60784-4;O60784-2	462;417;430;463	S	4.81932	4.47306	4.4739	0.929284	0.804053	0.911541	125.19
Target of Myb protein 1	TOM1	O60784	464	O60784;O60784-3;O60784-4;O60784-2	464;419;432;465	S	0.253477	NA	NA	0.901782	0.446702	NA	63.273
Target of Myb protein 1	TOM1	O60784	355	O60784;O60784-3;O60784-4;O60784-2	355;310;322;355	S	0.433422	0.272491	1.04927	0.999928	0.999999	0.999998	89.321
Histone H2B type 1-K;Histone H2B type 1-C/E/F/G/I;Histone H2B type F-S;Histone H2B type 1-D;Histone H2B type 1-H;Histone H2B type 2-F;Histone H2B type 1-M;Histone H2B type 1-N;Histone H2B type 1-L	HIST1H2BK;HIST1H2BC;H2BFS;HIST1H2BD;HIST1H2BH;HIST2H2BF;HIST1H2BM;HIST1H2BN;HIST1H2BL	O60814	37	O60814;P62807;P57053;P58876;Q93079;Q5QNW6;Q99879;Q99877;Q99880	37;37;37;37;37;37;37;37;37	S	2.31986	0.30504	0.446646	0.999941	0.999978	0.999993	162.78
Histone H2B type 1-K;Histone H2B type 1-C/E/F/G/I;Histone H2B type F-S;Histone H2B type 1-D;Histone H2B type 1-H;Histone H2B type 2-F;Histone H2B type 1-M;Histone H2B type 1-N;Histone H2B type 1-L	HIST1H2BK;HIST1H2BC;H2BFS;HIST1H2BD;HIST1H2BH;HIST2H2BF;HIST1H2BM;HIST1H2BN;HIST1H2BL	O60814	39	O60814;P62807;P57053;P58876;Q93079;Q5QNW6;Q99879;Q99877;Q99880	39;39;39;39;39;39;39;39;39	S	-0.60758	NA	-2.09707	0.777265	0.40304	0.967562	122.48
Histone H2B type 1-K;Histone H2B type 1-C/E/F/G/I;Histone H2B type F-S;Histone H2B type 1-J;Histone H2B type 2-E;Histone H2B type 1-D;Histone H2B type 1-H;Histone H2B type 2-F;Histone H2B type 3-B;Histone H2B type 1-M;Histone H2B type 1-N;Histone H2B type 1-L;Histone H2B type 1-A	HIST1H2BK;HIST1H2BC;H2BFS;HIST1H2BJ;HIST2H2BE;HIST1H2BD;HIST1H2BH;HIST2H2BF;HIST3H2BB;HIST1H2BM;HIST1H2BN;HIST1H2BL;HIST1H2BA	O60814	56	O60814;P62807;P57053;P06899;Q16778;P58876;Q93079;Q5QNW6;Q8N257;Q99879;Q99877;Q99880;Q96A08	56;56;56;56;56;56;56;56;56;56;56;56;57	S	-1.35659	NA	1.04508	0.762223	0.640868	0.499982	125.5
Histone H2B type 1-K;Histone H2B type 1-C/E/F/G/I;Histone H2B type F-S;Histone H2B type 1-J;Histone H2B type 2-E;Histone H2B type 1-D;Histone H2B type 1-H;Histone H2B type 2-F;Histone H2B type 3-B;Histone H2B type 1-M;Histone H2B type 1-N;Histone H2B type 1-L;Histone H2B type 1-A	HIST1H2BK;HIST1H2BC;H2BFS;HIST1H2BJ;HIST2H2BE;HIST1H2BD;HIST1H2BH;HIST2H2BF;HIST3H2BB;HIST1H2BM;HIST1H2BN;HIST1H2BL;HIST1H2BA	O60814	57	O60814;P62807;P57053;P06899;Q16778;P58876;Q93079;Q5QNW6;Q8N257;Q99879;Q99877;Q99880;Q96A08	57;57;57;57;57;57;57;57;57;57;57;57;58	S	1.9255	2.4945	2.97244	0.914431	0.988038	0.983133	125.5
Histone H2B type 1-K;Histone H2B type 1-C/E/F/G/I;Histone H2B type F-S;Histone H2B type 1-J;Histone H2B type 2-E;Histone H2B type 1-D;Histone H2B type 1-H;Histone H2B type 2-F;Histone H2B type 1-M;Histone H2B type 1-N;Histone H2B type 1-L	HIST1H2BK;HIST1H2BC;H2BFS;HIST1H2BJ;HIST2H2BE;HIST1H2BD;HIST1H2BH;HIST2H2BF;HIST1H2BM;HIST1H2BN;HIST1H2BL	O60814	92	O60814;P62807;P57053;P06899;Q16778;P58876;Q93079;Q5QNW6;Q99879;Q99877;Q99880	92;92;92;92;92;92;92;92;92;92;92	S	0.0169315	0.079155	0.280539	0.798079	0.948733	0.970766	108.24
6-phosphofructo-2-kinase/fructose-2,6-bisphosphatase 2;6-phosphofructo-2-kinase;Fructose-2,6-bisphosphatase	PFKFB2	O60825	466	O60825	466	S	1.38162	1.8642	1.75157	0.999408	0.999927	0.999889	116.05
6-phosphofructo-2-kinase/fructose-2,6-bisphosphatase 2;6-phosphofructo-2-kinase;Fructose-2,6-bisphosphatase	PFKFB2	O60825	483	O60825	483	S	3.3332	3.81704	3.8397	1	0.999884	0.999258	187.63
6-phosphofructo-2-kinase/fructose-2,6-bisphosphatase 2;6-phosphofructo-2-kinase;Fructose-2,6-bisphosphatase	PFKFB2	O60825	493	O60825	493	S	2.92414	3.37524	3.73325	1	1	1	187.63
Polyglutamine-binding protein 1	PQBP1	O60828-2	95	O60828-2;O60828;O60828-6;O60828-3	95;95;95;95	S	-1.84791	-1.091	-1.36483	0.5	0.5	0.759489	76.829
Polyglutamine-binding protein 1	PQBP1	O60828-2	246	O60828-2;O60828;O60828-5;O60828-4	246;247;147;152	S	2.68416	2.39311	2.90971	0.999883	0.998905	0.999785	146.05
H/ACA ribonucleoprotein complex subunit 4	DKC1	O60832	485	O60832	485	S	1.58621	2.06579	1.96573	1	1	1	205.77
H/ACA ribonucleoprotein complex subunit 4	DKC1	O60832	494	O60832	494	S	2.8452	3.89769	4.46077	0.986469	0.965436	0.94887	205.77
H/ACA ribonucleoprotein complex subunit 4	DKC1	O60832	513	O60832	513	S	7.11559	6.64988	6.75279	1	1	1	149.27
H/ACA ribonucleoprotein complex subunit 4	DKC1	O60832	451	O60832	451	S	5.79589	4.40948	6.29555	0.999998	0.999999	0.999996	201.33
H/ACA ribonucleoprotein complex subunit 4	DKC1	O60832	453	O60832	453	S	5.78755	4.26821	6.06869	0.999982	0.999991	0.999907	201.33
H/ACA ribonucleoprotein complex subunit 4	DKC1	O60832	455	O60832	455	S	2.10624	4.18773	4.36516	0.999806	0.999989	0.999752	176.92
H/ACA ribonucleoprotein complex subunit 4	DKC1	O60832	21	O60832	21	S	2.28289	2.44125	2.3895	1	1	1	252.74
H/ACA ribonucleoprotein complex subunit 4	DKC1	O60832	50	O60832	50	S	NA	-5.211	-3.81047	NA	0.974568	0.817312	43.967
Eukaryotic translation initiation factor 5B	EIF5B	O60841	66	O60841	66	S	NA	-2.53044	-2.37842	NA	1	1	89.418
Eukaryotic translation initiation factor 5B	EIF5B	O60841	1168	O60841	1168	S	NA	NA	3.08321	NA	NA	1	77.191
Eukaryotic translation initiation factor 5B	EIF5B	O60841	182	O60841	182	S	NA	NA	NA	NA	0.999995	0.999999	303
Eukaryotic translation initiation factor 5B	EIF5B	O60841	183	O60841	183	S	NA	NA	NA	NA	0.999996	0.999999	160.27
Eukaryotic translation initiation factor 5B	EIF5B	O60841	186	O60841	186	S	NA	-1.48329	-1.43381	NA	0.998108	0.999998	239.05
Eukaryotic translation initiation factor 5B	EIF5B	O60841	190	O60841	190	S	NA	NA	NA	NA	NA	0.999751	303
Eukaryotic translation initiation factor 5B	EIF5B	O60841	107	O60841	107	S	-1.50732	6.85245	6.91482	1	1	1	271.24
Eukaryotic translation initiation factor 5B	EIF5B	O60841	113	O60841	113	S	3.55932	8.14969	8.20395	1	1	1	374.44
Eukaryotic translation initiation factor 5B	EIF5B	O60841	770	O60841	770	S	NA	NA	-1.21235	NA	NA	0.859067	26.588
Eukaryotic translation initiation factor 5B	EIF5B	O60841	164	O60841	164	S	5.26286	4.34047	4.15196	1	1	1	300.39
Eukaryotic translation initiation factor 5B	EIF5B	O60841	435	O60841	435	S	-1.00803	NA	-1.39531	0.505059	1	0.61883	120.69
Eukaryotic translation initiation factor 5B	EIF5B	O60841	438	O60841	438	S	0.321421	-0.506712	-0.351921	0.982362	0.936599	0.540979	93.068
Eukaryotic translation initiation factor 5B	EIF5B	O60841	214	O60841	214	S	8.83005	7.59402	8.84313	1	1	1	267.36
Eukaryotic translation initiation factor 5B	EIF5B	O60841	222	O60841	222	S	-1.02477	0.89069	0.733498	1	1	1	156.55
Eukaryotic translation initiation factor 5B	EIF5B	O60841	9	O60841	9	S	NA	-1.43451	-0.473707	NA	0.886962	0.834932	140.53
Eukaryotic translation initiation factor 5B	EIF5B	O60841	135	O60841	135	S	NA	4.09166	3.93192	1	1	0.999999	232.84
Eukaryotic translation initiation factor 5B	EIF5B	O60841	137	O60841	137	S	0.885766	4.18132	4.00147	1	1	1	232.84
Eukaryotic translation initiation factor 5B	EIF5B	O60841	295	O60841	295	S	-0.99927	NA	NA	0.754707	NA	NA	63.056
Endothelial differentiation-related factor 1	EDF1	O60869-2	111	O60869-2;O60869	111;111	S	NA	-3.59392	-1.49707	NA	0.996379	0.997336	48.339
DnaJ homolog subfamily A member 2	DNAJA2	O60884	144	O60884	144	S	-0.457689	-2.14763	-2.17472	0.97882	0.982084	0.979542	70.573
DnaJ homolog subfamily A member 2	DNAJA2	O60884	147	O60884	147	S	0.0119152	-1.09275	-0.999737	0.999999	0.998826	0.999416	153.81
DnaJ homolog subfamily A member 2	DNAJA2	O60884	123	O60884	123	S	-3.65581	NA	-3.10854	0.999964	NA	0.999929	31.729
Bromodomain-containing protein 4	BRD4	O60885	1117	O60885	1117	S	3.95079	4.50573	4.8986	1	1	1	115.29
Bromodomain-containing protein 4	BRD4	O60885	470	O60885;O60885-2	470;470	S	NA	1.29971	1.01373	0.499841	0.680673	0.770661	113.51
Bromodomain-containing protein 4	BRD4	O60885	1126	O60885	1126	S	NA	1.97071	NA	0.953204	0.731927	0.981787	67.152
Bromodomain-containing protein 4	BRD4	O60885	601	O60885;O60885-2	601;601	S	NA	-1.94709	-1.96566	NA	0.997936	0.985604	57.458
Oligophrenin-1	OPHN1	O60890	703	O60890	703	S	NA	-2.00556	NA	NA	0.999899	NA	48.708
Ribonuclease H1	RNASEH1	O60930	76	O60930	76	S	NA	1.56701	0.522884	NA	0.999752	0.999633	223.67
Nibrin	NBN	O60934	432	O60934	432	S	4.77712	4.5773	4.56563	0.996674	0.958393	0.944411	154.09
Nibrin	NBN	O60934	397	O60934	397	S	-0.458212	-0.280605	NA	1	1	NA	151.87
Nibrin	NBN	O60934	343	O60934	343	S	-0.271223	0.571238	NA	0.908958	0.907942	0.713535	105.34
Dystrobrevin beta	DTNB	O60941	394	O60941;O60941-3;O60941-4	394;394;394	S	-0.0683518	NA	0.00565338	0.838609	NA	0.790607	55.364
Kinesin-like protein KIF21B	KIF21B	O75037-2	1215	O75037-2;O75037	1215;1215	S	0.94093	0.636545	1.1391	0.935205	0.975592	0.911442	39.013
Kinesin-like protein KIF21B	KIF21B	O75037-2	1149	O75037-2;O75037	1149;1149	S	0.391403	0.498503	0.505207	1	1	1	151.6
Kinesin-like protein KIF21B	KIF21B	O75037-2	1197	O75037-2;O75037	1197;1197	S	NA	-0.354635	-0.381308	NA	0.996897	0.999502	22.136
SLIT-ROBO Rho GTPase-activating protein 2	SRGAP2	O75044	909	O75044	909	S	-1.32051	NA	NA	0.81444	NA	NA	123.62
SLIT-ROBO Rho GTPase-activating protein 2	SRGAP2	O75044	916	O75044	916	S	-0.569971	0.813345	0.302483	1	1	1	60.651
SLIT-ROBO Rho GTPase-activating protein 2	SRGAP2	O75044	206	O75044	206	S	NA	NA	NA	NA	0.94105	NA	41.586
SLIT-ROBO Rho GTPase-activating protein 2	SRGAP2	O75044	1013	O75044	1013	S	-1.01337	-1.44945	-1.50571	0.874386	0.943474	0.934469	102.36
SLIT-ROBO Rho GTPase-activating protein 2	SRGAP2	O75044	796	O75044	796	S	NA	-1.3967	-0.322552	0.495956	0.773975	0.775047	112.57
SLIT-ROBO Rho GTPase-activating protein 2	SRGAP2	O75044	427	O75044	427	S	-2.00726	-2.88504	-2.1889	0.871339	0.90894	0.92819	153.54
SLIT-ROBO Rho GTPase-activating protein 2	SRGAP2	O75044	1053	O75044	1053	S	-2.33755	-1.16663	-1.31304	0.820117	0.921735	0.781964	85.099
SLIT-ROBO Rho GTPase-activating protein 2	SRGAP2	O75044	1061	O75044	1061	S	-1.59478	-0.550421	-0.311691	0.852071	0.862299	0.877367	102.44
SLIT-ROBO Rho GTPase-activating protein 2	SRGAP2	O75044	990	O75044	990	S	-2.15248	1.43545	1.46095	0.763252	0.900096	0.866122	129.34
SLIT-ROBO Rho GTPase-activating protein 2	SRGAP2	O75044	994	O75044	994	S	-2.15248	0.869	1.70353	0.770627	0.755269	0.92219	150.18
Carboxyl-terminal PDZ ligand of neuronal nitric oxide synthase protein	NOS1AP	O75052	266	O75052	266	S	NA	NA	NA	NA	NA	0.770271	72.677
Immunoglobulin superfamily member 3	IGSF3	O75054	1177	O75054;O75054-2	1177;1197	S	NA	-0.211937	0.108936	NA	0.918012	0.852423	54.66
Syndecan-3	SDC3	O75056	428	O75056	428	S	NA	-1.69653	-1.26869	NA	0.995735	0.999931	82.029
Putative tyrosine-protein phosphatase auxilin	DNAJC6	O75061	566	O75061;O75061-2	566;623	S	-2.21211	-0.339973	NA	0.965373	0.94806	NA	74.516
Putative tyrosine-protein phosphatase auxilin	DNAJC6	O75061	570	O75061;O75061-2	570;627	S	1.98305	1.64383	1.4089	0.745302	0.76521	0.638208	117.63
Transmembrane and coiled-coil domains protein 2	TMCC2	O75069	464	O75069	464	S	-1.67871	-2.15141	-2.12663	0.933932	0.937658	0.931566	70.776
Transmembrane and coiled-coil domains protein 2	TMCC2	O75069	438	O75069	438	S	-0.374682	-0.632097	-0.414411	1	1	1	141.01
Protein CBFA2T3	CBFA2T3	O75081-2	373	O75081-2;O75081-4;O75081	373;383;459	S	NA	-0.789982	-0.959967	NA	0.924114	0.922475	72.531
WD repeat-containing protein 1	WDR1	O75083	473	O75083;O75083-3	473;333	S	-3.45728	-3.65899	-2.81713	0.999915	0.996612	0.999273	89.16
WD repeat-containing protein 1	WDR1	O75083	310	O75083;O75083-3	310;170	S	-0.71862	-2.09533	-1.74728	1	1	1	50.089
WD repeat-containing protein 1	WDR1	O75083	11	O75083;O75083-3	11;11	S	NA	NA	-2.08164	NA	NA	1	64.43
WD repeat-containing protein 1	WDR1	O75083	151	O75083	151	S	NA	-2.97585	-2.2386	NA	1	1	32.631
WD repeat-containing protein 1	WDR1	O75083	69	O75083	69	S	-2.22416	NA	-2.03958	0.994005	NA	0.950414	58.687
WD repeat-containing protein 1	WDR1	O75083	79	O75083	79	S	NA	NA	-2.71946	NA	NA	0.807733	42.39
Low-density lipoprotein receptor-related protein 4	LRP4	O75096	1887	O75096	1887	S	0.289148	0.809256	1.45545	0.999218	0.999017	0.999885	120.2
NEDD4-binding protein 1	N4BP1	O75113	398	O75113	398	S	-1.59694	NA	NA	0.825888	NA	NA	46.395
NEDD4-binding protein 1	N4BP1	O75113	300	O75113	300	S	2.63485	3.86974	4.05569	1	1	1	218.62
NEDD4-binding protein 1	N4BP1	O75113	288	O75113	288	S	4.0973	4.8404	4.80294	0.999461	0.999989	0.999954	73.864
Rho-associated protein kinase 2	ROCK2	O75116	425	O75116	425	S	-0.366957	NA	NA	0.829955	NA	NA	81.931
Rho-associated protein kinase 2	ROCK2	O75116	1374	O75116	1374	S	-1.68013	0.946363	0.0279064	1	1	1	95.018
Rho-associated protein kinase 2	ROCK2	O75116	1137	O75116	1137	S	-2.08912	1.90928	2.16349	0.586856	0.76975	0.919708	108.11
Microfibrillar-associated protein 3-like	MFAP3L	O75121-2	195	O75121-2;O75121	195;298	S	NA	-0.553314	-0.185993	NA	0.976886	0.96676	139.89
Microfibrillar-associated protein 3-like	MFAP3L	O75121-2	200	O75121-2;O75121	200;303	S	NA	-1.9128	-0.185993	NA	NA	0.903248	116.11
Microfibrillar-associated protein 3-like	MFAP3L	O75121-2	203	O75121-2;O75121	203;306	S	NA	-0.553314	-1.20905	NA	0.853517	0.611271	151.24
Microfibrillar-associated protein 3-like	MFAP3L	O75121-2	204	O75121-2;O75121	204;307	S	NA	-0.553314	0.589455	NA	0.835095	0.917269	152.61
CLIP-associating protein 2	CLASP2	O75122	994	O75122	994	S	-4.24346	-3.55502	NA	0.771552	0.503692	NA	91.426
CLIP-associating protein 2	CLASP2	O75122	360	O75122;O75122-2	360;366	S	0.406105	0.873167	-0.119657	0.989001	0.99681	0.97798	90.647
CLIP-associating protein 2	CLASP2	O75122	364	O75122;O75122-2	364;370	S	-3.22474	-2.70212	-2.20397	0.999847	1	0.99998	73.842
CLIP-associating protein 2	CLASP2	O75122	1029	O75122	1029	S	-1.43762	-0.833647	-1.05871	0.828417	0.588409	0.9024	83.979
CLIP-associating protein 2	CLASP2	O75122	1034	O75122	1034	S	NA	-1.36478	-1.96137	NA	0.992051	0.838536	73.888
CLIP-associating protein 2	CLASP2	O75122	525	O75122	525	S	NA	-2.1562	0.41276	NA	0.906393	0.792946	64.561
CLIP-associating protein 2	CLASP2	O75122	529	O75122	529	S	NA	NA	0.41276	NA	0.947603	0.999287	58.668
CLIP-associating protein 2	CLASP2	O75122	455	O75122	455	S	-3.65449	NA	NA	0.969863	NA	NA	48.159
CLIP-associating protein 2	CLASP2	O75122	459	O75122	459	S	-1.12506	-1.65155	-2.64882	0.999994	0.997698	0.994275	115.48
CLIP-associating protein 2	CLASP2	O75122	370	O75122;O75122-2	370;376	S	4.32498	5.06819	4.89948	0.997912	0.99844	0.993121	165.68
CLIP-associating protein 2	CLASP2	O75122	327	O75122;O75122-2	327;333	S	0.559833	1.2117	2.5172	0.64547	0.908793	0.690876	114.33
CLIP-associating protein 2	CLASP2	O75122	596	O75122	596	S	-3.17936	-2.31361	-1.32476	0.998659	0.997433	0.963602	176.07
CLIP-associating protein 2	CLASP2	O75122	489	O75122	489	S	NA	-2.11223	-2.38393	0.813122	0.990021	0.968157	76.577
Protein cordon-bleu	COBL	O75128-2	272	O75128-2	272	S	-0.870996	-1.64508	-1.12058	0.981429	0.976349	0.897895	86.239
Protein cordon-bleu	COBL	O75128-2	1044	O75128-2;O75128-3;O75128;O75128-7;O75128-6	1044;962;962;1019;504	S	NA	-0.24983	NA	NA	0.818303	NA	105.95
Protein cordon-bleu	COBL	O75128-2	235	O75128-2;O75128-3;O75128;O75128-7;O75128-5;O75128-4	235;235;235;235;235;235	S	1.33339	2.08004	2.00304	0.995464	0.999259	0.999899	240.27
Protein cordon-bleu	COBL	O75128-2	897	O75128-2;O75128-3;O75128;O75128-7;O75128-6	897;815;815;872;357	S	NA	-1.96315	NA	NA	1	NA	52.768
Protein cordon-bleu	COBL	O75128-2	648	O75128-2;O75128-3;O75128;O75128-7;O75128-6	648;566;566;623;108	S	NA	NA	-2.21122	NA	0.921136	0.989105	88.146
Protein cordon-bleu	COBL	O75128-2	656	O75128-2;O75128-3;O75128;O75128-7;O75128-6	656;574;574;631;116	S	-0.69153	-0.163549	-0.373472	0.996916	0.921202	0.999374	119.74
Protein cordon-bleu	COBL	O75128-2	309	O75128-2;O75128-3;O75128;O75128-7;O75128-5;O75128-4	309;284;284;284;284;284	S	NA	-3.16925	-2.43072	NA	0.820264	0.841303	78.27
Protein cordon-bleu	COBL	O75128-2	312	O75128-2;O75128-3;O75128;O75128-7;O75128-5;O75128-4	312;287;287;287;287;287	S	NA	NA	-3.70314	NA	NA	0.871126	80.334
Protein cordon-bleu	COBL	O75128-2	349	O75128-2;O75128-3;O75128;O75128-7;O75128-5;O75128-4	349;324;324;324;324;324	S	NA	-2.28448	-2.56462	NA	0.999999	0.9971	90.436
Copine-3	CPNE3	O75131	240	O75131	240	S	1.1879	2.2408	-2.84618	0.575517	0.873748	0.701031	145.05
Copine-3	CPNE3	O75131	243	O75131	243	S	2.59313	2.59489	2.51823	0.59253	0.770177	0.730847	173.28
Copine-3	CPNE3	O75131	398	O75131	398	S	NA	NA	-3.50063	NA	NA	0.983296	71.705
Copine-3	CPNE3	O75131	159	O75131	159	S	-0.783621	-1.46493	-1.64459	0.998803	0.999961	0.999997	84.333
Copine-3	CPNE3	O75131	476	O75131	476	S	-2.43788	-3.29957	-3.13511	1	1	1	26.768
Copine-3	CPNE3	O75131	14	O75131	14	S	0.0383472	NA	-2.19642	0.999942	1	1	134.6
Copine-3	CPNE3	O75131	25	O75131	25	S	NA	NA	-2.02834	NA	NA	0.997552	51.776
Zinc finger BED domain-containing protein 4	ZBED4	O75132	1053	O75132	1053	S	0.916981	1.14045	0.986212	0.909615	0.921331	0.955151	114.54
Zinc finger BED domain-containing protein 4	ZBED4	O75132	624	O75132	624	S	1.87801	2.25108	NA	0.925499	0.92424	0.498124	152.45
Autophagy-related protein 13	ATG13	O75143-3	324	O75143-3;O75143-2;O75143	324;324;361	S	NA	NA	-3.7031	NA	NA	0.999978	65.533
Autophagy-related protein 13	ATG13	O75143-3	318	O75143-3;O75143-2;O75143	318;318;355	S	0.621855	-0.253246	0.317518	0.773281	0.806541	0.781314	180.64
Liprin-alpha-3	PPFIA3	O75145-2	683	O75145-2;O75145	683;683	S	0.422676	NA	NA	1	NA	NA	31.549
Liprin-alpha-3	PPFIA3	O75145-2	17	O75145-2;O75145	17;17	S	1.22331	2.47603	2.20832	1	1	1	106.09
Liprin-alpha-3	PPFIA3	O75145-2	1155	O75145-2;O75145	1155;1164	S	0.431656	0.859802	0.621004	1	1	1	193.05
Liprin-alpha-3	PPFIA3	O75145-2	508	O75145-2;O75145	508;508	S	NA	-2.07699	NA	0.968511	0.999959	0.99963	32.827
Liprin-alpha-3	PPFIA3	O75145-2	645	O75145-2;O75145	645;645	S	-1.03969	NA	NA	0.99989	NA	NA	77.133
Lysine-specific demethylase PHF2	PHF2	O75151	853	O75151	853	S	0.817362	-1.03748	NA	1	0.999842	NA	171.45
Lysine-specific demethylase PHF2	PHF2	O75151	655	O75151	655	S	-1.08154	1.15012	-0.000749588	0.5	0.812491	0.754715	84.368
Lysine-specific demethylase PHF2	PHF2	O75151	458	O75151	458	S	-1.16081	NA	NA	0.787295	NA	NA	66.69
Lysine-specific demethylase PHF2	PHF2	O75151	705	O75151	705	S	-1.02493	-0.123051	-0.391014	1	1	1	68.111
Lysine-specific demethylase PHF2	PHF2	O75151	879	O75151	879	S	NA	-1.91224	-1.35166	NA	0.939405	0.997067	53.528
Lysine-specific demethylase PHF2	PHF2	O75151	882	O75151	882	S	NA	-1.91224	0.419798	NA	0.991821	0.99712	105.53
Lysine-specific demethylase PHF2	PHF2	O75151	474	O75151	474	S	-0.480427	1.02869	-0.343479	0.999427	0.999984	0.999564	133.8
Lysine-specific demethylase PHF2	PHF2	O75151	537	O75151	537	S	2.29107	4.14646	-2.23618	0.71413	0.946159	0.626053	90.882
Lysine-specific demethylase PHF2	PHF2	O75151	539	O75151	539	S	4.10092	3.02371	4.51344	0.845647	0.84977	0.950473	127.56
Lysine-specific demethylase PHF2	PHF2	O75151	640	O75151	640	S	NA	-2.59862	-2.84365	NA	0.930952	0.988185	27.32
Lysine-specific demethylase PHF2	PHF2	O75151	899	O75151	899	S	2.13817	2.1357	2.1245	1	1	1	180.9
Lysine-specific demethylase PHF2	PHF2	O75151	905	O75151	905	S	2.32798	2.69808	2.66265	0.997612	0.995316	0.993814	170.88
Lysine-specific demethylase PHF2	PHF2	O75151	625	O75151	625	S	NA	NA	NA	1	1	NA	159.39
Lysine-specific demethylase PHF2	PHF2	O75151	1059	O75151	1059	S	1.36642	1.7627	1.39429	0.897583	0.864315	0.971627	173.68
Zinc finger CCCH domain-containing protein 11A	ZC3H11A	O75152	290	O75152	290	S	2.10926	3.58884	3.75364	0.999884	0.999987	0.999998	93.472
Zinc finger CCCH domain-containing protein 11A	ZC3H11A	O75152	758	O75152	758	S	5.89426	5.16949	6.07295	0.950844	0.920328	0.958333	167.15
Zinc finger CCCH domain-containing protein 11A	ZC3H11A	O75152	759	O75152	759	S	NA	NA	-2.25882	NA	0.442263	0.956884	104.07
Zinc finger CCCH domain-containing protein 11A	ZC3H11A	O75152	761	O75152	761	S	3.2643	2.04862	0.644947	0.699142	0.761615	0.85112	167.15
Zinc finger CCCH domain-containing protein 11A	ZC3H11A	O75152	132	O75152	132	S	1.58006	2.49217	1.5589	0.999994	1	0.999948	132.19
Zinc finger CCCH domain-containing protein 11A	ZC3H11A	O75152	108	O75152	108	S	-0.0205441	-0.649719	-0.956146	0.999785	0.999434	0.999665	146.53
Zinc finger CCCH domain-containing protein 11A	ZC3H11A	O75152	495	O75152	495	S	NA	1.59474	0.897841	0.25074	0.69421	0.751316	180.93
Clustered mitochondria protein homolog	CLUH	O75153	710	O75153	710	S	-3.07888	NA	NA	0.816297	NA	0.398317	90.044
Clustered mitochondria protein homolog	CLUH	O75153	664	O75153	664	S	0.50054	2.60922	2.72894	0.9999	0.999957	0.99905	175.7
TSC22 domain family protein 2	TSC22D2	O75157-2	205	O75157-2;O75157	205;205	S	NA	0.651373	NA	NA	0.989945	NA	187.91
Nephrocystin-4	NPHP4	O75161	142	O75161	142	S	1.67267	1.42079	1.47316	0.999713	0.997431	0.978176	138.04
Nephrocystin-4	NPHP4	O75161	496	O75161	496	S	-2.84711	-2.52639	-1.71743	0.981459	0.999307	0.999307	67.459
Lysine-specific demethylase 4A	KDM4A	O75164	523	O75164	523	S	NA	0.719685	1.05677	NA	0.945248	0.999837	199.72
Lysine-specific demethylase 4A	KDM4A	O75164	502	O75164	502	S	NA	-2.65465	NA	NA	0.990669	NA	57.381
Phosphatase and actin regulator 2	PHACTR2	O75167-5	157	O75167-5;O75167-2;O75167;O75167-4	157;168;237;248	S	-0.0405197	1.43097	1.9158	0.991645	0.99979	0.999958	193.43
Phosphatase and actin regulator 2	PHACTR2	O75167-5	480	O75167-5;O75167-2;O75167;O75167-4	480;491;560;571	S	1.6909	0.757582	0.74177	0.99996	0.999329	0.999138	85.424
Serine/threonine-protein phosphatase 6 regulatory subunit 2	PPP6R2	O75170-6	742	O75170-6;O75170-2;O75170-4;O75170-3;O75170-5	742;770;769;770;796	S	NA	-2.39391	-2.67999	NA	0.994768	0.995956	146.4
Serine/threonine-protein phosphatase 6 regulatory subunit 2	PPP6R2	O75170-6	717	O75170-6;O75170-2;O75170-4;O75170-3;O75170-5;O75170	717;745;744;745;771;771	S	3.5698	3.57774	3.94627	0.997178	0.999774	0.99992	180.79
Serine/threonine-protein phosphatase 6 regulatory subunit 2	PPP6R2	O75170-6	816	O75170-6;O75170-2;O75170-4;O75170-3;O75170-5;O75170	816;844;843;844;870;877	S	-2.25925	-2.0534	-1.78047	1	1	1	62.158
Serine/threonine-protein phosphatase 6 regulatory subunit 2	PPP6R2	O75170-6	262	O75170-6;O75170-2;O75170-4;O75170-3;O75170-5;O75170	262;289;289;290;289;289	S	-0.317158	-0.246757	-0.3643	0.988782	0.995074	0.99407	157.61
CCR4-NOT transcription complex subunit 3	CNOT3	O75175-3	361	O75175-3;O75175-2;O75175	361;542;542	S	-2.10948	NA	-2.26453	0.908919	NA	0.770759	62.961
CCR4-NOT transcription complex subunit 3	CNOT3	O75175-3	118	O75175-3;O75175-2;O75175	118;299;299	S	0.334332	0.4949	NA	0.963308	0.91799	NA	136.43
Ankyrin repeat domain-containing protein 17	ANKRD17	O75179-2	2400	O75179-2;O75179;O75179-4	2400;2401;1808	S	2.665	3.00583	3.01033	0.999946	0.999302	0.999372	136.35
Ankyrin repeat domain-containing protein 17	ANKRD17	O75179-2	1939	O75179-2;O75179;O75179-4	1939;1940;1347	S	-0.135088	NA	NA	0.860649	NA	NA	40.45
Ankyrin repeat domain-containing protein 17	ANKRD17	O75179-2	19	O75179-2;O75179;O75179-4;O75179-5;O75179-3	19;19;19;19;19	S	0.291098	NA	NA	0.851948	0.814739	0.437951	82.531
Ankyrin repeat domain-containing protein 17	ANKRD17	O75179-2	2044	O75179-2;O75179;O75179-4	2044;2045;1452	S	3.01408	3.86994	2.91331	0.951686	0.862413	0.922176	128.39
Ankyrin repeat domain-containing protein 17	ANKRD17	O75179-2	2046	O75179-2;O75179;O75179-4	2046;2047;1454	S	2.78504	3.68379	3.60343	0.999327	0.99863	0.999211	128.39
Ankyrin repeat domain-containing protein 17	ANKRD17	O75179-2	2058	O75179-2;O75179;O75179-4	2058;2059;1466	S	-0.433477	0.00648689	-0.211428	1	0.999978	0.999643	129.45
Ankyrin repeat domain-containing protein 17	ANKRD17	O75179-2	2066	O75179-2;O75179;O75179-4	2066;2067;1474	S	1.37985	1.76785	1.80471	0.996557	0.99756	0.994366	165.85
Ankyrin repeat domain-containing protein 17	ANKRD17	O75179-2	1638	O75179-2;O75179;O75179-4	1638;1639;1046	S	NA	-1.92116	-2.26072	NA	0.997361	0.986989	62.969
Ankyrin repeat domain-containing protein 17	ANKRD17	O75179-2	156	O75179-2;O75179;O75179-4;O75179-5;O75179-3	156;156;156;156;156	S	-1.33643	-2.35347	-0.681965	0.996328	0.993761	0.990034	77.224
Ankyrin repeat domain-containing protein 17	ANKRD17	O75179-2	1708	O75179-2;O75179;O75179-4	1708;1709;1116	S	3.93176	3.35274	3.16997	0.999993	0.999998	0.999998	70.824
Ankyrin repeat domain-containing protein 17	ANKRD17	O75179-2	1456	O75179-2;O75179	1456;1457	S	-2.76987	NA	NA	1	NA	NA	112.02
Ankyrin repeat domain-containing protein 17	ANKRD17	O75179-2	1695	O75179-2;O75179;O75179-4	1695;1696;1103	S	0.514843	1.91686	1.62215	0.987307	0.999409	0.993249	79.054
Ankyrin repeat domain-containing protein 17	ANKRD17	O75179-2	1699	O75179-2;O75179;O75179-4	1699;1700;1107	S	-1.56458	-0.0473976	NA	0.963247	0.813968	NA	77.018
Paired amphipathic helix protein Sin3b	SIN3B	O75182-2	122	O75182-2;O75182;O75182-3	122;122;122	S	NA	-0.29471	-0.940767	NA	0.987957	0.983856	54.252
DnaJ homolog subfamily B member 6	DNAJB6	O75190-3	277	O75190-3;O75190	277;277	S	-0.147371	5.54843	5.67757	1	1	1	198.92
Zinc finger protein 780A	ZNF780A	O75290	89	O75290;O75290-2	89;105	S	NA	-2.10244	-1.99601	NA	0.977813	0.994026	68.759
Protein NipSnap homolog 2	GBAS	O75323	182	O75323	182	S	-2.00771	-3.95277	-2.65805	1	1	1	91.663
Stannin	SNN	O75324	49	O75324	49	S	NA	-2.17222	NA	NA	0.99892	NA	58.31
Hyaluronan mediated motility receptor	HMMR	O75330-2	20	O75330-2;O75330;O75330-3	20;20;20	S	0.652195	0.556271	0.96937	0.999997	0.999983	0.999359	120.95
Hyaluronan mediated motility receptor	HMMR	O75330-2	65	O75330-2;O75330;O75330-3	65;65;65	S	NA	NA	-1.76458	NA	NA	0.868005	39.944
Tubulin-specific chaperone A	TBCA	O75347	60	O75347	60	S	-1.39785	NA	-2.19178	1	NA	1	67.646
V-type proton ATPase subunit G 1	ATP6V1G1	O75348	68	O75348	68	S	NA	-0.529577	-0.902212	0.934085	0.934759	0.980406	138.37
Vacuolar protein sorting-associated protein 4B	VPS4B	O75351	102	O75351	102	S	-0.781925	-0.253372	-0.192118	0.904604	1	0.999999	124.97
Zinc finger protein 217	ZNF217	O75362	662	O75362	662	S	-0.893692	0.233097	1.32017	0.996667	0.56572	0.943102	121.34
Zinc finger protein 217	ZNF217	O75362	407	O75362	407	S	NA	NA	0.337982	NA	0.992342	0.983918	141.11
Zinc finger protein 217	ZNF217	O75362	570	O75362	570	S	-1.52016	NA	NA	0.997581	NA	NA	60.366
Zinc finger protein 217	ZNF217	O75362	795	O75362	795	S	1.68853	1.27854	0.0158787	1	0.99998	0.999999	214.31
Zinc finger protein 217	ZNF217	O75362	848	O75362	848	S	1.25141	1.49665	1.23238	0.999994	1	1	143.2
Pituitary homeobox 3	PITX3	O75364	52	O75364	52	S	-1.05496	-0.266781	-0.126883	0.911266	0.953079	0.946059	62.081
Core histone macro-H2A.1	H2AFY	O75367-2	170	O75367-2;O75367-3;O75367	170;169;170	S	NA	0.469647	1.06969	NA	0.997958	0.991215	169.45
Core histone macro-H2A.1	H2AFY	O75367-2	173	O75367-2;O75367-3;O75367	173;172;173	S	0.798759	NA	2.05465	0.803856	0.670467	0.962097	169.45
Core histone macro-H2A.1	H2AFY	O75367-2	102	O75367-2;O75367-3;O75367	102;102;102	S	-3.42233	NA	NA	0.780432	NA	NA	36.054
Core histone macro-H2A.1	H2AFY	O75367-2	260	O75367-2;O75367-3;O75367	260;262;263	S	NA	NA	-3.41134	NA	NA	1	44.056
Core histone macro-H2A.1	H2AFY	O75367-2	305	O75367-2;O75367-3;O75367	305;307;308	S	-1.51234	-3.39731	NA	1	0.999941	0.999989	43.982
Core histone macro-H2A.1	H2AFY	O75367-2	310	O75367-2;O75367-3;O75367	310;312;313	S	NA	-3.95532	-2.57534	NA	0.951025	0.943766	27.82
Core histone macro-H2A.1	H2AFY	O75367-2	313	O75367-2;O75367-3;O75367	313;315;316	S	-1.23358	NA	NA	0.93613	NA	NA	54.704
Core histone macro-H2A.1	H2AFY	O75367-2	190	O75367-2;O75367-3;O75367	190;189;190	S	NA	NA	-3.91208	1	NA	1	33.546
Filamin-B	FLNB	O75369-2	2083	O75369-2;O75369;O75369-7;O75369-5;O75369-4	2083;2107;1927;2107;2107	S	0.768396	1.5867	1.24909	0.999989	0.999992	0.999997	177.42
Filamin-B	FLNB	O75369-2	2089	O75369-2;O75369;O75369-7;O75369-5;O75369-4	2089;2113;1933;2113;2113	S	-1.32858	-1.02146	-1.06533	0.999981	0.897251	0.999733	165.56
Filamin-B	FLNB	O75369-2	983	O75369-2;O75369;O75369-7;O75369-6;O75369-3;O75369-5;O75369-4	983;983;814;983;983;983;983	S	0.570679	-0.262918	-0.399738	0.966562	0.977042	0.969631	145.63
Filamin-B	FLNB	O75369-2	985	O75369-2;O75369;O75369-7;O75369-6;O75369-3;O75369-5;O75369-4	985;985;816;985;985;985;985	S	-3.11243	NA	NA	0.655786	0.814593	0.510942	108.32
Filamin-B;Filamin-A;Filamin-C	FLNB;FLNA;FLNC	P21333-2	123	O75369-2;O75369;O75369-6;O75369-3;O75369-5;O75369-4;P21333-2;P21333;Q14315-2;Q14315	96;96;96;96;96;96;123;123;116;116	S	-1.27601	-3.372	-1.79685	0.999968	0.999935	0.999992	53.408
Filamin-B;Filamin-A;Filamin-C	FLNB;FLNA;FLNC	P21333-2	126	O75369-2;O75369;O75369-6;O75369-3;O75369-5;O75369-4;P21333-2;P21333;Q14315-2;Q14315	99;99;99;99;99;99;126;126;119;119	S	-0.924994	-2.66334	-2.54188	0.999951	0.994888	0.999689	45.003
Filamin-B	FLNB	O75369-2	2454	O75369-2;O75369;O75369-7;O75369-6;O75369-3	2454;2478;2298;2413;2437	S	2.15478	1.5433	1.37998	0.807394	0.985075	0.980567	202.97
Filamin-B	FLNB	O75369-2	932	O75369-2;O75369;O75369-7;O75369-6;O75369-3;O75369-5;O75369-4	932;932;763;932;932;932;932	S	-4.25709	NA	NA	0.982089	NA	NA	43.556
Filamin-B	FLNB	O75369-2	2514	O75369-2;O75369;O75369-7;O75369-6;O75369-3	2514;2538;2358;2473;2497	S	-2.80431	NA	-3.88917	0.999991	0.999977	0.999999	55.364
Filamin-B	FLNB	O75369-2	316	O75369-2;O75369;O75369-7;O75369-6;O75369-3;O75369-5;O75369-4	316;316;147;316;316;316;316	S	NA	-3.39717	-2.91237	0.497413	0.991812	0.887037	87.122
Filamin-B	FLNB	O75369-2	1329	O75369-2;O75369;O75369-7;O75369-6;O75369-3;O75369-5;O75369-4	1329;1329;1160;1329;1329;1329;1329	S	-2.99455	NA	-2.75577	0.99999	NA	0.999995	60.26
Filamin-B	FLNB	O75369-2	827	O75369-2;O75369;O75369-7;O75369-6;O75369-3;O75369-5;O75369-4	827;827;658;827;827;827;827	S	NA	-3.50651	-3.51035	NA	0.999539	0.993531	52.908
Filamin-B	FLNB	O75369-2	833	O75369-2;O75369;O75369-7;O75369-6;O75369-3;O75369-5;O75369-4	833;833;664;833;833;833;833	S	-3.1225	-2.53347	-3.27742	0.994579	0.999094	0.998542	51.63
Filamin-B	FLNB	O75369-2	1442	O75369-2;O75369;O75369-7;O75369-6;O75369-3;O75369-5;O75369-4	1442;1442;1273;1442;1442;1442;1442	S	-3.61658	NA	NA	0.878296	NA	NA	47.003
Filamin-B	FLNB	O75369-2	1505	O75369-2;O75369;O75369-7;O75369-6;O75369-3;O75369-5;O75369-4	1505;1505;1336;1505;1505;1505;1505	S	1.08801	1.45522	1.77449	1	1	1	179.58
Filamin-B	FLNB	O75369-2	2441	O75369-2;O75369;O75369-7;O75369-6;O75369-3	2441;2465;2285;2400;2424	S	-1.50691	-1.15657	-1.19094	1	1	1	82.639
Nuclear receptor corepressor 1	NCOR1	O75376	1472	O75376;O75376-2	1472;1488	S	-1.3137	NA	NA	0.999908	NA	NA	66.134
Nuclear receptor corepressor 1	NCOR1	O75376	158	O75376;O75376-2	158;158	S	-1.3404	0.550669	0.42724	0.525893	0.782916	0.793209	106.11
Nuclear receptor corepressor 1	NCOR1	O75376	172	O75376;O75376-2	172;172	S	-1.3404	-0.692131	-1.1152	0.740825	0.797801	0.807636	77.012
Nuclear receptor corepressor 1	NCOR1	O75376	2184	O75376;O75376-2	2184;2081	S	NA	-0.761648	-1.54175	NA	0.999916	0.999771	154.75
Nuclear receptor corepressor 1	NCOR1	O75376	224	O75376;O75376-2	224;224	S	NA	0.286531	-0.0610523	NA	1	1	95.507
Nuclear receptor corepressor 1	NCOR1	O75376	2151	O75376;O75376-2	2151;2048	S	-2.19492	NA	-1.37694	0.968819	NA	0.999973	71.855
Nuclear receptor corepressor 1	NCOR1	O75376	2120	O75376;O75376-2	2120;2017	S	-0.820938	-0.683821	-0.283659	1	1	1	63.429
Nuclear receptor corepressor 1	NCOR1	O75376	1977	O75376;O75376-2	1977;1874	S	NA	NA	-1.49806	NA	NA	0.966641	66.124
Vesicle-associated membrane protein 4	VAMP4	O75379	30	O75379	30	S	-2.23984	0.835045	1.28138	1	1	1	154.05
Peroxisomal membrane protein PEX14	PEX14	O75381-2	209	O75381-2;O75381	209;252	S	-0.0528927	NA	-0.05369	0.953697	NA	0.962226	180.1
Peroxisomal membrane protein PEX14	PEX14	O75381-2	222	O75381-2;O75381	222;265	S	NA	NA	NA	0.449956	0.756746	NA	123.73
Peroxisomal membrane protein PEX14	PEX14	O75381-2	232	O75381-2;O75381	232;275	S	NA	-0.32497	NA	NA	0.753206	NA	132.79
Peroxisomal membrane protein PEX14	PEX14	O75381-2	189	O75381-2;O75381	189;232	S	-1.22818	-0.306402	-0.694237	0.868238	0.88585	0.900068	77.5
Peroxisomal membrane protein PEX14	PEX14	O75381-2	44	O75381-2;O75381	44;44	S	NA	NA	0.908592	NA	NA	0.999925	85.203
Tripartite motif-containing protein 3	TRIM3	O75382-3	348	O75382-3;O75382-2;O75382	348;416;427	S	0.01577	-0.207649	-0.105518	1	1	1	59.645
Tripartite motif-containing protein 3	TRIM3	O75382-3	7	O75382-3;O75382-2;O75382	7;7;7	S	0.501438	NA	-0.763878	1	1	1	138.76
Tripartite motif-containing protein 3	TRIM3	O75382-3	358	O75382-3;O75382-2;O75382	358;426;437	S	NA	NA	NA	NA	0.999999	NA	68.647
Serine/threonine-protein kinase ULK1	ULK1	O75385	758	O75385	758	S	-0.143646	-0.113413	1.42423	0.979112	0.715916	0.986923	103.11
Serine/threonine-protein kinase ULK1	ULK1	O75385	556	O75385	556	S	3.38871	2.57031	2.51869	0.999993	1	1	145.48
Serine/threonine-protein kinase ULK1	ULK1	O75385	450	O75385	450	S	1.55735	1.62902	1.73244	0.999977	0.999984	0.99999	150.11
Serine/threonine-protein kinase ULK1	ULK1	O75385	623	O75385	623	S	2.67549	0.653465	2.48998	0.806868	0.782018	0.795591	72.417
Serine/threonine-protein kinase ULK1	ULK1	O75385	465	O75385	465	S	NA	-2.74106	NA	NA	0.785289	NA	58.592
Serine/threonine-protein kinase ULK1	ULK1	O75385	467	O75385	467	S	-3.80043	NA	-2.26792	0.918854	NA	0.937599	84.779
Serine/threonine-protein kinase ULK1	ULK1	O75385	469	O75385	469	S	1.346	1.73216	1.51222	0.982315	0.969466	0.992625	85.555
Serine/threonine-protein kinase ULK1	ULK1	O75385	403	O75385	403	S	NA	NA	-2.7104	NA	NA	0.964247	41.264
Serine/threonine-protein kinase ULK1	ULK1	O75385	638	O75385	638	S	1.24445	2.10798	2.03437	0.992488	0.962734	0.999249	160.75
Citrate synthase, mitochondrial	CS	O75390	97	O75390	97	S	-0.785481	-2.37293	-0.833178	1	1	1	84.923
Sperm-associated antigen 7	SPAG7	O75391	114	O75391	114	S	-0.647314	-1.53407	-1.25704	1	0.999999	0.999992	98.182
Sperm-associated antigen 7	SPAG7	O75391	219	O75391	219	S	-2.41491	-1.6813	-1.89562	0.999998	1	0.999964	75.092
Sperm-associated antigen 7	SPAG7	O75391	158	O75391	158	S	1.34962	2.16859	NA	0.993564	0.990643	0.996727	230.41
Vesicle-trafficking protein SEC22b	SEC22B	O75396	174	O75396	174	S	-0.817854	-1.92694	NA	0.771634	0.771337	0.574181	69.088
Vesicle-trafficking protein SEC22b	SEC22B	O75396	175	O75396	175	S	0.263702	-0.307918	-0.271826	0.69876	0.945331	0.804042	127.77
Vesicle-trafficking protein SEC22b	SEC22B	O75396	164	O75396	164	S	-2.73603	NA	NA	0.999148	NA	NA	61.642
Vesicle-trafficking protein SEC22b	SEC22B	O75396	168	O75396	168	S	NA	NA	-3.05438	NA	NA	0.997735	143.11
Vesicle-trafficking protein SEC22b	SEC22B	O75396	137	O75396	137	S	4.4706	4.67346	4.61186	1	1	1	188.34
Deformed epidermal autoregulatory factor 1 homolog	DEAF1	O75398-4	108	O75398-4;O75398-3;O75398;O75398-5	108;162;176;176	S	-0.36706	0.335571	0.832338	0.974253	0.998469	0.996339	102.59
Deformed epidermal autoregulatory factor 1 homolog	DEAF1	O75398-4	143	O75398-4;O75398-3;O75398;O75398-5	143;197;211;211	S	-2.65105	-2.33178	NA	0.909368	0.901715	NA	24.166
Pre-mRNA-processing factor 40 homolog A	PRPF40A	O75400-3	915	O75400-3;O75400;O75400-2	915;933;906	S	NA	0.302862	0.417273	NA	0.894901	0.806088	192.44
Pre-mRNA-processing factor 40 homolog A	PRPF40A	O75400-3	920	O75400-3;O75400;O75400-2	920;938;911	S	NA	1.03015	1.05578	NA	0.976752	0.997539	209.43
Pre-mRNA-processing factor 40 homolog A	PRPF40A	O75400-3	769	O75400-3;O75400;O75400-2	769;787;760	S	NA	-1.46332	-1.44663	NA	0.997746	0.999824	142.77
Pre-mRNA-processing factor 40 homolog A	PRPF40A	O75400-3	865	O75400-3;O75400;O75400-2	865;883;856	S	NA	-0.281023	NA	1	1	1	125.19
Pre-mRNA-processing factor 40 homolog A	PRPF40A	O75400-3	867	O75400-3;O75400;O75400-2	867;885;858	S	2.92892	3.10263	3.21529	1	1	1	201.55
Pre-mRNA-processing factor 40 homolog A	PRPF40A	O75400-3	870	O75400-3;O75400;O75400-2	870;888;861	S	5.5944	3.75926	4.84364	1	1	1	201.55
Pre-mRNA-processing factor 40 homolog A	PRPF40A	O75400-3	705	O75400-3;O75400;O75400-2	705;723;696	S	-3.56128	-4.18333	-3.92006	1	1	1	38.023
Transforming acidic coiled-coil-containing protein 1	TACC1	O75410	276	O75410;O75410-2;O75410-7;O75410-3	276;276;231;81	S	NA	-0.228304	NA	NA	0.805552	NA	88.807
Transforming acidic coiled-coil-containing protein 1	TACC1	O75410	287	O75410;O75410-2;O75410-7;O75410-3	287;287;242;92	S	NA	NA	-2.58967	1	1	1	64.45
Transforming acidic coiled-coil-containing protein 1	TACC1	O75410	153	O75410;O75410-2;O75410-7	153;153;108	S	NA	-2.90069	-2.72867	NA	0.948549	0.993884	62.438
DNA polymerase theta	POLQ	O75417-2	227	O75417-2;O75417	227;1055	S	-0.833653	-2.02283	-1.51567	0.96955	0.99928	0.999895	86.538
PERQ amino acid-rich with GYF domain-containing protein 1	GIGYF1	O75420	24	O75420	24	S	-1.2907	NA	-1.51663	0.993628	NA	0.991741	61.947
PERQ amino acid-rich with GYF domain-containing protein 1	GIGYF1	O75420	406	O75420	406	S	NA	NA	0.0177937	NA	NA	0.996868	86.466
PERQ amino acid-rich with GYF domain-containing protein 1	GIGYF1	O75420	756	O75420	756	S	0.661768	0.609268	1.30694	0.753328	0.770692	0.96768	80.952
PERQ amino acid-rich with GYF domain-containing protein 1	GIGYF1	O75420	862	O75420	862	S	NA	3.10477	1.71072	0.499333	0.806692	0.808963	152.66
PERQ amino acid-rich with GYF domain-containing protein 1	GIGYF1	O75420	137	O75420	137	S	1.19673	1.73202	1.68457	1	1	1	90.689
PERQ amino acid-rich with GYF domain-containing protein 1	GIGYF1	O75420	638	O75420	638	S	3.32526	1.88127	1.02596	0.999311	0.999813	0.995264	71.543
PERQ amino acid-rich with GYF domain-containing protein 1	GIGYF1	O75420	157	O75420	157	S	NA	NA	0.120459	NA	NA	0.978408	74.104
Leucine-rich repeat and calponin homology domain-containing protein 4	LRCH4	O75427	380	O75427	380	S	NA	-2.67236	-2.21299	NA	0.999878	0.999996	32.939
Leucine-rich repeat and calponin homology domain-containing protein 4	LRCH4	O75427	432	O75427	432	S	0.569502	0.384031	0.578785	1	1	1	93.335
Leucine-rich repeat and calponin homology domain-containing protein 4	LRCH4	O75427	506	O75427	506	S	-4.96964	-0.771847	-1.11139	0.810109	0.999927	0.999994	137.61
Leucine-rich repeat and calponin homology domain-containing protein 4	LRCH4	O75427	513	O75427	513	S	1.99844	1.59627	1.99853	0.871475	0.999435	0.979852	71.783
Leucine-rich repeat and calponin homology domain-containing protein 4	LRCH4	O75427	521	O75427	521	S	1.60634	1.03402	1.13477	0.902217	0.974209	0.895906	162.23
Leucine-rich repeat and calponin homology domain-containing protein 4	LRCH4	O75427	64	O75427	64	S	NA	NA	-2.97284	NA	NA	0.999552	78.259
Mitochondrial-processing peptidase subunit beta	PMPCB	O75439	462	O75439	462	S	-3.63561	-4.47863	-4.15231	1	1	1	70.134
Histone deacetylase complex subunit SAP30	SAP30	O75446	131	O75446	131	S	NA	1.92774	3.9106	NA	1	1	180.96
Histone deacetylase complex subunit SAP30	SAP30	O75446	138	O75446	138	S	NA	1.92774	3.9106	NA	1	1	180.96
Mediator of RNA polymerase II transcription subunit 24	MED24	O75448-2	849	O75448-2;O75448	849;862	S	3.00811	3.19397	3.01259	0.989081	0.991091	0.995659	261.95
Mediator of RNA polymerase II transcription subunit 24	MED24	O75448-2	860	O75448-2;O75448	860;873	S	2.94368	2.53326	2.3701	0.939519	0.929543	0.955885	272.92
Katanin p60 ATPase-containing subunit A1	KATNA1	O75449	170	O75449	170	S	-3.19802	-1.04638	-0.949612	0.999474	0.999988	1	90.013
Serine/threonine-protein kinase/endoribonuclease IRE1;Serine/threonine-protein kinase;Endoribonuclease	ERN1	O75460	724	O75460	724	S	NA	-1.66737	NA	NA	0.755434	NA	41.398
PC4 and SFRS1-interacting protein	PSIP1	O75475	129	O75475;O75475-2	129;129	S	2.92629	5.14933	4.94303	1	1	1	288.33
PC4 and SFRS1-interacting protein	PSIP1	O75475	522	O75475	522	S	NA	NA	-0.894634	NA	NA	0.974606	68.714
PC4 and SFRS1-interacting protein	PSIP1	O75475	116	O75475;O75475-2	116;116	S	0.347752	-0.870014	0.105667	0.630191	0.988801	0.963784	202.48
PC4 and SFRS1-interacting protein	PSIP1	O75475	118	O75475;O75475-2	118;118	S	0.347752	NA	-1.00223	0.81999	0.369069	0.602263	89.201
PC4 and SFRS1-interacting protein	PSIP1	O75475	102	O75475;O75475-2	102;102	S	-0.670668	-0.995211	-0.48712	0.878197	0.641405	0.838308	123
PC4 and SFRS1-interacting protein	PSIP1	O75475	105	O75475;O75475-2	105;105	S	3.08719	3.1602	1.07986	0.875538	0.999095	0.823447	185
PC4 and SFRS1-interacting protein	PSIP1	O75475	106	O75475;O75475-2	106;106	S	4.03596	3.41573	2.83329	0.984504	0.998816	0.96384	188.51
PC4 and SFRS1-interacting protein	PSIP1	O75475	514	O75475	514	S	NA	-0.00581169	0.207302	NA	0.972488	0.86476	75.779
PC4 and SFRS1-interacting protein	PSIP1	O75475	206	O75475;O75475-2	206;206	S	0.902606	1.35791	-1.06205	0.992349	0.940054	0.960486	125.72
PC4 and SFRS1-interacting protein	PSIP1	O75475	177	O75475;O75475-2	177;177	S	2.39201	1.87647	2.23028	0.999981	0.99992	0.999914	302.21
PC4 and SFRS1-interacting protein	PSIP1	O75475	273	O75475;O75475-2	273;273	S	2.54834	4.69232	3.91187	0.690877	0.991615	0.850796	172.48
PC4 and SFRS1-interacting protein	PSIP1	O75475	275	O75475;O75475-2	275;275	S	2.54834	4.69232	3.91187	0.951498	0.999989	0.999935	172.48
Erlin-1	ERLIN1	O75477	334	O75477	334	S	-2.5815	NA	NA	1	NA	NA	57.806
Erlin-1;Erlin-2	ERLIN1;ERLIN2	O75477	61	O75477;O94905-2;O94905-3;O94905	61;61;61;61	S	NA	NA	-2.3245	0.999987	NA	0.99568	88.198
Transcriptional adapter 2-alpha	TADA2A	O75478	361	O75478	361	S	NA	-1.17424	-1.3535	NA	0.999984	0.999997	61.537
NADH dehydrogenase [ubiquinone] iron-sulfur protein 3, mitochondrial	NDUFS3	O75489	110	O75489	110	S	-3.27424	-4.84931	-3.05853	0.999933	0.999939	1	59.813
Serine/arginine-rich splicing factor 10	SRSF10	O75494-2	23	O75494-2;O75494;O75494-4;O75494-3	23;23;23;23	S	NA	0.739967	0.0548611	NA	0.968081	0.975632	79.335
Serine/arginine-rich splicing factor 10	SRSF10	O75494-2	106	O75494-2;O75494;O75494-4;O75494-3	106;106;106;106	S	1.92646	3.02139	0.308777	0.734415	0.957233	0.77817	90.102
Serine/arginine-rich splicing factor 10	SRSF10	O75494-2	133	O75494-2;O75494;O75494-4;O75494-3	133;133;133;133	S	3.52813	5.33792	4.81993	0.999999	1	1	93.224
Serine/arginine-rich splicing factor 10	SRSF10	O75494-2	157	O75494-2;O75494	157;158	S	NA	NA	NA	0.827089	1	0.995884	154.72
Serine/arginine-rich splicing factor 10	SRSF10	O75494-2	159	O75494-2;O75494	159;160	S	NA	-1.51378	0.609314	0.887157	1	0.595713	112.47
Serine/arginine-rich splicing factor 10	SRSF10	O75494-2	131	O75494-2;O75494;O75494-4;O75494-3	131;131;131;131	S	2.1114	4.77638	3.97306	1	1	1	103.15
Serine/arginine-rich splicing factor 10	SRSF10	O75494-2	255	O75494-2;O75494	255;256	S	NA	NA	NA	NA	0.971077	0.783447	75.399
Serine/arginine-rich splicing factor 10	SRSF10	O75494-2	258	O75494-2;O75494	258;259	S	NA	-0.485001	-0.700233	NA	0.876156	0.716889	75.399
Serine/arginine-rich splicing factor 10	SRSF10	O75494-3	158	O75494-3	158	S	2.05164	0.289715	3.67871	0.92869	0.811773	0.991488	225.79
Geminin	GMNN	O75496	64	O75496	64	S	NA	-2.33706	-0.5868	0.497519	0.675938	0.83364	97.228
Tumor necrosis factor receptor superfamily member 21	TNFRSF21	O75509	565	O75509	565	S	NA	NA	NA	0.792549	NA	NA	98.953
Tumor necrosis factor receptor superfamily member 21	TNFRSF21	O75509	541	O75509	541	S	2.30051	1.79071	1.68694	0.999999	0.999995	0.999999	161.04
		O75530-2	340	O75530-2	340	S	-1.94305	-2.52777	-2.59489	1	1	1	69.303
Splicing factor 3B subunit 1	SF3B1	O75533	308	O75533	308	S	NA	NA	NA	NA	NA	0.988988	32.853
Splicing factor 3B subunit 1	SF3B1	O75533	598	O75533	598	S	-2.65615	-3.93293	-3.46674	1	1	1	16.698
Splicing factor 3B subunit 1	SF3B1	O75533	332	O75533	332	S	0.107296	0.77017	0.64241	0.999999	1	1	115.78
Splicing factor 3B subunit 1	SF3B1	O75533	485	O75533	485	S	-2.49388	NA	NA	0.772985	NA	NA	81.413
Splicing factor 3B subunit 1	SF3B1	O75533	488	O75533	488	S	2.2042	1.71873	1.82171	0.998321	0.999862	0.959862	196.34
Splicing factor 3B subunit 1	SF3B1	O75533	129	O75533	129	S	0.197079	1.12648	0.802608	1	0.999999	1	93.944
Splicing factor 3B subunit 1	SF3B1	O75533	194	O75533	194	S	2.21094	0.326302	1.08257	0.99999	0.999996	0.999759	181.31
Cold shock domain-containing protein E1	CSDE1	O75534	766	O75534;O75534-2	766;735	S	NA	-3.46448	-3.24645	NA	0.999947	0.988842	54.378
Cold shock domain-containing protein E1	CSDE1	O75534	514	O75534;O75534-2	514;483	S	0.909557	0.359772	1.498	0.989456	0.994505	0.99475	53.25
Cold shock domain-containing protein E1	CSDE1	O75534	116	O75534	116	S	NA	-1.1429	-0.945536	NA	0.999996	1	93.429
Cold shock domain-containing protein E1	CSDE1	O75534	123	O75534	123	S	1.01237	1.84719	1.96671	0.999385	0.998776	0.993853	172.21
Cold shock domain-containing protein E1	CSDE1	O75534	584	O75534;O75534-2	584;553	S	NA	-3.1671	-2.75459	NA	0.821067	0.801744	129.7
Cold shock domain-containing protein E1	CSDE1	O75534	276	O75534;O75534-2	276;245	S	NA	NA	NA	NA	1	NA	78.39
WW domain-binding protein 4	WBP4	O75554	277	O75554	277	S	-1.17569	-2.59681	NA	0.990409	0.997452	NA	114.97
Jerky protein homolog	JRK	O75564	409	O75564	409	S	NA	NA	-0.463695	NA	NA	0.816268	68.896
Jerky protein homolog	JRK	O75564	509	O75564	509	S	-1.86795	-0.730557	-0.856584	0.923463	0.783604	0.963183	73.036
Interferon-inducible double stranded RNA-dependent protein kinase activator A	PRKRA	O75569	18	O75569	18	S	4.09517	3.97121	4.02329	0.996027	0.984806	0.978197	166.68
Low-density lipoprotein receptor-related protein 6	LRP6	O75581	1490	O75581	1490	S	NA	-1.89384	NA	NA	0.770552	NA	67.803
Probable E3 ubiquitin-protein ligase MYCBP2	MYCBP2	O75592-2	3893	O75592-2;O75592	3893;3893	S	NA	-0.732916	-2.58702	NA	1	1	90.937
Probable E3 ubiquitin-protein ligase MYCBP2	MYCBP2	O75592-2	3894	O75592-2;O75592	3894;3894	S	NA	-0.20365	-0.135143	NA	1	1	112.7
Probable E3 ubiquitin-protein ligase MYCBP2	MYCBP2	O75592-2	2882	O75592-2;O75592	2882;2882	S	-0.723728	0.678154	0.71072	0.99993	0.999998	1	135.29
Probable E3 ubiquitin-protein ligase MYCBP2	MYCBP2	O75592-2	2353	O75592-2;O75592	2353;2353	S	NA	-2.6207	-1.77549	NA	0.997721	0.988759	68.844
Probable E3 ubiquitin-protein ligase MYCBP2	MYCBP2	O75592-2	2649	O75592-2;O75592	2649;2649	S	0.309931	2.13536	2.1822	0.933616	0.941747	0.926596	145.54
Probable E3 ubiquitin-protein ligase MYCBP2	MYCBP2	O75592-2	140	O75592-2;O75592	140;140	S	NA	0.446686	-0.0563431	NA	0.99983	0.999969	127.4
Probable E3 ubiquitin-protein ligase MYCBP2	MYCBP2	O75592-2	143	O75592-2;O75592	143;143	S	NA	1.25694	1.0428	NA	0.99863	0.999986	127.4
Probable E3 ubiquitin-protein ligase MYCBP2	MYCBP2	O75592-2	145	O75592-2;O75592	145;145	S	NA	1.25694	1.0428	NA	0.99863	0.999449	127.4
Probable E3 ubiquitin-protein ligase MYCBP2	MYCBP2	O75592-2	1586	O75592-2;O75592	1586;1586	S	0.746405	0.96402	1.03387	0.942038	0.999506	0.98708	120.58
Probable E3 ubiquitin-protein ligase MYCBP2	MYCBP2	O75592-2	3467	O75592-2;O75592	3467;3467	S	2.17558	2.03963	2.36484	0.997548	1	1	260.47
Probable E3 ubiquitin-protein ligase MYCBP2	MYCBP2	O75592-2	2751	O75592-2;O75592	2751;2751	S	4.0804	4.11082	4.20242	0.999833	0.999998	0.999982	147.33
Probable E3 ubiquitin-protein ligase MYCBP2	MYCBP2	O75592-2	2833	O75592-2;O75592	2833;2833	S	2.91002	3.32816	2.25168	0.988469	0.99699	0.99459	221.86
Probable E3 ubiquitin-protein ligase MYCBP2	MYCBP2	O75592-2	2806	O75592-2;O75592	2806;2806	S	4.2573	4.17959	3.8154	0.95825	0.999927	0.999928	152.46
Probable E3 ubiquitin-protein ligase MYCBP2	MYCBP2	O75592-2	3440	O75592-2;O75592	3440;3440	S	-1.42162	-1.33404	NA	0.999775	0.999682	0.99995	173.91
Probable E3 ubiquitin-protein ligase MYCBP2	MYCBP2	O75592-2	2911	O75592-2;O75592	2911;2911	S	NA	-2.55826	-2.24144	NA	0.749825	0.81868	97.98
GTPase Era, mitochondrial	ERAL1	O75616-2	173	O75616-2;O75616	173;173	S	-0.438572	-0.0536365	0.0466423	0.997687	0.999951	0.999584	161.82
Death effector domain-containing protein	DEDD	O75618	9	O75618;O75618-2	9;9	S	0.195692	-0.00525665	-0.143743	1	1	1	105.91
Death effector domain-containing protein	DEDD	O75618	182	O75618;O75618-2	182;182	S	NA	-0.674366	NA	NA	0.917181	NA	34.401
U5 small nuclear ribonucleoprotein 200 kDa helicase	SNRNP200	O75643	17	O75643;O75643-2	17;17	S	-1.2712	-1.65602	-0.403383	1	1	1	88.156
U5 small nuclear ribonucleoprotein 200 kDa helicase	SNRNP200	O75643	26	O75643;O75643-2	26;26	S	-0.27928	-0.268778	-0.503504	0.999999	0.999999	0.999989	114.65
U5 small nuclear ribonucleoprotein 200 kDa helicase	SNRNP200	O75643	42	O75643;O75643-2	42;42	S	-3.06672	NA	NA	0.999674	NA	NA	45.139
U5 small nuclear ribonucleoprotein 200 kDa helicase	SNRNP200	O75643	225	O75643;O75643-2	225;225	S	3.75981	3.40193	3.49722	1	1	1	177.81
U5 small nuclear ribonucleoprotein 200 kDa helicase	SNRNP200	O75643	756	O75643	756	S	NA	NA	-0.772026	NA	NA	0.988764	49.314
U5 small nuclear ribonucleoprotein 200 kDa helicase	SNRNP200	O75643	758	O75643	758	S	-2.43101	NA	NA	0.864524	NA	NA	49.236
U5 small nuclear ribonucleoprotein 200 kDa helicase	SNRNP200	O75643	835	O75643	835	S	NA	NA	-1.66837	NA	NA	0.997301	54.95
U5 small nuclear ribonucleoprotein 200 kDa helicase	SNRNP200	O75643	1554	O75643	1554	S	NA	NA	-2.3045	NA	NA	0.999999	55.51
U5 small nuclear ribonucleoprotein 200 kDa helicase	SNRNP200	O75643	1495	O75643	1495	S	-1.98653	-3.21308	NA	0.954928	0.887334	0.955826	76.295
U5 small nuclear ribonucleoprotein 200 kDa helicase	SNRNP200	O75643	2002	O75643	2002	S	NA	-3.03662	NA	NA	0.849191	NA	40.877
U5 small nuclear ribonucleoprotein 200 kDa helicase	SNRNP200	O75643	8	O75643;O75643-2	8;8	S	NA	-3.04833	-3.19931	NA	1	0.99996	63.905
U5 small nuclear ribonucleoprotein 200 kDa helicase	SNRNP200	O75643	2075	O75643;O75643-2	2075;564	S	NA	NA	-2.86274	NA	NA	0.996243	33.624
U5 small nuclear ribonucleoprotein 200 kDa helicase	SNRNP200	O75643	2078	O75643;O75643-2	2078;567	S	-4.12499	-4.89137	-4.51472	0.999997	0.9982	0.999711	76.453
U5 small nuclear ribonucleoprotein 200 kDa helicase	SNRNP200	O75643	1019	O75643	1019	S	-4.52509	NA	NA	0.987154	NA	NA	38.015
U5 small nuclear ribonucleoprotein 200 kDa helicase	SNRNP200	O75643	1021	O75643	1021	S	NA	NA	-4.36398	NA	NA	0.845602	59.801
Oral-facial-digital syndrome 1 protein	OFD1	O75665-3	749	O75665-3;O75665	749;789	S	-1.55544	-1.67757	-0.82741	0.522593	0.886714	0.683587	99.962
Oral-facial-digital syndrome 1 protein	OFD1	O75665-3	734	O75665-3;O75665	734;774	S	-2.13305	-1.66362	-2.08375	0.96879	0.954491	0.939574	72.543
Oral-facial-digital syndrome 1 protein	OFD1	O75665-3	645	O75665-3;O75665	645;685	S	NA	1.34913	1.02675	0.490824	0.80766	0.898498	68.8
Oral-facial-digital syndrome 1 protein	OFD1	O75665-3	646	O75665-3;O75665	646;686	S	NA	-0.334892	-0.395195	0.910455	0.814815	0.759761	94.713
Oral-facial-digital syndrome 1 protein	OFD1	O75665-3	623	O75665-3;O75665	623;663	S	-4.84898	-1.02055	-1.58557	0.998777	0.96188	0.998208	114.72
Oral-facial-digital syndrome 1 protein	OFD1	O75665-3	629	O75665-3;O75665	629;669	S	-1.30014	0.639332	-0.11326	0.99852	0.998662	0.995817	144.03
Oral-facial-digital syndrome 1 protein	OFD1	O75665-3	695	O75665-3;O75665	695;735	S	3.18273	NA	NA	0.961797	NA	NA	68.246
Oral-facial-digital syndrome 1 protein	OFD1	O75665-3	859	O75665-3;O75665	859;899	S	0.0140705	0.338057	0.182814	1	1	1	94.152
Oral-facial-digital syndrome 1 protein	OFD1	O75665-3	722	O75665-3;O75665	722;762	S	NA	-0.348017	NA	0.959386	0.973916	NA	29.885
TOM1-like protein 1	TOM1L1	O75674	321	O75674	321	S	-0.48776	1.15509	NA	0.774938	0.999941	0.771579	140.66
TOM1-like protein 1	TOM1L1	O75674	323	O75674	323	S	0.543249	2.10242	2.04173	0.99035	0.999979	0.972129	160.25
Ribosomal protein S6 kinase alpha-4	RPS6KA4	O75676-2	343	O75676-2;O75676	343;343	S	2.01736	2.6324	3.10938	0.99997	0.999903	0.999932	116.28
Ribosomal protein S6 kinase alpha-4	RPS6KA4	O75676-2	347	O75676-2;O75676	347;347	S	1.69399	1.49352	1.39384	1	0.999996	0.999959	114.3
Ribosomal protein S6 kinase alpha-4	RPS6KA4	O75676-2	739	O75676-2;O75676	739;745	S	-1.22149	-1.87612	NA	1	1	NA	69.978
Surfeit locus protein 6	SURF6	O75683	138	O75683	138	S	5.94463	5.70953	5.36875	1	1	1	128.49
Surfeit locus protein 6	SURF6	O75683	206	O75683	206	S	1.55946	-0.112557	-0.137192	0.999529	0.98193	0.999564	110.07
Surfeit locus protein 6	SURF6	O75683	74	O75683	74	S	1.62922	0.826809	0.685026	0.999999	0.999999	0.999989	134.29
Small subunit processome component 20 homolog	UTP20	O75691	2601	O75691	2601	S	NA	-0.844906	NA	NA	1	NA	137.26
Small subunit processome component 20 homolog	UTP20	O75691	2637	O75691	2637	S	-2.53114	-1.48613	-1.94077	0.999796	0.997915	0.999794	48.441
Small subunit processome component 20 homolog	UTP20	O75691	1734	O75691	1734	S	NA	-1.34688	-1.47671	NA	0.835392	0.781824	75.303
Small subunit processome component 20 homolog	UTP20	O75691	788	O75691	788	S	NA	-2.12137	NA	NA	0.992641	NA	94.928
Nuclear pore complex protein Nup155	NUP155	O75694	992	O75694;O75694-2	992;933	S	5.59657	5.57614	3.23505	0.880608	0.80116	0.811428	100.35
Nuclear pore complex protein Nup155	NUP155	O75694	4	O75694	4	S	-1.21454	-2.08166	NA	0.826823	0.767552	NA	239.29
Protein XRP2	RP2	O75695	28	O75695	28	S	NA	-1.96712	-3.12125	NA	0.999988	0.997414	72.299
WD repeat and HMG-box DNA-binding protein 1	WDHD1	O75717	853	O75717	853	S	NA	-3.04907	NA	NA	0.995774	NA	71.456
WD repeat and HMG-box DNA-binding protein 1	WDHD1	O75717	868	O75717	868	S	5.59523	3.1447	3.40699	1	1	1	163.99
WD repeat and HMG-box DNA-binding protein 1	WDHD1	O75717	374	O75717	374	S	-1.53343	NA	NA	1	NA	NA	146.34
WD repeat and HMG-box DNA-binding protein 1	WDHD1	O75717	383	O75717	383	S	0.378508	0.0345917	-0.270462	0.999991	0.999999	0.999978	174.18
WD repeat and HMG-box DNA-binding protein 1	WDHD1	O75717	958	O75717	958	S	NA	1.60785	1.86017	NA	0.999976	0.999437	93.135
WD repeat and HMG-box DNA-binding protein 1	WDHD1	O75717	1090	O75717	1090	S	NA	-3.11217	-3.77729	NA	0.934719	0.987236	75.803
Transcription elongation factor A protein 3	TCEA3	O75764	115	O75764	115	S	-1.81578	-0.573662	-1.21105	0.999849	0.999862	0.999523	63.337
Paralemmin-1	PALM	O75781	124	O75781;O75781-2	124;124	S	2.9419	3.78432	3.02475	1	1	1	156.65
Paralemmin-1	PALM	O75781	116	O75781;O75781-2	116;116	S	3.13052	3.71714	2.96008	1	1	1	156.65
Cell division cycle protein 123 homolog	CDC123	O75794	314	O75794	314	S	NA	-3.24277	NA	NA	0.849693	NA	56.903
Protein phosphatase 1 regulatory subunit 15A	PPP1R15A	O75807	143	O75807	143	S	-1.56877	-1.425	-1.97648	0.989774	0.994849	0.990433	56.939
Calpain-15	SOLH	O75808	1070	O75808	1070	S	NA	-0.363974	0.137503	NA	0.987379	0.995079	117.84
Calpain-15	SOLH	O75808	296	O75808;O75808-2	296;296	S	0.606493	0.242098	NA	0.999982	1	NA	81.291
Calpain-15	SOLH	O75808	335	O75808;O75808-2	335;335	S	-0.318703	-0.0468102	0.684113	0.956595	0.997027	0.977781	109.91
Calpain-15	SOLH	O75808	338	O75808;O75808-2	338;338	S	NA	-0.499699	0.0912724	NA	0.848546	0.832585	109.91
Breast cancer anti-estrogen resistance protein 3	BCAR3	O75815	338	O75815;O75815-2	338;14	S	-1.70893	-0.711853	-1.64863	0.98802	0.996505	0.992258	164.98
Breast cancer anti-estrogen resistance protein 3	BCAR3	O75815	182	O75815	182	S	NA	NA	-3.35729	NA	0.499749	0.807479	89.632
Breast cancer anti-estrogen resistance protein 3	BCAR3	O75815	363	O75815;O75815-2	363;39	S	-2.23437	NA	NA	0.969191	NA	NA	130.6
Breast cancer anti-estrogen resistance protein 3	BCAR3	O75815	290	O75815	290	S	-2.02726	-3.17505	-2.31024	0.956341	0.948498	0.909199	103.93
Breast cancer anti-estrogen resistance protein 3	BCAR3	O75815	83	O75815	83	S	-1.04535	0.307219	0.579275	0.999436	1	1	172.27
Breast cancer anti-estrogen resistance protein 3	BCAR3	O75815	370	O75815;O75815-2	370;46	S	1.42351	1.31829	1.22147	0.953771	0.962396	0.95562	124.03
Breast cancer anti-estrogen resistance protein 3	BCAR3	O75815	375	O75815;O75815-2	375;51	S	NA	0.257313	0.682741	NA	0.9997	0.999987	122.69
Eukaryotic translation initiation factor 3 subunit G	EIF3G	O75821	264	O75821	264	S	NA	-3.60768	-1.57224	NA	0.499991	0.793047	92.42
Eukaryotic translation initiation factor 3 subunit G	EIF3G	O75821	42	O75821	42	S	3.34287	5.91402	5.87171	0.941462	0.985437	0.993578	171.76
Eukaryotic translation initiation factor 3 subunit G	EIF3G	O75821	247	O75821	247	S	NA	-2.36613	-1.7428	NA	0.958509	0.95784	80.063
Eukaryotic translation initiation factor 3 subunit J	EIF3J	O75822	202	O75822	202	S	NA	-2.32578	-2.4745	NA	0.973305	0.978567	56.012
Eukaryotic translation initiation factor 3 subunit J	EIF3J	O75822	127	O75822	127	S	-0.578322	-0.990212	-0.838417	1	1	1	115.38
CAAX prenyl protease 1 homolog	ZMPSTE24	O75844	310	O75844	310	S	-0.825295	-4.09301	-3.6038	1	1	1	145.51
CAAX prenyl protease 1 homolog	ZMPSTE24	O75844	244	O75844	244	S	-3.03903	-4.19775	NA	0.999989	0.999957	NA	45.933
Protein phosphatase 1 regulatory subunit 37	PPP1R37	O75864	560	O75864;O75864-2	560;87	S	-2.62671	-3.17761	2.3833	0.675005	0.499983	0.803788	24.519
Protein phosphatase 1 regulatory subunit 37	PPP1R37	O75864	561	O75864;O75864-2	561;88	S	3.5055	3.60096	2.26807	0.992568	0.999203	0.994808	72.538
Protein phosphatase 1 regulatory subunit 37	PPP1R37	O75864	576	O75864;O75864-2	576;103	S	-2.64846	NA	NA	1	NA	NA	40.037
Protein phosphatase 1 regulatory subunit 37	PPP1R37	O75864	50	O75864	50	S	-2.90175	NA	NA	0.994843	NA	NA	54.471
Isocitrate dehydrogenase [NADP] cytoplasmic	IDH1	O75874	261	O75874	261	S	NA	-5.10323	-4.06195	NA	1	1	66.375
Gamma-aminobutyric acid type B receptor subunit 2	GABBR2	O75899	793	O75899	793	S	1.32859	2.13137	0.205393	1	1	1	48.011
Cyclin-K	CCNK	O75909	340	O75909;O75909-1	340;340	S	5.29858	5.62682	5.47006	1	1	1	198.96
Cyclin-K	CCNK	O75909	9	O75909;O75909-1;O75909-4;O75909-2	9;9;9;9	S	1.04199	3.02108	2.93626	0.923762	0.94979	0.958591	123.91
Cyclin-K	CCNK	O75909	324	O75909;O75909-1;O75909-4	324;324;324	S	-0.10409	NA	-1.87007	0.9999	NA	0.989884	76.416
Cyclin-K	CCNK	O75909	328	O75909;O75909-1;O75909-4	328;328;328	S	2.94138	1.79984	3.1879	0.692348	0.499988	0.808641	93.271
Small EDRK-rich factor 1	SERF1A	O75920-2	34	O75920-2;O75920	34;34	S	NA	NA	0.481333	0.999673	NA	0.995905	126.04
E3 SUMO-protein ligase PIAS1	PIAS1	O75925	503	O75925	503	S	3.75605	2.4714	2.98614	0.981435	0.990054	0.997413	139.42
E3 SUMO-protein ligase PIAS1	PIAS1	O75925	483	O75925	483	S	NA	-2.14743	-2.79446	NA	0.995941	0.994692	93.804
E3 SUMO-protein ligase PIAS1	PIAS1	O75925	485	O75925	485	S	1.36235	1.12772	1.35965	0.979871	0.999188	0.998822	171.71
E3 SUMO-protein ligase PIAS1	PIAS1	O75925	488	O75925	488	S	1.40244	1.53893	1.55795	0.957181	0.92978	0.946786	145.1
E3 SUMO-protein ligase PIAS2	PIAS2	O75928-2	498	O75928-2;O75928	498;498	S	NA	-0.561785	NA	NA	0.764224	NA	143.98
DnaJ homolog subfamily C member 8	DNAJC8	O75937	35	O75937	35	S	-1.12856	-3.19983	NA	0.999975	0.988334	NA	51.196
Survival of motor neuron-related-splicing factor 30	SMNDC1	O75940	201	O75940	201	S	2.94234	3.1259	2.92091	0.999687	0.998675	0.999142	125.62
ATP synthase subunit d, mitochondrial	ATP5H	O75947	100	O75947;O75947-2	100;76	S	-2.36446	NA	-2.52911	1	NA	0.999992	80.924
ATP synthase subunit d, mitochondrial	ATP5H	O75947	33	O75947;O75947-2	33;33	S	-1.80442	NA	NA	1	NA	NA	93.172
Triple functional domain protein	TRIO	O75962-4	2396	O75962-4;O75962;O75962-5	2396;2455;2455	S	-0.0707188	0.946674	0.309605	0.999211	0.999999	1	128.48
Triple functional domain protein	TRIO	O75962-4	2400	O75962-4;O75962;O75962-5	2400;2459;2459	S	-2.62073	-0.754543	0.0226288	0.975762	0.987338	0.994921	128.48
Triple functional domain protein	TRIO	O75962-4	2418	O75962-4;O75962;O75962-5	2418;2477;2477	S	NA	-2.29757	-2.51655	0.490528	0.793002	0.98054	101.19
Triple functional domain protein	TRIO	O75962-4	2381	O75962-4;O75962;O75962-5	2381;2440;2440	S	-1.54229	NA	-1.26619	0.97823	0.972842	0.989847	38.23
Triple functional domain protein	TRIO	O75962-4	2612	O75962-4;O75962;O75962-2;O75962-3	2612;2671;2495;170	S	0.776394	0.623699	0.699017	0.999999	0.999042	0.999989	117.23
Triple functional domain protein	TRIO	O75962-4	2370	O75962-4;O75962;O75962-5	2370;2429;2429	S	NA	1.16466	0.482277	0.934003	0.876298	0.942832	191.32
Triple functional domain protein	TRIO	O75962-4	2433	O75962-4;O75962;O75962-5	2433;2492;2492	S	NA	-2.24072	-0.316254	NA	0.713199	0.969017	129.32
Triple functional domain protein	TRIO	O75962-4	2572	O75962-4;O75962;O75962-2;O75962-3	2572;2631;2455;130	S	0.386307	0.644121	0.543875	0.972218	0.9923	0.964902	65.613
Triple functional domain protein	TRIO	O75962-4	2223	O75962-4;O75962;O75962-5;O75962-2	2223;2282;2282;2282	S	NA	NA	-3.72248	NA	NA	0.750287	79.809
Triple functional domain protein	TRIO	O75962-4	2358	O75962-4;O75962;O75962-5	2358;2417;2417	S	0.436125	-0.0603695	-1.49819	1	1	1	123.76
ATP synthase subunit g, mitochondrial	ATP5L	O75964	64	O75964	64	S	-1.54976	NA	NA	0.947125	NA	NA	94.747
ATP synthase subunit g, mitochondrial	ATP5L	O75964	23	O75964	23	S	-0.000364304	-2.4889	-0.667345	0.966068	0.927463	0.984353	149.22
A-kinase anchor protein 3	AKAP3	O75969	208	O75969	208	S	-1.97968	-2.26222	-2.26827	0.983027	0.996704	0.996317	98.092
snRNA-activating protein complex subunit 5	SNAPC5	O75971-2	68	O75971-2;O75971	68;98	S	NA	NA	NA	0.937011	0.610795	NA	217.3
Carboxypeptidase D	CPD	O75976	1358	O75976	1358	S	NA	NA	-0.10759	NA	NA	0.986371	91.516
Ribosomal L1 domain-containing protein 1	RSL1D1	O76021	421	O76021	421	S	NA	-2.76474	NA	NA	0.99509	NA	59.879
Ribosomal L1 domain-containing protein 1	RSL1D1	O76021	427	O76021	427	S	5.29356	0.415306	4.71264	0.999999	0.999953	0.99999	152.74
Ribosomal L1 domain-containing protein 1	RSL1D1	O76021	413	O76021	413	S	-3.36367	-2.16375	NA	0.754542	0.5	NA	50.279
Ribosomal L1 domain-containing protein 1	RSL1D1	O76021	361	O76021	361	S	7.58751	7.72365	7.81759	0.988601	0.999677	0.999964	208.85
Ribosomal L1 domain-containing protein 1	RSL1D1	O76021	443	O76021	443	S	5.17544	5.63159	3.08649	0.999993	0.999995	0.999983	106.36
Ribosomal L1 domain-containing protein 1	RSL1D1	O76021	206	O76021	206	S	-0.836344	-1.62572	-1.00538	0.999967	0.999771	0.999906	138.51
Ribosomal L1 domain-containing protein 1	RSL1D1	O76021	467	O76021	467	S	NA	-2.17653	-1.45953	0.496734	0.913873	0.892411	60.835
Ribosomal L1 domain-containing protein 1	RSL1D1	O76021	469	O76021	469	S	0.370911	NA	NA	0.988634	NA	NA	85.751
Ribosomal L1 domain-containing protein 1	RSL1D1	O76021	238	O76021	238	S	-1.36524	-1.29295	NA	0.999999	0.999999	NA	67.205
Ribosomal L1 domain-containing protein 1	RSL1D1	O76021	392	O76021	392	S	4.57986	5.68862	3.47337	0.999965	1	0.999999	120.52
Ribosomal L1 domain-containing protein 1	RSL1D1	O76021	396	O76021	396	S	NA	2.28337	-1.37408	0.780118	1	0.993253	127.86
Ribosomal L1 domain-containing protein 1	RSL1D1	O76021	182	O76021	182	S	NA	NA	-2.89698	NA	NA	0.978582	29.481
Ribosomal L1 domain-containing protein 1	RSL1D1	O76021	92	O76021	92	S	-0.76169	-0.798744	-0.515539	0.5	0.998209	0.997644	106.25
Ribosomal L1 domain-containing protein 1	RSL1D1	O76021	127	O76021	127	S	-1.25511	-2.23889	NA	0.997041	0.991176	0.997756	89.947
Wolframin	WFS1	O76024	32	O76024	32	S	3.05518	3.63108	3.79472	0.995374	0.999959	0.999996	202.55
Wolframin	WFS1	O76024	235	O76024	235	S	-2.92015	NA	NA	0.977847	NA	NA	36.34
ATP-dependent Clp protease ATP-binding subunit clpX-like, mitochondrial	CLPX	O76031	617	O76031	617	S	-0.992205	-0.0570526	0.0554256	0.996032	0.999909	0.744603	188.31
Cyclin-dependent kinase-like 5	CDKL5	O76039	407	O76039	407	S	NA	NA	-3.1491	NA	NA	0.999861	49.355
E3 ubiquitin-protein ligase RNF8	RNF8	O76064	157	O76064	157	S	2.25604	2.07774	2.18201	1	1	1	138.34
Gamma-synuclein	SNCG	O76070	124	O76070	124	S	NA	-0.715653	-1.33213	NA	1	1	196.34
cGMP-specific 3',5'-cyclic phosphodiesterase	PDE5A	O76074-2	44	O76074-2;O76074	44;86	S	-0.392214	0.565796	0.493788	1	1	1	288.57
AN1-type zinc finger protein 5	ZFAND5	O76080	72	O76080	72	S	NA	NA	-0.189337	NA	NA	0.846707	91.511
AN1-type zinc finger protein 5	ZFAND5	O76080	128	O76080	128	S	2.1984	1.84506	0.978411	0.749278	0.880778	0.882236	102.09
AN1-type zinc finger protein 5	ZFAND5	O76080	48	O76080	48	S	0.773516	-0.631287	-0.743561	0.99944	0.987702	0.999619	155.08
Signal recognition particle subunit SRP72	SRP72	O76094	611	O76094	611	S	-0.311724	-0.481426	-0.805389	0.882793	0.67527	0.713106	192.59
Signal recognition particle subunit SRP72	SRP72	O76094	616	O76094	616	S	-2.49155	-2.47221	NA	0.991478	0.59509	NA	87.107
Signal recognition particle subunit SRP72	SRP72	O76094	620	O76094	620	S	2.52788	0.400433	-0.0598736	0.877182	0.550109	0.685312	132.42
Signal recognition particle subunit SRP72	SRP72	O76094	621	O76094	621	S	7.01894	7.21368	7.17418	0.851803	0.953124	0.985473	179.85
Signal recognition particle subunit SRP72	SRP72	O76094	625	O76094	625	S	4.39672	6.19878	6.48954	0.684215	0.869332	0.987072	143.7
Signal recognition particle subunit SRP72	SRP72	O76094	630	O76094	630	S	-2.78874	1.37904	1.04344	0.794206	0.764804	0.721368	134.88
Signal recognition particle subunit SRP72	SRP72	O76094	79	O76094	79	S	NA	NA	-2.73697	NA	NA	0.935395	58.938
Signal recognition particle subunit SRP72	SRP72	O76094	81	O76094	81	S	NA	-3.41342	NA	NA	0.910408	NA	32.384
ATP-dependent DNA helicase Q4	RECQL4	O94761	89	O94761	89	S	0.848576	1.89242	0.645229	0.999759	0.99998	0.999811	204.52
ATP-dependent DNA helicase Q4	RECQL4	O94761	27	O94761	27	S	2.47642	-1.98677	0.0658379	1	0.999984	1	91.284
ATP-dependent DNA helicase Q4	RECQL4	O94761	101	O94761	101	S	-0.567331	-0.126066	-0.540211	0.999997	0.999998	1	124.06
ATP-dependent DNA helicase Q4	RECQL4	O94761	251	O94761	251	S	NA	-1.34912	-1.3401	NA	0.999907	0.999998	106.05
ATP-dependent DNA helicase Q4	RECQL4	O94761	323	O94761	323	S	0.875151	0.967695	1.21668	0.84754	0.920209	0.946329	91.516
ATP-dependent DNA helicase Q5	RECQL5	O94762	727	O94762	727	S	NA	3.09997	3.23133	1	0.999662	0.999988	111.3
ATP-dependent DNA helicase Q5	RECQL5	O94762	488	O94762	488	S	NA	1.22576	1.36091	NA	0.859886	0.999876	103.38
ATP-dependent DNA helicase Q5	RECQL5	O94762	491	O94762	491	S	NA	1.22576	1.36091	NA	0.98545	0.999968	101.63
ATP-dependent DNA helicase Q5	RECQL5	O94762	815	O94762	815	S	3.38327	5.2889	5.66816	1	0.999997	1	191.92
Unconventional prefoldin RPB5 interactor 1	URI1	O94763-2	296	O94763-2;O94763	296;372	S	6.26586	5.15441	4.53734	0.997889	0.994778	0.991649	173.24
Unconventional prefoldin RPB5 interactor 1	URI1	O94763-2	366	O94763-2;O94763	366;442	S	-0.106037	1.67624	1.47205	0.994679	0.896844	0.994663	162.64
Metastasis-associated protein MTA2	MTA2	O94776	52	O94776	52	S	-2.78064	NA	-2.69274	0.756092	NA	0.90983	58.866
Metastasis-associated protein MTA2	MTA2	O94776	54	O94776	54	S	0.987106	1.13257	1.11586	0.966946	0.995962	0.92271	131.19
Metastasis-associated protein MTA2	MTA2	O94776	435	O94776	435	S	3.69136	4.24499	4.4774	0.999736	0.998895	0.99821	162.72
Ubiquitin carboxyl-terminal hydrolase 1	USP1	O94782	67	O94782	67	S	1.52917	1.70518	1.53205	0.736143	0.935773	0.916131	160.41
Ubiquitin carboxyl-terminal hydrolase 1	USP1	O94782	313	O94782	313	S	NA	0.390431	0.379753	0.999507	0.99999	0.999992	127.21
Ubiquitin carboxyl-terminal hydrolase 1	USP1	O94782	475	O94782	475	S	-1.45608	-1.1243	NA	0.999969	0.999379	NA	102.43
Ubiquitin carboxyl-terminal hydrolase 1	USP1	O94782	327	O94782	327	S	-2.09136	-0.557049	-0.825666	0.999812	0.996985	0.996431	84.012
Serine/threonine-protein kinase 10	STK10	O94804	450	O94804	450	S	1.65068	1.55418	0.413973	0.999736	0.998695	0.999182	140.91
Serine/threonine-protein kinase 10	STK10	O94804	454	O94804	454	S	0.235506	1.2025	NA	0.930103	0.843395	0.922433	140.91
Serine/threonine-protein kinase 10	STK10	O94804	13	O94804	13	S	1.24787	4.53666	4.17862	0.917321	0.935591	1	127.75
Serine/threonine-protein kinase 10	STK10	O94804	438	O94804	438	S	4.2636	4.45197	4.12487	1	1	1	257.33
Serine/threonine-protein kinase 10	STK10	O94804	392	O94804	392	S	NA	-0.849398	-0.456547	0.430774	0.797291	0.768989	58.87
Serine/threonine-protein kinase D3;Serine/threonine-protein kinase D1	PRKD3;PRKD1	O94806	731	O94806;Q15139	731;738	S	1.98217	1.88746	1.61871	1	1	1	79.685
Serine/threonine-protein kinase D3	PRKD3	O94806	213	O94806;O94806-2	213;213	S	NA	-1.42432	NA	NA	0.999979	NA	50.617
Serine/threonine-protein kinase D3	PRKD3	O94806	216	O94806;O94806-2	216;216	S	NA	-2.63744	NA	NA	0.999951	NA	49.769
Serine/threonine-protein kinase D3	PRKD3	O94806	27	O94806;O94806-2	27;27	S	NA	-1.81899	-1.35567	NA	0.823171	0.860743	81.854
Serine/threonine-protein kinase D3	PRKD3	O94806	30	O94806;O94806-2	30;30	S	NA	-1.81899	-1.35567	0.465621	0.681397	0.781888	81.854
Serine/threonine-protein kinase D3;Serine/threonine-protein kinase D1	PRKD3;PRKD1	O94806	735	O94806;Q15139	735;742	S	0.118609	0.211956	0.363417	0.999995	0.999999	0.999961	140.02
Glutamine--fructose-6-phosphate aminotransferase [isomerizing] 2	GFPT2	O94808	244	O94808	244	S	2.88826	3.54481	2.72691	0.993478	0.998269	0.996141	164.82
Tubulin polymerization-promoting protein	TPPP	O94811	160	O94811	160	S	2.10561	2.68398	1.78772	0.995937	0.959114	0.914407	41.46
Tubulin polymerization-promoting protein	TPPP	O94811	18	O94811	18	S	NA	-1.26018	NA	NA	0.986909	NA	91.627
Kelch repeat and BTB domain-containing protein 11	KBTBD11	O94819	107	O94819	107	S	2.69023	-1.20128	-1.30805	1	1	1	128.37
Mitochondrial import receptor subunit TOM70	TOMM70A	O94826	91	O94826	91	S	4.5948	4.40702	4.40554	0.999999	1	0.999999	179.57
Mitochondrial import receptor subunit TOM70	TOMM70A	O94826	434	O94826	434	S	-1.50056	NA	NA	1	NA	NA	72.72
Mitochondrial import receptor subunit TOM70	TOMM70A	O94826	153	O94826	153	S	NA	NA	-3.94003	NA	NA	0.792347	69.553
Pleckstrin homology domain-containing family G member 5	PLEKHG5	O94827-5	851	O94827-5;O94827-3;O94827;O94827-2;O94827-4	851;888;907;928;851	S	-1.72014	NA	-2.03458	0.994973	1	0.970161	64.201
Pleckstrin homology domain-containing family G member 5	PLEKHG5	O94827-5	855	O94827-5;O94827-3;O94827;O94827-2;O94827-4	855;892;911;932;855	S	-1.72014	NA	-2.03458	0.999909	1	0.995435	64.201
Pleckstrin homology domain-containing family G member 5	PLEKHG5	O94827-5	934	O94827-5;O94827-3;O94827;O94827-2	934;971;990;1011	S	NA	-1.66647	-1.87001	NA	0.984464	0.732086	62.802
Pleckstrin homology domain-containing family G member 5	PLEKHG5	O94827-5	193	O94827-5;O94827-3;O94827;O94827-2;O94827-4	193;230;249;270;193	S	0.66828	-0.294014	-0.491878	1	1	1	106.92
Pleckstrin homology domain-containing family G member 5	PLEKHG5	O94827-5	878	O94827-5;O94827-3;O94827;O94827-2;O94827-4	878;915;934;955;878	S	0.446072	0.997202	1.54569	0.992509	0.984644	0.987196	151.18
Pleckstrin homology domain-containing family G member 5	PLEKHG5	O94827-5	903	O94827-5;O94827-3;O94827;O94827-2	903;940;959;980	S	0.552811	1.17681	0.997135	0.978636	0.998336	0.998014	155.62
Pleckstrin homology domain-containing family G member 5	PLEKHG5	O94827-5	168	O94827-5;O94827-3;O94827;O94827-2;O94827-4	168;205;224;245;168	S	-4.3659	-1.41808	-0.680199	0.969894	0.993011	0.995647	80.283
Pleckstrin homology domain-containing family G member 5	PLEKHG5	O94827-5	919	O94827-5;O94827-3;O94827;O94827-2	919;956;975;996	S	NA	NA	-2.1875	NA	NA	0.999463	90.96
Unconventional myosin-Id	MYO1D	O94832	226	O94832	226	S	-1.87265	NA	NA	0.917295	NA	NA	21.743
TOX high mobility group box family member 4	TOX4	O94842	178	O94842	178	S	4.67491	4.918	4.74966	0.996259	0.986759	0.99726	119.14
TOX high mobility group box family member 4	TOX4	O94842	182	O94842	182	S	4.45981	4.89578	4.46223	0.801735	0.807549	0.86626	119.14
Dendrin	DDN	O94850	567	O94850	567	S	-0.536541	0.15563	-0.283426	0.990416	0.999507	0.997988	107.1
Uncharacterized protein KIAA0754	KIAA0754	O94854-2	666	O94854-2;O94854	666;666	S	-2.40301	-0.0643978	-0.405754	0.993108	0.994512	0.996326	183.39
Uncharacterized protein KIAA0754	KIAA0754	O94854-2	442	O94854-2;O94854	442;442	S	1.00463	0.726116	1.6842	0.999985	1	0.999869	102.91
Uncharacterized protein KIAA0754	KIAA0754	O94854-2	181	O94854-2;O94854	181;181	S	NA	3.4146	3.81593	0.999579	0.997707	0.999746	205.62
Uncharacterized protein KIAA0754	KIAA0754	O94854-2	120	O94854-2;O94854	120;120	S	NA	-0.610161	-2.79731	NA	0.673346	0.901735	64.949
Uncharacterized protein KIAA0754	KIAA0754	O94854-2	619	O94854-2;O94854	619;619	S	NA	-2.20817	NA	NA	0.972723	NA	60.923
Uncharacterized protein KIAA0754	KIAA0754	O94854-2	77	O94854-2;O94854	77;77	S	-2.50754	0.0267487	-0.328253	1	1	1	100.78
Uncharacterized protein KIAA0754	KIAA0754	O94854-2	64	O94854-2;O94854	64;64	S	-3.21722	NA	NA	1	NA	NA	45.448
Protein transport protein Sec24D	SEC24D	O94855	266	O94855;O94855-2	266;267	S	-3.08696	-2.32773	-1.91254	0.996856	0.988896	0.998368	63.128
STAGA complex 65 subunit gamma	SUPT7L	O94864-2	332	O94864-2;O94864	332;334	S	NA	-2.0064	-1.13122	NA	0.965354	0.936161	78.169
STAGA complex 65 subunit gamma	SUPT7L	O94864-2	106	O94864-2;O94864	106;108	S	NA	-0.340389	0.116808	NA	0.983569	0.999556	100.16
FCH and double SH3 domains protein 2	FCHSD2	O94868-2	588	O94868-2;O94868	588;644	S	NA	NA	-0.799223	0.333113	NA	0.969568	74.671
Transmembrane and coiled-coil domains protein 1	TMCC1	O94876	413	O94876	413	S	1.05475	1.15462	-1.18613	0.791085	0.768102	0.735694	157.57
Transmembrane and coiled-coil domains protein 1	TMCC1	O94876	382	O94876	382	S	0.276875	-0.50353	-0.188885	1	1	1	129.26
Transmembrane and coiled-coil domains protein 1	TMCC1	O94876	134	O94876	134	S	NA	-2.20066	NA	NA	1	NA	40.568
Transmembrane and coiled-coil domains protein 1	TMCC1	O94876	479	O94876	479	S	NA	NA	-4.21645	NA	NA	0.993995	60.975
PHD finger protein 14	PHF14	O94880-2	287	O94880-2;O94880	287;572	S	NA	-2.57455	-1.77238	NA	0.557704	0.835056	48.067
PHD finger protein 14	PHF14	O94880-2	289	O94880-2;O94880	289;574	S	NA	-2.57455	-1.77238	NA	0.970002	0.921757	48.067
SAM and SH3 domain-containing protein 1	SASH1	O94885	507	O94885	507	S	1.8699	1.13631	-2.46507	0.999882	0.999736	0.999078	53.81
SAM and SH3 domain-containing protein 1	SASH1	O94885	442	O94885	442	S	1.51039	0.0879021	0.54468	0.999758	0.999575	0.982545	140.8
SAM and SH3 domain-containing protein 1	SASH1	O94885	248	O94885	248	S	NA	NA	-4.27939	NA	NA	0.998483	88.576
SAM and SH3 domain-containing protein 1	SASH1	O94885	614	O94885	614	S	-0.726828	-0.732145	0.078682	0.999997	1	1	122.17
SAM and SH3 domain-containing protein 1	SASH1	O94885	923	O94885	923	S	0.0627232	NA	-1.38704	1	1	1	57.047
SAM and SH3 domain-containing protein 1	SASH1	O94885	1028	O94885	1028	S	-0.0170841	1.18998	1.73341	0.723541	0.997727	0.998339	130.78
SAM and SH3 domain-containing protein 1	SASH1	O94885	1031	O94885	1031	S	NA	NA	-0.0265427	NA	0.87971	0.977787	99.303
SAM and SH3 domain-containing protein 1	SASH1	O94885	743	O94885	743	S	1.08284	1.35545	1.10191	0.999988	0.999635	0.999965	43.501
SAM and SH3 domain-containing protein 1	SASH1	O94885	721	O94885	721	S	-0.375072	1.00802	0.570408	0.998588	0.999151	0.998875	185.44
SAM and SH3 domain-containing protein 1	SASH1	O94885	1051	O94885	1051	S	NA	1.28057	2.13329	NA	0.646547	0.905078	113.5
SAM and SH3 domain-containing protein 1	SASH1	O94885	90	O94885	90	S	2.92836	1.65037	3.75711	1	1	1	121.31
SAM and SH3 domain-containing protein 1	SASH1	O94885	821	O94885	821	S	NA	-1.42922	-1.45449	NA	0.790728	0.988105	123.31
SAM and SH3 domain-containing protein 1	SASH1	O94885	813	O94885	813	S	-0.95813	2.51348	2.30266	0.99994	1	1	74.712
SAM and SH3 domain-containing protein 1	SASH1	O94885	137	O94885	137	S	NA	0.675442	0.694035	NA	0.999631	0.999629	174.98
SAM and SH3 domain-containing protein 1	SASH1	O94885	407	O94885	407	S	3.12543	3.45824	3.25842	0.999861	0.999941	0.99991	101.91
SAM and SH3 domain-containing protein 1	SASH1	O94885	355	O94885	355	S	NA	-0.517265	0.479753	NA	0.999815	0.998852	66.259
FERM, RhoGEF and pleckstrin domain-containing protein 2	FARP2	O94887	387	O94887;O94887-2	387;387	S	NA	-3.52737	-4.26588	NA	0.776235	0.92412	73.126
FERM, RhoGEF and pleckstrin domain-containing protein 2	FARP2	O94887	389	O94887;O94887-2	389;389	S	-1.04771	-1.08607	-1.06493	0.997542	0.971065	0.968403	77.971
FERM, RhoGEF and pleckstrin domain-containing protein 2	FARP2	O94887	428	O94887;O94887-2	428;428	S	0.106041	0.494265	0.144026	0.682471	0.954836	0.942598	132.79
FERM, RhoGEF and pleckstrin domain-containing protein 2	FARP2	O94887	439	O94887;O94887-2	439;439	S	3.55892	3.43022	3.56054	0.999996	0.999971	0.999974	205.12
FERM, RhoGEF and pleckstrin domain-containing protein 2	FARP2	O94887	446	O94887;O94887-2	446;446	S	NA	NA	-1.63855	NA	NA	0.982747	48.185
FERM, RhoGEF and pleckstrin domain-containing protein 2	FARP2	O94887	886	O94887	886	S	-1.10127	-0.754669	-0.887611	1	0.999999	1	230.47
UBX domain-containing protein 7	UBXN7	O94888	350	O94888	350	S	NA	1.75453	2.1661	NA	1	1	121.7
UBX domain-containing protein 7	UBXN7	O94888	280	O94888	280	S	-1.83566	0.491503	-3.71604	0.573623	0.999307	0.949868	240.36
UBX domain-containing protein 7	UBXN7	O94888	288	O94888	288	S	1.59712	2.41556	1.4488	0.999967	0.999998	0.999922	201.42
SUN domain-containing protein 1	SUN1	O94901-2	79	O94901-2;O94901-3;O94901;O94901-5;O94901-4	79;79;79;29;79	S	-0.356342	-0.280895	NA	0.579049	0.764885	0.654892	109.86
SUN domain-containing protein 1	SUN1	O94901-2	48	O94901-2;O94901-3;O94901;O94901-4	48;48;48;48	S	NA	-2.1878	NA	NA	1	NA	47.861
SUN domain-containing protein 1	SUN1	O94901-2	138	O94901-2;O94901-3;O94901;O94901-5	138;138;138;88	S	-1.95569	-0.57785	0.289692	1	1	1	96.416
Proline synthase co-transcribed bacterial homolog protein	PROSC	O94903	244	O94903	244	S	-1.72496	-3.53352	-3.37171	0.998763	0.835395	0.844925	73.823
Pre-mRNA-processing factor 6	PRPF6	O94906	261	O94906;O94906-2	261;261	S	NA	-1.01257	NA	NA	0.981164	0.497642	113.31
Latrophilin-1	LPHN1	O94910-2	1124	O94910-2;O94910	1124;1129	S	NA	-1.37111	-1.78978	NA	0.811437	0.856631	22.873
Pre-mRNA cleavage complex 2 protein Pcf11	PCF11	O94913	705	O94913	705	S	1.73208	3.8641	3.60198	1	1	1	104.85
Pre-mRNA cleavage complex 2 protein Pcf11	PCF11	O94913	1493	O94913	1493	S	NA	-1.68466	-1.53799	NA	0.70784	0.762231	85.28
Pre-mRNA cleavage complex 2 protein Pcf11	PCF11	O94913	777	O94913	777	S	-1.80736	-1.14495	-0.952505	1	1	1	93.003
Pre-mRNA cleavage complex 2 protein Pcf11	PCF11	O94913	1520	O94913	1520	S	1.23152	1.3951	1.06654	1	1	1	156.24
Pre-mRNA cleavage complex 2 protein Pcf11	PCF11	O94913	511	O94913	511	S	-2.58617	-3.04573	NA	0.991073	0.998547	NA	77.186
Pre-mRNA cleavage complex 2 protein Pcf11	PCF11	O94913	372	O94913	372	S	NA	NA	NA	NA	0.99928	NA	91.586
Pre-mRNA cleavage complex 2 protein Pcf11	PCF11	O94913	489	O94913	489	S	3.16458	3.06777	3.07285	0.894017	0.958135	0.851744	77.1
Pre-mRNA cleavage complex 2 protein Pcf11	PCF11	O94913	494	O94913	494	S	3.13559	3.19787	3.11193	1	1	1	69.109
Protein furry homolog-like	FRYL	O94915	889	O94915	889	S	-1.63725	0.0777397	-0.141476	0.978	0.987445	0.993828	106.69
Protein furry homolog-like	FRYL	O94915	844	O94915	844	S	-1.85295	-1.49668	-1.48626	0.999999	0.999995	0.999918	44.96
Protein furry homolog-like	FRYL	O94915	1957	O94915	1957	S	-0.589274	-0.855389	-0.23846	0.985936	0.996637	0.999994	135.56
Protein furry homolog-like	FRYL	O94915	1978	O94915	1978	S	3.42115	4.16341	1.52002	0.947829	0.957465	0.999354	71.005
Protein furry homolog-like	FRYL	O94915	1941	O94915	1941	S	-1.87219	NA	NA	0.999183	NA	NA	181.51
Protein furry homolog-like	FRYL	O94915	1945	O94915	1945	S	NA	NA	-2.90356	NA	NA	0.796398	101.78
Protein furry homolog-like	FRYL	O94915	2272	O94915	2272	S	1.69419	1.64928	1.70659	0.997649	0.991804	0.861658	131.66
Nuclear factor of activated T-cells 5	NFAT5	O94916-2	485	O94916-2;O94916-3;O94916	485;514;561	S	1.38533	NA	NA	0.818869	NA	0.499835	127.19
Nuclear factor of activated T-cells 5	NFAT5	O94916-2	69	O94916-2;O94916-3;O94916	69;98;145	S	NA	NA	-1.79557	NA	NA	0.880846	56.169
Nuclear factor of activated T-cells 5	NFAT5	O94916-2	79	O94916-2;O94916-3;O94916	79;108;155	S	NA	NA	-3.58315	NA	NA	0.999813	44.003
Cyclin-dependent kinase 14	CDK14	O94921	134	O94921;O94921-3;O94921-2	134;88;116	S	-0.891922	-0.0814571	-0.700066	1	1	0.999976	91.331
Cyclin-dependent kinase 14	CDK14	O94921	24	O94921	24	S	0.308907	0.468674	0.883593	0.999965	0.994938	0.994703	102.89
Cyclin-dependent kinase 14	CDK14	O94921	95	O94921;O94921-3;O94921-2	95;49;77	S	NA	NA	-2.65251	NA	NA	1	95.196
Cyclin-dependent kinase 14	CDK14	O94921	78	O94921;O94921-3;O94921-2	78;32;60	S	NA	-0.53178	-1.09955	NA	0.970005	0.895739	70.462
D-glucuronyl C5-epimerase	GLCE	O94923	73	O94923	73	S	-0.598362	NA	NA	1	NA	NA	160.68
HAUS augmin-like complex subunit 5	HAUS5	O94927-2	71	O94927-2;O94927	71;71	S	NA	NA	-1.96491	NA	NA	1	80.918
Actin-binding LIM protein 3	ABLIM3	O94929-2	311	O94929-2;O94929-3;O94929	311;311;373	S	0.0202103	0.819118	0.781246	0.676495	0.935101	0.976772	118.98
Actin-binding LIM protein 3	ABLIM3	O94929-2	392	O94929-2;O94929-3;O94929	392;408;503	S	-0.617222	-3.44161	NA	0.920568	1	1	107.13
Actin-binding LIM protein 3	ABLIM3	O94929-2	393	O94929-2;O94929-3;O94929	393;409;504	S	NA	NA	-3.17737	NA	1	1	78.765
Actin-binding LIM protein 3	ABLIM3	O94929-2	474	O94929-2;O94929-3;O94929;O94929-4	474;490;585;71	S	-2.19717	-2.31905	-1.60169	0.999526	0.999903	0.999605	43.019
F-box only protein 21	FBXO21	O94952-1	116	O94952-1;O94952	116;116	S	NA	1.152	NA	NA	0.99775	NA	14.63
F-box only protein 21	FBXO21	O94952-1	118	O94952-1;O94952	118;118	S	1.88448	-1.33521	1.76121	0.991814	0.957158	0.986136	19.423
Lysine-specific demethylase 4B	KDM4B	O94953	632	O94953	632	S	NA	NA	-0.180777	NA	NA	0.999744	141.17
Lysine-specific demethylase 4B	KDM4B	O94953	633	O94953	633	S	NA	NA	-0.180777	NA	NA	0.999744	141.17
Lysine-specific demethylase 4B	KDM4B	O94953	622	O94953	622	S	-3.68436	-2.86988	-2.5248	0.945197	0.98316	0.994209	19.29
Protein SOGA1;N-terminal form;C-terminal 80 kDa form	SOGA1	O94964-2	35	O94964-2	35	S	-1.01971	NA	NA	1	NA	NA	43.226
Protein SOGA1;N-terminal form;C-terminal 80 kDa form	SOGA1	O94964-2	1541	O94964-2;O94964;O94964-3	1541;1303;432	S	0.701681	3.90449	4.48305	0.987188	0.99293	0.987368	162.1
Protein SOGA1;N-terminal form;C-terminal 80 kDa form	SOGA1	O94964-2	1558	O94964-2;O94964;O94964-3	1558;1320;449	S	0.701681	-0.946083	1.1579	0.99745	0.915222	0.97137	72.659
Protein SOGA1;N-terminal form;C-terminal 80 kDa form	SOGA1	O94964-2	141	O94964-2	141	S	NA	-4.01316	NA	NA	0.995336	NA	90.704
Protein SOGA1;N-terminal form;C-terminal 80 kDa form	SOGA1	O94964-2	142	O94964-2	142	S	NA	-4.01316	NA	NA	0.995336	NA	90.704
Protein SOGA1;N-terminal form;C-terminal 80 kDa form	SOGA1	O94964-2	1482	O94964-2;O94964;O94964-3	1482;1244;373	S	NA	-2.91382	-3.24728	NA	0.705774	0.823123	22.572
[truncated: 22,661 more rows]

## Sheet: Class1 sites (2D Acetone)
Protein names	Gene names	Protein	Position within "Protein"	Proteins	Positions within "Proteins"	Amino acid	2D_HCT116_AcetonePrep_Rep1	2D_HCT116_AcetonePrep_Rep2	2D_HCT116_AcetonePrep_Rep3	Localization prob 2D_HCT116_AcetonePrep_Rep1	Localization prob 2D_HCT116_AcetonePrep_Rep2	Localization prob 2D_HCT116_AcetonePrep_Rep3	Delta score
Transcription factor E2F8	E2F8	A0AVK6	102	A0AVK6	102	S	0.201719	-0.906984	-0.92666	1	1	1	156.94
Transcription factor E2F8	E2F8	A0AVK6	413	A0AVK6	413	S	NA	NA	NA	NA	NA	NA	51.636
Transcription factor E2F8	E2F8	A0AVK6	417	A0AVK6	417	S	-2.94629	-3.10906	NA	0.880556	0.810037	NA	64.661
Transcription factor E2F8	E2F8	A0AVK6	71	A0AVK6	71	S	-3.08957	-4.69347	NA	0.999998	0.999673	0.999333	128.21
Ubiquitin-like modifier-activating enzyme 6	UBA6	A0AVT1-2	258	A0AVT1-2;A0AVT1	258;732	S	NA	NA	NA	NA	NA	NA	94.379
Ubiquitin-like modifier-activating enzyme 6	UBA6	A0AVT1-2	263	A0AVT1-2;A0AVT1	263;737	S	NA	NA	NA	NA	NA	NA	79.067
Ubiquitin-like modifier-activating enzyme 6	UBA6	A0AVT1-2	174	A0AVT1-2;A0AVT1	174;648	S	NA	NA	NA	NA	NA	NA	129.36
Ubiquitin-like modifier-activating enzyme 6	UBA6	A0AVT1-2	176	A0AVT1-2;A0AVT1	176;650	S	NA	NA	NA	NA	NA	NA	95.401
Ubiquitin-like modifier-activating enzyme 6	UBA6	A0AVT1-2	180	A0AVT1-2;A0AVT1	180;654	S	NA	NA	NA	NA	NA	NA	116.97
Ubiquitin-like modifier-activating enzyme 6	UBA6	A0AVT1-2	282	A0AVT1-2;A0AVT1	282;756	S	NA	NA	NA	NA	NA	NA	99.473
Ubiquitin-like modifier-activating enzyme 6	UBA6	A0AVT1-2	400	A0AVT1-2;A0AVT1	400;874	S	NA	NA	NA	NA	NA	NA	39.491
Ubiquitin-like modifier-activating enzyme 6	UBA6	A0AVT1-2	477	A0AVT1-2;A0AVT1	477;951	S	NA	NA	NA	NA	NA	NA	51.13
Ubiquitin-like modifier-activating enzyme 6	UBA6	A0AVT1-2	269	A0AVT1-2;A0AVT1	269;743	S	NA	NA	NA	NA	NA	NA	69.571
Extended synaptotagmin-2	ESYT2	A0FGR8-2	727	A0FGR8-2;A0FGR8;A0FGR8-6;A0FGR8-5	727;755;776;162	S	1.32566	2.45013	0.623467	0.947262	0.986437	0.978477	161.69
Extended synaptotagmin-2	ESYT2	A0FGR8-2	730	A0FGR8-2;A0FGR8;A0FGR8-6;A0FGR8-5	730;758;779;165	S	NA	1.83856	1.94181	0.84717	0.991416	0.997021	161.69
Extended synaptotagmin-2	ESYT2	A0FGR8-2	733	A0FGR8-2;A0FGR8;A0FGR8-6;A0FGR8-5	733;761;782;168	S	2.57295	2.5927	1.04838	0.986954	0.995979	0.990881	121.01
Extended synaptotagmin-2	ESYT2	A0FGR8-2	648	A0FGR8-2;A0FGR8;A0FGR8-6;A0FGR8-5;A0FGR8-4	648;676;697;83;472	S	NA	NA	NA	NA	NA	NA	48.767
Extended synaptotagmin-2	ESYT2	A0FGR8-2	663	A0FGR8-2;A0FGR8;A0FGR8-6;A0FGR8-5	663;691;712;98	S	NA	NA	NA	NA	NA	NA	97.679
Extended synaptotagmin-2	ESYT2	A0FGR8-2	710	A0FGR8-2;A0FGR8;A0FGR8-6;A0FGR8-5	710;738;759;145	S	1.47779	1.0771	1.30086	0.960394	0.967699	0.981595	165.22
Extended synaptotagmin-2	ESYT2	A0FGR8-2	711	A0FGR8-2;A0FGR8;A0FGR8-6;A0FGR8-5	711;739;760;146	S	0.367849	1.67027	0.995024	0.852867	0.827803	0.853814	126.26
Extended synaptotagmin-2	ESYT2	A0FGR8-2	715	A0FGR8-2;A0FGR8;A0FGR8-6;A0FGR8-5	715;743;764;150	S	1.40254	1.37281	1.63849	0.997668	0.999538	0.999897	186.76
Extended synaptotagmin-2	ESYT2	A0FGR8-2	407	A0FGR8-2;A0FGR8;A0FGR8-6;A0FGR8-4	407;435;435;231	S	-0.801106	-2.30666	-1.17882	1	1	1	74.758
Mediator of RNA polymerase II transcription subunit 19	MED19	A0JLT2	226	A0JLT2	226	S	0.411865	0.750522	1.87902	0.999999	0.999999	0.999999	185.45
Mediator of RNA polymerase II transcription subunit 19	MED19	A0JLT2	194	A0JLT2	194	S	-1.57113	-1.15973	-1.0116	0.6453	0.765879	0.666225	111.98
UHRF1-binding protein 1-like	UHRF1BP1L	A0JNW5	418	A0JNW5;A0JNW5-2	418;418	S	-1.48202	NA	NA	0.847504	NA	NA	198.07
UHRF1-binding protein 1-like	UHRF1BP1L	A0JNW5	774	A0JNW5	774	S	-1.69357	NA	NA	0.893211	NA	NA	114.19
UHRF1-binding protein 1-like	UHRF1BP1L	A0JNW5	976	A0JNW5	976	S	NA	NA	NA	NA	NA	NA	72.257
UHRF1-binding protein 1-like	UHRF1BP1L	A0JNW5	981	A0JNW5	981	S	NA	NA	NA	NA	NA	NA	126.02
UHRF1-binding protein 1-like	UHRF1BP1L	A0JNW5	989	A0JNW5	989	S	1.85047	1.17035	2.01026	0.999946	0.999862	0.999997	237.08
UHRF1-binding protein 1-like	UHRF1BP1L	A0JNW5	935	A0JNW5	935	S	NA	NA	NA	NA	NA	NA	51.583
UHRF1-binding protein 1-like	UHRF1BP1L	A0JNW5	887	A0JNW5	887	S	NA	NA	NA	NA	NA	NA	61.45
UHRF1-binding protein 1-like	UHRF1BP1L	A0JNW5	889	A0JNW5	889	S	NA	NA	NA	NA	NA	NA	61.45
UHRF1-binding protein 1-like	UHRF1BP1L	A0JNW5	891	A0JNW5	891	S	NA	NA	NA	NA	NA	NA	89.431
UHRF1-binding protein 1-like	UHRF1BP1L	A0JNW5	1402	A0JNW5	1402	S	NA	NA	NA	NA	NA	NA	160.59
UHRF1-binding protein 1-like	UHRF1BP1L	A0JNW5	443	A0JNW5;A0JNW5-2	443;443	S	NA	NA	NA	NA	NA	NA	118.78
UHRF1-binding protein 1-like	UHRF1BP1L	A0JNW5	752	A0JNW5	752	S	NA	NA	NA	NA	NA	NA	106.48
Shootin-1	KIAA1598	A0MZ66-5	399	A0MZ66-5;A0MZ66-6;A0MZ66;A0MZ66-3;A0MZ66-4;A0MZ66-7	399;429;459;459;459;47	S	NA	NA	NA	NA	NA	NA	124.45
Shootin-1	KIAA1598	A0MZ66-5	401	A0MZ66-5;A0MZ66-6;A0MZ66;A0MZ66-3;A0MZ66-4;A0MZ66-7	401;431;461;461;461;49	S	NA	NA	NA	NA	NA	NA	91.461
Shootin-1	KIAA1598	A0MZ66-5	434	A0MZ66-5;A0MZ66-6;A0MZ66;A0MZ66-3;A0MZ66-4;A0MZ66-7	434;464;494;494;494;82	S	0.393389	0.715591	1.19329	0.890388	0.80249	0.922167	238.45
Shootin-1	KIAA1598	A0MZ66-5	446	A0MZ66-5;A0MZ66-6;A0MZ66;A0MZ66-3;A0MZ66-4;A0MZ66-7	446;476;506;506;506;94	S	-2.05314	-2.50925	-1.65075	0.999952	0.999973	0.999999	122.22
Shootin-1	KIAA1598	A0MZ66-5	41	A0MZ66-5;A0MZ66-6;A0MZ66;A0MZ66-3;A0MZ66-4;A0MZ66-2	41;71;101;101;101;101	S	NA	NA	NA	NA	NA	NA	85.161
Shootin-1	KIAA1598	A0MZ66-5	189	A0MZ66-5;A0MZ66-6;A0MZ66;A0MZ66-3;A0MZ66-4;A0MZ66-2	189;219;249;249;249;249	S	NA	NA	NA	NA	NA	NA	136.93
Shootin-1	KIAA1598	A0MZ66-5	407	A0MZ66-5;A0MZ66-6;A0MZ66;A0MZ66-3;A0MZ66-4;A0MZ66-7	407;437;467;467;467;55	S	-2.76525	NA	NA	0.743729	NA	NA	118.83
Shootin-1	KIAA1598	A0MZ66-5	413	A0MZ66-5;A0MZ66-6;A0MZ66;A0MZ66-3;A0MZ66-4;A0MZ66-7	413;443;473;473;473;61	S	NA	NA	NA	NA	NA	NA	118.31
Shootin-1	KIAA1598	A0MZ66-5	404	A0MZ66-5;A0MZ66-6;A0MZ66;A0MZ66-3;A0MZ66-4;A0MZ66-7	404;434;464;464;464;52	S	NA	NA	NA	NA	NA	NA	114.48
Shootin-1	KIAA1598	A0MZ66-5	315	A0MZ66-5;A0MZ66-6;A0MZ66;A0MZ66-3;A0MZ66-4;A0MZ66-2	315;345;375;375;375;375	S	NA	NA	NA	NA	NA	NA	61.329
Shootin-1	KIAA1598	A0MZ66-5	472	A0MZ66-5;A0MZ66-6;A0MZ66;A0MZ66-3;A0MZ66-4;A0MZ66-7	472;502;532;532;532;120	S	NA	NA	NA	NA	NA	NA	62.895
Shootin-1	KIAA1598	A0MZ66-5	474	A0MZ66-5;A0MZ66-6;A0MZ66;A0MZ66-3;A0MZ66-4;A0MZ66-7	474;504;534;534;534;122	S	-0.235437	-1.51475	-1.80763	0.955754	0.960358	0.979171	146.2
Shootin-1	KIAA1598	A0MZ66-5	131	A0MZ66-5;A0MZ66-6;A0MZ66;A0MZ66-3;A0MZ66-4;A0MZ66-2	131;161;191;191;191;191	S	NA	NA	NA	NA	NA	NA	35.623
Rho GTPase-activating protein 10	ARHGAP10	A1A4S6	376	A1A4S6	376	S	NA	NA	NA	NA	NA	NA	75.749
Rho GTPase-activating protein 10	ARHGAP10	A1A4S6	591	A1A4S6	591	S	1.16796	0.483259	0.368553	0.978233	0.968586	0.920871	235.27
Bicaudal D-related protein 2	CCDC64B	A1A5D9	36	A1A5D9	36	S	NA	-2.94953	NA	NA	1	NA	60.006
Peroxidasin-like protein	PXDNL	A1KZ92-2	500	A1KZ92-2;A1KZ92	500;500	S	NA	NA	NA	NA	NA	NA	21.546
RNA-binding protein MEX3A	MEX3A	A1L020	428	A1L020	428	S	-1.37614	NA	-1.21755	0.883403	NA	0.938034	130.83
RNA-binding protein MEX3A	MEX3A	A1L020	338	A1L020	338	S	-0.308378	-1.00303	-0.800167	1	1	1	167.85
Acetolactate synthase-like protein	ILVBL	A1L0T0	167	A1L0T0	167	S	-1.52877	NA	NA	1	NA	NA	33.467
Uncharacterized protein C1orf226	C1orf226	A1L170	222	A1L170;A1L170-2	222;265	S	2.84197	3.08277	3.35285	0.992297	0.985279	0.919881	75.339
Uncharacterized protein C1orf226	C1orf226	A1L170	223	A1L170;A1L170-2	223;266	S	2.55504	3.08096	3.04277	0.998176	0.943699	0.999778	78.174
Uncharacterized protein C1orf226	C1orf226	A1L170	237	A1L170;A1L170-2	237;280	S	NA	NA	-1.48324	NA	NA	0.784255	159.77
Uncharacterized protein C1orf226	C1orf226	A1L170	244	A1L170;A1L170-2	244;287	S	NA	NA	-2.15133	NA	0.997393	0.928878	106.77
Uncharacterized protein C1orf226	C1orf226	A1L170	249	A1L170;A1L170-2	249;292	S	0.0457535	1.17705	1.04867	0.999999	0.99998	0.999963	196.71
Uncharacterized protein C1orf226	C1orf226	A1L170	18	A1L170;A1L170-2	18;61	S	NA	NA	NA	NA	NA	NA	134.57
Uncharacterized protein C1orf226	C1orf226	A1L170	258	A1L170;A1L170-2	258;301	S	0.426596	NA	0.524502	0.889169	NA	0.909554	118.06
Pleckstrin homology domain-containing family G member 3	PLEKHG3	A1L390-3	377	A1L390-3;A1L390	377;433	S	NA	NA	NA	NA	0.933569	0.961251	152.07
Pleckstrin homology domain-containing family G member 3	PLEKHG3	A1L390-3	906	A1L390-3;A1L390;A1L390-2	906;962;495	S	-0.144581	-0.206312	0.400506	0.749882	0.915772	0.99633	113.26
Pleckstrin homology domain-containing family G member 3	PLEKHG3	A1L390-3	1161	A1L390-3;A1L390;A1L390-2	1161;1217;750	S	NA	-2.29222	NA	1	1	NA	45.479
Pleckstrin homology domain-containing family G member 3	PLEKHG3	A1L390-3	703	A1L390-3;A1L390;A1L390-2	703;759;292	S	0.0264339	-1.9019	-0.0532494	0.999971	0.999898	0.999982	86.43
Pleckstrin homology domain-containing family G member 3	PLEKHG3	A1L390-3	558	A1L390-3;A1L390;A1L390-2	558;614;147	S	0.0500507	0.0653458	-0.406033	0.995375	0.968762	0.991602	74.03
Pleckstrin homology domain-containing family G member 3	PLEKHG3	A1L390-3	1098	A1L390-3;A1L390;A1L390-2	1098;1154;687	S	NA	1.70748	1.8758	0.494644	0.500077	0.718324	172.22
Pleckstrin homology domain-containing family G member 3	PLEKHG3	A1L390-3	1112	A1L390-3;A1L390;A1L390-2	1112;1168;701	S	NA	NA	1.8758	0.489507	0.49944	0.776284	172.22
Pleckstrin homology domain-containing family G member 3	PLEKHG3	A1L390-3	76	A1L390-3;A1L390	76;76	S	2.66968	2.79022	1.34305	0.999929	0.999995	0.999963	89.705
Pleckstrin homology domain-containing family G member 3	PLEKHG3	A1L390-3	981	A1L390-3;A1L390;A1L390-2	981;1037;570	S	-1.15667	-1.55629	-0.587696	0.995289	0.999776	0.999981	133.33
Pleckstrin homology domain-containing family G member 3	PLEKHG3	A1L390-3	984	A1L390-3;A1L390;A1L390-2	984;1040;573	S	0.191406	0.194771	0.81022	0.999414	0.999293	0.999883	209.41
Pleckstrin homology domain-containing family G member 3	PLEKHG3	A1L390-3	685	A1L390-3;A1L390;A1L390-2	685;741;274	S	2.35728	1.81562	2.12386	0.987711	0.997798	0.996784	84.545
Pleckstrin homology domain-containing family G member 3	PLEKHG3	A1L390-3	429	A1L390-3;A1L390;A1L390-2	429;485;18	S	NA	NA	NA	NA	NA	NA	20.106
Pleckstrin homology domain-containing family G member 3	PLEKHG3	A1L390-3	432	A1L390-3;A1L390;A1L390-2	432;488;21	S	NA	NA	NA	0.738043	0.659889	NA	48.818
Pleckstrin homology domain-containing family G member 3	PLEKHG3	A1L390-3	392	A1L390-3;A1L390	392;448	S	NA	NA	NA	NA	NA	NA	40.252
Pleckstrin homology domain-containing family G member 3	PLEKHG3	A1L390-3	562	A1L390-3;A1L390;A1L390-2	562;618;151	S	NA	NA	NA	NA	NA	NA	71.647
Pleckstrin homology domain-containing family G member 3	PLEKHG3	A1L390-3	575	A1L390-3;A1L390;A1L390-2	575;631;164	S	-3.46251	-3.81118	-4.68211	0.999894	0.999904	0.999808	54.993
Pleckstrin homology domain-containing family G member 3	PLEKHG3	A1L390-3	1025	A1L390-3;A1L390;A1L390-2	1025;1081;614	S	-1.81618	-1.34753	-1.18563	0.899679	0.985155	0.999178	118.67
Pleckstrin homology domain-containing family G member 3	PLEKHG3	A1L390-3	584	A1L390-3;A1L390;A1L390-2	584;640;173	S	1.11015	1.17992	1.56076	0.9981	0.999853	0.999719	106.2
Pleckstrin homology domain-containing family G member 3	PLEKHG3	A1L390-3	587	A1L390-3;A1L390;A1L390-2	587;643;176	S	1.81441	1.78476	0.334923	0.999854	0.999949	0.999735	116.14
Pleckstrin homology domain-containing family G member 3	PLEKHG3	A1L390-3	591	A1L390-3;A1L390;A1L390-2	591;647;180	S	-1.6452	-0.507711	-1.59979	1	1	0.999999	116.14
Pleckstrin homology domain-containing family G member 3	PLEKHG3	A1L390-3	972	A1L390-3;A1L390;A1L390-2	972;1028;561	S	0.535085	1.29396	NA	0.653909	0.803716	NA	56.28
SH3 and PX domain-containing protein 2B	SH3PXD2B	A1X283	491	A1X283	491	S	NA	NA	NA	NA	NA	NA	87.03
SH3 and PX domain-containing protein 2B	SH3PXD2B	A1X283	528	A1X283	528	S	4.09452	3.24159	3.67035	1	0.999996	0.999999	163.49
SH3 and PX domain-containing protein 2B	SH3PXD2B	A1X283	291	A1X283	291	S	-0.410366	-0.373285	-0.0384254	0.854695	0.855347	0.89994	155.22
SH3 and PX domain-containing protein 2B	SH3PXD2B	A1X283	770	A1X283	770	S	-2.72918	NA	-1.50671	0.671987	0.506801	0.746773	83.022
SH3 and PX domain-containing protein 2B	SH3PXD2B	A1X283	649	A1X283	649	S	-2.13321	NA	NA	0.80208	NA	NA	126.88
SH3 and PX domain-containing protein 2B	SH3PXD2B	A1X283	675	A1X283	675	S	NA	-2.25865	-2.03404	NA	0.84141	0.860651	80.128
SH3 and PX domain-containing protein 2B	SH3PXD2B	A1X283	720	A1X283	720	S	NA	NA	NA	NA	NA	NA	119.25
Protein FAM92A1	FAM92A1	A1XBS5-2	203	A1XBS5-2;A1XBS5;A1XBS5-3	203;241;241	S	NA	NA	NA	NA	NA	NA	50.641
Protein FAM92A1	FAM92A1	A1XBS5-2	205	A1XBS5-2;A1XBS5;A1XBS5-3	205;243;243	S	NA	NA	NA	NA	NA	NA	106.48
Protein FAM92A1	FAM92A1	A1XBS5-2	139	A1XBS5-2;A1XBS5;A1XBS5-3;A1XBS5-4	139;139;139;139	S	NA	NA	NA	NA	NA	NA	45.113
Protein tyrosine phosphatase domain-containing protein 1	PTPDC1	A2A3K4	438	A2A3K4;A2A3K4-2	438;490	S	-1.05714	NA	-1.14677	0.99998	NA	0.995598	116.58
Protein tyrosine phosphatase domain-containing protein 1	PTPDC1	A2A3K4	392	A2A3K4;A2A3K4-2	392;444	S	NA	NA	NA	NA	NA	NA	81.503
Protein tyrosine phosphatase domain-containing protein 1	PTPDC1	A2A3K4	394	A2A3K4;A2A3K4-2	394;446	S	NA	NA	NA	NA	NA	NA	79.289
Protein tyrosine phosphatase domain-containing protein 1	PTPDC1	A2A3K4	547	A2A3K4;A2A3K4-2	547;599	S	NA	NA	NA	NA	NA	NA	81.84
Uncharacterized protein CXorf23	CXorf23	A2AJT9-3	78	A2AJT9-3;A2AJT9-2;A2AJT9	78;78;78	S	2.04058	2.8748	2.79907	0.995708	0.998224	0.754969	168.85
Uncharacterized protein CXorf23	CXorf23	A2AJT9-3	80	A2AJT9-3;A2AJT9-2;A2AJT9	80;80;80	S	2.04058	2.79568	2.79907	0.999872	0.999519	0.965156	168.85
Uncharacterized protein CXorf23	CXorf23	A2AJT9-3	100	A2AJT9-3;A2AJT9-2;A2AJT9	100;100;100	S	0.567879	0.483811	0.286781	0.999797	0.999527	0.999984	81.394
Uncharacterized protein CXorf23	CXorf23	A2AJT9-3	15	A2AJT9-3;A2AJT9-2;A2AJT9	15;15;15	S	NA	NA	NA	NA	NA	1	62.866
Uncharacterized protein CXorf23	CXorf23	A2AJT9-3	17	A2AJT9-3;A2AJT9-2;A2AJT9	17;17;17	S	-2.81773	-0.860962	-1.41803	0.998598	0.999835	1	62.561
Uncharacterized protein CXorf23	CXorf23	A2AJT9-3	402	A2AJT9-3;A2AJT9-2;A2AJT9	402;402;402	S	0.65922	0.913269	0.908779	1	1	1	121.75
Uncharacterized protein CXorf23	CXorf23	A2AJT9-3	139	A2AJT9-3;A2AJT9-2;A2AJT9	139;139;139	S	3.20777	NA	NA	1	1	1	106.26
Uncharacterized protein CXorf23	CXorf23	A2AJT9-3	192	A2AJT9-3;A2AJT9-2;A2AJT9	192;192;192	S	NA	NA	NA	NA	NA	NA	65.044
Zinc finger protein 320	ZNF320	A2RRD8	452	A2RRD8	452	S	-0.275694	-1.11553	NA	0.999537	0.998391	NA	102.71
Neuroblastoma-amplified sequence	NBAS	A2RRP1-2	473	A2RRP1-2;A2RRP1	473;473	S	NA	NA	NA	NA	NA	0.999503	139.08
Neuroblastoma-amplified sequence	NBAS	A2RRP1-2	475	A2RRP1-2;A2RRP1	475;475	S	NA	NA	NA	NA	NA	0.997385	139.08
Probable threonine--tRNA ligase 2, cytoplasmic;Threonine--tRNA ligase, cytoplasmic	TARSL2;TARS	P26639	596	A2RTX5-2;A2RTX5;P26639	580;675;596	S	NA	NA	NA	NA	NA	NA	19.325
Probable threonine--tRNA ligase 2, cytoplasmic	TARSL2	A2RTX5-2	358	A2RTX5-2;A2RTX5	358;453	S	NA	NA	NA	NA	NA	NA	121.32
Uncharacterized protein KIAA1467	KIAA1467	A2RU67	30	A2RU67	30	S	-2.38105	-1.98803	0.455926	0.924139	0.976071	0.999356	222.63
Uncharacterized protein KIAA1467	KIAA1467	A2RU67	33	A2RU67	33	S	-2.38105	-1.98803	0.455926	0.924139	0.990654	0.999356	222.63
Uncharacterized protein KIAA1467	KIAA1467	A2RU67	62	A2RU67	62	S	NA	NA	NA	NA	NA	NA	71.098
Coiled-coil domain-containing protein 66	CCDC66	A2RUB6-3	762	A2RUB6-3;A2RUB6	762;796	S	NA	NA	NA	NA	NA	NA	67.897
Coiled-coil domain-containing protein 66	CCDC66	A2RUB6-3	763	A2RUB6-3;A2RUB6	763;797	S	-1.92812	NA	-3.92547	0.821123	NA	0.811328	80.081
DENN domain-containing protein 3	DENND3	A2RUS2-2	438	A2RUS2-2;A2RUS2	438;490	S	NA	NA	NA	NA	NA	NA	46.601
Transmembrane protein 131-like	KIAA0922	A2VDJ0-2	752	A2VDJ0-2;A2VDJ0-3;A2VDJ0;A2VDJ0-5	752;1039;1122;1123	S	NA	NA	NA	NA	NA	NA	72.735
von Willebrand factor A domain-containing protein 8	VWA8	A3KMH1-3	1674	A3KMH1-3;A3KMH1	1674;1707	S	NA	NA	NA	NA	NA	NA	47.72
Protein strawberry notch homolog 1	SBNO1	A3KN83-3	792	A3KN83-3;A3KN83-2;A3KN83	792;793;794	S	NA	NA	NA	NA	NA	NA	110.8
Protein strawberry notch homolog 1	SBNO1	A3KN83-3	695	A3KN83-3;A3KN83-2;A3KN83;A3KN83-4	695;696;697;696	S	NA	NA	NA	NA	NA	NA	103.83
Protein strawberry notch homolog 1	SBNO1	A3KN83-3	813	A3KN83-3;A3KN83-2;A3KN83	813;814;815	S	NA	NA	NA	NA	NA	NA	120.97
Protein strawberry notch homolog 1	SBNO1	A3KN83-3	212	A3KN83-3;A3KN83-2;A3KN83;A3KN83-4	212;213;214;213	S	NA	-3.87634	-3.39615	NA	0.878979	0.818539	104.82
Protein strawberry notch homolog 1	SBNO1	A3KN83-3	902	A3KN83-3;A3KN83-2;A3KN83	902;903;904	S	NA	NA	NA	NA	NA	NA	56.372
Protein strawberry notch homolog 1	SBNO1	A3KN83-3	904	A3KN83-3;A3KN83-2;A3KN83	904;905;906	S	NA	NA	NA	NA	NA	NA	52.081
Uncharacterized protein C7orf66	C7orf66	A4D0T2	88	A4D0T2	88	S	NA	NA	NA	NA	NA	NA	11.857
WD repeat-containing protein 91	WDR91	A4D1P6-3	293	A4D1P6-3;A4D1P6-2;A4D1P6	293;293;293	S	NA	NA	NA	NA	NA	NA	57.262
Killer cell lectin-like receptor subfamily G member 2	KLRG2	A4D1S0-2	95	A4D1S0-2;A4D1S0	95;95	S	NA	NA	NA	NA	NA	NA	47.738
Delphilin	GRID2IP	A4D2P6	264	A4D2P6	264	S	-2.34282	NA	-2.28572	1	NA	1	98.2
DNA excision repair protein ERCC-6-like 2	ERCC6L2	A4D997	340	A4D997	340	S	NA	NA	NA	NA	NA	NA	110.16
DNA excision repair protein ERCC-6-like 2	ERCC6L2	A4D997	290	A4D997	290	S	NA	NA	NA	NA	NA	NA	41.896
Protein FAM149A	FAM149A	A5PLN7-4	62	A5PLN7-4;A5PLN7-3;A5PLN7	62;62;62	S	-3.76091	-3.08501	-4.17576	0.682138	0.670518	0.676287	45.842
CCR4-NOT transcription complex subunit 1	CNOT1	A5YKK6-3	1698	A5YKK6-3;A5YKK6-2;A5YKK6	1698;1698;1703	S	NA	NA	NA	NA	NA	NA	45.226
CCR4-NOT transcription complex subunit 1	CNOT1	A5YKK6-3	1003	A5YKK6-3;A5YKK6-2;A5YKK6;A5YKK6-4	1003;1003;1008;1008	S	NA	NA	NA	NA	NA	NA	59.979
CCR4-NOT transcription complex subunit 1	CNOT1	A5YKK6-3	318	A5YKK6-3;A5YKK6-2;A5YKK6;A5YKK6-4	318;318;318;318	S	NA	NA	NA	NA	NA	NA	49.82
CCR4-NOT transcription complex subunit 1	CNOT1	A5YKK6-3	1056	A5YKK6-3;A5YKK6-2;A5YKK6;A5YKK6-4	1056;1056;1061;1061	S	-1.36554	NA	NA	0.540865	0.443081	NA	66.104
Rho guanine nucleotide exchange factor 35	ARHGEF35	A5YM69	445	A5YM69	445	S	NA	NA	-2.88705	NA	NA	1	174.16
Rho guanine nucleotide exchange factor 35	ARHGEF35	A5YM69	450	A5YM69	450	S	NA	-2.77958	-1.60937	NA	0.998365	1	214.41
Rho guanine nucleotide exchange factor 35	ARHGEF35	A5YM69	474	A5YM69	474	S	NA	NA	NA	NA	NA	NA	76.135
Rho guanine nucleotide exchange factor 35;Rho guanine nucleotide exchange factor 5	ARHGEF35;ARHGEF5	Q12774	57	A5YM69;Q12774	57;57	S	-1.09852	NA	NA	0.983891	NA	NA	65.674
Rho guanine nucleotide exchange factor 35	ARHGEF35	A5YM69	184	A5YM69	184	S	0.410325	-1.12093	NA	0.984049	0.997457	NA	167.99
Transcription factor TFIIIB component B'' homolog	BDP1	A6H8Y1-7	2195	A6H8Y1-7;A6H8Y1-6;A6H8Y1;A6H8Y1-2;A6H8Y1-8	2195;2207;2227;2227;363	S	NA	NA	NA	NA	NA	NA	16.963
Transcription factor TFIIIB component B'' homolog	BDP1	A6H8Y1-7	100	A6H8Y1-7;A6H8Y1-6;A6H8Y1;A6H8Y1-2;A6H8Y1-3;A6H8Y1-4	100;80;100;100;100;100	S	-3.08997	-2.22657	-1.92449	0.654079	0.968451	0.773646	67.378
Transcription factor TFIIIB component B'' homolog	BDP1	A6H8Y1-7	1524	A6H8Y1-7;A6H8Y1-6;A6H8Y1;A6H8Y1-2	1524;1504;1524;1524	S	NA	NA	NA	NA	NA	NA	65.118
Transcription factor TFIIIB component B'' homolog	BDP1	A6H8Y1-3	1374	A6H8Y1-3	1374	S	NA	NA	NA	NA	NA	NA	39.396
Transcription factor TFIIIB component B'' homolog	BDP1	A6H8Y1-3	1379	A6H8Y1-3	1379	S	NA	NA	NA	NA	NA	NA	39.396
Transcription factor TFIIIB component B'' homolog	BDP1	A6H8Y1-3	1381	A6H8Y1-3	1381	S	NA	NA	NA	NA	NA	NA	39.396
Ankyrin repeat domain-containing protein 33B	ANKRD33B	A6NCL7	405	A6NCL7	405	S	NA	NA	NA	NA	NA	NA	58.325
Protein FAM83G	FAM83G	A6ND36	356	A6ND36;A6ND36-2	356;108	S	4.01712	2.10806	2.70335	1	1	1	82.796
Protein FAM83G	FAM83G	A6ND36	781	A6ND36	781	S	NA	NA	NA	NA	NA	NA	85.308
Protein FAM83G	FAM83G	A6ND36	666	A6ND36;A6ND36-2	666;418	S	NA	NA	NA	NA	NA	NA	76.049
Protein FAM83G	FAM83G	A6ND36	760	A6ND36	760	S	-1.74256	-1.94168	-2.03921	1	1	1	49.592
Protein FAM83G	FAM83G	A6ND36	688	A6ND36	688	S	-0.0654259	NA	-0.134825	0.903108	NA	0.5	210.82
Protein FAM83G	FAM83G	A6ND36	650	A6ND36;A6ND36-2	650;402	S	2.16691	1.6348	2.08187	0.999993	0.999993	0.999995	81.119
Protein FAM83G	FAM83G	A6ND36	634	A6ND36;A6ND36-2	634;386	S	-0.92767	NA	NA	1	0.999655	NA	95.91
Protein FAM83G	FAM83G	A6ND36	610	A6ND36;A6ND36-2	610;362	S	-1.02651	NA	NA	0.996643	0.82795	NA	91.666
Protein FAM83G	FAM83G	A6ND36	613	A6ND36;A6ND36-2	613;365	S	NA	NA	NA	NA	NA	NA	77.735
Protein FAM83G	FAM83G	A6ND36	614	A6ND36;A6ND36-2	614;366	S	NA	NA	NA	NA	NA	NA	64.968
Protein FAM83G	FAM83G	A6ND36	616	A6ND36;A6ND36-2	616;368	S	NA	NA	NA	NA	NA	NA	65.548
Protein FAM83G	FAM83G	A6ND36	127	A6ND36	127	S	-2.50492	NA	NA	0.999999	NA	NA	88.176
Paralemmin-3	PALM3	A6NDB9	143	A6NDB9	143	S	-0.995581	-0.203073	-0.300163	0.999959	1	0.999998	87.346
Paralemmin-3	PALM3	A6NDB9	155	A6NDB9	155	S	1.6416	2.70904	2.96371	0.795416	0.777189	0.86194	141.17
Paralemmin-3	PALM3	A6NDB9	420	A6NDB9	420	S	NA	NA	-3.18785	NA	NA	1	45.394
Paralemmin-3	PALM3	A6NDB9	375	A6NDB9	375	S	2.73104	2.81266	2.82835	1	1	1	183.24
Paralemmin-3	PALM3	A6NDB9	260	A6NDB9	260	S	-4.11474	NA	-4.06319	1	NA	1	54.706
Paralemmin-3	PALM3	A6NDB9	439	A6NDB9	439	S	1.64427	1.66214	1.73247	0.999999	0.999999	0.999999	113.4
Paralemmin-3	PALM3	A6NDB9	436	A6NDB9	436	S	NA	-1.12443	NA	NA	0.5	NA	29.596
Paralemmin-3	PALM3	A6NDB9	124	A6NDB9	124	S	NA	-1.60338	NA	0.956363	0.805066	0.87947	134.74
Paralemmin-3	PALM3	A6NDB9	660	A6NDB9	660	S	NA	NA	NA	NA	NA	NA	29.553
Paralemmin-3	PALM3	A6NDB9	189	A6NDB9	189	S	NA	NA	NA	NA	NA	NA	40.515
Paralemmin-3	PALM3	A6NDB9	544	A6NDB9	544	S	NA	NA	NA	NA	NA	NA	221.49
Paralemmin-3	PALM3	A6NDB9	302	A6NDB9	302	S	NA	NA	NA	0.409897	NA	0.490224	134.19
Paralemmin-3	PALM3	A6NDB9	303	A6NDB9	303	S	1.32327	1.16105	1.23341	0.725047	0.687412	0.621176	133.72
Putative Rab-43-like protein ENSP00000330714;Ras-related protein Rab-43	RAB43	A6NDJ8	162	A6NDJ8;Q86YS6	162;193	S	NA	NA	NA	NA	NA	NA	113.13
Ankyrin repeat domain-containing protein SOWAHB	SOWAHB	A6NEL2	271	A6NEL2	271	S	-1.3694	-2.06361	0.0115814	1	1	1	57.481
Ankyrin repeat domain-containing protein SOWAHB	SOWAHB	A6NEL2	106	A6NEL2	106	S	-1.75607	-2.25754	0.0674801	0.999996	0.999989	0.999979	147.84
Ankyrin repeat domain-containing protein SOWAHB	SOWAHB	A6NEL2	450	A6NEL2	450	S	NA	NA	NA	NA	NA	NA	28.3
Ankyrin repeat domain-containing protein SOWAHB	SOWAHB	A6NEL2	761	A6NEL2	761	S	NA	NA	NA	NA	NA	NA	36.474
Putative nuclear envelope pore membrane protein POM 121B	POM121B	A6NF01	281	A6NF01	281	S	NA	-1.65181	NA	NA	0.771886	NA	169.22
Putative nuclear envelope pore membrane protein POM 121B;Nuclear envelope pore membrane protein POM 121C;Nuclear envelope pore membrane protein POM 121	POM121B;POM121C;POM121	A8CG34	412	A6NF01;A8CG34;A8CG34-2;Q96HA1;Q96HA1-2;Q96HA1-3	19;412;170;435;170;170	S	2.06932	1.89341	1.23666	0.98202	0.950725	0.98469	114.83
Putative nuclear envelope pore membrane protein POM 121B;Nuclear envelope pore membrane protein POM 121C;Nuclear envelope pore membrane protein POM 121	POM121B;POM121C;POM121	A8CG34	416	A6NF01;A8CG34;A8CG34-2;Q96HA1;Q96HA1-2;Q96HA1-3	23;416;174;439;174;174	S	-1.98662	-1.68053	-0.18973	0.804822	0.800321	0.778399	114.83
Zinc finger protein 316	ZNF316	A6NFI3	112	A6NFI3	112	S	3.09557	2.86563	2.77117	1	1	1	182.86
Zinc finger protein 316	ZNF316	A6NFI3	925	A6NFI3	925	S	NA	NA	NA	NA	NA	NA	79.597
Transmembrane protein 221	TMEM221	A6NGB7	205	A6NGB7	205	S	-0.51115	-0.895763	NA	0.788963	0.675735	NA	110.75
WAS/WASL-interacting protein family member 3	WIPF3	A6NGB9	281	A6NGB9	281	S	NA	NA	NA	NA	NA	NA	75.801
WAS/WASL-interacting protein family member 3	WIPF3	A6NGB9	330	A6NGB9	330	S	NA	NA	NA	NA	NA	NA	89.561
WAS/WASL-interacting protein family member 3	WIPF3	A6NGB9	383	A6NGB9	383	S	NA	NA	NA	NA	NA	NA	60.854
WAS/WASL-interacting protein family member 3	WIPF3	A6NGB9	149	A6NGB9	149	S	-0.260078	-1.07988	-1.80748	0.999979	0.997559	0.999996	110.8
WAS/WASL-interacting protein family member 3	WIPF3	A6NGB9	412	A6NGB9	412	S	NA	NA	-3.98739	NA	NA	0.99989	84.831
WAS/WASL-interacting protein family member 3	WIPF3	A6NGB9	132	A6NGB9	132	S	NA	NA	NA	NA	NA	NA	41.815
WAS/WASL-interacting protein family member 3	WIPF3	A6NGB9	202	A6NGB9	202	S	-2.89369	NA	-2.93352	0.995882	NA	0.989708	169.57
D-dopachrome decarboxylase;D-dopachrome decarboxylase-like protein	DDT;DDTL	P30046	29	P30046;A6NHG4	29;29	S	NA	NA	NA	NA	NA	NA	73.303
D-dopachrome decarboxylase;D-dopachrome decarboxylase-like protein	DDT;DDTL	P30046	76	P30046;A6NHG4	76;76	S	NA	NA	NA	NA	NA	NA	72.331
D-dopachrome decarboxylase;D-dopachrome decarboxylase-like protein	DDT;DDTL	P30046	78	P30046;A6NHG4	78;78	S	NA	NA	NA	NA	NA	NA	110.02
Uncharacterized protein C17orf96	C17orf96	A6NHQ4	67	A6NHQ4	67	S	-0.122866	-0.661764	-1.2074	0.989762	0.999953	0.998281	71.268
Uncharacterized protein C17orf96	C17orf96	A6NHQ4	36	A6NHQ4	36	S	-2.56585	-3.80127	NA	0.999996	0.999994	NA	123.12
Uncharacterized protein C17orf96	C17orf96	A6NHQ4	15	A6NHQ4	15	S	-0.403805	-0.581192	-0.802206	1	1	1	73.784
Structural maintenance of chromosomes flexible hinge domain-containing protein 1	SMCHD1	A6NHR9	67	A6NHR9;A6NHR9-2	67;67	S	NA	NA	-2.7479	NA	NA	0.99627	86.365
Structural maintenance of chromosomes flexible hinge domain-containing protein 1	SMCHD1	A6NHR9	1974	A6NHR9	1974	S	NA	NA	NA	NA	NA	NA	38.635
Structural maintenance of chromosomes flexible hinge domain-containing protein 1	SMCHD1	A6NHR9	1697	A6NHR9;A6NHR9-2;A6NHR9-3	1697;1697;632	S	NA	NA	-2.63828	NA	NA	1	17.853
Structural maintenance of chromosomes flexible hinge domain-containing protein 1	SMCHD1	A6NHR9	293	A6NHR9;A6NHR9-2	293;293	S	NA	NA	NA	NA	NA	NA	68.731
Structural maintenance of chromosomes flexible hinge domain-containing protein 1	SMCHD1	A6NHR9	1709	A6NHR9;A6NHR9-2;A6NHR9-3	1709;1709;644	S	-0.944099	-1.37231	NA	0.859269	0.9434	0.813706	70.072
Rho GTPase-activating protein 42	ARHGAP42	A6NI28	587	A6NI28	587	S	NA	NA	NA	NA	NA	NA	46.831
Rho GTPase-activating protein 42	ARHGAP42	A6NI28	683	A6NI28	683	S	NA	NA	NA	NA	NA	NA	91.57
Coiled-coil domain-containing protein 69	CCDC69	A6NI79	241	A6NI79	241	S	-4.37779	-4.54204	NA	0.999667	0.999795	NA	32.724
Wilms tumor protein 1-interacting protein	WTIP	A6NIX2	312	A6NIX2	312	S	-1.64708	NA	-2.36931	0.999464	NA	0.992037	58.113
Ankyrin repeat domain-containing protein SOWAHD	SOWAHD	A6NJG2	270	A6NJG2	270	S	NA	NA	NA	NA	NA	NA	30.61
Coiled-coil domain-containing protein 85C	CCDC85C	A6NKD9	246	A6NKD9	246	S	0.241053	0.640906	0.795771	0.999999	0.999997	1	136.76
Coiled-coil domain-containing protein 85C	CCDC85C	A6NKD9	258	A6NKD9	258	S	NA	NA	NA	NA	NA	NA	32.738
SAC3 domain-containing protein 1	SAC3D1	A6NKF1-2	41	A6NKF1-2;A6NKF1	41;41	S	-2.11515	-2.28355	-3.73019	1	1	1	69.097
RanBP2-like and GRIP domain-containing protein 3;RANBP2-like and GRIP domain-containing protein 8;E3 SUMO-protein ligase RanBP2;Putative peptidyl-prolyl cis-trans isomerase;RANBP2-like and GRIP domain-containing protein 5/6	RGPD3;RGPD8;RANBP2;RGPD5	P49792	1993	A6NKT7;O14715;P49792;Q99666	1018;1017;1993;1017	S	NA	NA	NA	NA	NA	NA	27.834
RanBP2-like and GRIP domain-containing protein 3;RANBP2-like and GRIP domain-containing protein 1	RGPD3;RGPD1	A6NKT7	1535	A6NKT7;Q68DN6;Q68DN6-2	1535;1519;784	S	3.93708	3.95469	3.82933	1	1	1	150.72
RanBP2-like and GRIP domain-containing protein 3;RANBP2-like and GRIP domain-containing protein 1;RANBP2-like and GRIP domain-containing protein 8;E3 SUMO-protein ligase RanBP2;Putative peptidyl-prolyl cis-trans isomerase;RANBP2-like and GRIP domain-containing protein 5/6	RGPD3;RGPD1;RGPD8;RANBP2;RGPD5	P49792	2454	A6NKT7;Q68DN6;Q68DN6-2;O14715;P49792;Q99666	1479;1463;728;1478;2454;1478	S	3.91906	3.25461	3.95045	1	0.999996	1	166.35
RanBP2-like and GRIP domain-containing protein 3;RANBP2-like and GRIP domain-containing protein 1;RANBP2-like and GRIP domain-containing protein 8;E3 SUMO-protein ligase RanBP2;Putative peptidyl-prolyl cis-trans isomerase;RANBP2-like and GRIP domain-containing protein 5/6	RGPD3;RGPD1;RGPD8;RANBP2;RGPD5	P49792	2462	A6NKT7;Q68DN6;Q68DN6-2;O14715;P49792;Q99666	1487;1471;736;1486;2462;1486	S	NA	NA	NA	NA	NA	NA	39.835
RanBP2-like and GRIP domain-containing protein 3;RANBP2-like and GRIP domain-containing protein 8;E3 SUMO-protein ligase RanBP2;Putative peptidyl-prolyl cis-trans isomerase;RANBP2-like and GRIP domain-containing protein 5/6	RGPD3;RGPD8;RANBP2;RGPD5	P49792	2237	A6NKT7;O14715;P49792;Q99666	1262;1261;2237;1261	S	NA	NA	NA	NA	NA	NA	162.53
RanBP2-like and GRIP domain-containing protein 3;RANBP2-like and GRIP domain-containing protein 8;E3 SUMO-protein ligase RanBP2;Putative peptidyl-prolyl cis-trans isomerase;RANBP2-like and GRIP domain-containing protein 5/6	RGPD3;RGPD8;RANBP2;RGPD5	P49792	2242	A6NKT7;O14715;P49792;Q99666	1267;1266;2242;1266	S	NA	NA	NA	NA	0.483029	0.496975	186.34
RanBP2-like and GRIP domain-containing protein 3;RANBP2-like and GRIP domain-containing protein 8;E3 SUMO-protein ligase RanBP2;Putative peptidyl-prolyl cis-trans isomerase;RANBP2-like and GRIP domain-containing protein 5/6	RGPD3;RGPD8;RANBP2;RGPD5	P49792	2246	A6NKT7;O14715;P49792;Q99666	1271;1270;2246;1270	S	1.56905	0.992941	1.52382	0.727095	0.914525	0.757632	220.37
RanBP2-like and GRIP domain-containing protein 3;RANBP2-like and GRIP domain-containing protein 8;E3 SUMO-protein ligase RanBP2;Putative peptidyl-prolyl cis-trans isomerase;RANBP2-like and GRIP domain-containing protein 5/6	RGPD3;RGPD8;RANBP2;RGPD5	P49792	2250	A6NKT7;O14715;P49792;Q99666	1275;1274;2250;1274	S	-1.65113	2.83079	3.42071	0.587049	0.674757	0.628042	189.72
RanBP2-like and GRIP domain-containing protein 3;RANBP2-like and GRIP domain-containing protein 8;E3 SUMO-protein ligase RanBP2;Putative peptidyl-prolyl cis-trans isomerase;RANBP2-like and GRIP domain-containing protein 5/6	RGPD3;RGPD8;RANBP2;RGPD5	P49792	2251	A6NKT7;O14715;P49792;Q99666	1276;1275;2251;1275	S	1.56905	0.704072	2.00377	0.816592	0.736772	0.850067	220.37
RanBP2-like and GRIP domain-containing protein 3;RANBP2-like and GRIP domain-containing protein 8;E3 SUMO-protein ligase RanBP2;Putative peptidyl-prolyl cis-trans isomerase;RANBP2-like and GRIP domain-containing protein 5/6	RGPD3;RGPD8;RANBP2;RGPD5	P49792	1894	A6NKT7;O14715;P49792;Q99666	919;918;1894;918	S	NA	-3.31012	NA	NA	0.996696	NA	35.086
RanBP2-like and GRIP domain-containing protein 3;RANBP2-like and GRIP domain-containing protein 1;RANBP2-like and GRIP domain-containing protein 8;RANBP2-like and GRIP domain-containing protein 5/6	RGPD3;RGPD1;RGPD8;RGPD5	Q99666	781	A6NKT7;Q68DN6;Q68DN6-2;O14715;Q99666;Q99666-2	782;772;37;781;781;781	S	0.648402	0.937419	0.153908	0.983125	0.989869	0.9819	151.98
RanBP2-like and GRIP domain-containing protein 3;RANBP2-like and GRIP domain-containing protein 1	RGPD3;RGPD1	A6NKT7	789	A6NKT7;Q68DN6;Q68DN6-2	789;779;44	S	4.51802	4.37735	4.19691	0.992766	0.963889	0.986636	153.6
RanBP2-like and GRIP domain-containing protein 3;RANBP2-like and GRIP domain-containing protein 1	RGPD3;RGPD1	A6NKT7	791	A6NKT7;Q68DN6;Q68DN6-2	791;781;46	S	NA	NA	NA	NA	NA	0.75649	60.922
RanBP2-like and GRIP domain-containing protein 3	RGPD3	A6NKT7	726	A6NKT7	726	S	-3.14147	-2.83944	NA	0.900941	0.725945	NA	39.306
RanBP2-like and GRIP domain-containing protein 3	RGPD3	A6NKT7	731	A6NKT7	731	S	-0.774902	-1.00964	-1.74735	0.99984	0.999549	0.995128	123.85
RanBP2-like and GRIP domain-containing protein 3;RANBP2-like and GRIP domain-containing protein 1;RANBP2-like and GRIP domain-containing protein 8;E3 SUMO-protein ligase RanBP2;Putative peptidyl-prolyl cis-trans isomerase;RANBP2-like and GRIP domain-containing protein 5/6	RGPD3;RGPD1;RGPD8;RANBP2;RGPD5	P49792	2583	A6NKT7;Q68DN6;Q68DN6-2;O14715;P49792;Q99666	1608;1592;857;1607;2583;1607	S	NA	NA	NA	NA	NA	NA	154.8
RanBP2-like and GRIP domain-containing protein 3;RANBP2-like and GRIP domain-containing protein 1;RANBP2-like and GRIP domain-containing protein 8;E3 SUMO-protein ligase RanBP2;Putative peptidyl-prolyl cis-trans isomerase;RANBP2-like and GRIP domain-containing protein 5/6	RGPD3;RGPD1;RGPD8;RANBP2;RGPD5	P49792	128	A6NKT7;Q68DN6;O14715;P49792;Q7Z3J3-2;Q99666;Q99666-2	128;119;128;128;71;128;128	S	-3.04207	-0.679289	-0.895872	0.99925	0.998206	0.998527	45.592
RanBP2-like and GRIP domain-containing protein 3;E3 SUMO-protein ligase RanBP2;Putative peptidyl-prolyl cis-trans isomerase	RGPD3;RANBP2	P49792	1981	A6NKT7;P49792	1006;1981	S	-3.91719	-4.10964	NA	0.773772	0.885051	NA	58.288
RanBP2-like and GRIP domain-containing protein 3;RANBP2-like and GRIP domain-containing protein 1	RGPD3;RGPD1	A6NKT7	1315	A6NKT7;Q68DN6;Q68DN6-2	1315;1299;564	S	NA	NA	NA	NA	NA	NA	121
RanBP2-like and GRIP domain-containing protein 3;RANBP2-like and GRIP domain-containing protein 1;RANBP2-like and GRIP domain-containing protein 8;RANBP2-like and GRIP domain-containing protein 5/6	RGPD3;RGPD1;RGPD8;RGPD5	Q99666	1304	A6NKT7;Q68DN6;Q68DN6-2;O14715;Q99666	1305;1289;554;1304;1304	S	0.727812	1.88691	0.951693	0.998975	0.98266	0.997322	164.45
RanBP2-like and GRIP domain-containing protein 3;E3 SUMO-protein ligase RanBP2;Putative peptidyl-prolyl cis-trans isomerase	RGPD3;RANBP2	P49792	392	A6NKT7;P49792	393;392	S	NA	NA	NA	NA	NA	NA	110.94
RanBP2-like and GRIP domain-containing protein 3;E3 SUMO-protein ligase RanBP2;Putative peptidyl-prolyl cis-trans isomerase	RGPD3;RANBP2	P49792	394	A6NKT7;P49792	395;394	S	-3.41349	NA	NA	0.695991	NA	0.696306	95.132
RanBP2-like and GRIP domain-containing protein 3;RANBP2-like and GRIP domain-containing protein 8;E3 SUMO-protein ligase RanBP2;Putative peptidyl-prolyl cis-trans isomerase;RANBP2-like and GRIP domain-containing protein 5/6	RGPD3;RGPD8;RANBP2;RGPD5	P49792	2558	A6NKT7;O14715;P49792;Q99666	1583;1582;2558;1582	S	NA	NA	NA	NA	NA	NA	116.86
RanBP2-like and GRIP domain-containing protein 3;RANBP2-like and GRIP domain-containing protein 8;E3 SUMO-protein ligase RanBP2;Putative peptidyl-prolyl cis-trans isomerase;RANBP2-like and GRIP domain-containing protein 5/6	RGPD3;RGPD8;RANBP2;RGPD5	P49792	2562	A6NKT7;O14715;P49792;Q99666	1587;1586;2562;1586	S	NA	NA	NA	NA	NA	NA	68.888
RanBP2-like and GRIP domain-containing protein 3;RANBP2-like and GRIP domain-containing protein 1;RANBP2-like and GRIP domain-containing protein 8;E3 SUMO-protein ligase RanBP2;Putative peptidyl-prolyl cis-trans isomerase;RANBP2-like and GRIP domain-containing protein 5/6	RGPD3;RGPD1;RGPD8;RANBP2;RGPD5	P49792	1955	A6NKT7;Q68DN6;Q68DN6-2;O14715;P49792;Q99666	980;964;229;979;1955;979	S	-0.437895	-1.81495	-0.96133	0.997453	0.990891	0.995147	78.245
RanBP2-like and GRIP domain-containing protein 3;RANBP2-like and GRIP domain-containing protein 1	RGPD3;RGPD1	A6NKT7	793	A6NKT7;Q68DN6;Q68DN6-2	793;783;48	S	NA	NA	NA	NA	NA	NA	31.982
RanBP2-like and GRIP domain-containing protein 3;RANBP2-like and GRIP domain-containing protein 1;E3 SUMO-protein ligase RanBP2;Putative peptidyl-prolyl cis-trans isomerase	RGPD3;RGPD1;RANBP2	P49792	796	A6NKT7;Q68DN6;Q68DN6-2;P49792	797;787;52;796	S	1.73777	2.92822	3.11087	1	0.999999	0.999411	77.295
Putative COBW domain-containing protein 7;COBW domain-containing protein 1;COBW domain-containing protein 2;COBW domain-containing protein 5;COBW domain-containing protein 3;COBW domain-containing protein 6	CBWD7;CBWD1;CBWD2;CBWD5;CBWD3;CBWD6	A6NM15	74	A6NM15;Q9BRT8-2;Q9BRT8;Q8IUF1;Q5RIA9;Q5JTY5;Q4V339;Q5RIA9-3;Q9BRT8-3	74;186;222;222;222;222;222;193;222	S	NA	NA	NA	NA	NA	NA	61.235
Leucine-rich repeat-containing protein 53	LRRC53	A6NM62	736	A6NM62	736	S	-1.35035	-1.50565	-1.77481	0.96776	0.938013	0.982362	9.0977
Ankyrin repeat and BTB/POZ domain-containing protein BTBD11	BTBD11	A6QL63-2	65	A6QL63-2;A6QL63-3;A6QL63	65;65;65	S	NA	NA	NA	NA	NA	NA	162.32
Zinc finger SWIM domain-containing protein 8	ZSWIM8	A7E2V4-5	1130	A7E2V4-5;A7E2V4;A7E2V4-3;A7E2V4-4;A7E2V4-2	1130;1130;1142;1135;1130	S	NA	NA	0.363546	NA	NA	1	96.667
Zinc finger SWIM domain-containing protein 8	ZSWIM8	A7E2V4-5	53	A7E2V4-5;A7E2V4;A7E2V4-3;A7E2V4-4;A7E2V4-2	53;53;53;53;53	S	NA	NA	NA	0.758189	NA	NA	174.27
Zinc finger SWIM domain-containing protein 8	ZSWIM8	A7E2V4-5	1092	A7E2V4-5;A7E2V4;A7E2V4-3;A7E2V4-4;A7E2V4-2	1092;1092;1104;1097;1092	S	NA	NA	NA	NA	NA	NA	72.699
Zinc finger SWIM domain-containing protein 8	ZSWIM8	A7E2V4-5	567	A7E2V4-5;A7E2V4;A7E2V4-3;A7E2V4-4;A7E2V4-2	567;567;567;567;567	S	NA	-3.30677	NA	NA	1	NA	86.424
Myosin-7B	MYH7B	A7E2Y1	1154	A7E2Y1	1154	S	NA	NA	NA	NA	NA	NA	28.179
Myosin-7B;Unconventional myosin-Ic;Unconventional myosin-Ib;Unconventional myosin-Id;Myosin-9;Unconventional myosin-Ih;Unconventional myosin-VIIa;Unconventional myosin-Vc;Myosin-7;Myosin-13;Myosin-6;Unconventional myosin-VIIb;Unconventional myosin-XV;Myosin-10;Myosin-11;Myosin-14;Myosin-2;Myosin-8;Myosin-4;Myosin-1;Myosin-3;Unconventional myosin-Vb;Myosin-15;Unconventional myosin-Va	MYH7B;MYO1C;MYO1B;MYO1D;MYH9;MYO1H;MYO7A;MYO5C;MYH7;MYH13;MYH6;MYO7B;MYO15A;MYH10;MYH11;MYH14;MYH2;MYH8;MYH4;MYH1;MYH3;MYO5B;MYH15;MYO5A	P35579	233	A7E2Y1;O00159-3;O00159-2;O00159;O43795-2;O43795;O94832;P35579;P35579-2;Q8N1T3;Q13402-3;Q13402-4;Q9NQX4;P12883;Q9UKX3;P13533;Q6PIF6-2;Q6PIF6;Q9UKN7;P35580-2;P35580;P35580-3;P35749;Q13402-5;Q13402-7;Q13402-2;Q13402-6;Q13402;Q7Z406;Q7Z406-6;Q7Z406-2;Q7Z406-4;Q7Z406-5;Q9UKX2;P13535;Q9Y623;P12882;P11055;Q9ULV0;Q9Y2K3;Q9Y4I1-2;Q9Y4I1;Q9Y4I1-3	245;177;161;196;164;164;160;233;97;161;211;211;216;242;244;243;211;211;1369;256;240;240;240;211;211;211;211;211;260;268;268;260;260;245;245;245;245;243;218;255;218;218;218	S	NA	NA	NA	NA	NA	NA	57.488
Rho GTPase-activating protein 32	ARHGAP32	A7KAX9	1820	A7KAX9;A7KAX9-2	1820;1471	S	NA	NA	NA	NA	NA	NA	76.021
Rho GTPase-activating protein 32	ARHGAP32	A7KAX9	852	A7KAX9;A7KAX9-2	852;503	S	NA	NA	NA	NA	NA	NA	85.897
Rho GTPase-activating protein 32	ARHGAP32	A7KAX9	856	A7KAX9;A7KAX9-2	856;507	S	1.23972	0.561098	0.815686	0.994188	0.990094	0.956917	143.94
Rho GTPase-activating protein 32	ARHGAP32	A7KAX9	952	A7KAX9;A7KAX9-2	952;603	S	1.14513	0.53629	1.27598	0.907532	0.786145	0.937379	109.42
Rho GTPase-activating protein 32	ARHGAP32	A7KAX9	659	A7KAX9;A7KAX9-2	659;310	S	NA	-4.54911	-3.71847	NA	0.999993	0.999999	85.06
Rho GTPase-activating protein 32	ARHGAP32	A7KAX9	871	A7KAX9;A7KAX9-2	871;522	S	NA	NA	NA	NA	NA	NA	77.385
Rho GTPase-activating protein 32	ARHGAP32	A7KAX9	1203	A7KAX9;A7KAX9-2	1203;854	S	NA	NA	NA	NA	NA	NA	84.019
Rho GTPase-activating protein 32	ARHGAP32	A7KAX9	706	A7KAX9;A7KAX9-2	706;357	S	2.20432	3.23693	2.49465	0.968114	0.998682	0.995493	156.43
Rho GTPase-activating protein 32	ARHGAP32	A7KAX9	709	A7KAX9;A7KAX9-2	709;360	S	NA	-0.802992	0.954329	NA	0.789395	0.915598	150.37
Rho GTPase-activating protein 32	ARHGAP32	A7KAX9	1796	A7KAX9;A7KAX9-2	1796;1447	S	NA	NA	-2.29961	NA	NA	0.945745	95.119
Rho GTPase-activating protein 32	ARHGAP32	A7KAX9	592	A7KAX9;A7KAX9-2	592;243	S	NA	NA	NA	NA	0.401924	0.409706	90.23
Rho GTPase-activating protein 32	ARHGAP32	A7KAX9	594	A7KAX9;A7KAX9-2	594;245	S	NA	-2.37287	NA	0.387321	0.744663	NA	132.54
Rho GTPase-activating protein 32	ARHGAP32	A7KAX9	904	A7KAX9;A7KAX9-2	904;555	S	NA	NA	NA	NA	NA	NA	104.81
Rho GTPase-activating protein 32	ARHGAP32	A7KAX9	613	A7KAX9;A7KAX9-2	613;264	S	NA	NA	NA	NA	NA	NA	170.01
Rho GTPase-activating protein 32	ARHGAP32	A7KAX9	892	A7KAX9;A7KAX9-2	892;543	S	2.00278	1.6124	1.93484	0.999995	0.999965	0.999995	106.07
Protein dispatched homolog 2	DISP2	A7MBM2	1252	A7MBM2	1252	S	1.51835	1.2118	0.6564	1	1	0.999999	94.982
Protein dispatched homolog 2	DISP2	A7MBM2	1263	A7MBM2	1263	S	-1.27162	-0.0233993	-1.13443	0.997421	0.997094	0.992768	69.01
Protein dispatched homolog 2	DISP2	A7MBM2	1270	A7MBM2	1270	S	0.281935	NA	-0.262903	0.998611	NA	0.995349	64.842
Protein dispatched homolog 2	DISP2	A7MBM2	1373	A7MBM2	1373	S	NA	NA	NA	NA	NA	NA	61.073
Protein dispatched homolog 2	DISP2	A7MBM2	1393	A7MBM2	1393	S	-1.12811	-0.975229	-1.30631	0.930416	0.769131	0.792201	111.95
Protein dispatched homolog 2	DISP2	A7MBM2	1173	A7MBM2	1173	S	-0.865166	-1.4384	NA	0.998857	0.992527	NA	95.919
Protein dispatched homolog 2	DISP2	A7MBM2	1175	A7MBM2	1175	S	-2.82084	-1.9004	-2.24289	0.976324	0.795816	0.990651	42.169
TANK-binding kinase 1-binding protein 1	TBKBP1	A7MCY6	365	A7MCY6	365	S	NA	NA	NA	NA	NA	NA	40.541
TANK-binding kinase 1-binding protein 1	TBKBP1	A7MCY6	504	A7MCY6	504	S	NA	NA	NA	NA	NA	NA	77.71
TANK-binding kinase 1-binding protein 1	TBKBP1	A7MCY6	97	A7MCY6;A7MCY6-2	97;97	S	NA	NA	NA	NA	NA	NA	51.033
TANK-binding kinase 1-binding protein 1	TBKBP1	A7MCY6	335	A7MCY6	335	S	NA	NA	NA	NA	NA	NA	58.515
TANK-binding kinase 1-binding protein 1	TBKBP1	A7MCY6	388	A7MCY6	388	S	NA	NA	NA	NA	NA	NA	38.656
Sine oculis-binding protein homolog	SOBP	A7XYQ1	313	A7XYQ1	313	S	NA	NA	NA	NA	NA	NA	81.832
Nuclear envelope pore membrane protein POM 121C;Nuclear envelope pore membrane protein POM 121	POM121C;POM121	A8CG34	674	A8CG34;A8CG34-2;Q96HA1;Q96HA1-2;Q96HA1-3	674;432;697;432;432	S	1.84482	1.70246	1.49903	0.931574	0.863061	0.871137	194.69
Nuclear envelope pore membrane protein POM 121C;POM121 and ZP3 fusion protein;Nuclear envelope pore membrane protein POM 121	POM121C;POMZP3;POM121	A8CG34	291	A8CG34;A8CG34-2;Q6PJE2;Q96HA1;Q96HA1-2;Q96HA1-3	291;49;49;314;49;49	S	-1.53785	-1.44179	-1.68392	0.999809	0.999993	1	121.37
Nuclear envelope pore membrane protein POM 121C;Nuclear envelope pore membrane protein POM 121	POM121C;POM121	A8CG34	355	A8CG34;A8CG34-2;Q96HA1;Q96HA1-2;Q96HA1-3	355;113;378;113;113	S	-1.61313	NA	0.438648	0.998735	NA	0.999994	120.95
Nuclear envelope pore membrane protein POM 121C;Nuclear envelope pore membrane protein POM 121	POM121C;POM121	A8CG34	357	A8CG34;A8CG34-2;Q96HA1;Q96HA1-2;Q96HA1-3	357;115;380;115;115	S	NA	-0.3969	-0.830265	NA	0.670401	0.606635	102.84
Nuclear envelope pore membrane protein POM 121C;Nuclear envelope pore membrane protein POM 121	POM121C;POM121	A8CG34	358	A8CG34;A8CG34-2;Q96HA1;Q96HA1-2;Q96HA1-3	358;116;381;116;116	S	1.01019	0.546265	1.77925	0.999462	0.968865	0.950857	159.98
Nuclear envelope pore membrane protein POM 121C;Nuclear envelope pore membrane protein POM 121	POM121C;POM121	A8CG34	366	A8CG34;A8CG34-2;Q96HA1;Q96HA1-2;Q96HA1-3	366;124;389;124;124	S	1.73517	1.42946	1.18076	0.999945	0.999962	0.999646	118.17
Nuclear envelope pore membrane protein POM 121C	POM121C	A8CG34	81	A8CG34	81	S	NA	-1.64026	-1.69268	NA	0.952826	0.85278	29.88
Nuclear envelope pore membrane protein POM 121C	POM121C	A8CG34	323	A8CG34;A8CG34-2	323;81	S	NA	-0.357786	NA	0.24996	0.777387	NA	99.408
Nuclear envelope pore membrane protein POM 121C	POM121C	A8CG34	325	A8CG34;A8CG34-2	325;83	S	NA	-0.357786	NA	0.461539	0.777387	NA	92.256
Nuclear envelope pore membrane protein POM 121C	POM121C	A8CG34	441	A8CG34;A8CG34-2	441;199	S	NA	0.887207	NA	NA	0.592889	NA	106.04
Nuclear envelope pore membrane protein POM 121C	POM121C	A8CG34	442	A8CG34;A8CG34-2	442;200	S	NA	0.887207	NA	NA	0.502448	0.420287	106.04
Nuclear envelope pore membrane protein POM 121C;Nuclear envelope pore membrane protein POM 121	POM121C;POM121	A8CG34	246	A8CG34;A8CG34-2;Q96HA1;Q96HA1-2;Q96HA1-3	246;4;269;4;4	S	-0.668983	-0.00782013	-3.77815	0.997309	0.997727	0.990549	115.64
Nuclear envelope pore membrane protein POM 121C;POM121 and ZP3 fusion protein;Nuclear envelope pore membrane protein POM 121	POM121C;POMZP3;POM121	A8CG34	275	A8CG34;A8CG34-2;Q6PJE2;Q96HA1;Q96HA1-2;Q96HA1-3	275;33;33;298;33;33	S	NA	NA	NA	NA	0.328568	0.333588	84
Nuclear envelope pore membrane protein POM 121C;Nuclear envelope pore membrane protein POM 121	POM121C;POM121	A8CG34	2	A8CG34;Q96HA1	2;2	S	NA	NA	1.28623	NA	NA	1	90.821
Nuclear envelope pore membrane protein POM 121C	POM121C	A8CG34	370	A8CG34;A8CG34-2	370;128	S	-1.12542	NA	-1.05974	0.574205	0.37588	0.60025	93.046
Nuclear envelope pore membrane protein POM 121C	POM121C	A8CG34	373	A8CG34;A8CG34-2	373;131	S	NA	-0.578976	NA	NA	0.631314	NA	82.295
Nuclear envelope pore membrane protein POM 121C	POM121C	A8CG34	165	A8CG34	165	S	-1.63479	-2.61937	-2.74941	0.990094	0.994585	0.994424	70.246
Nuclear envelope pore membrane protein POM 121C	POM121C	A8CG34	95	A8CG34	95	S	NA	NA	-3.26278	NA	NA	0.999966	70.089
Zinc finger protein 839	ZNF839	A8K0R7	348	A8K0R7;A8K0R7-2;A8K0R7-5	348;348;464	S	NA	NA	NA	NA	NA	NA	35.017
Zinc finger protein 839	ZNF839	A8K0R7	316	A8K0R7;A8K0R7-2;A8K0R7-5	316;316;432	S	-2.63552	-3.25902	-2.57271	0.947569	0.956794	0.945979	54.164
Zinc finger protein 839	ZNF839	A8K0R7	670	A8K0R7;A8K0R7-2;A8K0R7-5	670;672;786	S	NA	NA	NA	NA	NA	NA	59.665
Putative WAS protein family homolog 3;WAS protein family homolog 2;WAS protein family homolog 1;WAS protein family homolog 6;Putative WAS protein family homolog 4	WASH3P;WASH2P;WASH1;WASH6P;WASH4P	Q9NQA3	199	C4AMC7;Q6VEQ5;A8K0Z3;Q9NQA3;A8MWX3	215;217;217;199;230	S	NA	NA	NA	NA	NA	NA	58.884
EF-hand calcium-binding domain-containing protein 7	EFCAB7	A8K855-2	206	A8K855-2;A8K855	206;206	S	NA	NA	NA	NA	NA	NA	65.817
EF-hand calcium-binding domain-containing protein 7	EFCAB7	A8K855-2	200	A8K855-2;A8K855	200;200	S	NA	NA	NA	NA	NA	NA	115.33
EF-hand calcium-binding domain-containing protein 7	EFCAB7	A8K855-2	212	A8K855-2;A8K855	212;212	S	NA	NA	NA	NA	NA	NA	94.804
UPF0249 protein ydjC homolog	YDJC	A8MPS7-3	57	A8MPS7-3;A8MPS7-2;A8MPS7	57;57;57	S	NA	NA	NA	NA	0.991718	NA	84.545
Uncharacterized protein C17orf100	C17orf100	A8MU93	54	A8MU93	54	S	NA	NA	NA	NA	NA	NA	69.201
Protein FAM171A2	FAM171A2	A8MVW0	411	A8MVW0	411	S	NA	NA	NA	NA	NA	NA	43.044
Protein FAM171A2	FAM171A2	A8MVW0	446	A8MVW0	446	S	-1.60099	-0.547195	-3.27462	1	1	1	100.36
Protein FAM171A2	FAM171A2	A8MVW0	476	A8MVW0	476	S	-2.93889	NA	-1.68735	0.994111	NA	0.999941	82.304
Protein FAM171A2	FAM171A2	A8MVW0	357	A8MVW0	357	S	NA	NA	NA	NA	NA	NA	34.672
Protein FAM171A2	FAM171A2	A8MVW0	727	A8MVW0	727	S	NA	-3.5043	NA	NA	0.993222	NA	45.204
Protein FAM171A2	FAM171A2	A8MVW0	789	A8MVW0	789	S	NA	NA	-0.620472	NA	NA	0.874677	87.679
Protein FAM171A2	FAM171A2	A8MVW0	669	A8MVW0	669	S	0.0582466	0.317194	NA	0.606521	0.850015	NA	105.5
Thymosin beta-4;Hematopoietic system regulatory peptide	TMSB4X	P62328	44	P62328;A8MW06	44;44	S	NA	NA	NA	NA	NA	NA	151.48
Thymosin beta-4;Hematopoietic system regulatory peptide	TMSB4X	P62328	31	P62328;A8MW06	31;31	S	NA	NA	NA	NA	NA	NA	39.152
PHD finger protein 20-like protein 1	PHF20L1	A8MW92-4	435	A8MW92-4;A8MW92	435;435	S	NA	NA	NA	NA	NA	NA	41.091
Espin	ESPN	B1AK53	515	B1AK53	515	S	NA	NA	NA	NA	NA	NA	114.07
Espin	ESPN	B1AK53	342	B1AK53	342	S	1.35657	1.0908	0.925941	1	1	1	108.38
Espin	ESPN	B1AK53	696	B1AK53;B1AK53-2	696;130	S	NA	NA	NA	NA	NA	NA	77.568
Espin	ESPN	B1AK53	700	B1AK53;B1AK53-2	700;134	S	NA	NA	0.0380421	NA	NA	0.926152	169.99
Espin	ESPN	B1AK53	563	B1AK53	563	S	NA	NA	NA	NA	NA	NA	39.576
Espin	ESPN	B1AK53	647	B1AK53;B1AK53-2	647;81	S	NA	NA	NA	NA	NA	NA	120.88
Espin	ESPN	B1AK53	331	B1AK53	331	S	NA	NA	NA	NA	NA	NA	53.934
Espin	ESPN	B1AK53	338	B1AK53	338	S	-0.1294	-0.396006	-0.364389	1	1	1	100.91
Putative uncharacterized protein C1orf148	C1orf148	B1ANH7	92	B1ANH7	92	S	1.19705	3.35903	3.48966	0.997594	0.996907	0.977026	43.803
Unconventional myosin-IXa	MYO9A	B2RTY4-5	1593	B2RTY4-5;B2RTY4-2;B2RTY4;B2RTY4-4	1593;1810;1829;1900	S	NA	NA	NA	NA	NA	NA	147
Unconventional myosin-IXa	MYO9A	B2RTY4-5	994	B2RTY4-5;B2RTY4-2;B2RTY4;B2RTY4-4	994;1211;1230;1230	S	NA	NA	NA	NA	NA	NA	106.49
Unconventional myosin-IXa	MYO9A	B2RTY4-5	2058	B2RTY4-5;B2RTY4-2;B2RTY4;B2RTY4-4	2058;2275;2294;2365	S	NA	NA	NA	NA	NA	NA	66.038
Unconventional myosin-IXa	MYO9A	B2RTY4-5	1128	B2RTY4-5;B2RTY4-2;B2RTY4;B2RTY4-4	1128;1345;1364;1364	S	NA	NA	NA	NA	NA	NA	63.592
Unconventional myosin-IXa	MYO9A	B2RTY4-5	577	B2RTY4-5;B2RTY4-2;B2RTY4;B2RTY4-4	577;794;813;813	S	NA	NA	NA	NA	NA	NA	42.195
Unconventional myosin-IXa	MYO9A	B2RTY4-5	1081	B2RTY4-5;B2RTY4-2;B2RTY4;B2RTY4-4	1081;1298;1317;1317	S	NA	NA	NA	NA	NA	NA	93.618
Unconventional myosin-IXa	MYO9A	B2RTY4-5	1063	B2RTY4-5;B2RTY4-2;B2RTY4;B2RTY4-4	1063;1280;1299;1299	S	NA	NA	-3.44216	NA	NA	0.751809	87.337
Unconventional myosin-IXa	MYO9A	B2RTY4-5	1497	B2RTY4-5;B2RTY4-2;B2RTY4;B2RTY4-4	1497;1714;1733;1804	S	NA	NA	NA	NA	NA	NA	59.701
Small integral membrane protein 1	SMIM1	B2RUZ4	22	B2RUZ4	22	S	0.899659	0.223755	1.08732	1	1	1	168.04
Small integral membrane protein 1	SMIM1	B2RUZ4	27	B2RUZ4	27	S	0.899659	0.223755	1.47608	0.870546	0.892831	0.971451	168.04
Small integral membrane protein 1	SMIM1	B2RUZ4	17	B2RUZ4	17	S	NA	NA	NA	0.499602	NA	NA	75.345
Putative uncharacterized zinc finger protein 814;Zinc finger protein 552	ZNF814;ZNF552	B7Z6K7	87	B7Z6K7;Q9H707	87;86	S	NA	-3.04253	NA	NA	1	NA	53.263
Putative protein shisa-8	SHISA8	B8ZZ34	486	B8ZZ34	486	S	-1.70437	NA	NA	0.669186	0.471335	NA	74.573
Uncharacterized protein C9orf172	C9orf172	C9J069	109	C9J069	109	S	-2.67604	NA	NA	0.999953	0.999876	0.999816	111.54
Ras GTPase-activating protein 4;Putative Ras GTPase-activating protein 4B	RASA4;RASA4B	O43374-2	714	O43374-2;O43374;C9J798	714;760;760	S	NA	-2.39609	-1.69054	NA	0.523593	0.689966	123.06
Ras GTPase-activating protein 4;Putative Ras GTPase-activating protein 4B	RASA4;RASA4B	O43374-2	562	O43374-2;O43374;C9J798	562;562;562	S	NA	NA	NA	NA	NA	NA	55.581
Proline-rich transmembrane protein 4	PRRT4	C9JH25	533	C9JH25	533	S	-2.15586	NA	-1.97274	0.995573	0.999996	0.999114	87.682
Transmembrane protein 238	TMEM238	C9JI98	175	C9JI98	175	S	0.116533	-0.159803	-0.897577	1	1	1	193.97
Transmembrane protein 238	TMEM238	C9JI98	124	C9JI98	124	S	-2.17672	-2.68439	-2.35442	1	1	1	60.435
Protein FAM195B	FAM195B	C9JLW8	18	C9JLW8	18	S	-0.885605	-0.291271	NA	0.544588	0.587535	0.498888	136.6
Protein FAM195B	FAM195B	C9JLW8	21	C9JLW8	21	S	0.804791	0.00320816	0.652586	0.995951	0.980595	0.998832	186.65
Proline-rich protein 24	PRR24	C9JVW0	13	C9JVW0	13	S	NA	NA	NA	NA	NA	NA	48.178
RING finger protein 223	RNF223	E7ERA6	36	E7ERA6	36	S	NA	NA	NA	NA	NA	NA	117.14
RING finger protein 223	RNF223	E7ERA6	20	E7ERA6	20	S	NA	NA	NA	NA	NA	NA	54.799
Uncharacterized membrane protein C3orf80	C3orf80	F5H4A9	153	F5H4A9	153	S	NA	NA	NA	NA	NA	NA	73.573
Uncharacterized membrane protein C3orf80	C3orf80	F5H4A9	156	F5H4A9	156	S	NA	NA	NA	NA	NA	NA	73.573
Uncharacterized membrane protein C3orf80	C3orf80	F5H4A9	187	F5H4A9	187	S	NA	NA	NA	NA	NA	NA	48.398
Alkyldihydroxyacetonephosphate synthase, peroxisomal	AGPS	O00116	65	O00116	65	S	2.63512	3.26897	2.18849	0.997284	0.999881	0.998345	138.02
Alkyldihydroxyacetonephosphate synthase, peroxisomal	AGPS	O00116	589	O00116	589	S	NA	NA	NA	NA	NA	NA	133.57
Kinesin-like protein KIF2A	KIF2A	O00139-1	113	O00139-1;O00139;O00139-4	113;140;140	S	NA	NA	NA	NA	NA	NA	123.02
Kinesin-like protein KIF2A	KIF2A	O00139-1	180	O00139-1;O00139;O00139-4;O00139-2	180;207;207;161	S	NA	NA	NA	NA	NA	NA	102.32
Kinesin-like protein KIF2A	KIF2A	O00139-1	48	O00139-1;O00139;O00139-4;O00139-2	48;75;75;48	S	NA	NA	NA	NA	NA	NA	89.491
Kinesin-like protein KIF2A	KIF2A	O00139-1	457	O00139-1;O00139;O00139-4;O00139-2	457;484;484;438	S	-2.58142	-3.11573	-2.70598	1	1	1	120.73
Kinesin-like protein KIF2A	KIF2A	O00139-1	73	O00139-1;O00139;O00139-4;O00139-2	73;100;100;73	S	-0.456566	-2.24841	-3.0093	0.998032	0.997094	0.992184	68.492
ATP-dependent RNA helicase DDX39A	DDX39A	O00148	37	O00148	37	S	-1.99169	-1.40097	-1.30464	0.981139	0.97348	0.954816	122.82
ATP-dependent RNA helicase DDX39A	DDX39A	O00148	40	O00148	40	S	-1.6101	-1.87769	-2.20297	0.979011	0.990973	0.999703	95.804
ATP-dependent RNA helicase DDX39A	DDX39A	O00148	43	O00148	43	S	NA	NA	NA	NA	NA	NA	54.389
ATP-dependent RNA helicase DDX39A	DDX39A	O00148	44	O00148	44	S	NA	NA	NA	NA	NA	NA	65.332
ATP-dependent RNA helicase DDX39A;Spliceosome RNA helicase DDX39B	DDX39A;DDX39B	O00148	129	O00148;Q13838;Q13838-2	129;130;145	S	NA	NA	NA	NA	NA	NA	84.854
ATP-dependent RNA helicase DDX39A;Spliceosome RNA helicase DDX39B	DDX39A;DDX39B	O00148	391	O00148;Q13838;Q13838-2	391;392;407	S	NA	NA	NA	NA	NA	NA	47.749
ATP-dependent RNA helicase DDX39A	DDX39A	O00148	183	O00148	183	S	NA	NA	NA	NA	NA	NA	60.157
ATP-dependent RNA helicase DDX39A	DDX39A	O00148	185	O00148	185	S	NA	NA	NA	NA	NA	NA	19.702
PDZ and LIM domain protein 1	PDLIM1	O00151	130	O00151	130	S	NA	NA	NA	NA	NA	NA	88.383
PDZ and LIM domain protein 1	PDLIM1	O00151	90	O00151	90	S	0.0343952	-0.555864	0.766873	0.999998	0.999996	0.999998	145.26
Cytosolic acyl coenzyme A thioester hydrolase	ACOT7	O00154-6	276	O00154-6;O00154-4;O00154-5;O00154	276;285;297;327	S	NA	NA	NA	NA	NA	NA	60.493
Unconventional myosin-Ic	MYO1C	O00159-3	6	O00159-3	6	S	NA	NA	NA	NA	0.999682	NA	52.484
Unconventional myosin-Ic	MYO1C	O00159-3	10	O00159-3	10	S	-2.85533	-3.09237	NA	0.99995	0.999969	NA	52.835
Unconventional myosin-Ic	MYO1C	O00159-3	1022	O00159-3;O00159-2;O00159	1022;1006;1041	S	NA	-3.09566	-3.17221	NA	0.983135	0.987772	76.7
Unconventional myosin-Ic	MYO1C	O00159-3	389	O00159-3;O00159-2;O00159	389;373;408	S	2.79461	2.70443	2.95539	0.996746	0.999705	0.995833	117.17
Unconventional myosin-Ic	MYO1C	O00159-3	391	O00159-3;O00159-2;O00159	391;375;410	S	-3.64987	-3.43551	-3.35871	0.990398	0.902909	0.753065	89.961
Unconventional myosin-Ic	MYO1C	O00159-3	348	O00159-3;O00159-2;O00159	348;332;367	S	NA	NA	NA	NA	NA	NA	43.437
Unconventional myosin-Ic	MYO1C	O00159-3	888	O00159-3;O00159-2;O00159	888;872;907	S	NA	NA	NA	NA	NA	NA	100.47
Unconventional myosin-Ic	MYO1C	O00159-3	324	O00159-3;O00159-2;O00159	324;308;343	S	NA	NA	NA	NA	NA	NA	34.922
Unconventional myosin-Ic	MYO1C	O00159-3	328	O00159-3;O00159-2;O00159	328;312;347	S	NA	NA	NA	NA	NA	NA	28.097
Unconventional myosin-Ic	MYO1C	O00159-3	843	O00159-3;O00159-2;O00159	843;827;862	S	NA	NA	NA	NA	NA	NA	44.543
Unconventional myosin-Ic	MYO1C	O00159-3	845	O00159-3;O00159-2;O00159	845;829;864	S	0.259205	0.143967	0.0242539	1	0.999998	0.999997	103.68
Unconventional myosin-Ic	MYO1C	O00159-3	517	O00159-3;O00159-2;O00159	517;501;536	S	-0.535953	-0.177158	-0.723539	1	1	1	47.989
Unconventional myosin-Ic	MYO1C	O00159-3	897	O00159-3;O00159-2;O00159	897;881;916	S	NA	NA	NA	NA	NA	NA	57.167
Unconventional myosin-Ic	MYO1C	O00159-3	996	O00159-3;O00159-2;O00159	996;980;1015	S	NA	NA	NA	NA	NA	NA	109.98
Synaptosomal-associated protein 23	SNAP23	O00161	20	O00161;O00161-2	20;20	S	NA	NA	NA	0.897883	0.661967	0.459965	75.826
Synaptosomal-associated protein 23	SNAP23	O00161	23	O00161;O00161-2	23;23	S	NA	NA	NA	NA	NA	0.459965	124.93
Synaptosomal-associated protein 23	SNAP23	O00161	110	O00161	110	S	3.98653	4.20872	4.24368	0.999826	0.999126	0.999453	197.27
Synaptosomal-associated protein 23	SNAP23	O00161	5	O00161;O00161-2	5;5	S	-3.46574	-3.49994	NA	0.765559	0.806868	NA	54.055
Synaptosomal-associated protein 23	SNAP23	O00161	34	O00161;O00161-2	34;34	S	NA	NA	NA	NA	NA	NA	45.695
Synaptosomal-associated protein 23	SNAP23	O00161	161	O00161;O00161-2	161;108	S	NA	NA	NA	NA	NA	NA	56.525
HCLS1-associated protein X-1	HAX1	O00165-3	127	O00165-3;O00165;O00165-2;O00165-5	127;153;161;105	S	NA	NA	NA	NA	NA	NA	39.667
AH receptor-interacting protein	AIP	O00170	43	O00170	43	S	NA	NA	NA	NA	NA	NA	188.24
AH receptor-interacting protein	AIP	O00170	159	O00170	159	S	NA	NA	NA	NA	NA	NA	101.84
AH receptor-interacting protein	AIP	O00170	303	O00170	303	S	NA	NA	NA	NA	NA	NA	31.95
GTP-binding protein 1	GTPBP1	O00178	580	O00178	580	S	NA	NA	NA	NA	NA	NA	114.02
GTP-binding protein 1	GTPBP1	O00178	69	O00178	69	S	NA	NA	NA	NA	NA	NA	67.377
GTP-binding protein 1	GTPBP1	O00178	12	O00178	12	S	NA	NA	NA	NA	NA	NA	97.563
GTP-binding protein 1	GTPBP1	O00178	25	O00178	25	S	NA	NA	NA	NA	0.499603	0.499982	123.49
Syntaxin-binding protein 3	STXBP3	O00186	587	O00186	587	S	NA	NA	NA	NA	NA	NA	69.224
AP-4 complex subunit mu-1	AP4M1	O00189	349	O00189	349	S	NA	NA	NA	NA	NA	NA	72.162
Armadillo repeat protein deleted in velo-cardio-facial syndrome	ARVCF	O00192-2	121	O00192-2;O00192	121;184	S	NA	NA	NA	NA	NA	NA	71.049
Armadillo repeat protein deleted in velo-cardio-facial syndrome	ARVCF	O00192-2	122	O00192-2;O00192	122;185	S	-1.1399	-0.210184	NA	0.788939	0.937043	NA	65.686
Armadillo repeat protein deleted in velo-cardio-facial syndrome	ARVCF	O00192-2	140	O00192-2;O00192	140;203	S	0.887529	-1.06905	-1.0718	0.93601	0.858696	0.925647	98.637
Armadillo repeat protein deleted in velo-cardio-facial syndrome	ARVCF	O00192-2	801	O00192-2;O00192	801;864	S	NA	-3.5768	-3.46816	NA	0.996428	0.999734	123.35
Armadillo repeat protein deleted in velo-cardio-facial syndrome	ARVCF	O00192-2	816	O00192-2;O00192	816;879	S	NA	NA	NA	NA	NA	NA	33.746
Armadillo repeat protein deleted in velo-cardio-facial syndrome	ARVCF	O00192-2	852	O00192-2;O00192	852;915	S	-0.370848	0.723374	-0.95579	0.732292	0.770254	0.989047	172.28
Armadillo repeat protein deleted in velo-cardio-facial syndrome	ARVCF	O00192-2	280	O00192-2;O00192	280;343	S	NA	NA	NA	NA	0.992243	NA	18.668
Armadillo repeat protein deleted in velo-cardio-facial syndrome	ARVCF	O00192-2	204	O00192-2;O00192	204;267	S	-1.64053	-1.00749	-0.0313549	1	1	1	165.39
Small acidic protein	SMAP	O00193	15	O00193	15	S	NA	0.168493	0.48044	0.499717	0.655578	0.539733	116.49
Small acidic protein	SMAP	O00193	17	O00193	17	S	3.60943	3.2096	3.9315	0.989181	0.997685	0.996678	217.28
Small acidic protein	SMAP	O00193	87	O00193	87	S	NA	NA	NA	NA	NA	NA	41.806
AP-3 complex subunit beta-1	AP3B1	O00203	276	O00203	276	S	1.2106	-0.527363	0.175194	1	0.999999	1	263.13
AP-3 complex subunit beta-1	AP3B1	O00203	609	O00203	609	S	NA	NA	NA	NA	NA	NA	91.685
Tumor necrosis factor receptor superfamily member 10A	TNFRSF10A	O00220	463	O00220	463	S	-2.69991	-1.95953	-2.38599	0.871783	0.826361	0.551245	84.408
Tumor necrosis factor receptor superfamily member 10A	TNFRSF10A	O00220	466	O00220	466	S	-2.69991	-1.95953	-2.38599	0.998611	0.987239	0.989617	84.408
Tumor necrosis factor receptor superfamily member 10A	TNFRSF10A	O00220	424	O00220	424	S	NA	NA	NA	NA	NA	NA	101.31
26S proteasome non-ATPase regulatory subunit 11	PSMD11	O00231	14	O00231	14	S	-1.43299	-1.91232	NA	0.999685	0.999925	NA	72.877
26S proteasome non-ATPase regulatory subunit 11	PSMD11	O00231	23	O00231	23	S	NA	NA	NA	NA	NA	NA	118.36
26S proteasome non-ATPase regulatory subunit 11	PSMD11	O00231	343	O00231	343	S	NA	NA	NA	NA	NA	NA	28.346
26S proteasome non-ATPase regulatory subunit 11	PSMD11	O00231	351	O00231	351	S	NA	NA	NA	NA	NA	NA	116.61
26S proteasome non-ATPase regulatory subunit 11	PSMD11	O00231	352	O00231	352	S	NA	NA	NA	NA	NA	NA	121.08
26S proteasome non-ATPase regulatory subunit 11	PSMD11	O00231	413	O00231	413	S	NA	NA	NA	NA	NA	NA	44.94
26S proteasome non-ATPase regulatory subunit 11	PSMD11	O00231	79	O00231	79	S	NA	NA	NA	NA	NA	NA	66.69
Menin	MEN1	O00255-3	452	O00255-3;O00255-2;O00255	452;487;492	S	NA	NA	-1.96136	NA	NA	1	102.51
E3 SUMO-protein ligase CBX4	CBX4	O00257	415	O00257;O00257-3	415;145	S	2.88572	2.65537	2.01591	0.999343	0.999953	0.99985	212.96
E3 SUMO-protein ligase CBX4	CBX4	O00257	182	O00257	182	S	1.06537	1.0023	1.29592	0.772044	0.997441	0.939494	72.309
E3 SUMO-protein ligase CBX4	CBX4	O00257	291	O00257	291	S	2.79842	2.57868	1.37134	0.997856	0.995031	0.993457	240.24
E3 SUMO-protein ligase CBX4	CBX4	O00257	90	O00257;O00257-3	90;90	S	NA	NA	NA	NA	NA	NA	69.27
Membrane-associated progesterone receptor component 1	PGRMC1	O00264	181	O00264	181	S	7.71013	7.86052	7.95073	0.999976	0.999972	0.999984	294.54
Membrane-associated progesterone receptor component 1	PGRMC1	O00264	57	O00264	57	S	4.78619	5.01654	4.90795	0.999903	0.999638	0.99996	179.12
Transcription elongation factor SPT5	SUPT5H	O00267-2	662	O00267-2;O00267	662;666	S	2.04058	2.60275	2.31823	1	1	0.999998	141.84
Transcription initiation factor TFIID subunit 4	TAF4	O00268	1027	O00268	1027	S	NA	-1.65667	NA	NA	0.929379	NA	39.028
Transcription initiation factor TFIID subunit 4	TAF4	O00268	660	O00268	660	S	NA	NA	NA	NA	NA	1	14.559
Transcription initiation factor TFIID subunit 4	TAF4	O00268	543	O00268	543	S	-0.664381	-1.37755	-0.886993	0.999884	0.999997	0.979355	145.18
DNA fragmentation factor subunit alpha	DFFA	O00273	315	O00273	315	S	2.64304	1.91478	2.58979	1	0.999928	1	230.93
DNA fragmentation factor subunit alpha	DFFA	O00273	232	O00273;O00273-2	232;232	S	NA	NA	NA	NA	NA	NA	61.889
DNA fragmentation factor subunit alpha	DFFA	O00273	90	O00273;O00273-2	90;90	S	NA	NA	NA	NA	NA	NA	38.874
DNA fragmentation factor subunit alpha	DFFA	O00273	28	O00273;O00273-2	28;28	S	NA	NA	NA	NA	NA	NA	135.23
Huntingtin-interacting protein 1	HIP1	O00291	114	O00291	114	S	NA	NA	NA	NA	NA	NA	100.26
Huntingtin-interacting protein 1	HIP1	O00291	857	O00291	857	S	NA	NA	NA	NA	NA	NA	73.585
Chloride intracellular channel protein 1	CLIC1	O00299	121	O00299	121	S	NA	NA	NA	NA	NA	NA	120.07
Chloride intracellular channel protein 1	CLIC1	O00299	103	O00299	103	S	NA	NA	NA	NA	NA	NA	75.685
Chloride intracellular channel protein 1	CLIC1	O00299	156	O00299	156	S	NA	NA	NA	NA	NA	NA	179.65
Chloride intracellular channel protein 1	CLIC1	O00299	211	O00299	211	S	NA	NA	NA	NA	NA	NA	66.508
Eukaryotic translation initiation factor 3 subunit F	EIF3F	O00303	258	O00303	258	S	2.40346	1.34049	1.79784	0.999999	1	1	211.88
Eukaryotic translation initiation factor 3 subunit F	EIF3F	O00303	276	O00303	276	S	NA	NA	NA	NA	NA	NA	88.947
NEDD4-like E3 ubiquitin-protein ligase WWP2	WWP2	O00308	211	O00308	211	S	2.69711	3.11001	2.5264	0.994311	0.999993	0.992973	147.04
Cell division cycle 7-related protein kinase	CDC7	O00311	27	O00311	27	S	NA	NA	NA	NA	NA	NA	49.311
Acetyl-coenzyme A transporter 1	SLC33A1	O00400	22	O00400	22	S	NA	-1.83233	-0.64612	NA	0.998563	0.99979	62.541
Neural Wiskott-Aldrich syndrome protein	WASL	O00401	430	O00401	430	S	NA	NA	NA	NA	NA	NA	111.9
Forkhead box protein N3	FOXN3	O00409-2	327	O00409-2;O00409	327;349	S	0.95858	-0.310696	-0.218702	0.954054	0.955722	0.901285	160.23
Forkhead box protein N3	FOXN3	O00409-2	85	O00409-2;O00409	85;85	S	NA	-2.47665	NA	NA	0.746705	NA	120.88
Forkhead box protein N3	FOXN3	O00409-2	97	O00409-2;O00409	97;97	S	NA	-2.47665	NA	NA	0.803031	NA	120.88
Importin-5	IPO5	O00410	139	O00410;O00410-3;O00410-2	139;157;79	S	NA	NA	NA	NA	NA	NA	58.029
Importin-5	IPO5	O00410	141	O00410;O00410-3;O00410-2	141;159;81	S	NA	NA	NA	NA	NA	NA	73.07
Importin-5	IPO5	O00410	40	O00410;O00410-3	40;58	S	NA	NA	NA	NA	NA	NA	42.654
Importin-5	IPO5	O00410	239	O00410;O00410-3;O00410-2	239;257;179	S	NA	NA	NA	NA	NA	NA	85.229
Eukaryotic elongation factor 2 kinase	EEF2K	O00418	500	O00418	500	S	-0.988247	NA	-3.15153	1	NA	1	49.035
Eukaryotic elongation factor 2 kinase	EEF2K	O00418	435	O00418	435	S	NA	NA	NA	NA	NA	NA	47.365
Eukaryotic elongation factor 2 kinase	EEF2K	O00418	441	O00418	441	S	NA	NA	NA	NA	NA	NA	80.174
Eukaryotic elongation factor 2 kinase	EEF2K	O00418	445	O00418	445	S	-0.949203	-0.607302	0.423624	0.98726	0.974451	0.985014	177.97
Eukaryotic elongation factor 2 kinase	EEF2K	O00418	521	O00418	521	S	NA	NA	NA	NA	NA	NA	25.733
Eukaryotic elongation factor 2 kinase	EEF2K	O00418	470	O00418	470	S	-0.218708	-1.20879	1.51119	0.999452	0.981521	0.999999	206.62
Eukaryotic elongation factor 2 kinase	EEF2K	O00418	474	O00418	474	S	-1.11651	NA	1.25066	0.999068	NA	0.996619	191.37
Eukaryotic elongation factor 2 kinase	EEF2K	O00418	477	O00418	477	S	NA	NA	NA	NA	NA	NA	129.88
Eukaryotic elongation factor 2 kinase	EEF2K	O00418	478	O00418	478	S	NA	NA	NA	NA	NA	NA	129.88
Eukaryotic elongation factor 2 kinase	EEF2K	O00418	18	O00418	18	S	2.108	1.16719	2.12148	1	1	1	158.89
Eukaryotic elongation factor 2 kinase	EEF2K	O00418	72	O00418	72	S	NA	NA	NA	NA	NA	NA	99.739
Eukaryotic elongation factor 2 kinase	EEF2K	O00418	74	O00418	74	S	-1.34742	-2.96067	-1.29393	0.979223	0.856265	0.916031	153.34
Echinoderm microtubule-associated protein-like 1	EML1	O00423-3	113	O00423-3;O00423	113;113	S	NA	NA	NA	NA	NA	NA	77.553
Echinoderm microtubule-associated protein-like 1	EML1	O00423-3	134	O00423-3	134	S	NA	NA	NA	NA	NA	NA	74.905
Echinoderm microtubule-associated protein-like 1	EML1	O00423-3	154	O00423-3;O00423	154;135	S	NA	NA	NA	NA	NA	NA	38.546
Insulin-like growth factor 2 mRNA-binding protein 3	IGF2BP3	O00425	438	O00425;O00425-2	438;57	S	NA	NA	NA	NA	NA	NA	82.664
Insulin-like growth factor 2 mRNA-binding protein 3	IGF2BP3	O00425	30	O00425	30	S	NA	NA	NA	NA	NA	NA	34.99
Insulin-like growth factor 2 mRNA-binding protein 3	IGF2BP3	O00425	313	O00425	313	S	NA	NA	NA	NA	NA	NA	42.45
Insulin-like growth factor 2 mRNA-binding protein 3	IGF2BP3	O00425	518	O00425;O00425-2	518;137	S	NA	NA	NA	NA	NA	NA	42.237
Insulin-like growth factor 2 mRNA-binding protein 3	IGF2BP3	O00425	496	O00425;O00425-2	496;115	S	NA	NA	NA	NA	NA	NA	30.964
Dynamin-1-like protein	DNM1L	O00429-3	590	O00429-2;O00429;O00429-6;O00429-4;O00429-5;O00429-3	605;616;629;579;590;590	S	NA	-2.53964	-2.41195	NA	0.999999	0.999712	164.7
Dynamin-1-like protein	DNM1L	O00429-2	548	O00429-2;O00429;O00429-6	548;548;561	S	NA	NA	NA	NA	NA	NA	46.621
Dynamin-1-like protein	DNM1L	O00429-3	529	O00429-3	529	S	NA	NA	NA	NA	NA	NA	46.614
Phosphatidylinositol 4-phosphate 3-kinase C2 domain-containing subunit alpha	PIK3C2A	O00443	1399	O00443	1399	S	NA	NA	NA	NA	NA	NA	41.54
Phosphatidylinositol 4-phosphate 3-kinase C2 domain-containing subunit alpha	PIK3C2A	O00443	108	O00443	108	S	-4.05401	NA	-3.94908	0.932512	NA	0.945036	74.745
Phosphatidylinositol 4-phosphate 3-kinase C2 domain-containing subunit alpha	PIK3C2A	O00443	1551	O00443	1551	S	NA	NA	NA	NA	NA	NA	39.366
Phosphatidylinositol 4-phosphate 3-kinase C2 domain-containing subunit alpha	PIK3C2A	O00443	1553	O00443	1553	S	0.28853	0.351246	-2.52193	0.998991	0.998405	0.908473	221.08
Phosphatidylinositol 4-phosphate 3-kinase C2 domain-containing subunit alpha	PIK3C2A	O00443	329	O00443	329	S	-1.2776	-2.40997	-2.19038	0.999524	0.994064	0.997249	77.76
Phosphatidylinositol 4-phosphate 3-kinase C2 domain-containing subunit alpha	PIK3C2A	O00443	338	O00443	338	S	3.19249	2.64935	2.8471	0.999965	0.999997	0.999495	87.979
Phosphatidylinositol 4-phosphate 3-kinase C2 domain-containing subunit alpha	PIK3C2A	O00443	259	O00443	259	S	3.09349	3.13338	2.84062	1	1	1	115.31
Phosphatidylinositol 4-phosphate 3-kinase C2 domain-containing subunit alpha	PIK3C2A	O00443	1084	O00443	1084	S	NA	NA	NA	NA	NA	NA	94.605
Serine/threonine-protein kinase PLK4	PLK4	O00444-3	776	O00444-3;O00444-2;O00444	776;785;817	S	NA	NA	NA	NA	NA	NA	33.863
Serine/threonine-protein kinase PLK4	PLK4	O00444-3	337	O00444-3;O00444-2;O00444	337;346;378	S	NA	NA	NA	NA	NA	NA	29.644
Interferon-related developmental regulator 1	IFRD1	O00458	15	O00458	15	S	NA	NA	NA	NA	NA	NA	87.052
Phosphatidylinositol 3-kinase regulatory subunit beta	PIK3R2	O00459	263	O00459	263	S	NA	1.047	NA	0.499367	0.736971	NA	132
Phosphatidylinositol 3-kinase regulatory subunit beta	PIK3R2	O00459	650	O00459	650	S	NA	NA	NA	NA	NA	NA	51.726
Golgi integral membrane protein 4	GOLIM4	O00461	538	O00461	538	S	NA	NA	NA	NA	NA	NA	71.311
RNA polymerase II elongation factor ELL2	ELL2	O00472	503	O00472	503	S	NA	NA	NA	NA	NA	NA	54.192
High mobility group nucleosome-binding domain-containing protein 4	HMGN4	O00479	80	O00479	80	S	NA	NA	NA	NA	NA	NA	139.25
NADH dehydrogenase [ubiquinone] 1 alpha subcomplex subunit 4	NDUFA4	O00483	72	O00483	72	S	NA	NA	NA	NA	NA	NA	51.888
26S proteasome non-ATPase regulatory subunit 14	PSMD14	O00487	150	O00487	150	S	NA	NA	NA	NA	NA	NA	48.81
Myc box-dependent-interacting protein 1	BIN1	O00499-6	265	O00499-6;O00499-2;O00499;O00499-11;O00499-7;O00499-4;O00499-3;O00499-5;O00499-8;O00499-9;O00499-10	265;265;296;280;265;265;296;296;280;265;280	S	1.50486	-0.145248	0.937738	0.998681	0.992459	0.999148	180
Myc box-dependent-interacting protein 1	BIN1	O00499-6	267	O00499-6;O00499-2;O00499;O00499-11;O00499-7;O00499-4;O00499-3;O00499-5;O00499-8;O00499-9;O00499-10	267;267;298;282;267;267;298;298;282;267;282	S	-0.00707817	-0.422066	2.08661	0.983377	0.986102	0.982747	162.02
Myc box-dependent-interacting protein 1	BIN1	O00499-6	272	O00499-6;O00499-2;O00499;O00499-11;O00499-7;O00499-4;O00499-3;O00499-5;O00499-8;O00499-9;O00499-10	272;272;303;287;272;272;303;303;287;272;287	S	2.14883	1.34761	2.09176	0.999272	0.999413	0.999999	113.37
Myc box-dependent-interacting protein 1	BIN1	O00499-6	300	O00499-6;O00499-2;O00499;O00499-11	300;300;331;315	S	4.81239	4.16721	4.71548	0.972562	0.913213	0.782612	163.03
Myc box-dependent-interacting protein 1	BIN1	O00499-9	305	O00499-9;O00499-10	305;320	S	NA	NA	NA	NA	NA	NA	103.41
Importin subunit alpha-4	KPNA3	O00505	14	O00505	14	S	NA	NA	NA	NA	NA	NA	31.572
Importin subunit alpha-4	KPNA3	O00505	56	O00505	56	S	0.713564	0.303747	0.673246	1	1	1	130.46
Importin subunit alpha-4	KPNA3	O00505	60	O00505	60	S	2.21895	1.6357	1.93719	1	1	1	124.47
Importin subunit alpha-4	KPNA3	O00505	113	O00505	113	S	NA	NA	NA	NA	NA	NA	56.812
B-cell CLL/lymphoma 9 protein	BCL9	O00512	102	O00512	102	S	NA	NA	NA	NA	NA	NA	70.867
B-cell CLL/lymphoma 9 protein	BCL9	O00512	104	O00512	104	S	-1.07104	-2.06013	-1.51574	0.999363	0.999656	0.996352	107.08
B-cell CLL/lymphoma 9 protein	BCL9	O00512	107	O00512	107	S	NA	NA	NA	NA	NA	NA	73.9
B-cell CLL/lymphoma 9 protein	BCL9	O00512	687	O00512	687	S	-1.97927	NA	0.0958385	0.972367	0.972165	0.970459	147.86
B-cell CLL/lymphoma 9 protein	BCL9	O00512	857	O00512	857	S	NA	NA	NA	NA	NA	NA	62.508
B-cell CLL/lymphoma 9 protein	BCL9	O00512	278	O00512	278	S	0.0526981	1.3666	2.19125	1	1	1	130.85
B-cell CLL/lymphoma 9 protein	BCL9	O00512	59	O00512	59	S	NA	NA	NA	NA	NA	NA	107.88
B-cell CLL/lymphoma 9 protein	BCL9	O00512	62	O00512	62	S	NA	NA	NA	NA	NA	NA	80.577
B-cell CLL/lymphoma 9 protein	BCL9	O00512	913	O00512	913	S	-0.714596	NA	-0.828319	0.838334	NA	0.534708	62.775
B-cell CLL/lymphoma 9 protein	BCL9	O00512	917	O00512	917	S	0.645282	-0.31605	0.742416	0.999993	0.999994	0.999995	135.15
B-cell CLL/lymphoma 9 protein	BCL9	O00512	1039	O00512	1039	S	NA	NA	NA	NA	NA	NA	44.551
Ladinin-1	LAD1	O00515	272	O00515	272	S	3.40295	3.26312	3.04187	0.988607	0.991201	0.987304	190.64
Ladinin-1	LAD1	O00515	301	O00515	301	S	0.443497	NA	NA	0.692474	NA	NA	95.307
Ladinin-1	LAD1	O00515	468	O00515	468	S	NA	NA	NA	NA	NA	NA	80.628
Ladinin-1	LAD1	O00515	440	O00515	440	S	NA	NA	NA	NA	NA	NA	48.778
Ladinin-1	LAD1	O00515	177	O00515	177	S	3.70169	3.72232	3.21269	1	1	1	80.492
Ladinin-1	LAD1	O00515	38	O00515	38	S	3.73864	3.6303	3.93189	0.994858	0.991076	0.999984	162.91
Ladinin-1	LAD1	O00515	39	O00515	39	S	-2.3974	0.51278	1.76868	0.756293	0.934071	0.932839	136.14
Ladinin-1	LAD1	O00515	355	O00515	355	S	NA	NA	NA	0.549051	0.49343	NA	210.35
Ladinin-1	LAD1	O00515	356	O00515	356	S	-0.586618	0.883529	1.34589	0.680154	0.670326	0.893805	215.81
Ladinin-1	LAD1	O00515	385	O00515	385	S	-0.689575	NA	0.676537	0.849398	NA	0.993199	157.15
Ladinin-1	LAD1	O00515	121	O00515	121	S	-1.67282	-1.09276	-0.553116	0.920139	0.49999	0.626143	107.69
Ladinin-1	LAD1	O00515	123	O00515	123	S	1.66365	1.26424	1.43616	0.999997	0.999993	0.999941	193.79
Ladinin-1	LAD1	O00515	64	O00515	64	S	NA	NA	NA	NA	NA	NA	38.886
Ladinin-1	LAD1	O00515	49	O00515	49	S	NA	NA	NA	NA	NA	NA	29.204
Ladinin-1	LAD1	O00515	147	O00515	147	S	NA	NA	NA	NA	NA	NA	43.875
Ladinin-1	LAD1	O00515	394	O00515	394	S	3.08452	3.00847	3.05195	0.999752	0.999811	0.996442	125.68
Ladinin-1	LAD1	O00515	201	O00515	201	S	NA	NA	NA	NA	NA	NA	161.15
Ladinin-1	LAD1	O00515	237	O00515	237	S	NA	NA	NA	NA	NA	NA	118.86
Ladinin-1	LAD1	O00515	485	O00515	485	S	NA	NA	NA	NA	NA	NA	171.95
Ladinin-1	LAD1	O00515	509	O00515	509	S	NA	-2.4187	NA	NA	0.918295	NA	66.753
Ladinin-1	LAD1	O00515	512	O00515	512	S	NA	-2.4187	NA	NA	NA	NA	64.284
Ladinin-1	LAD1	O00515	365	O00515	365	S	NA	NA	NA	NA	NA	NA	85.183
Ladinin-1	LAD1	O00515	213	O00515	213	S	NA	-1.52645	NA	0.496195	0.538401	NA	148.78
Krev interaction trapped protein 1	KRIT1	O00522	276	O00522;O00522-2	276;69	S	NA	NA	NA	NA	NA	NA	94.471
Pescadillo homolog	PES1	O00541-2	13	O00541-2;O00541	13;13	S	NA	NA	NA	NA	NA	NA	60.447
Pescadillo homolog	PES1	O00541-2	280	O00541-2;O00541	280;280	S	NA	NA	NA	NA	NA	NA	47.569
Pescadillo homolog	PES1	O00541-2	282	O00541-2;O00541	282;282	S	NA	-4.37602	NA	NA	0.806924	NA	46.068
Receptor-binding cancer antigen expressed on SiSo cells	EBAG9	O00559	36	O00559	36	S	4.91133	5.44563	5.63899	1	1	0.999963	218.35
Receptor-binding cancer antigen expressed on SiSo cells	EBAG9	O00559	86	O00559	86	S	NA	NA	NA	NA	NA	NA	37.708
Membrane-associated phosphatidylinositol transfer protein 1	PITPNM1	O00562-2	895	O00562-2;O00562	895;896	S	-1.30522	-1.99892	-1.1794	0.964686	0.887703	0.947918	125.67
Membrane-associated phosphatidylinositol transfer protein 1	PITPNM1	O00562-2	621	O00562-2;O00562	621;621	S	-2.57277	NA	-2.18853	0.996746	NA	0.999838	86.142
Membrane-associated phosphatidylinositol transfer protein 1	PITPNM1	O00562-2	593	O00562-2;O00562	593;593	S	NA	NA	NA	NA	NA	NA	52.722
Membrane-associated phosphatidylinositol transfer protein 1	PITPNM1	O00562-2	300	O00562-2;O00562	300;300	S	NA	NA	NA	NA	NA	NA	42.465
Membrane-associated phosphatidylinositol transfer protein 1	PITPNM1	O00562-2	1236	O00562-2;O00562	1236;1237	S	-1.50237	-2.3862	NA	0.984225	0.999537	0.999939	89.569
Membrane-associated phosphatidylinositol transfer protein 1	PITPNM1	O00562-2	373	O00562-2;O00562	373;373	S	NA	NA	NA	NA	NA	NA	74.428
U3 small nucleolar ribonucleoprotein protein MPP10	MPHOSPH10	O00566	61	O00566	61	S	-1.14101	NA	NA	1	NA	NA	67.476
U3 small nucleolar ribonucleoprotein protein MPP10	MPHOSPH10	O00566	163	O00566	163	S	0.992241	1.6916	2.61587	0.999983	1	1	233.94
U3 small nucleolar ribonucleoprotein protein MPP10	MPHOSPH10	O00566	167	O00566	167	S	1.22698	2.69585	3.11243	1	1	1	233.94
U3 small nucleolar ribonucleoprotein protein MPP10	MPHOSPH10	O00566	171	O00566	171	S	1.22698	2.69585	3.11243	1	1	1	233.94
Nucleolar protein 56	NOP56	O00567	151	O00567	151	S	NA	NA	NA	NA	NA	NA	68.074
Nucleolar protein 56	NOP56	O00567	519	O00567	519	S	2.41189	4.71822	3.57044	0.998177	0.999997	0.999938	144.34
Nucleolar protein 56	NOP56	O00567	520	O00567	520	S	3.22932	4.40626	4.78239	0.998307	0.999999	0.999938	150.62
Nucleolar protein 56	NOP56	O00567	569	O00567	569	S	4.99475	4.83455	5.0643	1	1	1	213.82
Nucleolar protein 56	NOP56	O00567	570	O00567	570	S	5.87114	5.70756	5.81799	1	1	1	209.08
Nucleolar protein 56	NOP56	O00567	554	O00567	554	S	-0.532919	-0.405485	NA	0.81098	0.527345	NA	143.94
Nucleolar protein 56	NOP56	O00567	563	O00567	563	S	0.883947	1.56194	1.33045	1	1	1	200.28
Nucleolar protein 56	NOP56	O00567	391	O00567	391	S	-3.71562	NA	NA	0.77129	NA	NA	74.169
Nucleolar protein 56	NOP56	O00567	591	O00567	591	S	NA	NA	NA	NA	NA	NA	90.979
Nucleolar protein 56	NOP56	O00567	513	O00567	513	S	-0.960566	-0.317144	-1.25825	0.768578	0.800728	0.795543	68.524
Nucleolar protein 56	NOP56	O00567	314	O00567	314	S	NA	-2.86791	-2.76882	NA	0.817153	0.833157	106.97
Nucleolar protein 56	NOP56	O00567	86	O00567	86	S	NA	-3.36446	NA	NA	0.994792	NA	48.864
Nucleolar protein 56	NOP56	O00567	406	O00567	406	S	NA	NA	NA	NA	NA	NA	31.553
Nucleolar protein 56	NOP56	O00567	273	O00567	273	S	NA	NA	NA	NA	NA	NA	44.985
Nucleolar protein 56	NOP56	O00567	275	O00567	275	S	NA	NA	NA	NA	NA	NA	52.95
Nucleolar protein 56	NOP56	O00567	324	O00567	324	S	NA	NA	NA	NA	NA	NA	71.483
ATP-dependent RNA helicase DDX3X;ATP-dependent RNA helicase DDX3Y	DDX3X;DDX3Y	O00571	71	O00571;O15523	71;71	S	NA	NA	NA	NA	NA	NA	96.227
ATP-dependent RNA helicase DDX3X	DDX3X	O00571	606	O00571	606	S	-1.70154	-1.74216	-1.94399	0.976017	0.747857	0.948076	109.24
ATP-dependent RNA helicase DDX3X	DDX3X	O00571	609	O00571	609	S	NA	NA	NA	NA	NA	NA	78.798
ATP-dependent RNA helicase DDX3X	DDX3X	O00571	612	O00571	612	S	NA	NA	NA	0.467432	NA	0.298533	203.1
ATP-dependent RNA helicase DDX3X;ATP-dependent RNA helicase DDX3Y	DDX3X;DDX3Y	O00571	594	O00571;O15523	594;592	S	1.81754	0.606634	0.695099	1	1	1	127.38
ATP-dependent RNA helicase DDX3X	DDX3X	O00571	82	O00571	82	S	NA	NA	NA	NA	NA	NA	73.183
ATP-dependent RNA helicase DDX3X	DDX3X	O00571	90	O00571	90	S	2.13149	2.58258	0.232767	0.951974	0.944607	0.965891	85.772
ATP-dependent RNA helicase DDX3X	DDX3X	O00571	92	O00571	92	S	NA	NA	NA	NA	NA	NA	57.244
ATP-dependent RNA helicase DDX3X;ATP-dependent RNA helicase DDX3Y	DDX3X;DDX3Y	O00571	492	O00571;O15523	492;490	S	NA	NA	NA	NA	NA	NA	29.416
ATP-dependent RNA helicase DDX3X	DDX3X	O00571	543	O00571	543	S	NA	NA	NA	NA	NA	NA	89.99
ATP-dependent RNA helicase DDX3X;ATP-dependent RNA helicase DDX3Y	DDX3X;DDX3Y	O00571	410	O00571;O15523	410;408	S	NA	-1.3633	-1.79207	NA	0.98627	0.988543	144.78
ATP-dependent RNA helicase DDX3X;ATP-dependent RNA helicase DDX3Y	DDX3X;DDX3Y	O00571	412	O00571;O15523	412;410	S	NA	NA	NA	NA	NA	NA	58.015
ATP-dependent RNA helicase DDX3X	DDX3X	O00571	131	O00571	131	S	NA	NA	NA	NA	NA	NA	85.558
Importin subunit alpha-3	KPNA4	O00629	60	O00629	60	S	NA	0.622469	0.913328	NA	0.999946	0.999999	94.121
Tripartite motif-containing protein 38	TRIM38	O00635	70	O00635	70	S	NA	NA	NA	NA	NA	NA	52.728
Nuclear factor 1 B-type	NFIB	O00712	328	O00712	328	S	0.868063	1.04064	0.855705	0.954411	0.99902	0.9618	152.96
Nuclear factor 1 B-type	NFIB	O00712	264	O00712	264	S	NA	NA	NA	NA	NA	NA	80.878
Transcription factor E2F3	E2F3	O00716	163	O00716	163	S	NA	NA	NA	NA	NA	NA	92.748
Transcription factor E2F3	E2F3	O00716	166	O00716	166	S	NA	NA	NA	NA	0.925509	NA	101.58
Phosphatidylinositol 4-phosphate 3-kinase C2 domain-containing subunit beta	PIK3C2B	O00750	155	O00750	155	S	-1.25674	-1.40903	-0.873047	1	1	1	34.717
Phosphatidylinositol 4-phosphate 3-kinase C2 domain-containing subunit beta	PIK3C2B	O00750	225	O00750	225	S	NA	NA	NA	NA	NA	NA	45.46
Phosphatidylinositol 4-phosphate 3-kinase C2 domain-containing subunit beta	PIK3C2B	O00750	1041	O00750	1041	S	NA	NA	NA	NA	NA	NA	49.715
Ubiquitin-conjugating enzyme E2 C	UBE2C	O00762	56	O00762	56	S	NA	NA	NA	NA	NA	NA	10.734
Acyl-CoA desaturase	SCD	O00767	198	O00767	198	S	1.57567	1.86889	-0.241564	0.995314	0.999628	0.994789	272.93
Acyl-CoA desaturase	SCD	O00767	173	O00767	173	S	NA	NA	NA	NA	NA	NA	43.79
SH2B adapter protein 2	SH2B2	O14492	117	O14492	117	S	-1.66446	-3.33872	NA	0.771306	0.889897	NA	171.43
SH2B adapter protein 2	SH2B2	O14492	157	O14492	157	S	NA	NA	NA	NA	NA	NA	56.761
Claudin-4	CLDN4	O14493	194	O14493	194	S	NA	NA	-1.81153	NA	NA	0.637781	37.373
Claudin-4	CLDN4	O14493	198	O14493	198	S	NA	NA	NA	NA	0.997798	NA	86.359
Claudin-4	CLDN4	O14493	202	O14493	202	S	NA	NA	NA	NA	NA	NA	81.146
Claudin-4	CLDN4	O14493	206	O14493	206	S	NA	NA	NA	NA	NA	NA	65.677
Lipid phosphate phosphohydrolase 1	PPAP2A	O14494	264	O14494;O14494-2	264;265	S	0.97959	-1.07808	NA	NA	0.882049	0.880236	118.12
Lipid phosphate phosphohydrolase 3	PPAP2B	O14495	297	O14495	297	S	NA	NA	NA	NA	NA	NA	59.589
Lipid phosphate phosphohydrolase 3	PPAP2B	O14495	19	O14495	19	S	-2.2873	NA	-2.63996	1	1	1	75.469
AT-rich interactive domain-containing protein 1A	ARID1A	O14497-2	1581	O14497-2;O14497;O14497-3	1581;1798;1415	S	NA	NA	NA	NA	NA	NA	24.803
AT-rich interactive domain-containing protein 1A	ARID1A	O14497-2	1727	O14497-2;O14497;O14497-3	1727;1944;1561	S	-1.98893	-3.24339	-1.92029	0.999983	0.999896	0.999942	96.585
AT-rich interactive domain-containing protein 1A	ARID1A	O14497-2	604	O14497-2;O14497;O14497-3	604;604;221	S	NA	NA	NA	NA	NA	NA	185.07
AT-rich interactive domain-containing protein 1A	ARID1A	O14497-2	610	O14497-2;O14497;O14497-3	610;610;227	S	NA	NA	NA	NA	NA	NA	44.253
AT-rich interactive domain-containing protein 1A	ARID1A	O14497-2	696	O14497-2;O14497;O14497-3	696;696;313	S	5.02478	4.99127	4.91463	0.999583	0.999682	0.999896	163.64
AT-rich interactive domain-containing protein 1A	ARID1A	O14497-2	698	O14497-2;O14497;O14497-3	698;698;315	S	NA	NA	NA	NA	0.523666	0.580573	127.46
AT-rich interactive domain-containing protein 1A	ARID1A	O14497-2	702	O14497-2;O14497;O14497-3	702;702;319	S	0.131817	0.367137	0.247885	0.987592	0.999485	0.979514	139.3
AT-rich interactive domain-containing protein 1A	ARID1A	O14497-2	769	O14497-2;O14497;O14497-3	769;769;386	S	-2.09407	-2.1617	NA	0.868586	0.746908	NA	62.984
AT-rich interactive domain-containing protein 1A	ARID1A	O14497-2	772	O14497-2;O14497;O14497-3	772;772;389	S	NA	NA	NA	NA	NA	NA	82.32
AT-rich interactive domain-containing protein 1A	ARID1A	O14497-2	1383	O14497-2;O14497;O14497-3	1383;1600;1217	S	1.01035	1.15066	1.14158	0.579337	0.554154	0.701967	88.974
AT-rich interactive domain-containing protein 1A	ARID1A	O14497-2	1387	O14497-2;O14497;O14497-3	1387;1604;1221	S	NA	NA	NA	NA	NA	NA	56.764
AT-rich interactive domain-containing protein 1A	ARID1A	O14497-2	233	O14497-2;O14497	233;233	S	NA	NA	-2.83709	NA	NA	0.499975	108.26
AT-rich interactive domain-containing protein 1A	ARID1A	O14497-2	363	O14497-2;O14497	363;363	S	2.19757	2.69961	2.58367	0.999349	0.99884	0.999976	135.19
AT-rich interactive domain-containing protein 1A	ARID1A	O14497-2	1182	O14497-2;O14497;O14497-3	1182;1182;799	S	0.316006	NA	0.990047	0.967295	NA	0.896902	123.47
AT-rich interactive domain-containing protein 1A	ARID1A	O14497-2	1184	O14497-2;O14497;O14497-3	1184;1184;801	S	3.08408	3.23113	2.51896	0.998331	0.99968	0.996101	242.99
AT-rich interactive domain-containing protein 1A	ARID1A	O14497-2	1712	O14497-2;O14497;O14497-3	1712;1929;1546	S	NA	NA	NA	NA	NA	NA	154.69
AT-rich interactive domain-containing protein 1A	ARID1A	O14497-2	1534	O14497-2;O14497;O14497-3	1534;1751;1368	S	1.17279	0.962201	1.42441	1	1	1	90.521
AT-rich interactive domain-containing protein 1A	ARID1A	O14497-2	382	O14497-2;O14497	382;382	S	NA	NA	NA	NA	NA	NA	130.57
AT-rich interactive domain-containing protein 1A	ARID1A	O14497-2	1538	O14497-2;O14497;O14497-3	1538;1755;1372	S	NA	NA	-1.17888	NA	NA	0.744	152.58
Class E basic helix-loop-helix protein 40	BHLHE40	O14503	207	O14503	207	S	-1.28577	-1.24937	NA	0.822537	0.939952	0.499873	120.32
Class E basic helix-loop-helix protein 40	BHLHE40	O14503	383	O14503	383	S	NA	NA	NA	NA	NA	NA	85.03
C2 domain-containing protein 2-like	C2CD2L	O14523	411	O14523;O14523-2	411;411	S	NA	NA	NA	NA	NA	NA	54.483
C2 domain-containing protein 2-like	C2CD2L	O14523	660	O14523;O14523-2	660;661	S	2.89231	3.03402	2.95767	0.849175	0.825925	0.961986	215.85
C2 domain-containing protein 2-like	C2CD2L	O14523	662	O14523;O14523-2	662;663	S	NA	0.69313	0.0400867	0.991594	0.945553	0.766465	185.73
C2 domain-containing protein 2-like	C2CD2L	O14523	674	O14523;O14523-2	674;675	S	NA	NA	NA	NA	NA	NA	172.57
C2 domain-containing protein 2-like	C2CD2L	O14523	681	O14523;O14523-2	681;682	S	NA	NA	NA	NA	NA	NA	33.439
C2 domain-containing protein 2-like	C2CD2L	O14523	464	O14523;O14523-2	464;464	S	NA	-0.785559	-0.941109	NA	0.989813	0.986153	75.588
C2 domain-containing protein 2-like	C2CD2L	O14523	613	O14523;O14523-2	613;614	S	-1.41692	-0.274813	0.172932	0.673248	0.798173	0.989149	163.02
C2 domain-containing protein 2-like	C2CD2L	O14523	619	O14523;O14523-2	619;620	S	-1.41692	-0.274813	0.172932	0.837116	0.919563	0.994051	163.02
C2 domain-containing protein 2-like	C2CD2L	O14523	623	O14523;O14523-2	623;624	S	-1.41692	-0.274813	0.172932	0.606798	0.752351	0.808972	163.02
C2 domain-containing protein 2-like	C2CD2L	O14523	631	O14523;O14523-2	631;632	S	NA	NA	NA	NA	NA	NA	56.167
C2 domain-containing protein 2-like	C2CD2L	O14523	638	O14523;O14523-2	638;639	S	NA	NA	NA	NA	NA	NA	57.972
C2 domain-containing protein 2-like	C2CD2L	O14523	374	O14523;O14523-2	374;374	S	0.989624	0.947703	0.836339	0.843031	0.797607	0.699707	193.13
Transmembrane protein 194A	TMEM194A	O14524-2	295	O14524-2;O14524	295;368	S	-3.34224	NA	NA	0.992564	NA	NA	46.53
FCH domain only protein 1	FCHO1	O14526-2	372	O14526-2;O14526	372;372	S	-1.79415	-2.6153	-2.23362	1	1	1	79.44
FCH domain only protein 1	FCHO1	O14526-2	347	O14526-2;O14526	347;347	S	NA	NA	NA	NA	NA	NA	79.508
FCH domain only protein 1	FCHO1	O14526-2	616	O14526-2;O14526	616;616	S	NA	NA	NA	NA	NA	NA	37.906
FCH domain only protein 1	FCHO1	O14526-2	570	O14526-2;O14526	570;570	S	NA	NA	NA	NA	NA	NA	40.467
FCH domain only protein 1	FCHO1	O14526-2	585	O14526-2;O14526	585;585	S	-0.347963	-0.535173	-0.403431	0.978241	0.945773	0.982308	200.86
Suppressor of cytokine signaling 6	SOCS6	O14544	311	O14544	311	S	NA	NA	NA	NA	NA	NA	74.639
Suppressor of cytokine signaling 6	SOCS6	O14544	327	O14544	327	S	NA	NA	NA	NA	NA	NA	66.138
Suppressor of cytokine signaling 6	SOCS6	O14544	70	O14544	70	S	NA	NA	NA	NA	NA	NA	104.83
TRAF-type zinc finger domain-containing protein 1	TRAFD1	O14545	320	O14545	320	S	NA	NA	NA	NA	NA	NA	32.259
TRAF-type zinc finger domain-containing protein 1	TRAFD1	O14545	325	O14545	325	S	2.06564	NA	NA	0.619133	NA	0.373999	107.84
TRAF-type zinc finger domain-containing protein 1	TRAFD1	O14545	326	O14545	326	S	NA	NA	NA	0.331149	0.431485	0.589033	177.43
TRAF-type zinc finger domain-containing protein 1	TRAFD1	O14545	327	O14545	327	S	4.29671	3.38784	NA	0.51648	0.603917	NA	212.14
TRAF-type zinc finger domain-containing protein 1	TRAFD1	O14545	278	O14545	278	S	NA	NA	NA	NA	NA	NA	98.043
TRAF-type zinc finger domain-containing protein 1	TRAFD1	O14545	409	O14545	409	S	NA	NA	-2.36057	NA	NA	0.999311	165.61
TRAF-type zinc finger domain-containing protein 1	TRAFD1	O14545	415	O14545	415	S	5.48649	4.52852	4.81105	0.98667	0.949767	0.911123	165.61
TRAF-type zinc finger domain-containing protein 1	TRAFD1	O14545	491	O14545	491	S	NA	NA	NA	NA	NA	NA	40.706
TRAF-type zinc finger domain-containing protein 1	TRAFD1	O14545	470	O14545	470	S	2.30511	1.19227	2.30857	0.999074	0.997999	0.999068	106.09
TRAF-type zinc finger domain-containing protein 1	TRAFD1	O14545	479	O14545	479	S	NA	NA	NA	NA	NA	NA	44.979
TRAF-type zinc finger domain-containing protein 1	TRAFD1	O14545	480	O14545	480	S	-1.26968	NA	NA	0.781414	NA	NA	106.58
Citron Rho-interacting kinase	CIT	O14578	1432	O14578;O14578-3	1432;950	S	NA	NA	NA	NA	NA	NA	56.622
Citron Rho-interacting kinase	CIT	O14578	1971	O14578;O14578-3	1971;1488	S	NA	1.53863	1.47257	NA	1	1	76.613
Citron Rho-interacting kinase	CIT	O14578	1993	O14578;O14578-3	1993;1510	S	1.6842	2.22366	1.65311	1	1	0.999996	126.61
Citron Rho-interacting kinase	CIT	O14578	1582	O14578;O14578-3	1582;1100	S	NA	NA	NA	NA	NA	NA	39.702
Citron Rho-interacting kinase	CIT	O14578	582	O14578;O14578-3	582;115	S	-0.98288	NA	-0.764578	0.999997	NA	0.999989	125.77
Citron Rho-interacting kinase	CIT	O14578	480	O14578;O14578-3	480;13	S	NA	NA	NA	NA	0.99997	NA	92.053
Citron Rho-interacting kinase	CIT	O14578	433	O14578;O14578-2	433;433	S	NA	NA	NA	NA	NA	NA	84.583
Citron Rho-interacting kinase	CIT	O14578	440	O14578;O14578-2	440;440	S	NA	NA	NA	NA	0.879796	NA	136.4
Citron Rho-interacting kinase	CIT	O14578	1939	O14578;O14578-3	1939;1456	S	-1.57048	-2.72588	-2.80077	0.545391	0.787768	0.536171	101.06
Citron Rho-interacting kinase	CIT	O14578	1940	O14578;O14578-3	1940;1457	S	NA	NA	-0.985815	NA	0.534333	0.556042	86.071
Coatomer subunit epsilon	COPE	O14579	10	O14579	10	S	-1.35999	-1.39219	-1.22872	0.5	0.750807	0.5	70.752
Coatomer subunit epsilon	COPE	O14579	283	O14579	283	S	NA	NA	NA	NA	NA	NA	51.977
Coatomer subunit epsilon	COPE	O14579	99	O14579	99	S	NA	NA	NA	NA	NA	NA	72.686
Eukaryotic translation initiation factor 1A, X-chromosomal;Eukaryotic translation initiation factor 1A, Y-chromosomal	EIF1AX;EIF1AY	P47813	102	P47813;O14602	102;102	S	-2.10616	-2.09177	NA	0.998933	0.998701	NA	113.62
Cdc42 effector protein 2	CDC42EP2	O14613	101	O14613	101	S	NA	NA	NA	NA	NA	NA	76.296
Cdc42 effector protein 2	CDC42EP2	O14613	141	O14613	141	S	NA	NA	NA	NA	NA	NA	88.506
Cdc42 effector protein 2	CDC42EP2	O14613	109	O14613	109	S	NA	NA	NA	NA	NA	NA	87.81
AP-3 complex subunit delta-1	AP3D1	O14617-3	404	O14617-3;O14617-2;O14617;O14617-5;O14617-4	404;482;573;573;573	S	NA	NA	NA	NA	NA	NA	68.06
AP-3 complex subunit delta-1	AP3D1	O14617-3	489	O14617-3;O14617-2;O14617;O14617-5;O14617-4	489;567;658;658;658	S	NA	1.06372	1.52153	1	1	1	137.1
AP-3 complex subunit delta-1	AP3D1	O14617-3	517	O14617-3;O14617-2;O14617;O14617-5;O14617-4	517;595;686;686;686	S	NA	NA	NA	NA	NA	NA	144.61
AP-3 complex subunit delta-1	AP3D1	O14617-3	463	O14617-3;O14617-2;O14617;O14617-5;O14617-4	463;541;632;632;632	S	-0.282291	-0.777594	NA	1	1	1	124.81
AP-3 complex subunit delta-1	AP3D1	O14617-3	465	O14617-3;O14617-2;O14617;O14617-5;O14617-4	465;543;634;634;634	S	-0.282291	-0.777594	NA	1	1	1	124.81
AP-3 complex subunit delta-1	AP3D1	O14617-3	467	O14617-3;O14617-2;O14617;O14617-5;O14617-4	467;545;636;636;636	S	-0.282291	-0.777594	NA	1	1	1	124.81
AP-3 complex subunit delta-1	AP3D1	O14617-3	9	O14617-3;O14617-2;O14617;O14617-5;O14617-4	9;9;9;9;9	S	0.374672	-0.342962	0.650485	1	1	1	93.631
AP-3 complex subunit delta-1	AP3D1	O14617-3	660	O14617-3;O14617-2;O14617;O14617-5	660;738;829;829	S	-0.128506	-0.0417843	-0.19869	0.941127	0.988271	0.946021	169.76
Copper chaperone for superoxide dismutase	CCS	O14618	267	O14618	267	S	NA	NA	NA	NA	1	NA	68.859
Zinc finger protein 195	ZNF195	O14628-4	417	O14628-4;O14628-7;O14628-5;O14628-6;O14628	417;421;466;470;489	S	NA	NA	NA	NA	NA	NA	36.003
Actin-binding LIM protein 1	ABLIM1	O14639-3	355	O14639-2;O14639;O14639-3;O14639-5;O14639-4	646;706;355;383;329	S	-2.24254	-1.94965	-1.85489	1	1	1	87.396
Actin-binding LIM protein 1	ABLIM1	O14639-3	36	O14639-2;O14639;O14639-3;O14639-5	292;352;36;64	S	NA	-2.71692	-1.73221	0.496552	0.874143	0.955618	175.92
Actin-binding LIM protein 1	ABLIM1	O14639-3	37	O14639-2;O14639;O14639-3;O14639-5	293;353;37;65	S	2.4406	NA	0.755275	0.832736	NA	0.673345	92.116
Actin-binding LIM protein 1	ABLIM1	O14639-3	51	O14639-2;O14639;O14639-3;O14639-5	307;367;51;79	S	0.181158	NA	1.14219	0.968562	NA	0.978468	184.48
Actin-binding LIM protein 1	ABLIM1	O14639-3	189	O14639-2;O14639;O14639-3;O14639-5;O14639-4	480;540;189;217;163	S	-3.1082	-2.25806	-2.36157	0.797158	0.926809	0.941568	121.05
Actin-binding LIM protein 1	ABLIM1	O14639-3	106	O14639-2;O14639;O14639-3;O14639-5;O14639-4	362;422;106;134;80	S	-2.82107	-1.65984	NA	0.999889	0.999201	NA	29.965
Actin-binding LIM protein 1	ABLIM1	O14639-3	110	O14639-2;O14639;O14639-3;O14639-5;O14639-4	366;426;110;138;84	S	NA	-1.40367	-1.78828	NA	0.880025	0.73277	64.256
Actin-binding LIM protein 1	ABLIM1	O14639-3	115	O14639-2;O14639;O14639-3;O14639-5;O14639-4	371;431;115;143;89	S	2.34238	2.74399	2.92853	0.998482	0.999881	0.999783	162.49
Actin-binding LIM protein 1	ABLIM1	O14639-3	119	O14639-2;O14639;O14639-3;O14639-5;O14639-4	375;435;119;147;93	S	1.93701	2.55115	2.72448	0.998874	0.999561	0.994969	145.57
Actin-binding LIM protein 1	ABLIM1	O14639-3	235	O14639-2;O14639;O14639-3;O14639-5;O14639-4	526;586;235;263;209	S	-1.92734	NA	0.251291	0.820411	0.780964	0.57114	111.65
Actin-binding LIM protein 1	ABLIM1	O14639-3	236	O14639-2;O14639;O14639-3;O14639-5;O14639-4	527;587;236;264;210	S	4.98598	5.50243	5.70073	0.955883	0.960961	0.984207	170.19
Actin-binding LIM protein 1	ABLIM1	O14639-3	136	O14639-2;O14639;O14639-3;O14639-5;O14639-4	392;452;136;164;110	S	4.58986	2.94128	4.63661	0.988799	0.986717	0.981687	107.83
Actin-binding LIM protein 1	ABLIM1	O14639-3	139	O14639-2;O14639;O14639-3;O14639-5;O14639-4	395;455;139;167;113	S	2.11758	2.73377	2.47524	0.999208	0.999514	0.997603	119.41
Actin-binding LIM protein 1	ABLIM1	O14639-3	142	O14639-2;O14639;O14639-3;O14639-5;O14639-4	398;458;142;170;116	S	-0.0382938	0.328184	0.875878	0.992514	0.988847	0.976386	158.91
Actin-binding LIM protein 1	ABLIM1	O14639-3	304	O14639-2;O14639;O14639-3;O14639-5;O14639-4	595;655;304;332;278	S	3.86601	3.57306	3.7796	0.999269	0.996969	0.999777	91.912
Actin-binding LIM protein 1	ABLIM1	O14639-3	289	O14639-2;O14639;O14639-3;O14639-5;O14639-4	580;640;289;317;263	S	-0.595901	0.053833	0.549323	0.999861	0.999999	0.999999	145.79
Actin-binding LIM protein 1	ABLIM1	O14639-3	157	O14639-3;O14639-5;O14639-4	157;185;131	S	NA	NA	-1.6516	0.319212	0.320525	0.999952	112.86
Segment polarity protein dishevelled homolog DVL-1	DVL1	O14640	600	O14640;O14640-2	600;575	S	-0.0114708	NA	-1.48685	0.943697	NA	0.827156	136.1
Segment polarity protein dishevelled homolog DVL-1	DVL1	O14640	604	O14640;O14640-2	604;579	S	NA	NA	NA	NA	NA	NA	97.22
Segment polarity protein dishevelled homolog DVL-1	DVL1	O14640	119	O14640;O14640-2	119;119	S	NA	-1.40813	-1.19632	NA	0.847074	0.700955	51.825
Segment polarity protein dishevelled homolog DVL-1	DVL1	O14640	89	O14640;O14640-2	89;89	S	NA	NA	NA	NA	NA	NA	57.509
Segment polarity protein dishevelled homolog DVL-1	DVL1	O14640	380	O14640	380	S	NA	NA	-2.83077	NA	NA	0.716074	87.401
Segment polarity protein dishevelled homolog DVL-2;Segment polarity protein dishevelled homolog DVL-3	DVL2;DVL3	Q92997	203	O14641;Q92997	222;203	S	NA	NA	NA	NA	NA	NA	91.203
Segment polarity protein dishevelled homolog DVL-2;Segment polarity protein dishevelled homolog DVL-3	DVL2;DVL3	Q92997	204	O14641;Q92997	223;204	S	NA	NA	NA	NA	NA	NA	91.128
Segment polarity protein dishevelled homolog DVL-2	DVL2	O14641	158	O14641	158	S	NA	NA	NA	NA	NA	NA	36.158
Chromodomain-helicase-DNA-binding protein 1	CHD1	O14646	1672	O14646	1672	S	-1.08181	NA	NA	0.89267	NA	NA	45.081
Chromodomain-helicase-DNA-binding protein 1	CHD1	O14646	1677	O14646	1677	S	4.61555	4.64358	4.03114	0.977199	0.991117	0.998949	66.269
Chromodomain-helicase-DNA-binding protein 1	CHD1	O14646	1683	O14646	1683	S	0.169575	-0.458734	0.126539	0.999595	0.987172	0.996775	82.193
Chromodomain-helicase-DNA-binding protein 1	CHD1	O14646	1687	O14646	1687	S	NA	2.95557	3.77818	0.492487	0.747376	0.911595	184.59
Chromodomain-helicase-DNA-binding protein 1	CHD1	O14646	1161	O14646;O14646-2	1161;1161	S	NA	NA	-2.13351	NA	NA	0.798113	58.799
Chromodomain-helicase-DNA-binding protein 1	CHD1	O14646	471	O14646;O14646-2	471;471	S	0.0859051	-0.504313	-0.420281	0.90042	0.999657	0.91606	83.57
Chromodomain-helicase-DNA-binding protein 1	CHD1	O14646	1385	O14646;O14646-2	1385;1385	S	NA	-0.861355	NA	0.421953	0.667172	NA	152.49
Chromodomain-helicase-DNA-binding protein 1	CHD1	O14646	1403	O14646;O14646-2	1403;1403	S	NA	NA	NA	NA	NA	NA	66.933
Chromodomain-helicase-DNA-binding protein 1	CHD1	O14646	1406	O14646;O14646-2	1406;1406	S	NA	NA	NA	NA	NA	NA	66.933
Chromodomain-helicase-DNA-binding protein 1	CHD1	O14646	1081	O14646;O14646-2	1081;1081	S	-2.80237	-2.09033	-2.22988	0.999991	0.999849	0.997007	99.201
Chromodomain-helicase-DNA-binding protein 1	CHD1	O14646	1096	O14646;O14646-2	1096;1096	S	NA	NA	NA	NA	NA	NA	54.497
Chromodomain-helicase-DNA-binding protein 1	CHD1	O14646	1622	O14646;O14646-2	1622;1622	S	NA	NA	NA	NA	NA	NA	82.467
Chromodomain-helicase-DNA-binding protein 1	CHD1	O14646	1689	O14646	1689	S	1.78472	0.965289	2.13418	0.999997	0.999992	0.999775	176.98
Chromodomain-helicase-DNA-binding protein 1	CHD1	O14646	90	O14646;O14646-2	90;90	S	NA	NA	NA	0.497347	0.499272	0.495929	87.584
Chromodomain-helicase-DNA-binding protein 1	CHD1	O14646	1599	O14646;O14646-2	1599;1599	S	NA	NA	NA	NA	NA	NA	59.657
Chromodomain-helicase-DNA-binding protein 1	CHD1	O14646-2	1672	O14646-2	1672	S	-1.08181	NA	NA	0.89267	NA	NA	45.081
Chromodomain-helicase-DNA-binding protein 1	CHD1	O14646-2	1677	O14646-2	1677	S	4.61555	4.64358	4.03114	0.977199	0.991117	0.998949	66.269
Chromodomain-helicase-DNA-binding protein 1	CHD1	O14646-2	1688	O14646-2	1688	S	1.78545	1.8964	2.18017	0.999997	0.999992	0.999775	179.46
Chromodomain-helicase-DNA-binding protein 1	CHD1	O14646-2	1686	O14646-2	1686	S	NA	NA	3.15067	0.499955	0.780605	0.817124	179.46
Chromodomain-helicase-DNA-binding protein 2	CHD2	O14647	1012	O14647;O14647-2	1012;1012	S	NA	NA	NA	NA	NA	NA	51.654
Chromodomain-helicase-DNA-binding protein 2	CHD2	O14647	1369	O14647;O14647-2	1369;1369	S	NA	NA	NA	NA	NA	NA	146.13
Chromodomain-helicase-DNA-binding protein 2	CHD2	O14647	1373	O14647;O14647-2	1373;1373	S	NA	NA	NA	NA	NA	NA	146.13
Chromodomain-helicase-DNA-binding protein 2	CHD2	O14647	207	O14647;O14647-2	207;207	S	NA	NA	NA	NA	1	NA	207.8
Chromodomain-helicase-DNA-binding protein 2	CHD2	O14647	208	O14647;O14647-2	208;208	S	NA	NA	NA	NA	1	NA	207.8
Chromodomain-helicase-DNA-binding protein 2	CHD2	O14647	1789	O14647	1789	S	NA	0.448035	0.69148	0.612134	0.727469	0.696395	66.171
Chromodomain-helicase-DNA-binding protein 2	CHD2	O14647	1364	O14647;O14647-2	1364;1364	S	1.85056	0.826242	2.62607	0.800369	0.613731	0.658314	135.94
Chromodomain-helicase-DNA-binding protein 2	CHD2	O14647	1365	O14647;O14647-2	1365;1365	S	NA	1.93407	NA	NA	0.66752	NA	123.23
Chromodomain-helicase-DNA-binding protein 2	CHD2	O14647	1728	O14647	1728	S	-1.49614	-1.68847	NA	0.998596	0.99975	NA	106.17
Chromodomain-helicase-DNA-binding protein 2	CHD2	O14647	960	O14647;O14647-2	960;960	S	NA	NA	NA	NA	NA	NA	79.706
Chromodomain-helicase-DNA-binding protein 2	CHD2	O14647	1795	O14647	1795	S	0.082634	0.818995	1.69477	0.986234	0.987683	0.986128	107.52
Chromodomain-helicase-DNA-binding protein 2	CHD2	O14647	1801	O14647	1801	S	NA	0.880009	2.1263	NA	0.986526	0.999948	155.55
Chromodomain-helicase-DNA-binding protein 2	CHD2	O14647	1807	O14647	1807	S	0.793744	1.15829	0.825457	0.999138	0.997458	0.998676	101.64
Chromodomain-helicase-DNA-binding protein 2	CHD2	O14647	1812	O14647	1812	S	NA	NA	NA	NA	NA	NA	22.238
Chromodomain-helicase-DNA-binding protein 2	CHD2	O14647	1108	O14647;O14647-2	1108;1108	S	NA	NA	NA	NA	NA	NA	189.88
Syntaxin-16	STX16	O14662	41	O14662	41	S	NA	NA	NA	NA	NA	NA	126.3
Etoposide-induced protein 2.4 homolog	EI24	O14681	46	O14681	46	S	2.18456	1.894	1.10905	0.850619	0.943429	0.949475	38.302
Etoposide-induced protein 2.4 homolog	EI24	O14681	47	O14681	47	S	NA	-3.67119	NA	NA	0.982429	NA	42.035
Etoposide-induced protein 2.4 homolog	EI24	O14681	326	O14681	326	S	2.77471	3.13658	2.25422	1	1	1	198.03
Etoposide-induced protein 2.4 homolog	EI24	O14681	330	O14681	330	S	4.32246	4.56981	4.42316	1	1	1	198.03
Etoposide-induced protein 2.4 homolog	EI24	O14681	320	O14681	320	S	-1.50626	NA	NA	0.530978	0.229454	NA	218.97
Tumor protein p53-inducible protein 11	TP53I11	O14683	14	O14683	14	S	6.0286	5.93142	5.4838	0.999991	0.999997	0.999964	147.98
Histone-lysine N-methyltransferase 2D	KMT2D	O14686	4738	O14686;O14686-3	4738;4741	S	-2.05694	2.66546	2.60718	1	1	1	78.491
Histone-lysine N-methyltransferase 2D	KMT2D	O14686	2274	O14686;O14686-3	2274;2277	S	-2.12144	-2.69196	NA	0.994929	0.954781	0.999979	111.21
Histone-lysine N-methyltransferase 2D	KMT2D	O14686	3199	O14686;O14686-3	3199;3202	S	NA	NA	NA	NA	NA	NA	54.458
Histone-lysine N-methyltransferase 2D	KMT2D	O14686	2260	O14686;O14686-3	2260;2263	S	-1.13792	-1.96127	-1.60079	0.999999	1	1	163.35
Histone-lysine N-methyltransferase 2D	KMT2D	O14686	2726	O14686;O14686-3	2726;2729	S	NA	NA	NA	NA	NA	NA	87.423
Histone-lysine N-methyltransferase 2D	KMT2D	O14686	4849	O14686;O14686-3	4849;4852	S	NA	-2.30376	-2.7683	NA	0.775609	0.999849	122.18
Histone-lysine N-methyltransferase 2D	KMT2D	O14686	4822	O14686;O14686-3	4822;4825	S	0.321438	-0.383623	-0.287949	1	0.999982	1	151
Histone-lysine N-methyltransferase 2D	KMT2D	O14686	1671	O14686;O14686-3	1671;1671	S	-2.41024	-2.25998	-1.55532	0.997488	0.985002	0.999126	150.85
Histone-lysine N-methyltransferase 2D	KMT2D	O14686	186	O14686;O14686-3	186;186	S	NA	NA	NA	NA	NA	NA	50.192
Histone-lysine N-methyltransferase 2D	KMT2D	O14686	654	O14686;O14686-3	654;654	S	NA	NA	NA	NA	NA	NA	35.427
Histone-lysine N-methyltransferase 2D	KMT2D	O14686	1606	O14686;O14686-3	1606;1606	S	NA	NA	NA	NA	NA	NA	63.326
Histone-lysine N-methyltransferase 2D	KMT2D	O14686	1180	O14686;O14686-3	1180;1180	S	0.328609	0.29534	0.248262	0.999949	0.999848	0.999998	124.59
Histone-lysine N-methyltransferase 2D	KMT2D	O14686	2640	O14686;O14686-3	2640;2643	S	0.476943	0.387112	-1.534	0.993016	0.999527	0.949672	92.774
Histone-lysine N-methyltransferase 2D	KMT2D	O14686	1307	O14686;O14686-3	1307;1307	S	-3.8977	-4.09889	NA	0.999813	0.999645	NA	9.604
Histone-lysine N-methyltransferase 2D	KMT2D	O14686	3130	O14686;O14686-3	3130;3133	S	1.26045	NA	NA	0.943896	0.998801	NA	146.44
Histone-lysine N-methyltransferase 2D	KMT2D	O14686	2414	O14686;O14686-3	2414;2417	S	NA	NA	NA	NA	NA	NA	41.412
Histone-lysine N-methyltransferase 2D	KMT2D	O14686	4359	O14686;O14686-3	4359;4362	S	-1.34018	-2.29661	-0.926945	0.999999	0.999702	1	84.919
Integrin beta-1-binding protein 1	ITGB1BP1	O14713-2	41	O14713-2;O14713	41;41	S	-0.638761	-0.627365	-0.903711	0.784599	0.958497	0.911317	118.42
RANBP2-like and GRIP domain-containing protein 8;RANBP2-like and GRIP domain-containing protein 5/6	RGPD8;RGPD5	Q99666	1534	O14715;Q99666	1534;1534	S	-2.66151	-3.13568	-2.07423	1	1	1	107.29
RANBP2-like and GRIP domain-containing protein 8;RANBP2-like and GRIP domain-containing protein 5/6	RGPD8;RGPD5	Q99666	1287	O14715;Q99666	1287;1287	S	0.539103	-1.57969	-2.23836	0.976929	0.970187	0.991679	157.48
RANBP2-like and GRIP domain-containing protein 8;RANBP2-like and GRIP domain-containing protein 5/6	RGPD8;RGPD5	Q99666	1294	O14715;Q99666	1294;1294	S	NA	NA	NA	NA	NA	NA	75.666
RANBP2-like and GRIP domain-containing protein 8;RANBP2-like and GRIP domain-containing protein 5/6	RGPD8;RGPD5	Q99666	788	O14715;Q99666;Q99666-2	788;788;788	S	4.51802	4.37735	4.19691	0.992766	0.963889	0.986636	153.6
RANBP2-like and GRIP domain-containing protein 8;RANBP2-like and GRIP domain-containing protein 5/6	RGPD8;RGPD5	Q99666	790	O14715;Q99666;Q99666-2	790;790;790	S	NA	NA	NA	NA	NA	0.75649	60.922
RANBP2-like and GRIP domain-containing protein 8;GRIP and coiled-coil domain-containing protein 2;RANBP2-like and GRIP domain-containing protein 5/6	RGPD8;GCC2;RGPD5	Q99666	1742	O14715;Q8IWJ2;Q99666	1742;1649;1742	S	-1.60419	-0.665484	-1.74649	1	1	0.999899	151.13
RANBP2-like and GRIP domain-containing protein 8;RANBP2-like and GRIP domain-containing protein 5/6	RGPD8;RGPD5	Q99666	792	O14715;Q99666;Q99666-2	792;792;792	S	NA	NA	NA	NA	NA	NA	31.982
RANBP2-like and GRIP domain-containing protein 8;RANBP2-like and GRIP domain-containing protein 5/6	RGPD8;RGPD5	Q99666	796	O14715;Q99666;Q99666-2	796;796;796	S	0.70769	0.839506	0.485915	0.975866	0.99412	0.988096	162.65
RANBP2-like and GRIP domain-containing protein 8;RANBP2-like and GRIP domain-containing protein 5/6	RGPD8;RGPD5	Q99666	21	O14715;Q99666;Q99666-2	21;21;21	S	2.49908	2.33337	1.92337	0.98885	0.983182	0.950286	174.25
Serine/threonine-protein kinase RIO3	RIOK3	O14730-2	112	O14730-2;O14730	112;112	S	NA	NA	-4.54343	NA	NA	0.982415	56.185
Dual specificity mitogen-activated protein kinase kinase 7	MAP2K7	O14733	378	O14733;O14733-4;O14733-2;O14733-3	378;385;421;394	S	NA	NA	NA	NA	NA	NA	60.133
Dual specificity mitogen-activated protein kinase kinase 7	MAP2K7	O14733	55	O14733;O14733-4;O14733-2;O14733-3	55;55;55;71	S	NA	NA	NA	NA	NA	NA	102.21
Dual specificity mitogen-activated protein kinase kinase 7	MAP2K7	O14733	57	O14733;O14733-4;O14733-2;O14733-3	57;57;57;73	S	NA	NA	NA	NA	NA	NA	57.419
Dual specificity mitogen-activated protein kinase kinase 7	MAP2K7	O14733	58	O14733;O14733-4;O14733-2;O14733-3	58;58;58;74	S	NA	NA	NA	NA	NA	NA	74.648
Dual specificity mitogen-activated protein kinase kinase 7	MAP2K7	O14733	60	O14733;O14733-4;O14733-2;O14733-3	60;60;60;76	S	NA	NA	NA	NA	NA	NA	117.81
Dual specificity mitogen-activated protein kinase kinase 7	MAP2K7	O14733	61	O14733;O14733-4;O14733-2;O14733-3	61;61;61;77	S	NA	NA	NA	NA	NA	NA	166.51
Dual specificity mitogen-activated protein kinase kinase 7	MAP2K7	O14733	86	O14733;O14733-4;O14733-2;O14733-3	86;86;86;102	S	NA	NA	NA	NA	NA	NA	48.72
Dual specificity mitogen-activated protein kinase kinase 7	MAP2K7	O14733	403	O14733;O14733-4;O14733-2;O14733-3	403;410;446;419	S	NA	NA	NA	0.378619	NA	NA	95.68
Programmed cell death protein 5	PDCD5	O14737	119	O14737	119	S	2.49777	2.19558	2.42717	1	1	1	122.78
Programmed cell death protein 5	PDCD5	O14737	57	O14737	57	S	NA	NA	NA	NA	NA	NA	51
Protein arginine N-methyltransferase 5;Protein arginine N-methyltransferase 5, N-terminally processed	PRMT5	O14744	69	O14744	69	S	NA	NA	NA	NA	NA	NA	33.49
Na(+)/H(+) exchange regulatory cofactor NHE-RF1	SLC9A3R1	O14745	280	O14745	280	S	5.29836	5.28405	5.47158	1	1	1	200.67
Na(+)/H(+) exchange regulatory cofactor NHE-RF1	SLC9A3R1	O14745	269	O14745	269	S	-1.95353	-2.55262	NA	1	0.999997	0.999893	130.36
Na(+)/H(+) exchange regulatory cofactor NHE-RF1	SLC9A3R1	O14745	162	O14745	162	S	NA	NA	NA	NA	NA	NA	60.074
Na(+)/H(+) exchange regulatory cofactor NHE-RF1	SLC9A3R1	O14745	46	O14745	46	S	NA	-3.28978	-3.22946	NA	1	1	36.027
Na(+)/H(+) exchange regulatory cofactor NHE-RF1	SLC9A3R1	O14745	290	O14745	290	S	2.79948	2.33021	2.47132	0.973493	0.788521	0.939535	281.76
Na(+)/H(+) exchange regulatory cofactor NHE-RF1	SLC9A3R1	O14745	291	O14745	291	S	NA	NA	NA	NA	NA	NA	150.16
Na(+)/H(+) exchange regulatory cofactor NHE-RF1	SLC9A3R1	O14745	294	O14745	294	S	NA	NA	NA	NA	NA	NA	143.5
Na(+)/H(+) exchange regulatory cofactor NHE-RF1	SLC9A3R1	O14745	186	O14745	186	S	NA	NA	NA	NA	NA	NA	44.32
Serine/threonine-protein kinase Chk1	CHEK1	O14757	389	O14757	389	S	NA	NA	NA	NA	NA	NA	124.21
Serine/threonine-protein kinase Chk1	CHEK1	O14757	296	O14757	296	S	NA	NA	NA	NA	NA	NA	158.04
Serine/threonine-protein kinase Chk1	CHEK1	O14757	301	O14757	301	S	-1.94835	NA	NA	0.988497	NA	NA	167.76
Serine/threonine-protein kinase Chk1	CHEK1	O14757	305	O14757	305	S	NA	NA	NA	NA	NA	NA	66.767
Serine/threonine-protein kinase Chk1	CHEK1	O14757	308	O14757	308	S	NA	NA	NA	NA	NA	NA	98.288
Serine/threonine-protein kinase Chk1	CHEK1	O14757	467	O14757	467	S	NA	NA	NA	NA	NA	NA	41.908
Serine/threonine-protein kinase Chk1	CHEK1	O14757	331	O14757	331	S	NA	-3.27557	NA	NA	0.577379	NA	188.45
Serine/threonine-protein kinase Chk1	CHEK1	O14757	333	O14757	333	S	NA	NA	NA	NA	NA	NA	119.8
Serine/threonine-protein kinase Chk1	CHEK1	O14757	280	O14757	280	S	1.41411	0.737059	NA	0.996743	0.999695	NA	111.61
Serine/threonine-protein kinase Chk1	CHEK1	O14757	286	O14757	286	S	NA	NA	-1.41191	NA	NA	0.765317	119.86
Serine/threonine-protein kinase Chk1	CHEK1	O14757	288	O14757	288	S	NA	NA	NA	NA	NA	NA	90.061
Serine/threonine-protein kinase Chk1	CHEK1	O14757	316	O14757	316	S	NA	NA	NA	NA	NA	NA	106.35
Serine/threonine-protein kinase Chk1	CHEK1	O14757	317	O14757	317	S	NA	NA	NA	NA	NA	NA	105.5
Transcription elongation regulator 1	TCERG1	O14776-2	617	O14776-2;O14776	617;638	S	NA	NA	NA	NA	NA	NA	61.303
Kinetochore protein NDC80 homolog	NDC80	O14777	55	O14777	55	S	NA	NA	NA	NA	NA	NA	31.58
Kinetochore protein NDC80 homolog	NDC80	O14777	69	O14777	69	S	NA	NA	NA	NA	NA	NA	46.963
Kinetochore protein NDC80 homolog	NDC80	O14777	77	O14777	77	S	NA	NA	NA	NA	NA	NA	175
Neuropilin-1	NRP1	O14786	921	O14786	921	S	NA	NA	NA	NA	NA	NA	90.548
Transportin-2;Transportin-1	TNPO2;TNPO1	Q92973-2	59	O14787-2;O14787;Q92973-2;Q92973	57;57;59;67	S	NA	NA	NA	NA	NA	NA	45.801
Transportin-2;Transportin-1	TNPO2;TNPO1	Q92973-2	66	O14787-2;O14787;Q92973-2;Q92973	64;64;66;74	S	NA	NA	NA	NA	NA	NA	30.711
Transportin-2;Transportin-1	TNPO2;TNPO1	Q92973-2	68	O14787-2;O14787;Q92973-2;Q92973	66;66;68;76	S	NA	NA	NA	NA	NA	NA	18.241
Protein unc-13 homolog B	UNC13B	O14795	254	O14795	254	S	-4.58543	NA	NA	0.999852	NA	NA	19.521
Protein unc-13 homolog B	UNC13B	O14795	367	O14795	367	S	NA	NA	NA	0.479307	NA	NA	98.196
Protein unc-13 homolog B	UNC13B	O14795	432	O14795	432	S	NA	NA	NA	NA	NA	NA	77.532
Protein unc-13 homolog B	UNC13B	O14795	176	O14795	176	S	NA	NA	NA	NA	NA	NA	100.61
Proteasome subunit alpha type-7;Proteasome subunit alpha type-7-like	PSMA7;PSMA8	O14818	11	O14818;Q8TAA3-2;Q8TAA3-5;Q8TAA3	11;13;13;13	S	NA	NA	NA	NA	NA	NA	57.123
Proteasome subunit alpha type-7;Proteasome subunit alpha type-7-like	PSMA7;PSMA8	O14818	201	O14818;O14818-2;Q8TAA3-2;Q8TAA3-5;Q8TAA3	201;131;165;203;209	S	NA	NA	NA	NA	NA	NA	116.41
Proteasome subunit alpha type-7	PSMA7	O14818	30	O14818	30	S	NA	NA	NA	NA	NA	NA	19.852
Secretory carrier-associated membrane protein 3	SCAMP3	O14828	32	O14828	32	S	1.11467	1.05995	-1.08961	1	1	1	146.64
Secretory carrier-associated membrane protein 3	SCAMP3	O14828	76	O14828;O14828-2	76;50	S	5.54554	5.41012	5.15911	0.999952	0.999444	0.997365	100.5
Secretory carrier-associated membrane protein 3	SCAMP3	O14828	85	O14828;O14828-2	85;59	S	NA	NA	NA	NA	NA	NA	84.679
5-oxoprolinase	OPLAH	O14841	419	O14841	419	S	NA	NA	NA	NA	NA	NA	60.938
Transcription regulator protein BACH1	BACH1	O14867	379	O14867	379	S	NA	NA	NA	NA	NA	NA	36.212
Transcription regulator protein BACH1	BACH1	O14867	388	O14867	388	S	NA	NA	NA	0.420848	0.384631	0.355452	133.06
Transcription regulator protein BACH1	BACH1	O14867	445	O14867	445	S	1.25082	0.0346794	-0.162401	0.999957	0.999905	0.999998	90.92
Transcription regulator protein BACH1	BACH1	O14867	196	O14867	196	S	NA	NA	NA	NA	NA	NA	50.028
[3-methyl-2-oxobutanoate dehydrogenase [lipoamide]] kinase, mitochondrial	BCKDK	O14874	31	O14874	31	S	2.1666	2.7502	2.00152	0.866522	0.860508	0.809384	201.84
Interferon regulatory factor 6	IRF6	O14896	47	O14896	47	S	NA	NA	NA	NA	NA	NA	202.04
Interferon regulatory factor 6	IRF6	O14896	424	O14896	424	S	NA	-3.08501	-2.60942	NA	0.5	0.5	75.521
Krueppel-like factor 11	KLF11	O14901	124	O14901	124	S	-2.98743	-2.89752	-2.73366	0.930923	0.953058	0.985793	58.706
Tax1-binding protein 3	TAX1BP3	O14907	61	O14907	61	S	NA	NA	NA	NA	NA	NA	111.57
PDZ domain-containing protein GIPC1	GIPC1	O14908	68	O14908	68	S	NA	NA	NA	NA	NA	NA	81.33
PDZ domain-containing protein GIPC1	GIPC1	O14908	225	O14908	225	S	NA	-2.26754	NA	NA	0.987585	NA	39.234
PDZ domain-containing protein GIPC1	GIPC1	O14908	232	O14908	232	S	0.586992	NA	NA	0.998704	NA	NA	56.126
PDZ domain-containing protein GIPC1	GIPC1	O14908	247	O14908	247	S	NA	NA	NA	NA	NA	NA	57.101
Protein lin-7 homolog C;Protein lin-7 homolog B;Protein lin-7 homolog A	LIN7C;LIN7B;LIN7A	Q9NUP9	115	Q9NUP9;Q9HAP6;O14910	115;115;130	S	-2.94993	NA	NA	0.99858	NA	NA	58.41
Inhibitor of nuclear factor kappa-B kinase subunit beta	IKBKB	O14920-2	670	O14920-2;O14920	670;672	S	NA	NA	NA	NA	NA	NA	74.146
Regulator of G-protein signaling 12	RGS12	O14924-4	850	O14924-4;O14924;O14924-2;O14924-3	850;850;192;202	S	0.95053	0.82476	0.573825	0.737979	0.653902	0.836512	101.73
Regulator of G-protein signaling 12	RGS12	O14924-4	106	O14924-4;O14924	106;106	S	NA	NA	NA	NA	0.844564	NA	43.206
Regulator of G-protein signaling 12	RGS12	O14924-4	107	O14924-4;O14924	107;107	S	NA	NA	NA	NA	0.844564	NA	52.245
Regulator of G-protein signaling 12	RGS12	O14924-4	172	O14924-4;O14924	172;172	S	NA	-2.49299	NA	NA	0.988572	NA	44.689
Histone acetyltransferase type B catalytic subunit	HAT1	O14929	301	O14929;O14929-2	301;216	S	NA	NA	NA	NA	NA	NA	48.842
Histone acetyltransferase type B catalytic subunit	HAT1	O14929	361	O14929;O14929-2	361;276	S	2.42815	0.916709	1.64426	0.999999	0.999999	1	22.521
Histone acetyltransferase type B catalytic subunit	HAT1	O14929	279	O14929;O14929-2	279;194	S	NA	NA	NA	NA	NA	NA	37.45
Peripheral plasma membrane protein CASK	CASK	O14936-6	51	O14936-6;O14936-2;O14936;O14936-3;O14936-4	51;51;51;51;51	S	-2.39317	-2.36592	NA	0.638377	0.620834	NA	75.612
Peripheral plasma membrane protein CASK	CASK	O14936-6	582	O14936-6;O14936-2;O14936	582;582;582	S	-2.30207	-1.36911	NA	0.637636	0.666109	NA	169.11
Peripheral plasma membrane protein CASK	CASK	O14936-3	569	O14936-3;O14936-4;O14936-5	569;575;190	S	NA	NA	NA	NA	NA	NA	85.609
Peripheral plasma membrane protein CASK	CASK	O14936-3	570	O14936-3;O14936-4;O14936-5	570;576;191	S	-1.80578	-2.17622	NA	0.762626	0.749643	0.495932	140.41
Peripheral plasma membrane protein CASK	CASK	O14936-3	571	O14936-3;O14936-4;O14936-5	571;577;192	S	3.62241	3.66126	NA	0.957658	0.805156	0.495932	147.14
Phospholipase D2	PLD2	O14939-2	877	O14939-2;O14939	877;888	S	NA	-3.97044	-4.16875	0.785845	0.970344	0.983232	105.96
Phospholipase D2	PLD2	O14939-2	134	O14939-2;O14939;O14939-3	134;134;134	S	-0.895508	-0.456593	-0.577808	0.999924	0.999996	0.997698	78.854
Phospholipase D2	PLD2	O14939-2	484	O14939-2;O14939	484;484	S	NA	NA	NA	NA	NA	NA	91.638
Phospholipase D2	PLD2	O14939-2	77	O14939-2;O14939;O14939-3	77;77;77	S	NA	3.66224	-2.11896	0.48077	0.623731	0.964169	138.56
Phospholipase D2	PLD2	O14939-2	79	O14939-2;O14939;O14939-3	79;79;79	S	4.35978	4.25053	4.55067	0.986251	0.968176	0.948133	145.67
Proepiregulin;Epiregulin	EREG	O14944	161	O14944	161	S	-0.957624	-1.03049	-1.13361	0.980957	0.863056	0.889841	86.656
Proepiregulin;Epiregulin	EREG	O14944	64	O14944	64	S	NA	NA	NA	NA	NA	NA	18.568
Myosin regulatory light chain 12A;Myosin regulatory light chain 12B;Myosin regulatory light polypeptide 9	MYL12A;MYL12B;MYL9	P19105	19	P19105;O14950;P24844	19;20;20	S	NA	NA	NA	0.499862	NA	NA	194.61
Hepatocyte growth factor-regulated tyrosine kinase substrate	HGS	O14964-2	48	O14964-2;O14964	48;48	S	NA	NA	NA	NA	NA	NA	59.338
Protein phosphatase 1 regulatory subunit 12A	PPP1R12A	O14974-2	299	O14974-2;O14974;O14974-3;O14974-4	299;299;299;299	S	NA	-0.730459	-0.702825	0.970627	0.996674	0.999147	169.2
Protein phosphatase 1 regulatory subunit 12A	PPP1R12A	O14974-2	521	O14974-2;O14974;O14974-3;O14974-4	521;521;521;521	S	NA	NA	NA	NA	NA	NA	47.206
Protein phosphatase 1 regulatory subunit 12A	PPP1R12A	O14974-2	422	O14974-2;O14974;O14974-3;O14974-4	422;422;422;422	S	0.685325	-0.248671	0.24206	0.997644	0.999616	0.999542	167.66
Protein phosphatase 1 regulatory subunit 12A	PPP1R12A	O14974-2	445	O14974-2;O14974;O14974-3;O14974-4	445;445;445;445	S	4.70466	3.97693	4.6534	0.996596	0.994695	0.994598	164.94
Protein phosphatase 1 regulatory subunit 12A	PPP1R12A	O14974-2	507	O14974-2;O14974;O14974-3;O14974-4	507;507;507;507	S	-0.0393448	-1.02006	1.49499	0.95664	0.993331	0.994265	202.01
Protein phosphatase 1 regulatory subunit 12A	PPP1R12A	O14974-2	509	O14974-2;O14974;O14974-3;O14974-4	509;509;509;509	S	NA	NA	NA	NA	NA	NA	74.202
Protein phosphatase 1 regulatory subunit 12A	PPP1R12A	O14974-2	478	O14974-2;O14974;O14974-3;O14974-4	478;478;478;478	S	NA	NA	NA	NA	NA	NA	21.739
Protein phosphatase 1 regulatory subunit 12A	PPP1R12A	O14974-2	479	O14974-2;O14974;O14974-3;O14974-4	479;479;479;479	S	-2.23978	NA	NA	0.943753	NA	NA	64.674
Protein phosphatase 1 regulatory subunit 12A	PPP1R12A	O14974-2	618	O14974-2;O14974;O14974-3	618;618;562	S	NA	NA	NA	NA	NA	NA	110.45
Protein phosphatase 1 regulatory subunit 12A	PPP1R12A	O14974-2	542	O14974-2;O14974;O14974-3;O14974-4	542;542;542;542	S	NA	NA	NA	NA	NA	NA	21.189
Protein phosphatase 1 regulatory subunit 12A	PPP1R12A	O14974-2	960	O14974-2;O14974;O14974-3;O14974-4	960;995;939;936	S	NA	NA	NA	NA	NA	NA	103.2
Protein phosphatase 1 regulatory subunit 12A	PPP1R12A	O14974-2	695	O14974-2;O14974;O14974-3;O14974-4	695;695;639;636	S	NA	NA	NA	0.499702	0.548962	NA	152.62
Protein phosphatase 1 regulatory subunit 12A	PPP1R12A	O14974-2	470	O14974-2;O14974;O14974-3;O14974-4	470;470;470;470	S	NA	NA	NA	NA	NA	NA	32.313
Protein phosphatase 1 regulatory subunit 12A	PPP1R12A	O14974-2	472	O14974-2;O14974;O14974-3;O14974-4	472;472;472;472	S	NA	NA	NA	NA	NA	NA	113.05
Protein phosphatase 1 regulatory subunit 12A	PPP1R12A	O14974-2	473	O14974-2;O14974;O14974-3;O14974-4	473;473;473;473	S	NA	NA	NA	NA	NA	NA	113.05
Protein phosphatase 1 regulatory subunit 12A	PPP1R12A	O14974-2	198	O14974-2;O14974;O14974-3;O14974-4	198;198;198;198	S	NA	NA	NA	NA	NA	NA	39.112
Protein phosphatase 1 regulatory subunit 12A	PPP1R12A	O14974-2	908	O14974-2;O14974;O14974-3;O14974-4	908;908;852;849	S	NA	NA	NA	NA	NA	NA	160.9
Protein phosphatase 1 regulatory subunit 12A	PPP1R12A	O14974-2	910	O14974-2;O14974;O14974-3;O14974-4	910;910;854;851	S	1.89573	1.48888	0.58807	0.997979	0.998762	0.965952	152.95
Protein phosphatase 1 regulatory subunit 12A	PPP1R12A	O14974-2	668	O14974-2;O14974;O14974-3;O14974-4	668;668;612;609	S	NA	NA	NA	NA	NA	NA	96.678
Protein phosphatase 1 regulatory subunit 12A	PPP1R12A	O14974-2	409	O14974-2;O14974;O14974-3;O14974-4	409;409;409;409	S	NA	NA	NA	0.269417	NA	NA	176.14
Protein phosphatase 1 regulatory subunit 12A	PPP1R12A	O14974-2	903	O14974-2;O14974;O14974-3;O14974-4	903;903;847;844	S	1.63395	0.630671	0.929333	0.999961	0.91102	0.997999	144.39
Cyclin-G-associated kinase	GAK	O14976	826	O14976	826	S	NA	NA	NA	NA	NA	NA	161.92
Cyclin-G-associated kinase	GAK	O14976	829	O14976	829	S	NA	NA	NA	NA	NA	NA	161.92
Cyclin-G-associated kinase	GAK	O14976	456	O14976	456	S	NA	NA	NA	NA	NA	NA	39.507
Cyclin-G-associated kinase	GAK	O14976	73	O14976	73	S	NA	NA	NA	NA	NA	NA	82.867
Cyclin-G-associated kinase	GAK	O14976	780	O14976	780	S	NA	NA	NA	NA	NA	NA	111.07
Zinc finger protein 263	ZNF263	O14978	178	O14978	178	S	-1.6973	-1.48627	-1.12203	1	1	1	86.585
Heterogeneous nuclear ribonucleoprotein D-like	HNRPDL	O14979-3	122	O14979-3;O14979-2;O14979	122;122;241	S	-1.45724	NA	-1.25674	0.996929	NA	0.846475	131.29
Exportin-1	XPO1	O14980	450	O14980	450	S	NA	NA	NA	NA	NA	NA	42.319
Exportin-1	XPO1	O14980	1031	O14980	1031	S	-1.61014	-2.52881	NA	0.971616	0.941253	NA	136.82
Exportin-1	XPO1	O14980	391	O14980	391	S	1.58284	0.815665	1.26009	0.998829	0.998262	0.998849	237.2
Exportin-1	XPO1	O14980	20	O14980	20	S	NA	NA	NA	NA	NA	NA	45.649
Exportin-1	XPO1	O14980	1055	O14980	1055	S	NA	NA	NA	NA	NA	NA	61.73
TATA-binding protein-associated factor 172	BTAF1	O14981	224	O14981	224	S	0.221317	0.307869	NA	0.999968	0.999897	NA	54.232
TATA-binding protein-associated factor 172	BTAF1	O14981	95	O14981	95	S	NA	NA	NA	NA	NA	NA	120.04
Rho guanine nucleotide exchange factor 10	ARHGEF10	O15013-7	174	O15013-7;O15013-4;O15013-5;O15013-6;O15013	174;198;173;198;198	S	NA	NA	NA	NA	NA	NA	46.822
Rho guanine nucleotide exchange factor 10	ARHGEF10	O15013-7	1220	O15013-7;O15013-4;O15013-5;O15013-6;O15013	1220;1254;1258;1282;1283	S	0.727526	1.74703	1.43837	0.748924	0.82549	0.627449	151.47
Rho guanine nucleotide exchange factor 10	ARHGEF10	O15013-7	1221	O15013-7;O15013-4;O15013-5;O15013-6;O15013	1221;1255;1259;1283;1284	S	3.47033	1.56747	3.54329	0.795655	0.75479	0.921803	188.52
Rho guanine nucleotide exchange factor 10	ARHGEF10	O15013-7	1222	O15013-7;O15013-4;O15013-5;O15013-6;O15013	1222;1256;1260;1284;1285	S	NA	-1.94566	NA	0.490366	0.675616	0.480798	151.54
Rho guanine nucleotide exchange factor 10	ARHGEF10	O15013-7	1224	O15013-7;O15013-4;O15013-5;O15013-6;O15013	1224;1258;1262;1286;1287	S	2.8194	2.31602	2.10385	0.919447	0.946854	0.971515	157.44
Rho guanine nucleotide exchange factor 10	ARHGEF10	O15013-7	1228	O15013-7;O15013-4;O15013-5;O15013-6;O15013	1228;1262;1266;1290;1291	S	-1.17281	NA	-0.305161	0.633158	NA	0.584252	151.83
Rho guanine nucleotide exchange factor 10	ARHGEF10	O15013-7	316	O15013-7;O15013-4;O15013-5;O15013-6;O15013	316;379;354;379;379	S	NA	1.62658	1.80606	0.999594	0.999442	0.999879	144.64
Zinc finger protein 609	ZNF609	O15014	804	O15014	804	S	1.42952	1.24058	1.18803	0.969798	0.917969	0.978893	99.94
Zinc finger protein 609	ZNF609	O15014	758	O15014	758	S	0.954763	1.65028	2.05341	1	1	1	117.36
Zinc finger protein 609	ZNF609	O15014	1055	O15014	1055	S	1.15288	1.18394	1.51046	0.999967	0.998431	0.999941	72.023
Zinc finger protein 609	ZNF609	O15014	743	O15014	743	S	NA	-3.34804	-3.33967	NA	0.912901	0.919749	167.83
Zinc finger protein 609	ZNF609	O15014	358	O15014	358	S	-1.35152	-1.3174	-1.20708	0.988159	0.988224	0.982799	131.47
Zinc finger protein 609	ZNF609	O15014	361	O15014	361	S	NA	NA	NA	NA	NA	NA	68.156
Zinc finger protein 609	ZNF609	O15014	560	O15014	560	S	-2.75224	-2.81957	-3.80554	0.999642	0.999971	0.999272	20.875
Zinc finger protein 609	ZNF609	O15014	413	O15014	413	S	1.98851	1.8335	0.506447	0.995944	0.998261	0.995371	139.92
Zinc finger protein 609	ZNF609	O15014	433	O15014	433	S	-1.82018	NA	NA	0.597975	NA	NA	90.645
Zinc finger protein 609	ZNF609	O15014	576	O15014	576	S	4.21643	3.25418	3.49885	0.995237	0.997724	0.999871	195.47
Zinc finger protein 609	ZNF609	O15014	578	O15014	578	S	2.06823	2.18686	1.81206	0.937761	0.951214	0.993006	114.89
Zinc finger protein 609	ZNF609	O15014	491	O15014	491	S	3.66502	3.34784	3.29327	1	1	1	151.31
Zinc finger protein 609	ZNF609	O15014	1313	O15014	1313	S	NA	NA	-2.70227	NA	0.755569	0.984118	127.11
Zinc finger protein 609	ZNF609	O15014	467	O15014	467	S	-0.634252	NA	NA	0.999795	NA	0.957461	149.28
Zinc finger protein 609	ZNF609	O15014	842	O15014	842	S	1.29297	0.918017	1.03665	0.998273	0.99958	0.99675	167.9
Zinc finger protein 609	ZNF609	O15014	846	O15014	846	S	0.573184	1.21294	-0.254465	0.999995	0.999903	0.999832	137.23
Zinc finger protein 609	ZNF609	O15014	849	O15014	849	S	1.32496	1.21294	0.8156	0.999992	0.999998	0.99996	167.9
Zinc finger protein 609	ZNF609	O15014	1285	O15014	1285	S	NA	NA	NA	NA	NA	NA	57.442
Spectrin beta chain, non-erythrocytic 2	SPTBN2	O15020-2	1255	O15020-2;O15020	1255;1255	S	NA	NA	-1.04846	1	NA	1	34.357
Spectrin beta chain, non-erythrocytic 2	SPTBN2	O15020-2	2171	O15020-2;O15020	2171;2171	S	NA	NA	-1.5281	NA	NA	0.999999	107.14
Microtubule-associated serine/threonine-protein kinase 4	MAST4	O15021-2	1666	O15021-2;O15021-3;O15021-1;O15021	1666;1671;1681;1863	S	NA	NA	NA	NA	NA	NA	8.6795
Microtubule-associated serine/threonine-protein kinase 4;Microtubule-associated serine/threonine-protein kinase 3;Ribosomal protein S6 kinase alpha-3;Ribosomal protein S6 kinase alpha-6;Microtubule-associated serine/threonine-protein kinase 2;Serine/threonine-protein kinase greatwall;Microtubule-associated serine/threonine-protein kinase 1	MAST4;MAST3;RPS6KA3;RPS6KA6;MAST2;MASTL;MAST1	Q6P0Q8	657	O15021-2;O15021-3;O15021-1;O15021;O60307;P51812;Q9UK32;Q6P0Q8;Q6P0Q8-2;Q96GX5-2;Q96GX5-3;Q96GX5;Q9Y2H9	521;526;536;718;512;215;220;657;587;178;178;178;519	S	NA	NA	NA	NA	NA	NA	37.918
Microtubule-associated serine/threonine-protein kinase 4;Microtubule-associated serine/threonine-protein kinase 2	MAST4;MAST2	Q6P0Q8	230	O15021-2;O15021-3;O15021-1;O15021;Q6P0Q8;Q6P0Q8-2	91;96;106;288;230;230	S	NA	NA	NA	NA	NA	NA	148.4
Microtubule-associated serine/threonine-protein kinase 4;Microtubule-associated serine/threonine-protein kinase 2;Microtubule-associated serine/threonine-protein kinase 1	MAST4;MAST2;MAST1	Q6P0Q8	1399	O15021-2;O15021-3;O15021-1;O15021;Q6P0Q8;Q6P0Q8-2;Q9Y2H9	1244;1249;1259;1441;1399;1209;1258	S	NA	NA	NA	NA	NA	NA	74.786
Microtubule-associated serine/threonine-protein kinase 4	MAST4	O15021-2	1176	O15021-2;O15021-3;O15021-1;O15021	1176;1181;1191;1373	S	NA	NA	NA	NA	NA	NA	31.105
Microtubule-associated serine/threonine-protein kinase 4	MAST4	O15021-2	2326	O15021-2;O15021-3;O15021-1;O15021	2326;2331;2341;2523	S	NA	NA	NA	NA	NA	NA	68.401
[truncated: 32,479 more rows]

## Sheet: Class1 sites (3D Dispase)
Protein names	Gene names	Protein	Position within "Protein"	Proteins	Positions within "Proteins"	Amino acid	3D_HCT116_Dispase_Rep1	3D_HCT116_Dispase_Rep2	3D_HCT116_Dispase_Rep3	Localization prob 3D_HCT116_Dispase_Rep1	Localization prob 3D_HCT116_Dispase_Rep2	Localization prob 3D_HCT116_Dispase_Rep3	Delta score
[truncated: 33,410 more rows]

[truncated: 1 more sheets: Class1 sites (3D Recovery)]
