# Supplementary material for: Improved phosphoproteomic analysis for phosphosignaling and active-kinome profiling in Matrigel-embedded spheroids and patient-derived organoids
Source: Sci Rep. 2018 Jul 30;8:11401. doi: 10.1038/s41598-018-29837-1 (PMC6065387; doi:10.1038/s41598-018-29837-1)
Supplement: Supplementary file 4 — Supplementary dataset3 [file 41598_2018_29837_MOESM4_ESM.xlsx]

## Sheet: Summary of contents in Table S3
Item name	Contents
Protein names	Names of proteins in UniprotKB associated with identified peptide.
Gene names	Names of genes associated with identified peptide.
Protein	Uniprot ID of the most compatible protein in UniprotKB for identified peptide.
Positions within "Protein"	Position of the identified phosphosite in the respective protein sequence within "Protein" column. The first amino acid in the sequence is 1.
Proteins	Uniprot IDs in a group of the compatible proteins in UniprotKB for identified peptide.
Positions within "Proteins"	Positions of the identified phosphosite in the respective protein sequences within "Proteins" column. The first amino acid in the sequence is 1.
Amino acid	Amino acid of the phosphorylation site. 'S' is serine, 'T' is threonine, and 'Y' is tyrosine.
Fold change Dispase/Recovery	Fold change of the intensity of each phosphosite between mean of 3D-culture HCT116 collected with Dispase (N=3) and Recovery Solution (N=3).
q value Dispase/Recovery	q value of each phosphosite between mean of 3D-culture HCT116 collected with Dispase (N=3) and Recovery Solution (N=3).
Mean Dispase	Mean of intensities of 3D-culture HCT116 collected with Dispase (N=3)
Mean Recovery	Mean of intensities of 3D-culture HCT116 collected with Recovery Solution (N=3)
Standard deviation Dispase	Standard deviation of intensities of 3D-culture HCT116 collected with Dispase (N=3)
Standard deviation Recovery	Standard deviation of intensities of 3D-culture HCT116 collected with Recovery Solution (N=3)
Localization prob 3D_HCT116_Dispase_Rep1	Localization probability of each identified phosphosite in 3D-cultured HCT116 collected with Dispase (Replicate1)
Localization prob 3D_HCT116_Dispase_Rep2	Localization probability of each identified phosphosite in 3D-cultured HCT116 collected with Dispase (Replicate2)
Localization prob 3D_HCT116_Dispase_Rep3	Localization probability of each identified phosphosite in 3D-cultured HCT116 collected with Dispase (Replicate3)
Localization prob 3D_HCT116_Recovery_Rep1	Localization probability of each identified phosphosite in 3D-cultured HCT116 collected with Recovery Solution (Replicate1)
Localization prob 3D_HCT116_Recovery_Rep2	Localization probability of each identified phosphosite in 3D-cultured HCT116 collected with Recovery Solution (Replicate2)
Localization prob 3D_HCT116_Recovery_Rep3	Localization probability of each identified phosphosite in 3D-cultured HCT116 collected with Recovery Solution (Replicate3)

## Sheet: Class1 sites (Dispase Up)
Protein names	Gene names	Protein	Position within "Protein"	Proteins	Positions within "Proteins"	Amino acid	Fold change Dispase/Recovery	q value Dispase/Recovery	Mean Dispase	Mean Recovery	Standard deviation Dispase	Standard deviation Recovery	Localization prob 3D_HCT116_Dispase_Rep1	Localization prob 3D_HCT116_Dispase_Rep2	Localization prob 3D_HCT116_Dispase_Rep3	Localization prob 3D_HCT116_Recovery_Rep1	Localization prob 3D_HCT116_Recovery_Rep2	Localization prob 3D_HCT116_Recovery_Rep3
Hepatocyte growth factor receptor	MET	P08581	966	P08581;P08581-2	966;984	S	6.81327	0.0386667	3.52692	-3.28635	0.338696	0.383409	1	1	1	1	1	1
Neuroblast differentiation-associated protein AHNAK	AHNAK	Q09666	5099	Q09666	5099	S	5.76138	0.0322626	3.35985	-2.40154	0.365098	0.958318	1	1	1	1	1	1
Nuclear protein localization protein 4 homolog	NPLOC4	Q8TAT6	187	Q8TAT6;Q8TAT6-2	187;187	S	5.70112	0.0267143	1.50849	-4.19263	0.509645	0.148376	1	1	1	1	1	1
Fatty acid synthase;[Acyl-carrier-protein] S-acetyltransferase;[Acyl-carrier-protein] S-malonyltransferase;3-oxoacyl-[acyl-carrier-protein] synthase;3-oxoacyl-[acyl-carrier-protein] reductase;3-hydroxyacyl-[acyl-carrier-protein] dehydratase;Enoyl-[acyl-carrier-protein] reductase;Oleoyl-[acyl-carrier-protein] hydrolase	FASN	P49327	1543	P49327	1543	S	5.59052	0.0387782	2.7843	-2.80622	0.747079	1.32521	0.975735	0.975588	0.975369	0.961651	0.944038	0.912375
28 kDa heat- and acid-stable phosphoprotein	PDAP1	Q13442	63	Q13442	63	S	5.41889	0.0336637	5.56865	0.149755	0.13643	0.768333	1	1	1	1	0.99998	0.927155
Histone deacetylase 1	HDAC1	Q13547	421	Q13547	421	S	5.36556	0.036	3.97633	-1.38923	0.427835	1.07193	1	1	1	0.987811	0.948498	1
Nuclear pore complex protein Nup153	NUP153	P49790	338	P49790	338	S	5.22353	0.0417201	3.34854	-1.87498	0.0206489	0.931948	0.999988	0.999999	0.99999	0.999633	0.998066	0.999448
Nuclear pore complex protein Nup153	NUP153	P49790	614	P49790	614	S	4.83767	0.0489111	5.35582	0.518151	0.0780299	0.989134	1	1	1	1	0.999978	0.999997
Fatty acid synthase;[Acyl-carrier-protein] S-acetyltransferase;[Acyl-carrier-protein] S-malonyltransferase;3-oxoacyl-[acyl-carrier-protein] synthase;3-oxoacyl-[acyl-carrier-protein] reductase;3-hydroxyacyl-[acyl-carrier-protein] dehydratase;Enoyl-[acyl-carrier-protein] reductase;Oleoyl-[acyl-carrier-protein] hydrolase	FASN	P49327	2215	P49327	2215	T	4.64166	0.029	1.75084	-2.89082	0.828173	0.945893	1	1	1	1	1	1
Coproporphyrinogen-III oxidase, mitochondrial	CPOX	P36551	112	P36551	112	S	4.42078	0	7.48026	3.05948	0.19385	0.182656	0.99966	0.999575	0.999864	0.995283	0.996887	0.999493
40S ribosomal protein S20	RPS20	P60866	9	P60866	9	T	4.38954	0.0498421	4.42677	0.0372267	1.00525	0.129779	0.999955	0.999976	0.999913	1	0.955793	0.968956
Nicotinamide phosphoribosyltransferase	NAMPT	P43490	472	P43490	472	S	4.28642	0.0285	5.31251	1.02609	0.257303	0.391944	1	0.999998	0.999997	0.99997	0.999905	0.999647
Transformation/transcription domain-associated protein	TRRAP	Q9Y4A5-2	2059	Q9Y4A5-2;Q9Y4A5	2059;2077	S	4.26405	0.0493095	5.18931	0.925262	0.0084732	0.893768	0.996632	0.999813	0.999725	0.99333	0.986458	0.992798
Epidermal growth factor receptor	EGFR	P00533	991	P00533	991	S	4.23299	0.0383597	2.81133	-1.42166	0.667483	1.04697	0.998994	0.999916	0.99963	0.999708	0.999513	0.974471
Protein polybromo-1	PBRM1	Q86U86-8	963	Q86U86-8;Q86U86;Q86U86-5;Q86U86-7;Q86U86-2;Q86U86-4;Q86U86-3;Q86U86-9	963;948;948;963;948;948;916;948	S	4.19322	0.03265	2.64677	-1.54645	0.593958	0.716954	0.999827	0.999994	0.99913	0.986712	0.99231	0.995343
Sodium bicarbonate cotransporter 3	SLC4A7	Q9Y6M7-2	26	Q9Y6M7;Q9Y6M7-2	26;26	S	4.10782	0.0333684	5.30055	1.19273	0.559537	0.932379	0.998804	0.993251	0.994299	0.991397	0.962513	0.96453
Exocyst complex component 4	EXOC4	Q96A65	226	Q96A65	226	S	4.01684	0.0424706	1.31687	-2.69997	1.09459	1.10033	0.999991	1	1	0.999995	0.999957	0.999999
Sperm-specific antigen 2	SSFA2	P28290	1131	P28290;P28290-3;P28290-2	1131;1131;978	S	3.96354	0.0332512	4.53777	0.574236	0.317574	0.736369	0.860469	0.816905	0.882363	0.884748	0.858406	0.77889
Putative ribosomal RNA methyltransferase NOP2	NOP2	P46087	58	P46087;P46087-2	58;58	S	3.88836	0.0498036	3.57884	-0.309522	0.0953503	0.836855	1	1	1	1	1	1
Lethal(2) giant larvae protein homolog 2	LLGL2	Q6P1M3	704	Q6P1M3;Q6P1M3-2	704;704	S	3.77329	0.0329697	-0.499231	-4.27252	0.463409	0.483173	0.999999	1	1	0.99893	0.998392	0.999756
Mitogen-activated protein kinase 1	MAPK1	P28482	185	P28482	185	T	3.76328	0.0293333	6.20954	2.44625	0.520729	0.531852	0.999891	0.999923	0.999994	0.999993	0.999872	0.999998
Lysine-specific demethylase PHF2	PHF2	O75151	705	O75151	705	S	3.76052	0.0333881	-0.694792	-4.45531	0.22263	0.278275	1	1	1	1	1	1
Alanyl-tRNA editing protein Aarsd1	AARSD1	Q9BTE6	174	Q9BTE6;Q9BTE6-2	174;287	S	3.72405	0.03	1.13013	-2.59392	0.108027	0.214043	1	1	1	1	0.999983	0.999969
Stromal interaction molecule 2	STIM2	Q9P246	346	Q9P246	346	S	3.67271	0.0298056	0.149625	-3.52309	0.477063	0.718062	0.999651	0.999058	0.999699	0.977674	0.995246	0.951253
RING finger protein 10	RNF10	Q8N5U6	128	Q8N5U6;Q8N5U6-2	128;128	S	3.67073	0.0399042	1.73903	-1.9317	0.12197	0.653058	0.999967	1	0.999983	0.999769	0.996512	0.999995
Mitogen-activated protein kinase 3	MAPK3	P27361-2	204	P27361-2;P27361-3;P27361	204;204;204	Y	3.65867	0.0289259	6.10931	2.45064	0.638023	0.63019	0.999175	0.999963	0.999869	0.998937	0.994851	0.997191
Serine/threonine-protein kinase ULK3	ULK3	Q6PHR2-3	219	Q6PHR2-3;Q6PHR2	219;219	S	3.65778	0.0497571	0.34827	-3.30951	0.0464013	0.766554	0.999913	0.999999	0.999881	0.999335	0.997613	0.995366
RelA-associated inhibitor	PPP1R13L	Q8WUF5	102	Q8WUF5	102	S	3.65026	0.0289711	4.17291	0.522649	0.637417	0.302393	0.999367	0.999223	0.999747	0.999933	0.995667	0.996233
RelA-associated inhibitor	PPP1R13L	Q8WUF5	183	Q8WUF5	183	S	3.62453	0.0452388	3.2129	-0.411629	0.508536	1.00395	1	1	1	1	1	1
Kelch domain-containing protein 4	KLHDC4	Q8TBB5-3	62	Q8TBB5-3;Q8TBB5	62;62	S	3.59605	0.0294369	2.59176	-1.00428	0.314737	0.0514168	1	1	1	0.999993	0.999984	0.999975
Drebrin	DBN1	Q16643	346	Q16643;Q16643-2	346;348	T	3.58547	0.0400124	4.09993	0.514465	0.945987	0.615528	0.999913	0.999962	0.999909	0.910341	0.75102	0.770041
Apoptotic chromatin condensation inducer in the nucleus	ACIN1	Q9UKV3	990	Q9UKV3;Q9UKV3-3;Q9UKV3-2	990;232;263	S	3.56555	0.0497459	0.340623	-3.22493	0.665764	1.10132	0.995217	0.995758	0.998803	0.995295	0.756644	0.953051
Pericentriolar material 1 protein	PCM1	Q15154	861	Q15154;Q15154-2	861;861	S	3.55065	0.0313514	2.2637	-1.28695	0.266248	0.580624	0.999068	0.999481	0.998242	0.997141	0.993292	0.998214
UV excision repair protein RAD23 homolog B	RAD23B	P54727	155	P54727	155	T	3.54163	0.0388693	3.96274	0.421111	0.46586	0.840907	1	1	1	0.999999	0.997018	0.999803
NGFI-A-binding protein 2	NAB2	Q15742	479	Q15742	479	S	3.5222	0.0312667	0.870393	-2.65181	0.210811	0.577201	1	1	1	1	1	1
Rho GTPase-activating protein 12	ARHGAP12	Q8IWW6-3	176	Q8IWW6-2;Q8IWW6-3;Q8IWW6	176;176;176	S	3.51294	0.0384982	2.06181	-1.45113	0.158664	0.607183	1	1	1	1	1	1
Ran-specific GTPase-activating protein	RANBP1	P43487	60	P43487	60	S	3.46647	0.0396667	4.38655	0.920078	0.0851605	0.595139	1	1	1	1	1	1
Mitogen-activated protein kinase 3	MAPK3	P27361-2	202	P27361-2;P27361-3;P27361	202;202;202	T	3.45273	0.0327907	5.23912	1.78639	0.599569	0.517089	0.999956	0.999992	0.999977	0.998229	0.999012	0.999004
Neuropathy target esterase	PNPLA6	Q8IY17-2	416	Q8IY17-2;Q8IY17-3;Q8IY17	416;455;455	T	3.44433	0.0490336	2.37153	-1.0728	0.354953	0.917545	0.817149	0.818051	0.817541	0.797347	0.780361	0.812915
Fos-related antigen 2	FOSL2	P15408	120	P15408;P15408-2	120;95	S	3.43738	0.0320635	1.54833	-1.88905	0.749988	0.617235	1	1	1	1	1	1
Eukaryotic translation initiation factor 2-alpha kinase 3	EIF2AK3	Q9NZJ5	715	Q9NZJ5	715	S	3.3967	0.0399203	1.2405	-2.1562	0.348942	0.768663	1	1	1	1	1	1
Mitogen-activated protein kinase 1	MAPK1	P28482	187	P28482	187	Y	3.38868	0.0316066	6.47797	3.08929	0.627424	0.445228	0.999793	0.999961	0.999906	0.999525	0.993348	0.99946
Putative nuclear envelope pore membrane protein POM 121B;Nuclear envelope pore membrane protein POM 121C;Nuclear envelope pore membrane protein POM 121	POM121B;POM121C;POM121	A8CG34	412	A6NF01;A8CG34;A8CG34-2;Q96HA1;Q96HA1-2;Q96HA1-3	19;412;170;435;170;170	S	3.36599	0.0388571	2.37572	-0.99027	0.417363	0.385764	0.928468	0.953392	0.967935	0.896199	0.952043	0.887587
Cellular nucleic acid-binding protein	CNBP	P62633-2	42	P62633-2;P62633	42;49	S	3.35592	0.0311111	1.36832	-1.9876	0.385062	0.594061	0.797726	0.987016	0.995188	0.789969	0.929199	0.934143
Phosphatidylinositide phosphatase SAC2	INPP5F	Q9Y2H2	123	Q9Y2H2;Q9Y2H2-3;Q9Y2H2-2	123;123;123	S	3.35068	0.0332227	1.88431	-1.46637	0.386213	0.724763	0.99838	0.998967	0.999515	0.999725	0.996412	0.991081
CTTNBP2 N-terminal-like protein	CTTNBP2NL	Q9P2B4	523	Q9P2B4	523	S	3.33373	0.0293099	2.86356	-0.470171	0.182191	0.500892	0.995357	0.998045	0.998361	0.963421	0.957003	0.957806
Chromodomain-helicase-DNA-binding protein 1	CHD1	O14646	471	O14646;O14646-2	471;471	S	3.27327	0.034	2.66428	-0.608998	0.354747	0.417938	0.99996	0.999972	0.997594	0.989654	0.835531	0.890412
Eukaryotic translation initiation factor 5	EIF5	P55010	10	P55010	10	S	3.26147	0.0417886	1.65441	-1.60706	0.12863	0.62417	0.999967	0.999952	0.999995	0.997807	0.999717	0.992073
High mobility group protein HMG-I/HMG-Y	HMGA1	P17096	44	P17096;P17096-3	44;44	S	3.21255	0.0314887	5.92366	2.71111	0.203611	0.483211	0.998923	0.999989	0.999999	1	0.99977	0.946518
Coiled-coil domain-containing protein 124	CCDC124	Q96CT7	141	Q96CT7	141	S	3.19033	0.0297374	2.7788	-0.411529	0.516773	0.564198	1	1	1	1	1	1
Alsin	ALS2	Q96Q42	510	Q96Q42;Q96Q42-3	510;510	T	3.17031	0.0286988	0.208284	-2.96203	0.345102	0.0426194	0.99897	0.98882	0.977965	0.991922	0.979039	0.989116
Neuroblast differentiation-associated protein AHNAK	AHNAK	Q09666	256	Q09666	256	S	3.15496	0.0398101	1.17295	-1.98201	0.0532576	0.510544	1	1	1	1	1	1
ATP-dependent RNA helicase DDX42	DDX42	Q86XP3	754	Q86XP3;Q86XP3-2	754;635	S	3.14587	0.0317811	6.08852	2.94265	0.43814	0.681421	0.966232	0.936246	0.924058	0.909763	0.934678	0.824519
Pre-mRNA-processing factor 40 homolog A	PRPF40A	O75400-3	920	O75400-3;O75400;O75400-2	920;938;911	S	3.14577	0.0276923	2.71077	-0.435002	0.433227	0.244325	0.999123	0.999994	0.999944	0.996315	0.983697	0.997996
Nicotinamide phosphoribosyltransferase	NAMPT	P43490	398	P43490	398	S	3.14161	0.035358	1.01427	-2.12734	0.406779	0.716939	1	1	1	1	1	1
Nucleoporin NUP188 homolog	NUP188	Q5SRE5-2	1606	Q5SRE5-2;Q5SRE5	1606;1717	S	3.12308	0.029	5.29455	2.17147	0.17122	0.189199	1	0.999998	0.999998	0.99994	0.999988	0.996099
E3 ubiquitin-protein ligase HUWE1	HUWE1	Q7Z6Z7-2	3736	Q7Z6Z7-2;Q7Z6Z7-3;Q7Z6Z7	3736;3743;3752	S	3.10783	0.0272	1.81471	-1.29312	0.344104	0.463189	0.986076	0.965998	0.851969	0.841092	0.766598	0.79659
Protein PRRC2A	PRRC2A	P48634	1004	P48634;P48634-2;P48634-3	1004;992;1004	S	3.07938	0.0428252	1.68672	-1.39266	0.2399	0.719959	0.999998	0.999997	0.999999	0.995093	0.998899	0.999937
RNA-binding protein 7	RBM7	Q9Y580	136	Q9Y580	136	S	3.07133	0.0171429	5.45919	2.38786	0.283207	0.20466	0.998183	0.994829	0.999137	0.982986	0.993543	0.97294
Dual specificity protein kinase CLK4	CLK4	Q9HAZ1	138	Q9HAZ1	138	S	3.06914	0.0319381	3.12993	0.0607904	0.533338	0.67765	1	1	1	1	0.999966	1
Unconventional myosin-IXb	MYO9B	Q13459	1405	Q13459;Q13459-2	1405;1405	S	3.03787	0.0266667	2.36902	-0.668849	0.236906	0.270643	0.994137	0.999019	0.999877	0.996475	0.997233	0.999087
ATP-dependent RNA helicase DDX42	DDX42	Q86XP3	751	Q86XP3;Q86XP3-2	751;632	S	3.02025	0.0413889	4.72332	1.70308	0.83824	0.587254	0.99227	0.93167	0.882172	0.906045	0.903404	0.82881
Nucleolar protein 56	NOP56	O00567	563	O00567	563	S	2.99093	0.0398885	4.60818	1.61725	0.578123	0.138099	1	1	1	1	0.999994	1
Zyxin	ZYX	Q15942	270	Q15942	270	T	2.97861	0.0337682	1.03142	-1.94719	0.556536	0.712679	0.999992	1	1	0.999678	0.999987	0.999997
Filamin-B	FLNB	O75369-2	2454	O75369-2;O75369;O75369-7;O75369-6;O75369-3	2454;2478;2298;2413;2437	S	2.96329	0.0335714	4.29355	1.33026	0.403583	0.510883	0.999999	0.999998	0.999995	0.865528	0.93086	1
Ras and Rab interactor 1	RIN1	Q13671-2	549	Q13671-2;Q13671	549;611	S	2.95693	0.049848	-0.378223	-3.33516	0.13739	0.671103	0.999089	0.999181	0.999843	0.996833	0.999384	0.998855
CD2-associated protein	CD2AP	Q9Y5K6	510	Q9Y5K6	510	S	2.94852	0.016	3.96582	1.0173	0.183181	0.265579	0.992494	0.995143	0.944907	0.871771	0.991066	0.998101
PHD finger protein 3	PHF3	Q92576-2	1045	Q92576-2;Q92576	1045;1133	S	2.93914	0.0302222	0.635706	-2.30344	0.336794	0.391768	1	1	1	1	1	1
Keratin, type I cytoskeletal 18	KRT18	P05783	42	P05783	42	S	2.91607	0.0418265	4.37769	1.46161	0.818514	0.737509	0.95952	0.946095	0.906397	0.816978	0.798725	0.83928
Mitochondrial inner membrane protein	IMMT	Q16891-3	103	Q16891-3;Q16891-2;Q16891	103;103;103	S	2.89497	0.0426798	-0.131873	-3.02685	0.621353	0.163114	0.998815	0.993221	0.996327	0.999214	0.9425	0.99344
Leucine-rich repeat-containing protein 16A	LRRC16A	Q5VZK9	880	Q5VZK9;Q5VZK9-2	880;880	S	2.8685	0.0319144	1.37165	-1.49685	0.219249	0.499025	1	0.999999	1	0.999987	0.999987	0.99998
Integrin alpha-3;Integrin alpha-3 heavy chain;Integrin alpha-3 light chain	ITGA3	P26006	1042	P26006	1042	S	2.82291	0.0291538	5.16813	2.34522	0.49113	0.329991	0.832441	0.983887	0.94765	0.988366	0.821565	0.945703
WD repeat-containing protein C2orf44	C2orf44	Q9H6R7	690	Q9H6R7;Q9H6R7-3	690;203	S	2.76697	0.0491864	4.45565	1.68868	0.245045	0.706821	0.99998	0.999621	0.999657	0.999844	0.999994	0.999554
Ribosomal RNA processing protein 1 homolog B	RRP1B	Q14684-2	688	Q14684-2;Q14684	688;706	S	2.75294	0.0375172	4.74153	1.98859	0.326663	0.3378	0.986277	0.997527	0.999749	0.98915	0.99708	0.94695
Keratinocyte-associated protein 3	KRTCAP3	Q53RY4	5	Q53RY4	5	S	2.74973	0.0390034	-0.536349	-3.28608	0.717103	0.54571	1	1	1	1	1	1
Protein LSM14 homolog A	LSM14A	Q8ND56-2	178	Q8ND56-2;Q8ND56	178;178	S	2.71513	0.0451268	2.84726	0.132135	0.308377	0.712224	0.998446	0.99919	0.999079	0.999734	0.99998	0.95773
Transcription intermediary factor 1-beta	TRIM28	Q13263	473	Q13263;Q13263-2	473;391	S	2.70254	0.0498295	4.26692	1.56438	0.858099	0.540179	1	1	1	1	1	1
Prelamin-A/C;Lamin-A/C	LMNA	P02545	19	P02545;P02545-2;P02545-3	19;19;19	T	2.69655	0.0297465	6.62688	3.93032	0.428947	0.405833	0.993157	0.996632	0.999988	0.984921	0.999693	0.999823
Ezrin	EZR	P15311	536	P15311	536	S	2.68973	0.0404142	2.33655	-0.353186	0.601088	0.25678	0.967416	0.962604	0.924992	0.9539	0.946151	0.839856
Patatin-like phospholipase domain-containing protein 2	PNPLA2	Q96AD5-2	104	Q96AD5-2;Q96AD5	104;428	S	2.66783	0.0415056	3.47515	0.807324	0.640496	0.726966	1	1	1	1	1	1
CTP synthase 1	CTPS1	P17812	574	P17812	574	S	2.6659	0.0394006	5.27653	2.61063	0.124336	0.498978	0.981527	0.98841	0.995545	0.913564	0.967249	0.971077
Unconventional myosin-Ic	MYO1C	O00159-3	324	O00159-3;O00159-2;O00159	324;308;343	S	2.65619	0.030989	-0.916338	-3.57253	0.255651	0.424491	0.999787	0.991417	0.9922	0.992612	0.951447	0.99671
Putative methyltransferase NSUN5;Putative methyltransferase NSUN5C	NSUN5;NSUN5P2	Q96P11-2	327	Q96P11-2;Q63ZY6;Q96P11;Q63ZY6-4;Q63ZY6-5	327;143;327;15;143	S	2.65387	0.0415633	3.58316	0.929281	0.4725	0.737163	0.982441	1	1	0.970065	0.942224	0.935226
SRSF protein kinase 2;SRSF protein kinase 2 N-terminal;SRSF protein kinase 2 C-terminal	SRPK2	P78362	497	P78362;P78362-2	497;508	S	2.63033	0.0193333	5.3852	2.75487	0.185374	0.206924	0.818422	0.815892	0.82538	0.813068	0.924295	0.922409
Centrosome-associated protein 350	CEP350	Q5VT06	878	Q5VT06	878	T	2.59003	0.0333276	0.452494	-2.13754	0.103618	0.405523	0.999999	1	1	1	1	1
Synaptosomal-associated protein 23	SNAP23	O00161	110	O00161	110	S	2.57893	0.0331292	3.40714	0.828208	0.203677	0.222606	0.999987	0.999952	0.999967	0.999075	0.990516	0.991469
MARCKS-related protein	MARCKSL1	P49006	148	P49006	148	T	2.56849	0.0398868	4.97575	2.40726	0.308894	0.618497	0.999998	1	0.999999	0.999984	1	1
Guanine nucleotide-binding protein G(I)/G(S)/G(O) subunit gamma-12	GNG12	Q9UBI6	26	Q9UBI6	26	S	2.56277	0.0291485	2.57521	0.0124422	0.359329	0.460731	1	1	1	1	1	1
Biorientation of chromosomes in cell division protein 1-like 1	BOD1L1	Q8NFC6	2932	Q8NFC6	2932	S	2.55493	0.0317277	0.291083	-2.26384	0.268646	0.499661	0.999929	0.999252	0.999881	0.995164	0.998871	0.99029
Cyclic AMP-dependent transcription factor ATF-2	ATF2	P15336	69	P15336	69	T	2.54863	0.0419116	4.12116	1.57253	0.218451	0.577434	0.997644	0.996435	0.997812	0.990895	0.986011	0.998586
Tight junction protein ZO-1	TJP1	Q07157	1366	Q07157;Q07157-2	1366;1286	S	2.54797	0.0416121	4.54957	2.0016	0.291468	0.650226	1	1	1	0.999923	1	1
Arf-GAP with SH3 domain, ANK repeat and PH domain-containing protein 1	ASAP1	Q9ULH1	1027	Q9ULH1;Q9ULH1-2	1027;1030	S	2.54779	0.0399365	0.884565	-1.66323	0.448645	0.356355	1	0.999996	1	0.999038	0.967411	0.999993
Folliculin	FLCN	Q8NFG4-3	62	Q8NFG4-3;Q8NFG4-2;Q8NFG4	62;62;62	S	2.53881	0.0427215	0.93652	-1.60229	0.276628	0.649663	1	1	1	1	1	0.999999
Microtubule-associated protein 4	MAP4	P27816	928	P27816;P27816-6;P27816-2;P27816-5;P27816-4	928;928;755;655;663	S	2.53571	0.0427115	6.42853	3.89283	0.222351	0.613796	0.994037	0.943875	0.989357	0.985872	0.983239	0.991872
RelA-associated inhibitor	PPP1R13L	Q8WUF5	113	Q8WUF5	113	S	2.53272	0.0428145	5.534	3.00128	0.279626	0.652297	0.999999	1	0.999999	0.995962	0.994258	0.996621
Shootin-1	KIAA1598	A0MZ66-5	407	A0MZ66-5;A0MZ66-6;A0MZ66;A0MZ66-3;A0MZ66-4;A0MZ66-7	407;437;467;467;467;55	S	2.52868	0.0317966	1.99512	-0.533557	0.26639	0.485774	1	0.999999	1	0.999949	0.997536	0.992025
Ankyrin repeat and KH domain-containing protein 1	ANKHD1	Q8IWZ3-4	2323	Q8IWZ3-4;Q8IWZ3	2323;2323	T	2.52733	0.0388725	1.07892	-1.44841	0.316152	0.60362	0.958908	0.959785	0.962416	0.790272	0.796855	0.781164
Mediator of RNA polymerase II transcription subunit 1	MED1	Q15648	1479	Q15648	1479	S	2.50055	0.0492681	4.25227	1.75172	0.215575	0.651459	0.99942	0.999162	0.999861	0.99071	0.997592	0.981232
Microtubule-associated protein 1S;MAP1S heavy chain;MAP1S light chain	MAP1S	Q66K74	321	Q66K74	321	S	2.49949	0.039549	1.16071	-1.33879	0.36156	0.643612	0.999999	1	1	0.999795	1	0.999999
Sperm-specific antigen 2	SSFA2	P28290	330	P28290;P28290-3;P28290-2	330;330;177	S	2.47884	0.0357424	1.33931	-1.13953	0.105349	0.413271	0.999995	0.999996	0.999989	1	0.999906	0.999985
Anoctamin-1	ANO1	Q5XXA6	196	Q5XXA6;Q5XXA6-3;Q5XXA6-2	196;168;80	S	2.47313	0.0387324	0.172777	-2.30036	0.219485	0.521076	1	1	1	1	1	1
Ribosomal RNA processing protein 1 homolog B	RRP1B	Q14684-2	714	Q14684-2;Q14684	714;732	S	2.46463	0.02992	6.66253	4.19789	0.158158	0.29415	0.98149	0.986318	0.97189	0.984014	0.974698	0.986882
Receptor tyrosine-protein kinase erbB-2	ERBB2	P04626-3	488	P04626-3;P04626-2;P04626-4;P04626	488;564;1159;1174	S	2.44572	0.0319773	-0.374622	-2.82035	0.0426063	0.281484	0.999991	0.999925	0.999976	0.999367	0.996667	0.998705
Protein TANC1	TANC1	Q9C0D5	465	Q9C0D5;Q9C0D5-2	465;359	S	2.43817	0.0413643	2.87145	0.433283	0.34911	0.653926	0.963225	0.980754	0.979835	0.959747	0.962571	0.952832
Arf-GAP domain and FG repeat-containing protein 1	AGFG1	P52594-2	167	P52594-2;P52594-3;P52594	167;167;167	S	2.41942	0.0317273	-0.729638	-3.14906	0.14554	0.356215	0.999779	0.998293	0.998941	0.997874	0.997531	0.998426
Pinin	PNN	Q9H307	66	Q9H307	66	S	2.41646	0.0418251	4.52577	2.10932	0.18467	0.534405	0.995916	0.99983	0.999755	0.999851	0.999907	0.998508
Protein FAM208B	FAM208B	Q5VWN6	675	Q5VWN6	675	S	2.40942	0.0429065	-1.58774	-3.99716	0.400637	0.690387	1	1	1	1	1	1
Ribosome biogenesis protein BOP1	BOP1	Q14137	106	Q14137	106	T	2.39771	0.0321005	1.97913	-0.418576	0.509575	0.500812	0.908876	0.92249	0.972697	0.777854	0.765148	0.773438
Beta-2-syntrophin	SNTB2	Q13425	395	Q13425	395	S	2.38517	0.049506	1.85828	-0.52689	0.324721	0.691764	0.99998	0.999972	0.999983	0.999987	0.997032	0.999991
DmX-like protein 1	DMXL1	Q9Y485	1896	Q9Y485	1896	S	2.36731	0.04181	1.31527	-1.05204	0.578527	0.230784	0.998824	0.999287	0.999927	0.998783	0.96484	0.99305
Regulator of telomere elongation helicase 1	RTEL1	Q9NZ71-5	24	Q9NZ71-5;Q9NZ71-9;Q9NZ71-8;Q9NZ71-4;Q9NZ71;Q9NZ71-7;Q9NZ71-6;Q9NZ71-2	24;556;779;779;779;803;779;779	S	2.36717	0.0373529	1.18108	-1.1861	0.364708	0.579517	0.999094	0.999125	0.998373	0.999883	0.960769	0.97126
Cyclin-dependent kinase 11B;Cyclin-dependent kinase 11A	CDK11B;CDK11A	P21127-6	656	P21127-6;P21127-9;P21127-8;P21127-3;P21127-2;P21127;P21127-10;P21127-5;P21127-4;Q9UQ88-8;P21127-12;Q9UQ88-4;Q9UQ88-3;Q9UQ88-2;Q9UQ88;Q9UQ88-5	656;666;690;699;700;713;483;444;379;85;357;688;697;698;701;315	S	2.34724	0.0459773	2.02987	-0.317374	0.646986	0.30573	1	1	1	1	1	1
Rho guanine nucleotide exchange factor 1	ARHGEF1	Q92888-2	662	Q92888-2;Q92888;Q92888-3	662;695;710	T	2.34619	0.0390316	1.30889	-1.0373	0.214964	0.501419	0.99913	0.999467	0.998817	0.999518	0.998982	0.99804
Unconventional myosin-IXb	MYO9B	Q13459	1346	Q13459;Q13459-2	1346;1346	T	2.34449	0.0314413	4.00261	1.65812	0.449962	0.490917	0.998399	0.99996	0.998873	0.99735	0.987586	0.997957
Zinc finger protein 148	ZNF148	Q9UQR1	412	Q9UQR1	412	S	2.34335	0.0397333	3.89653	1.55318	0.621639	0.393478	0.998719	0.998318	0.998313	0.994883	0.991605	0.964103
E3 ubiquitin-protein ligase NEDD4-like	NEDD4L	Q96PU5-6	421	Q96PU5-4;Q96PU5-7;Q96PU5;Q96PU5-6;Q96PU5-5;Q96PU5-8;Q96PU5-2	328;441;449;421;429;469;385	S	2.33058	0.0320299	1.32774	-1.00283	0.395207	0.462716	0.994359	0.945767	0.984612	0.979579	0.933925	0.992502
CD2 antigen cytoplasmic tail-binding protein 2	CD2BP2	O95400	195	O95400	195	S	2.31794	0.041404	4.24018	1.92224	0.568771	0.660453	0.918485	0.956543	0.935294	0.960381	0.975687	0.974263
Probable RNA polymerase II nuclear localization protein SLC7A6OS	SLC7A6OS	Q96CW6	16	Q96CW6	16	S	2.29034	0.0331193	1.7564	-0.533934	0.222715	0.461445	1	1	1	1	1	1
Serine/threonine-protein kinase PRP4 homolog	PRPF4B	Q13523	294	Q13523	294	S	2.28285	0.0468533	4.90457	2.62172	0.528341	0.697068	1	1	1	1	1	1
Transcription initiation factor TFIID subunit 4	TAF4	O00268	543	O00268	543	S	2.26803	0.0318678	1.72721	-0.540817	0.167651	0.347054	0.999987	0.999993	1	0.999295	0.999645	0.999468
Vesicle-associated membrane protein 3;Vesicle-associated membrane protein 2;Vesicle-associated membrane protein 1	VAMP3;VAMP2;VAMP1	Q15836	44	Q15836;P63027;P23763-2;P23763-3;P23763	44;61;63;63;63	S	2.25916	0.0411813	1.04412	-1.21504	0.247183	0.561592	1	1	1	1	0.999618	0.999977
Polyhomeotic-like protein 2	PHC2	Q8IXK0-5	752	Q8IXK0-5;Q8IXK0-4;Q8IXK0;Q8IXK0-3;Q8IXK0-2	752;722;751;166;216	S	2.25391	0.024	2.53297	0.279061	0.189911	0.12855	0.999069	0.997968	0.99862	0.999024	0.999444	0.957231
DNA topoisomerase 2-alpha	TOP2A	P11388	1106	P11388;P11388-2;P11388-3;P11388-4	1106;1132;1142;1187	S	2.24948	0.0452315	1.6306	-0.618887	0.590867	0.321705	1	0.99542	1	0.994912	0.999412	0.958588
Nck-associated protein 5-like	NCKAP5L	Q9HCH0-3	763	Q9HCH0-3;Q9HCH0;Q9HCH0-2	763;763;763	S	2.2494	0.0495414	0.795213	-1.45419	0.249143	0.625638	1	1	1	1	1	1
Nuclear pore complex protein Nup153	NUP153	P49790	334	P49790	334	S	2.2481	0.0319494	3.82322	1.57512	0.238222	0.361992	0.988995	0.9931	0.98235	0.986709	0.944395	0.949417
ESF1 homolog	ESF1	Q9H501	198	Q9H501	198	S	2.23363	0.0271746	5.796	3.56237	0.150659	0.288722	1	1	1	1	1	0.999999
Serine/threonine-protein kinase TAO1	TAOK1	Q7L7X3	445	Q7L7X3;Q7L7X3-2	445;271	S	2.21786	0.0249333	2.99307	0.775209	0.137675	0.271754	0.999968	0.999977	0.999854	0.999977	0.999699	0.998598
Condensin complex subunit 2	NCAPH	Q15003	87	Q15003	87	S	2.2106	0.0351815	2.24866	0.0380634	0.152579	0.4184	0.983501	0.941669	0.981064	0.951504	0.996757	0.989305
Coiled-coil domain-containing protein 94	CCDC94	Q9BW85	179	Q9BW85	179	S	2.20786	0.0412577	2.00602	-0.20184	0.378211	0.618554	1	1	1	1	1	1
Stathmin	STMN1	P16949	25	P16949;P16949-2	25;25	S	2.20336	0.0293846	9.41443	7.21107	0.249663	0.261242	1	1	1	1	1	1
THO complex subunit 4	ALYREF	Q86V81	239	Q86V81	239	S	2.19051	0.0315588	1.14778	-1.04273	0.43233	0.308033	1	1	1	1	1	1
Sphingomyelin phosphodiesterase 4	SMPD4	Q9NXE4-3	38	Q9NXE4-3;Q9NXE4-2;Q9NXE4;Q9NXE4-4	38;130;130;130	S	2.18732	0.0492909	3.58095	1.39363	0.124291	0.50699	1	1	1	0.999895	0.999958	0.994171
Protein phosphatase 1 regulatory subunit 12A	PPP1R12A	O14974-2	910	O14974-2;O14974;O14974-3;O14974-4	910;910;854;851	S	2.18008	0.0390071	5.07022	2.89014	0.35544	0.0721811	0.99999	0.993032	0.997764	0.992341	0.999615	0.993884
LisH domain and HEAT repeat-containing protein KIAA1468	KIAA1468	Q9P260	180	Q9P260;Q9P260-2	180;180	S	2.1736	0.0296	3.45339	1.27979	0.0926024	0.288742	0.999809	0.999897	0.999984	0.999802	0.995877	0.999946
Transcriptional enhancer factor TEF-5	TEAD3	Q99594	148	Q99594	148	S	2.16068	0.0262456	3.19793	1.03725	0.217189	0.317278	0.997776	0.999992	0.999996	0.998357	0.998486	0.999611
Oxysterol-binding protein-related protein 3	OSBPL3	Q9H4L5	251	Q9H4L5;Q9H4L5-5;Q9H4L5-3;Q9H4L5-7	251;251;251;251	S	2.15355	0.0416757	1.03224	-1.12131	0.265286	0.546718	0.999799	0.999905	0.999955	0.999385	0.999975	0.999924
Serine/arginine repetitive matrix protein 1	SRRM1	Q8IYB3	626	Q8IYB3;Q8IYB3-2	626;624	S	2.15113	0.0429294	1.32999	-0.821145	0.520958	0.192488	1	1	1	1	0.999842	1
Zinc finger protein with KRAB and SCAN domains 1	ZKSCAN1	P17029	359	P17029	359	S	2.12234	0.0316271	1.30209	-0.820245	0.218861	0.364902	0.970876	0.995632	0.974003	0.987253	0.997269	0.984449
cAMP-dependent protein kinase type II-alpha regulatory subunit	PRKAR2A	P13861	54	P13861	54	T	2.10939	0.0417112	-0.992068	-3.10145	0.566304	0.322623	0.999993	0.999901	0.999995	0.999006	0.999998	0.99976
Serine/arginine repetitive matrix protein 2	SRRM2	Q9UQ35	2289	Q9UQ35	2289	T	2.10434	0.0499036	5.63157	3.52723	0.564099	0.654821	0.977495	0.994476	0.991039	0.950696	0.811129	0.987676
Vinexin	SORBS3	O60504	606	O60504;O60504-2	606;264	S	2.07793	0.0266667	3.2105	1.13257	0.196439	0.123398	0.991268	0.997658	0.987086	0.952417	0.966501	0.954602
E3 ubiquitin-protein ligase HUWE1	HUWE1	Q7Z6Z7-2	3646	Q7Z6Z7-2;Q7Z6Z7-3;Q7Z6Z7	3646;3653;3662	S	2.05002	0.0315646	2.19374	0.143722	0.232979	0.194624	0.985293	0.999688	0.999879	0.926077	0.995498	0.960581
7-dehydrocholesterol reductase	DHCR7	Q9UBM7	14	Q9UBM7	14	S	2.04036	0.0419022	2.39239	0.352031	0.571972	0.468667	1	1	1	1	0.994444	1
Inactive rhomboid protein 2	RHBDF2	Q6PJF5-2	84	Q6PJF5-2;Q6PJF5	84;113	S	2.03517	0.0410789	2.29725	0.262077	0.469085	0.52801	0.999988	0.998029	0.999922	0.999914	0.999187	0.998339
Heterogeneous nuclear ribonucleoprotein U	HNRNPU	Q00839-2	26	Q00839-2;Q00839	26;26	S	2.03358	0.0349	6.39299	4.35941	0.478375	0.447476	1	1	1	1	1	1
Signal-induced proliferation-associated 1-like protein 1	SIPA1L1	O43166-2	288	O43166-2;O43166	288;288	S	2.03204	0.0497331	2.06667	0.0346254	0.625073	0.341354	0.999967	0.999424	0.993862	0.999027	0.995696	0.99689
U2 small nuclear ribonucleoprotein auxiliary factor 35 kDa subunit-related protein 2	ZRSR2	Q15696	349	Q15696	349	S	2.02902	0.0388951	2.26819	0.239173	0.188571	0.435698	0.999991	0.999997	0.999999	0.999963	0.998346	0.999459
Neuron navigator 1	NAV1	Q8NEY1-2	1000	Q8NEY1-3;Q8NEY1;Q8NEY1-5;Q8NEY1-2;Q8NEY1-6	1000;1000;609;1000;1000	S	2.02887	0.0308777	2.45172	0.422851	0.368879	0.20895	0.966178	0.951593	0.963216	0.94528	0.975658	0.825612
Cyclic AMP-dependent transcription factor ATF-2	ATF2	P15336	71	P15336	71	T	2.02754	0.0491368	4.4635	2.43596	0.0720242	0.440695	0.87596	0.931819	0.806606	0.900636	0.827917	0.866638
GC-rich sequence DNA-binding factor 2	GCFC2	P16383	180	P16383	180	S	2.02645	0.0398541	0.855401	-1.17105	0.411185	0.110365	1	1	1	1	1	1
Calmodulin-regulated spectrin-associated protein 2	CAMSAP2	Q08AD1-2	992	Q08AD1-2;Q08AD1-3;Q08AD1	992;1008;1019	S	2.02313	0.0301714	2.83364	0.810506	0.139623	0.269358	0.99951	0.998819	0.987257	0.906045	0.977548	0.951955
Peptidyl-prolyl cis-trans isomerase FKBP8	FKBP8	Q14318	296	Q14318;Q14318-2	296;297	S	2.01973	0.0314286	1.48741	-0.532325	0.310791	0.188382	0.999643	0.999465	0.999643	0.998061	0.999332	0.988382
TBC1 domain family member 9B	TBC1D9B	Q66K14-2	275	Q66K14-2;Q66K14	275;275	S	2.01195	0.0412742	3.31936	1.30741	0.499952	0.541874	1	1	1	1	1	1
A-kinase anchor protein 11	AKAP11	Q9UKA4	1485	Q9UKA4	1485	T	2.01092	0.0268657	1.26107	-0.749855	0.270079	0.321556	0.999665	0.999963	0.999958	0.999624	0.999758	0.998134
PDZ and LIM domain protein 7	PDLIM7	Q9NR12	251	Q9NR12;Q9NR12-2	251;217	T	1.99126	0.0303226	1.27932	-0.711936	0.351522	0.277423	0.994867	0.993566	0.998974	0.992901	0.97478	0.987295
PHD finger protein 20	PHF20	Q9BVI0	519	Q9BVI0	519	S	1.9645	0.0397851	-0.287927	-2.25243	0.452529	0.19284	0.998552	0.99687	0.996509	0.807754	0.979322	0.897606
Epidermal growth factor receptor;Receptor tyrosine-protein kinase erbB-2;Receptor tyrosine-protein kinase erbB-4;ERBB4 intracellular domain	EGFR;ERBB2;ERBB4	P04626-3	47	P00533;P04626-3;P04626-2;P04626-4;P04626;Q15303-4;Q15303-3;Q15303-2;Q15303	725;47;123;718;733;721;731;721;731	T	1.96247	0.0411517	-1.5139	-3.47636	0.39282	0.562748	0.999984	0.999915	0.999939	0.999765	0.999444	0.999523
Mediator of DNA damage checkpoint protein 1	MDC1	Q14676	485	Q14676;Q14676-2;Q14676-3;Q14676-4	485;485;485;485	S	1.95927	0.0285405	4.01113	2.05186	0.222348	0.317737	1	1	1	1	0.999999	1
Zinc finger MYM-type protein 4	ZMYM4	Q5VZL5-2	1453	Q5VZL5-2;Q5VZL5-4;Q5VZL5;Q5VZL5-3	1453;1510;1542;1218	S	1.95839	0.0494507	1.45715	-0.501237	0.600646	0.526136	0.993333	1	0.989459	0.979783	1	0.842013
Serine/arginine repetitive matrix protein 2	SRRM2	Q9UQ35	1383	Q9UQ35;Q9UQ35-2	1383;1383	S	1.95083	0.0395052	1.19193	-0.758893	0.357739	0.503794	0.987915	0.998949	0.996827	0.971754	0.854727	0.922869
Oxysterol-binding protein-related protein 3	OSBPL3	Q9H4L5	425	Q9H4L5;Q9H4L5-5;Q9H4L5-2;Q9H4L5-6	425;425;394;394	S	1.94642	0.0315873	0.154108	-1.79231	0.373385	0.305432	1	1	1	1	1	1
FH1/FH2 domain-containing protein 1	FHOD1	Q9Y613	498	Q9Y613	498	S	1.94568	0.0284663	3.19984	1.25416	0.347118	0.179822	0.999959	1	1	0.999931	0.999927	0.999999
E3 ubiquitin-protein ligase UBR4	UBR4	Q5T4S7-3	2871	Q5T4S7-3;Q5T4S7-4;Q5T4S7;Q5T4S7-2	2871;2888;2895;2895	S	1.94213	0.0492343	2.31595	0.373825	0.541324	0.61111	0.981181	0.996131	0.990246	0.978733	0.980428	0.919994
		Q8IYS2-2	646	Q8IYS2-2	646	S	1.94189	0.0410729	-0.495997	-2.43789	0.431773	0.553156	0.891788	0.916401	0.754693	0.812593	0.863378	0.957933
Probable E3 ubiquitin-protein ligase MYCBP2	MYCBP2	O75592-2	3467	O75592-2;O75592	3467;3467	S	1.93776	0.0287692	2.17651	0.238758	0.229462	0.28614	1	1	1	1	1	0.999969
Lamin-B2	LMNB2	Q03252	14	Q03252	14	T	1.92332	0.0306571	6.44135	4.51803	0.106108	0.278458	1	1	1	0.999992	1	0.999922
Neuroblast differentiation-associated protein AHNAK	AHNAK	Q09666	4986	Q09666	4986	S	1.90994	0.03056	4.7487	2.83876	0.171046	0.22604	1	1	1	1	1	1
Leucine-rich repeat-containing protein 16A	LRRC16A	Q5VZK9	1288	Q5VZK9;Q5VZK9-2	1288;1243	S	1.90197	0.0386377	3.80555	1.90357	0.440363	0.46218	0.996811	0.999836	0.995887	0.990183	0.946878	0.974534
Uridine 5'-monophosphate synthase;Orotate phosphoribosyltransferase;Orotidine 5'-phosphate decarboxylase	UMPS	P11172-2	36	P11172-2;P11172	36;214	S	1.89941	0.0468661	1.6569	-0.242507	0.508799	0.564429	0.940298	0.953798	0.984674	0.863935	0.833956	0.849077
Forkhead box protein O3	FOXO3	O43524	413	O43524	413	S	1.89846	0.0380857	0.761176	-1.13729	0.402989	0.174344	0.998004	0.997742	0.997767	0.989286	0.99746	0.985148
Oxysterol-binding protein-related protein 11	OSBPL11	Q9BXB4	172	Q9BXB4	172	S	1.88278	0.0490825	2.95612	1.07334	0.53412	0.556949	0.990954	0.992821	0.999391	0.982811	0.988647	0.990748
Serine/arginine repetitive matrix protein 2	SRRM2	Q9UQ35	778	Q9UQ35;Q9UQ35-2	778;778	S	1.88199	0.0350968	4.5159	2.63391	0.0824484	0.171406	1	1	1	0.999999	1	0.999999
Oxysterol-binding protein-related protein 10	OSBPL10	Q9BXB5	209	Q9BXB5	209	S	1.87669	0.0308571	3.10749	1.2308	0.319766	0.33489	1	1	1	1	1	1
Anamorsin	CIAPIN1	Q6FI81-3	123	Q6FI81-3;Q6FI81	123;136	T	1.86909	0.0413894	0.956091	-0.912999	0.417035	0.153769	1	1	1	0.999147	1	0.99998
Tumor suppressor p53-binding protein 1	TP53BP1	Q12888	1638	Q12888;Q12888-2	1638;1643	T	1.8678	0.0334259	1.055	-0.812797	0.156621	0.356534	0.963257	0.995065	0.999451	0.99022	0.797692	0.996765
Xenotropic and polytropic retrovirus receptor 1	XPR1	Q9UBH6-2	601	Q9UBH6-2;Q9UBH6	601;666	S	1.86164	0.0398629	0.318171	-1.54347	0.0420238	0.309368	0.998906	0.99821	0.999585	0.959755	0.802116	0.990495
Polymerase delta-interacting protein 2	POLDIP2	Q9Y2S7	292	Q9Y2S7	292	T	1.84741	0.0313386	-1.0459	-2.89331	0.353688	0.304137	0.985265	0.976891	0.987318	0.95045	0.953611	0.980112
Keratin, type I cytoskeletal 18	KRT18	P05783	323	P05783;CON__H-INV:HIT000015463	323;223	S	1.84663	0.0357323	0.463621	-1.38301	0.126138	0.352337	1	1	1	0.999997	0.999998	0.999999
Polymerase delta-interacting protein 3	POLDIP3	Q9BY77	383	Q9BY77;Q9BY77-2	383;354	S	1.8455	0.0423667	3.06569	1.22019	0.391363	0.0967957	0.976235	0.982673	0.979634	0.96891	0.952903	0.911644
Cell division cycle protein 23 homolog	CDC23	Q9UJX2-3	444	Q9UJX2-3;Q9UJX2	444;562	T	1.8452	0.0410774	1.98391	0.138713	0.506098	0.41412	0.998619	0.999671	0.995959	0.938892	0.969397	0.957307
BAH and coiled-coil domain-containing protein 1	BAHCC1	Q9P281	1687	Q9P281	1687	S	1.8252	0.0465381	-1.7987	-3.6239	0.408047	0.558119	0.99674	0.998759	0.993236	0.98143	0.988823	0.952027
Mediator of RNA polymerase II transcription subunit 24	MED24	O75448-2	860	O75448-2;O75448	860;873	S	1.80883	0.0218182	2.7147	0.905868	0.122013	0.162431	0.975932	0.960134	0.970209	0.973484	0.961604	0.910839
Ribosomal RNA-processing protein 8	RRP8	O43159	104	O43159	104	S	1.80727	0.0408105	-0.511201	-2.31847	0.263179	0.455723	1	1	1	1	1	1
Uncharacterized protein KIAA1671	KIAA1671	Q9BY89	1488	Q9BY89	1488	S	1.79277	0.0342857	3.99722	2.20445	0.145093	0.15209	0.999998	1	0.999999	0.999978	0.999996	0.999982
Uncharacterized protein KIAA0930	KIAA0930	Q6ICG6-3	255	Q6ICG6-3;Q6ICG6;Q6ICG6-2	255;289;294	S	1.78693	0.0462922	2.76542	0.978488	0.332142	0.531959	0.953857	0.987027	0.897592	0.997495	0.921413	0.831901
Zinc finger protein 638	ZNF638	Q14966-3	383	Q14966-3;Q14966;Q14966-4;Q14966-2	383;383;383;383	S	1.773	0.0350462	-0.256027	-2.02903	0.430492	0.283372	1	1	1	0.997969	0.999973	1
Matrin-3	MATR3	P43243	188	P43243	188	S	1.76608	0.0418355	6.08965	4.32357	0.420647	0.169077	1	1	1	1	0.999893	1
Cyclin-dependent kinase 2;Cyclin-dependent kinase 3	CDK2;CDK3	P24941	160	P24941;Q00526	160;160	T	1.76525	0.0295541	2.28513	0.519879	0.303036	0.360492	0.999925	0.99733	0.999874	0.991593	0.993138	0.999701
Probable phospholipid-transporting ATPase IF	ATP11B	Q9Y2G3	1154	Q9Y2G3	1154	S	1.7568	0.0268235	2.60748	0.850686	0.150981	0.0917909	0.997998	0.997998	0.998162	0.998817	0.995935	0.982625
Ubiquitin-associated protein 2	UBAP2	Q5T6F2	473	Q5T6F2	473	S	1.74591	0.0329714	-0.0336227	-1.77954	0.394679	0.272458	0.932582	0.974989	0.950456	0.890064	0.811326	0.954121
Transmembrane protein 131	TMEM131	Q92545	1619	Q92545	1619	S	1.7453	0.0321099	-0.28629	-2.03159	0.264149	0.0912781	0.882189	0.943726	0.967704	0.941646	0.88971	0.9372
U4/U6 small nuclear ribonucleoprotein Prp3	PRPF3	O43395	167	O43395	167	T	1.73739	0.0414834	-0.281516	-2.01891	0.339302	0.497803	0.992418	0.999404	0.997119	0.994894	0.998004	0.991654
Zinc finger FYVE domain-containing protein 16	ZFYVE16	Q7Z3T8	939	Q7Z3T8	939	S	1.72648	0.0348692	1.73352	0.00704193	0.357541	0.413672	0.999825	0.999648	0.999769	0.999699	0.998474	0.999635
G patch domain and KOW motifs-containing protein	GPKOW	Q92917	42	Q92917	42	S	1.72645	0.0499837	2.87758	1.15113	0.541909	0.356874	1	1	1	1	0.999996	0.999999
Sperm-specific antigen 2	SSFA2	P28290	869	P28290;P28290-3;P28290-2	869;869;716	S	1.72493	0.0397654	5.84134	4.11641	0.4637	0.340763	0.999846	0.999465	0.987488	0.962831	0.758481	0.97595
Serine/threonine-protein kinase A-Raf	ARAF	P10398	186	P10398	186	S	1.72202	0.0493282	1.93436	0.21234	0.370513	0.00810436	0.999911	0.998299	1	0.992733	0.999099	0.996554
WD repeat-containing protein 85	WDR85	Q9BTV6	353	Q9BTV6	353	S	1.72078	0.0294824	1.67411	-0.0466747	0.293527	0.134287	0.99918	0.999309	0.998522	0.999129	0.999297	0.999975
Ena/VASP-like protein	EVL	Q9UI08	331	Q9UI08;Q9UI08-2	331;333	S	1.71872	0.0488052	0.774396	-0.944321	0.484671	0.506211	0.999873	0.999422	0.999978	0.999526	0.999863	0.995526
ATP-dependent RNA helicase DDX50;Nucleolar RNA helicase 2	DDX50;DDX21	Q9NR30	315	Q9BQ39;Q9NR30;Q9NR30-2	266;315;247	T	1.71438	0.0350694	0.146021	-1.56835	0.136268	0.3365	1	1	1	1	1	1
Junctional protein associated with coronary artery disease	KIAA1462	Q9P266	680	Q9P266	680	S	1.70276	0.0387425	1.73413	0.0313663	0.0194419	0.263246	0.955083	0.991387	0.992198	0.980225	0.999492	0.99187
Calcium/calmodulin-dependent protein kinase type II subunit delta	CAMK2D	Q13557-8	337	Q13557-8;Q13557;Q13557-12;Q13557-10;Q13557-6;Q13557-11;Q13557-9;Q13557-5;Q13557-3;Q13557-4	337;337;337;351;351;362;348;357;348;357	T	1.69841	0.0372161	3.92309	2.22468	0.42091	0.374773	0.986559	0.999086	0.999585	0.971225	0.983019	0.967096
Protein FAM83H	FAM83H	Q6ZRV2	1025	Q6ZRV2	1025	S	1.69727	0.0481921	3.05018	1.35291	0.501512	0.474218	0.998791	0.999926	0.999236	0.999359	0.998485	0.998603
ARF GTPase-activating protein GIT1	GIT1	Q9Y2X7	571	Q9Y2X7;Q9Y2X7-3	571;580	S	1.69685	0.0414507	3.82407	2.12722	0.0731029	0.332388	0.990489	0.972784	0.947314	0.93794	0.965755	0.932353
Perilipin-3	PLIN3	O60664-3	241	O60664-3;O60664;O60664-2	241;241;58	S	1.69125	0.0492854	4.4425	2.75125	0.317952	0.535386	0.999976	0.99937	0.993028	0.999968	0.999749	0.999976
Liprin-beta-1	PPFIBP1	Q86W92-2	449	Q86W92-4;Q86W92;Q86W92-3;Q86W92-2	435;466;313;449	S	1.6905	0.02	1.19907	-0.491433	0.144975	0.158654	0.999993	0.999996	0.999893	0.999942	0.999955	0.999931
Nuclear pore complex protein Nup205	NUP205	Q92621	575	Q92621	575	S	1.68981	0.0396877	-0.483185	-2.173	0.440563	0.416637	0.9295	0.940335	0.93033	0.932894	0.910517	0.929643
Leucine-rich repeat-containing protein 16C	RLTPR	Q6F5E8	1120	Q6F5E8	1120	S	1.6847	0.0392355	3.64602	1.96132	0.323206	0.437413	0.979559	0.94021	0.966306	0.956792	0.966534	0.974264
Threonylcarbamoyladenosine tRNA methylthiotransferase	CDKAL1	Q5VV42-2	408	Q5VV42-2;Q5VV42	408;499	T	1.68027	0.0368413	-0.554156	-2.23442	0.0751294	0.286871	0.999564	0.994934	0.995172	0.885232	0.901156	0.994165
Double-stranded RNA-specific adenosine deaminase	ADAR	P55265	629	P55265;P55265-4;P55265-5;P55265-3;P55265-2	629;672;334;629;629	S	1.6707	0.0320455	-0.197745	-1.86844	0.247339	0.291418	1	1	1	1	1	1
Striatin-3	STRN3	Q13033-2	229	Q13033;Q13033-2	229;229	S	1.66531	0.0394566	4.24522	2.5799	0.152988	0.378659	1	1	1	1	1	1
Ubiquitin carboxyl-terminal hydrolase 8	USP8	P40818	392	P40818	392	S	1.6564	0.0324264	2.04531	0.388917	0.255543	0.363739	0.991235	0.997515	0.993045	0.982188	0.978827	0.997506
Nucleoporin NUP188 homolog	NUP188	Q5SRE5-2	1598	Q5SRE5-2;Q5SRE5	1598;1709	S	1.64268	0.0277037	6.193	4.55032	0.16599	0.0689476	0.980065	0.999516	0.999528	0.981439	0.98519	0.949538
Ribosomal RNA processing protein 1 homolog B	RRP1B	Q14684-2	710	Q14684-2;Q14684	710;728	T	1.63893	0.032086	3.13253	1.49361	0.314814	0.349835	0.939919	0.997756	0.995258	0.979066	0.970074	0.994496
E3 ubiquitin/ISG15 ligase TRIM25	TRIM25	Q14258	100	Q14258	100	S	1.63699	0.0414516	7.06051	5.42352	0.250712	0.441296	1	1	0.999999	0.999996	0.999998	0.99999
ARF GTPase-activating protein GIT1	GIT1	Q9Y2X7	362	Q9Y2X7;Q9Y2X7-3	362;371	S	1.63344	0.0302909	5.28966	3.65622	0.124948	0.247614	0.987915	0.991317	0.998168	0.947184	0.997686	0.994412
Coiled-coil domain-containing protein 104	CCDC104	Q96G28	85	Q96G28;Q96G28-2	85;110	S	1.61914	0.0332364	1.21812	-0.401012	0.308029	0.380522	0.916325	0.911487	0.949184	0.975962	0.919691	0.883898
Eukaryotic translation initiation factor 5B	EIF5B	O60841	222	O60841	222	S	1.60583	0.0297255	2.1797	0.573874	0.26914	0.280844	1	1	1	1	1	1
Phosphatidylinositol 4-kinase type 2-alpha	PI4K2A	Q9BTU6	462	Q9BTU6	462	S	1.60223	0.0492405	5.55113	3.9489	0.273316	0.482504	0.999281	0.996559	0.998322	0.99898	0.998583	0.990176
Putative methyltransferase NSUN5	NSUN5	Q96P11-2	167	Q96P11-2;Q96P11;Q96P11-3	167;167;110	S	1.58204	0.0417961	1.37665	-0.205381	0.188168	0.39447	0.999541	0.997614	0.997195	0.999448	0.995218	0.996448
Testis-expressed sequence 2 protein	TEX2	Q8IWB9	266	Q8IWB9;Q8IWB9-2	266;266	S	1.57554	0.0401543	2.61236	1.03682	0.347962	0.415833	0.961099	0.965248	0.989935	0.951138	0.856058	0.804779
PDZ and LIM domain protein 5	PDLIM5	Q96HC4	313	Q96HC4;Q96HC4-4	313;204	S	1.57124	0.0293671	2.4549	0.883663	0.317994	0.225496	0.99973	0.999956	0.999972	0.999873	0.999955	0.999995
Adenosine 3'-phospho 5'-phosphosulfate transporter 1	SLC35B2	Q8TB61-3	378	Q8TB61-3;Q8TB61-2;Q8TB61	378;387;427	S	1.55691	0.0265366	5.59212	4.03521	0.150231	0.206966	1	1	1	1	1	1
Protein kinase C-binding protein 1	ZMYND8	Q9ULU4-14	542	Q9ULU4-14;Q9ULU4-12;Q9ULU4-9;Q9ULU4-5;Q9ULU4;Q9ULU4-13;Q9ULU4-10;Q9ULU4-11;Q9ULU4-7;Q9ULU4-4;Q9ULU4-3;Q9ULU4-6;Q9ULU4-8;Q9ULU4-2	542;567;547;542;547;567;567;547;567;171;402;402;567;21	S	1.51773	0.0416225	1.3983	-0.119429	0.272919	0.415245	0.99999	0.999992	0.999998	0.999965	0.999913	0.999969
Plakophilin-4	PKP4	Q99569	273	Q99569;Q99569-2	273;273	S	1.51697	0.0282927	1.9013	0.384333	0.266746	0.134336	0.999924	0.997411	0.999944	0.997927	0.993895	0.990941
RNA-binding protein 14	RBM14	Q96PK6	618	Q96PK6	618	S	1.51671	0.0466115	-0.502258	-2.01896	0.367861	0.123869	0.969655	0.992665	0.995786	0.989486	0.989196	0.99875
Mediator of RNA polymerase II transcription subunit 24	MED24	O75448-2	849	O75448-2;O75448	849;862	S	1.50456	0.0311228	4.5036	2.99904	0.170893	0.26419	0.987069	0.994718	0.990907	0.994063	0.994535	0.991281
Dysbindin domain-containing protein 1	DBNDD1	Q9H9R9	119	Q9H9R9;Q9H9R9-2;Q9H9R9-3	119;139;239	S	1.50229	0.0411588	2.16624	0.663955	0.171994	0.368996	0.997809	0.999318	0.999323	0.965051	0.994769	0.983707
RelA-associated inhibitor	PPP1R13L	Q8WUF5	158	Q8WUF5	158	S	1.49697	0.0318333	2.90933	1.41235	0.112376	0.166694	1	1	1	1	1	1
Unconventional myosin-IXb	MYO9B	Q13459	1935	Q13459;Q13459-2	1935;1935	S	1.47499	0.0288199	4.76879	3.2938	0.128882	0.257637	1	1	1	1	1	1
Uncharacterized protein KIAA1671	KIAA1671	Q9BY89	1757	Q9BY89;Q9BY89-2	1757;264	S	1.46996	0.0498921	2.50466	1.0347	0.374351	0.124401	0.999996	0.999993	0.999997	0.999898	0.99867	0.99999
Negative elongation factor E	NELFE	P18615	115	P18615	115	S	1.46995	0.0330783	6.44218	4.97224	0.206539	0.336378	0.999995	1	1	0.999974	0.999989	0.999766
E3 ubiquitin-protein ligase RNF8	RNF8	O76064	157	O76064	157	S	1.45774	0.0285269	0.0175171	-1.44022	0.191541	0.293059	0.999999	1	1	0.999996	1	1
E3 ubiquitin-protein ligase UBR4	UBR4	Q5T4S7-3	362	Q5T4S7-3;Q5T4S7-4;Q5T4S7;Q5T4S7-2;Q5T4S7-5	362;362;362;362;362	S	1.45313	0.0358045	5.24569	3.79256	0.334979	0.183718	0.927848	0.931262	0.912534	0.806845	0.76363	0.813924
Ribosomal biogenesis protein LAS1L	LAS1L	Q9Y4W2-3	464	Q9Y4W2-3;Q9Y4W2-2;Q9Y4W2	464;506;523	S	1.44974	0.0349119	1.6564	0.206659	0.260706	0.0841248	0.999973	0.99921	0.99971	0.999387	0.997553	0.875808
Sperm-specific antigen 2	SSFA2	P28290	668	P28290;P28290-3;P28290-2	668;668;515	S	1.4395	0.0465046	6.16095	4.72145	0.285452	0.432498	0.999973	1	1	0.999981	0.999999	0.999698
Transmembrane protein 230	TMEM230	Q96A57	24	Q96A57;Q96A57-2	24;87	S	1.43561	0.0331839	2.96417	1.52856	0.280327	0.123162	0.984252	0.989974	0.989273	0.99827	0.995041	0.992857
Ubiquitin-like modifier-activating enzyme 1	UBA1	P22314	46	P22314	46	S	1.42687	0.0334493	3.73387	2.30699	0.262045	0.112824	1	1	1	1	1	1
Zinc phosphodiesterase ELAC protein 2	ELAC2	Q9BQ52	736	Q9BQ52;Q9BQ52-3	736;364	S	1.42393	0.0434749	0.56148	-0.862451	0.144297	0.359603	0.999994	0.999871	0.999111	0.998114	0.997913	0.997061
Cell division cycle-associated protein 3	CDCA3	Q99618	87	Q99618	87	S	1.41754	0.0494416	2.82489	1.40735	0.260617	0.440626	0.999999	0.999988	0.999966	0.99302	1	0.997163
Sphingosine-1-phosphate phosphatase 1	SGPP1	Q9BX95	112	Q9BX95	112	S	1.40704	0.0491719	4.01165	2.60462	0.18232	0.405713	0.999994	0.999976	0.999924	0.99902	0.999955	0.999997
Zinc finger protein 185	ZNF185	O15231-3	206	O15231-3;O15231-2	206;66	S	1.40059	0.0310256	5.08429	3.68369	0.200874	0.108173	0.99887	0.998147	0.999917	0.999938	0.998591	0.964379
Caldesmon	CALD1	Q05682-5	12	Q05682-3;Q05682-5	12;12	S	1.39668	0.0436476	1.41962	0.022934	0.405801	0.362096	1	1	1	1	1	1
Spectrin alpha chain, non-erythrocytic 1	SPTAN1	Q13813	1217	Q13813;Q13813-2;Q13813-3	1217;1217;1197	S	1.39418	0.0313333	2.33112	0.936935	0.20406	0.243701	1	1	1	1	1	1
Histone acetyltransferase KAT7	KAT7	O95251	205	O95251	205	S	1.39111	0.02944	0.372545	-1.01856	0.172122	0.244743	0.999802	0.999933	0.999176	0.997461	0.99952	0.995944
Vinculin	VCL	P18206-2	288	P18206-2;P18206	288;288	S	1.38744	0.0303268	0.611007	-0.776435	0.242097	0.122867	0.999125	0.991631	0.994903	0.99972	0.970394	0.940043
Protein TANC2	TANC2	Q9HCD6	1827	Q9HCD6;Q9HCD6-2	1827;1837	S	1.38063	0.0402839	2.24447	0.863841	0.338629	0.180407	0.99975	0.995723	0.999834	0.953626	0.996122	0.968728
Oxysterol-binding protein-related protein 10	OSBPL10	Q9BXB5	223	Q9BXB5	223	S	1.37367	0.0393699	4.76327	3.3896	0.130243	0.299976	0.997715	0.999345	0.99984	0.999965	0.99995	0.998215
Eukaryotic translation initiation factor 4E transporter	EIF4ENIF1	Q9NRA8	353	Q9NRA8;Q9NRA8-2	353;190	S	1.36296	0.0291824	0.874741	-0.488214	0.208741	0.278668	0.9863	0.99982	0.99943	0.998993	0.999914	0.996596
Secretory carrier-associated membrane protein 3	SCAMP3	O14828	76	O14828;O14828-2	76;50	S	1.3612	0.0495172	7.29651	5.93531	0.381859	0.426118	0.999987	0.999799	0.999315	0.999952	0.99997	0.999962
RNA-binding protein Raly	RALY	Q9UKM9-2	106	Q9UKM9-2	106	S	1.34202	0.0490474	1.71375	0.371732	0.419452	0.236709	1	1	0.999999	0.999992	1	0.999988
Protein EMSY	EMSY	Q7Z589	1136	Q7Z589	1136	S	1.32132	0.02864	1.6749	0.35358	0.256115	0.269658	0.994953	0.987073	0.988982	0.924146	0.983018	0.975707
3-hydroxy-3-methylglutaryl-coenzyme A reductase	HMGCR	P04035-2	819	P04035-2;P04035	819;872	S	1.32089	0.0284444	2.50706	1.18617	0.183113	0.142224	1	1	1	1	1	1
Rap guanine nucleotide exchange factor 2	RAPGEF2	Q9Y4G8	1095	Q9Y4G8	1095	S	1.31569	0.0324348	-2.06904	-3.38473	0.218204	0.0889328	0.984527	0.980358	0.99464	0.997108	0.997676	0.983989
DENN domain-containing protein 4C	DENND4C	Q5VZ89-6	1387	Q5VZ89-6;Q5VZ89;Q5VZ89-3;Q5VZ89-4;Q5VZ89-2	1387;1387;569;384;860	S	1.3124	0.0322708	0.669277	-0.643125	0.267388	0.155217	0.99933	0.998057	0.996154	0.98042	0.997816	0.996586
Protein kinase C and casein kinase substrate in neurons protein 3	PACSIN3	Q9UKS6	319	Q9UKS6	319	S	1.31038	0.0416148	3.40837	2.09799	0.214663	0.360611	0.99999	0.999999	0.999998	0.999999	0.999991	0.999999
Cytospin-B	SPECC1	Q5M775	55	Q5M775;Q5M775-2	55;55	S	1.3005	0.0491392	2.32751	1.02701	0.402584	0.324012	0.976953	0.998143	0.986585	0.996804	0.998954	0.993764
Protein LYRIC	MTDH	Q86UE4	143	Q86UE4	143	T	1.28416	0.0318947	3.80953	2.52536	0.236275	0.113199	0.99938	0.987554	0.999754	0.999778	0.999441	0.999907
Transforming acidic coiled-coil-containing protein 3	TACC3	Q9Y6A5	177	Q9Y6A5	177	S	1.26108	0.0317926	1.16883	-0.0922476	0.235026	0.241729	0.999137	0.996728	0.998444	0.997811	0.99945	0.974507
E1A-binding protein p400	EP400	Q96L91-3	663	Q96L91-3;Q96L91-5;Q96L91-2;Q96L91;Q96L91-4	663;699;700;736;700	S	1.25276	0.042414	3.21347	1.96072	0.173883	0.337769	0.999995	0.999992	0.999992	0.999997	0.999997	0.999999
ELKS/Rab6-interacting/CAST family member 1;ERC protein 2	ERC1;ERC2	Q8IUD2-3	191	Q8IUD2-3;Q8IUD2;Q8IUD2-5;Q8IUD2-4;Q8IUD2-2;O15083	191;191;191;191;191;187	S	1.25251	0.032234	-0.0419394	-1.29445	0.252683	0.261875	1	1	1	1	0.999998	0.999997
Cyclin-Y-like protein 1;Cyclin-Y	CCNYL1;CCNY	Q8ND76	73	Q8N7R7-3;Q8N7R7;Q8N7R7-2;Q8ND76;Q8ND76-3	25;95;95;73;19	S	1.24322	0.0329351	3.38104	2.13782	0.289298	0.18747	0.996857	0.92038	0.988721	0.959309	0.952455	0.941669
RelA-associated inhibitor	PPP1R13L	Q8WUF5	567	Q8WUF5;Q8WUF5-2	567;142	S	1.24231	0.0332885	3.27571	2.0334	0.13402	0.253937	0.999297	0.996623	0.99926	0.999302	0.999414	0.999673
Protein ELYS	AHCTF1	Q8WYP5	1232	Q8WYP5;Q8WYP5-2	1232;1267	S	1.24074	0.0349268	2.72297	1.48222	0.256848	0.302056	1	1	1	1	1	1
Transcription factor A, mitochondrial	TFAM	Q00059	195	Q00059	195	S	1.22634	0.04752	2.28197	1.05562	0.366996	0.324989	0.998447	0.998807	0.998185	0.94088	0.99966	0.996982
Phosphatidylinositol 4-kinase alpha	PI4KA	P42356	199	P42356	199	S	1.20909	0.0400118	0.809565	-0.399522	0.265209	0.329283	0.974434	0.929257	0.955498	0.980762	0.903108	0.911707
Lamin-B2	LMNB2	Q03252	17	Q03252	17	S	1.20677	0.0396431	6.11968	4.91292	0.199431	0.317097	0.974644	0.973746	0.990655	0.913946	0.960848	0.800534
Myotubularin-related protein 10	MTMR10	Q9NXD2	751	Q9NXD2	751	S	1.19813	0.0412737	-1.48599	-2.68411	0.243078	0.33301	0.999998	1	1	1	0.999981	0.999987
Protein RRP5 homolog	PDCD11	Q14690	1498	Q14690	1498	S	1.19773	0.0489741	-0.706149	-1.90388	0.361703	0.324243	0.976828	0.997811	0.986069	0.99592	0.980034	0.991971
Protein yippee-like 5	YPEL5	P62699	118	P62699	118	S	1.19505	0.0318298	0.126109	-1.06894	0.14389	0.0810266	0.997071	0.964063	0.998914	0.800247	0.993454	0.78646
Chromosome-associated kinesin KIF4A;Chromosome-associated kinesin KIF4B	KIF4A;KIF4B	O95239	1225	O95239;Q2VIQ3	1225;1227	S	1.19124	0.0399181	1.48111	0.289876	0.250563	0.0836542	0.999943	0.999412	0.976292	0.970082	0.998229	0.972179
Histone-lysine N-methyltransferase SETMAR;Histone-lysine N-methyltransferase;Mariner transposase Hsmar1	SETMAR	Q53H47	495	Q53H47	495	S	1.18589	0.0387596	-1.64045	-2.82634	0.178721	0.0178566	1	1	1	1	1	1
R3H and coiled-coil domain-containing protein 1	R3HCC1	Q9Y3T6-2	49	Q9Y3T6-2;Q9Y3T6	49;276	S	1.17238	0.0416813	2.00023	0.827858	0.241488	0.32809	0.985858	0.980783	0.997307	0.986673	0.970532	0.976836
Zinc finger and BTB domain-containing protein 21	ZBTB21	Q9ULJ3	1003	Q9ULJ3;Q9ULJ3-2	1003;802	S	1.17101	0.0313285	2.71575	1.54474	0.215298	0.227641	0.933626	0.95379	0.761726	0.815376	0.799066	0.84608
Transcriptional repressor p66-beta	GATAD2B	Q8WXI9	486	Q8WXI9	486	S	1.16267	0.0259048	2.79743	1.63476	0.140771	0.0854402	0.991916	0.997341	0.989789	0.990108	0.98798	0.99075
Ribosomal RNA processing protein 1 homolog B	RRP1B	Q14684-2	227	Q14684-2;Q14684	227;245	S	1.13734	0.0450211	0.177099	-0.960241	0.33019	0.193512	1	1	1	1	1	0.999956
Nuclear-interacting partner of ALK	ZC3HC1	Q86WB0	370	Q86WB0;Q86WB0-2	370;349	S	1.12028	0.0496123	4.52486	3.40458	0.100846	0.297029	0.997779	0.985733	0.984441	0.952807	0.93806	0.973469
Cytospin-B	SPECC1	Q5M775	847	Q5M775;Q5M775-4	847;766	S	1.11317	0.032	2.33386	1.22069	0.131234	0.082408	0.999913	0.999553	0.998097	0.979403	0.999668	0.982432
Syntaxin-binding protein 5	STXBP5	Q5T5C0-2	749	Q5T5C0-2;Q5T5C0;Q5T5C0-3	749;785;732	S	1.10795	0.0338967	3.29604	2.18808	0.0929898	0.210152	0.991112	0.987585	0.999324	0.935772	0.998643	0.973938
Ankyrin repeat and IBR domain-containing protein 1	ANKIB1	Q9P2G1	737	Q9P2G1	737	S	1.1046	0.0391351	1.68217	0.577566	0.281798	0.181605	1	1	1	1	1	1
Protein phosphatase Slingshot homolog 3	SSH3	Q8TE77-4	37	Q8TE77-4;Q8TE77;Q8TE77-2	37;37;37	S	1.10305	0.0316238	3.55254	2.44949	0.198151	0.247362	1	1	1	1	1	1
Serine/threonine-protein kinase MST4;Serine/threonine-protein kinase 24;Serine/threonine-protein kinase 24 36 kDa subunit;Serine/threonine-protein kinase 24 12 kDa subunit;Serine/threonine-protein kinase 25	MST4;STK24;STK25	Q9Y6E0-2	172	Q9P289-2;Q9P289-3;Q9P289;Q9Y6E0-2;Q9Y6E0;O00506	95;172;172;172;184;168	T	1.10041	0.033086	2.63385	1.53344	0.259417	0.197941	0.998838	0.996007	0.984528	0.98399	0.998611	0.986015
ETS domain-containing transcription factor ERF	ERF	P50548	526	P50548	526	T	1.08369	0.0399756	5.15423	4.07054	0.221511	0.29343	1	1	1	1	1	1
Protein FAM160B1	FAM160B1	Q5W0V3-2	617	Q5W0V3-2;Q5W0V3	617;617	S	1.05592	0.0415053	0.0584971	-0.997419	0.293889	0.261295	1	1	1	1	1	1
Paired amphipathic helix protein Sin3a	SIN3A	Q96ST3	940	Q96ST3	940	S	1.04529	0.0398941	1.01735	-0.0279407	0.198749	0.28445	0.999305	0.999932	0.999679	0.999321	0.999092	0.997417
mRNA-decapping enzyme 1B	DCP1B	Q8IZD4	275	Q8IZD4	275	S	1.02185	0.0490174	3.96683	2.94498	0.0157093	0.208606	0.999609	0.996266	0.999127	0.999571	0.998839	0.998834
Sarcolemmal membrane-associated protein	SLMAP	Q14BN4-3	435	Q14BN4-3;Q14BN4;Q14BN4-6;Q14BN4-2;Q14BN4-4	435;452;448;414;46	S	1.02075	0.0425749	2.72683	1.70607	0.176666	0.2913	0.994976	0.984717	0.987108	0.982862	0.962247	0.982997
E3 ubiquitin-protein ligase NEDD4-like	NEDD4L	Q96PU5-6	418	Q96PU5-4;Q96PU5-7;Q96PU5;Q96PU5-6;Q96PU5-5;Q96PU5-8;Q96PU5-2	325;438;446;418;426;466;382	S	1.00991	0.0288762	1.44289	0.432986	0.0809696	0.154446	0.960856	0.984546	0.965148	0.811298	0.940867	0.969543
Insulin-like growth factor 2 mRNA-binding protein 2	IGF2BP2	Q9Y6M1-1	11	Q9Y6M1-1;Q9Y6M1	11;11	S	1.00626	0.0448112	0.691166	-0.31509	0.302311	0.223917	0.999946	0.999993	1	0.99999	0.990247	0.999888

## Sheet: Class1 sites (Recovery Up)
Protein names	Gene names	Protein	Position within "Protein"	Proteins	Positions within "Proteins"	Amino acid	Fold change Dispase/Recovery	q value Dispase/Recovery	Mean Dispase	Mean Recovery	Standard deviation Dispase	Standard deviation Recovery	Localization prob 3D_HCT116_Dispase_Rep1	Localization prob 3D_HCT116_Dispase_Rep2	Localization prob 3D_HCT116_Dispase_Rep3	Localization prob 3D_HCT116_Recovery_Rep1	Localization prob 3D_HCT116_Recovery_Rep2	Localization prob 3D_HCT116_Recovery_Rep3
TBC1 domain family member 10B	TBC1D10B	Q4KMP7	661	Q4KMP7;Q4KMP7-2	661;86	S	-5.82051	0.0400533	-0.628612	5.1919	0.555621	1.28607	0.968091	0.986215	0.999976	0.999929	0.999609	0.999697
L-lactate dehydrogenase A chain;L-lactate dehydrogenase A-like 6A;L-lactate dehydrogenase C chain;L-lactate dehydrogenase B chain	LDHA;LDHAL6A;LDHC;LDHB	P00338	167	P00338;P00338-2;Q6ZMR3;P07864;P07195	167;167;167;167;168	S	-5.16232	0.0264706	-2.26292	2.8994	0.829562	0.682213	1	0.999999	0.999999	1	1	1
Galanin peptides;Galanin;Galanin message-associated peptide	GAL	P22466	116	P22466	116	S	-4.83839	0.0395215	-1.62537	3.21302	1.14589	0.536735	0.784853	0.80219	0.800929	0.807109	0.916191	0.817202
Lamina-associated polypeptide 2, isoform alpha;Thymopoietin;Thymopentin;Lamina-associated polypeptide 2, isoforms beta/gamma;Thymopoietin;Thymopentin	TMPO	P42167	156	P42166;P42167;P42167-2	156;156;156	S	-4.83352	0.0354373	1.6438	6.47732	1.15307	1.10285	0.999484	0.961157	0.953315	0.996104	0.986525	0.996863
Putative elongation factor 1-alpha-like 3;Elongation factor 1-alpha 1;Elongation factor 1-alpha 2	EEF1A1P5;EEF1A1;EEF1A2	Q5VTE0	261	Q5VTE0;P68104;Q05639	261;261;261	T	-4.68681	0.0297067	-2.5543	2.13251	0.780523	0.679982	1	1	1	1	1	1
Histone H4	HIST1H4A	P62805	31	P62805	31	T	-4.4509	0.0391724	-1.7719	2.679	0.202353	0.788497	1	1	1	1	1	1
Target of EGR1 protein 1	TOE1	Q96GM8	5	Q96GM8	5	S	-4.37996	0.028	-0.882006	3.49795	0.13486	0.298497	0.999991	1	0.999985	1	1	1
Protein TANC2	TANC2	Q9HCD6	1740	Q9HCD6;Q9HCD6-2	1740;1750	S	-4.29268	0.0412145	-2.6938	1.59888	0.887446	0.32072	0.99282	0.970942	0.993093	0.999322	0.995922	0.993741
Peptidyl-prolyl cis-trans isomerase A;Peptidyl-prolyl cis-trans isomerase A, N-terminally processed	PPIA	P62937	21	P62937	21	S	-4.28746	0.0308527	-2.77097	1.51649	0.798369	0.784748	1	1	1	1	1	1
Pyruvate kinase PKM	PKM	P14618	45	P14618;P14618-2	45;45	T	-4.24156	0.0339759	-2.58687	1.65469	0.16534	0.469192	0.999678	0.999999	0.999997	1	1	1
L-lactate dehydrogenase A chain;L-lactate dehydrogenase A-like 6A;L-lactate dehydrogenase C chain;L-lactate dehydrogenase B chain	LDHA;LDHAL6A;LDHC;LDHB	P00338	161	P00338;P00338-2;Q6ZMR3;P07864;P07195	161;161;161;161;162	S	-4.11476	0.0394014	-1.12403	2.99073	1.05939	0.722487	0.999524	0.999995	0.999972	0.999987	0.99999	0.999485
Testis-expressed sequence 2 protein	TEX2	Q8IWB9	295	Q8IWB9;Q8IWB9-2	295;295	S	-3.93483	0.0469593	-2.20708	1.72775	0.345701	0.979967	0.987971	0.984409	0.994067	1	0.999998	1
ETS-related transcription factor Elf-4	ELF4	Q99607	643	Q99607	643	T	-3.89986	0.0282264	-1.4863	2.41356	0.55335	0.376802	0.99486	0.991531	0.980272	0.999599	0.998359	0.999175
Neurogenic locus notch homolog protein 2;Notch 2 extracellular truncation;Notch 2 intracellular domain	NOTCH2	Q04721	2081	Q04721	2081	S	-3.89446	0.0419468	-0.245459	3.649	1.1063	0.795893	0.99309	0.991923	0.981102	0.999753	0.999647	0.999409
L-lactate dehydrogenase B chain	LDHB	P07195	320	P07195	320	S	-3.84727	0.0399875	-3.61204	0.235232	1.01647	0.670926	0.99282	0.999975	0.999613	0.999999	0.999931	0.999925
Protein NDRG1	NDRG1	Q92597	332	Q92597	332	S	-3.83666	0.0427852	2.05465	5.89132	1.11575	0.908298	0.815934	0.862826	0.959914	0.99745	0.907462	0.965633
Triosephosphate isomerase	TPI1	P60174-1	195	P60174-1;P60174	195;232	S	-3.80714	0.0306522	-2.46869	1.33845	0.536894	0.666477	0.999551	0.999868	0.999906	0.999987	0.999788	0.999877
CAD protein;Glutamine-dependent carbamoyl-phosphate synthase;Aspartate carbamoyltransferase;Dihydroorotase	CAD	P27708	1406	P27708	1406	S	-3.79865	0.0394444	1.99478	5.79343	0.727274	0.235479	0.754411	0.999999	0.999932	0.978243	0.945226	0.982239
Histone H4	HIST1H4A	P62805	55	P62805	55	T	-3.71612	0.0333511	-2.15255	1.56357	0.360465	0.757578	0.99999	0.999901	0.999997	1	0.999731	0.999997
Desmoplakin	DSP	P15924	2849	P15924;P15924-2	2849;2250	S	-3.69352	0.0286606	-2.85519	0.83833	0.572108	0.672066	0.92157	0.788521	0.90801	0.979194	0.884655	0.93993
Actin, cytoplasmic 2;Actin, cytoplasmic 2, N-terminally processed;Actin, cytoplasmic 1;Actin, cytoplasmic 1, N-terminally processed;POTE ankyrin domain family member E;POTE ankyrin domain family member F;Putative beta-actin-like protein 3;Beta-actin-like protein 2;Actin, alpha skeletal muscle;Actin, alpha cardiac muscle 1;Actin, gamma-enteric smooth muscle;Actin, aortic smooth muscle	ACTG1;ACTB;POTEE;POTEF;POTEKP;ACTBL2;ACTA1;ACTC1;ACTG2;ACTA2	P63261	239	P63261;P60709;Q6S8J3;A5A3E0;Q9BYX7;Q562R1;P68133;P68032;P63267;P62736	239;239;939;939;239;240;241;241;240;241	S	-3.65882	0.0305263	-0.759533	2.89928	0.596044	0.746265	0.939107	0.997925	0.990971	0.977692	0.994736	0.962031
ETS domain-containing protein Elk-1	ELK1	P19419	324	P19419	324	S	-3.45574	0.0397771	-1.90882	1.54692	0.654135	0.941149	0.751721	0.767621	0.770627	0.99783	0.987345	0.999218
Heat shock protein HSP 90-alpha;Heat shock protein HSP 90-beta	HSP90AA1;HSP90AB1	P08238	307	P07900;P07900-2;P08238	315;437;307	S	-3.42196	0.0382222	-2.22681	1.19515	0.695258	0.868814	0.786234	0.812559	0.970175	0.999864	0.99455	0.99567
RNA binding motif protein, X-linked-like-1	RBMXL1	Q96E39	351	Q96E39	351	S	-3.41984	0.0346452	-1.92558	1.49426	0.646469	0.240777	1	1	1	1	1	1
Rho guanine nucleotide exchange factor 17	ARHGEF17	Q96PE2	914	Q96PE2	914	S	-3.36757	0.0332174	-3.13033	0.237236	0.216358	0.0770572	1	1	1	1	1	1
RNA-binding motif protein, X chromosome;RNA-binding motif protein, X chromosome, N-terminally processed;RNA binding motif protein, X-linked-like-1	RBMX;RBMXL1	P38159	249	P38159;Q96E39	249;249	S	-3.25897	0.0343902	2.86469	6.12366	0.527064	0.337407	0.873403	0.992142	0.995818	0.999394	0.875935	0.99779
Integrin beta-4	ITGB4	P16144	1069	P16144;P16144-4;P16144-2;P16144-3	1069;1069;1069;1069	S	-3.15167	0.0494517	-0.685375	2.4663	0.92968	0.93805	1	1	1	1	1	1
Eukaryotic translation initiation factor 4B	EIF4B	P23588	406	P23588	406	S	-3.08358	0.0305217	3.97612	7.0597	0.430939	0.375337	1	1	1	1	1	1
Aryl hydrocarbon receptor nuclear translocator	ARNT	P27540-3	68	P27540-3;P27540	68;77	S	-3.02661	0.0411802	-0.0291659	2.99744	0.0925153	0.566893	0.999999	0.999998	0.999997	0.999992	0.999962	0.999968
Rho guanine nucleotide exchange factor 2	ARHGEF2	Q92974-3	858	Q92974-3;Q92974-2;Q92974	858;885;886	S	-3.00993	0.035046	0.115134	3.12507	0.636945	0.310752	0.999999	1	0.999114	1	1	1
Apoptotic chromatin condensation inducer in the nucleus	ACIN1	Q9UKV3	825	Q9UKV3;Q9UKV3-3;Q9UKV3-2	825;67;98	S	-2.97276	0.0499593	2.65913	5.63189	0.686539	0.14995	0.999999	0.999927	0.99126	0.999953	0.999998	0.999994
Echinoderm microtubule-associated protein-like 3	EML3	Q32P44	156	Q32P44;Q32P44-2	156;156	S	-2.96311	0.0496048	1.98999	4.9531	0.832874	0.357589	0.963876	0.916596	0.946007	0.980332	0.981293	0.955664
Serine/arginine repetitive matrix protein 1	SRRM1	Q8IYB3	846	Q8IYB3;Q8IYB3-2	846;844	T	-2.94318	0.0257931	-0.356421	2.58676	0.422984	0.27622	0.992699	0.905524	0.963297	0.999999	0.999615	0.999917
Serine/arginine repetitive matrix protein 1	SRRM1	Q8IYB3	725	Q8IYB3;Q8IYB3-2	725;723	S	-2.93368	0.0497155	2.18799	5.12166	0.749335	0.914036	1	1	1	1	1	1
Eukaryotic elongation factor 2 kinase	EEF2K	O00418	470	O00418	470	S	-2.92846	0.0415671	-1.03559	1.89287	0.821382	0.644593	0.999999	0.999563	1	1	1	1
Mitogen-activated protein kinase kinase kinase kinase 4	MAP4K4	O95819-2	872	O95819-2;O95819;O95819-4;O95819-5;O95819-3	872;900;818;895;980	S	-2.9151	0.0424615	2.81161	5.7267	0.573271	0.101243	1	1	1	1	1	1
Zinc finger protein 318	ZNF318	Q5VUA4	40	Q5VUA4;Q5VUA4-2	40;40	S	-2.90409	0.0496371	-2.24236	0.661722	0.714235	0.512225	0.777529	0.801093	0.790696	0.82614	0.776464	0.784307
Ras-related protein Rab-11A;Ras-related protein Rab-11B	RAB11A;RAB11B	P62491	20	P62491;Q15907	20;20	S	-2.88105	0.039686	-3.68698	-0.805934	0.241492	0.637388	1	1	1	1	1	1
Calmodulin-regulated spectrin-associated protein 1	CAMSAP1	Q5T5Y3-2	844	Q5T5Y3-2;Q5T5Y3;Q5T5Y3-3	844;1122;1133	T	-2.86673	0.0347273	-0.651787	2.21495	0.296165	0.321274	0.94686	0.948873	0.950129	0.998618	0.994756	0.956849
Semaphorin-4B	SEMA4B	Q9NPR2	825	Q9NPR2	825	S	-2.83543	0.0400637	2.27603	5.11146	0.625193	0.751819	1	0.999966	0.999997	1	0.999996	0.999987
THO complex subunit 2	THOC2	Q8NI27-2	271	Q8NI27-2;Q8NI27	271;1450	S	-2.79636	0.0400126	0.439555	3.23591	0.638238	0.737605	0.801938	0.822182	0.906853	0.983448	0.893929	0.819391
Periphilin-1	PPHLN1	Q8NEY8-8	92	Q8NEY8-8;Q8NEY8-2;Q8NEY8;Q8NEY8-6;Q8NEY8-3;Q8NEY8-5	92;99;92;44;37;44	S	-2.76935	0.0294717	0.198238	2.96758	0.456719	0.271004	0.970003	0.958222	0.997229	0.925303	0.914371	0.959049
Uridine-cytidine kinase-like 1	UCKL1	Q9NWZ5-3	63	Q9NWZ5-3;Q9NWZ5-2;Q9NWZ5	63;63;63	S	-2.72706	0.041799	-0.118713	2.60834	0.791989	0.567375	0.94566	0.983432	0.969629	0.959188	0.972874	0.967414
Uncharacterized protein KIAA1671	KIAA1671	Q9BY89	1441	Q9BY89	1441	S	-2.71063	0.0350169	-0.284444	2.42619	0.545205	0.243805	0.999013	0.996927	0.994719	0.996891	0.999506	0.997021
Nuclear receptor subfamily 4 group A member 2	NR4A2	P43354	359	P43354	359	S	-2.66297	0.0311756	-0.713503	1.94947	0.506548	0.337504	0.99928	0.980676	0.995173	0.999679	0.99933	0.999049
CLIP-associating protein 2	CLASP2	O75122	360	O75122;O75122-2	360;366	S	-2.65715	0.031468	-1.80361	0.853537	0.561859	0.562913	0.95533	0.994829	0.998792	0.999273	0.995942	0.995445
General transcription factor IIF subunit 1	GTF2F1	P35269	433	P35269	433	S	-2.57353	0.0310937	1.79869	4.37222	0.339842	0.485607	0.999665	0.998745	0.996513	0.995925	0.999861	0.997457
Interferon regulatory factor 2-binding protein-like	IRF2BPL	Q9H1B7	519	Q9H1B7	519	S	-2.55176	0.0475398	-0.883506	1.66826	0.658423	0.246972	1	0.999774	1	1	1	1
RNA binding motif protein, X-linked-like-1	RBMXL1	Q96E39	88	Q96E39	88	S	-2.54314	0.028642	1.35405	3.89718	0.258301	0.0192746	0.99954	0.982701	0.978269	0.999953	0.998427	0.996028
SPATS2-like protein	SPATS2L	Q9NUQ6	159	Q9NUQ6	159	S	-2.54252	0.0358657	0.411448	2.95397	0.619511	0.398131	0.999472	0.999961	0.999999	0.999999	1	0.999998
Neuroblast differentiation-associated protein AHNAK	AHNAK	Q09666	115	Q09666	115	S	-2.53909	0.0398072	-1.98735	0.55174	0.67662	0.597848	0.999818	0.998563	0.996083	1	1	0.999991
Transcription factor 20	TCF20	Q9UGU0-2	538	Q9UGU0-2;Q9UGU0	538;538	S	-2.48598	0.0310857	-1.13623	1.34975	0.285496	0.326541	0.995106	0.999649	0.99996	0.999982	0.99827	0.999996
TRAF-type zinc finger domain-containing protein 1	TRAFD1	O14545	470	O14545	470	S	-2.47046	0.0440095	2.40032	4.87078	0.620705	0.241688	0.998952	0.998653	0.999789	0.99936	0.999435	0.999552
Tubulin alpha-1B chain;Tubulin alpha-1C chain;Tubulin alpha-3C/D chain;Tubulin alpha-3E chain	TUBA1B;TUBA1C;TUBA3C;TUBA3E	P68363	48	P68363;Q9BQE3;Q13748;Q13748-2;Q6PEY2	48;48;48;48;48	S	-2.4404	0.039432	3.76743	6.20783	0.660817	0.550445	0.996744	0.997224	0.957624	0.999999	0.999995	0.999999
Transcription factor BTF3	BTF3	P20290	82	P20290;P20290-2	82;38	T	-2.42172	0.0448815	1.33102	3.75274	0.659034	0.317722	0.999407	0.999886	0.999326	0.999668	0.999942	0.999706
MICAL-like protein 1	MICALL1	Q8N3F8	295	Q8N3F8	295	S	-2.40729	0.0486998	-0.777023	1.63027	0.622771	0.228408	0.966956	0.99543	0.999398	0.999932	0.999333	0.996477
Serine/threonine-protein kinase PAK 1	PAK1	Q13153	174	Q13153;Q13153-2	174;174	S	-2.40143	0.0322595	0.405054	2.80648	0.329277	0.502974	0.993276	0.999853	0.994558	0.999404	0.999972	0.999797
Rho guanine nucleotide exchange factor 11	ARHGEF11	O15085	672	O15085;O15085-2	672;712	T	-2.39439	0.0428038	-0.225246	2.16914	0.67673	0.374076	1	1	1	1	0.999998	0.999983
Cyclin-dependent kinase 12	CDK12	Q9NYV4-2	685	Q9NYV4;Q9NYV4-2;Q9NYV4-3	685;685;684	S	-2.36721	0.0303505	3.33747	5.70467	0.4251	0.352558	1	1	1	1	1	1
Cyclin-dependent kinase 12	CDK12	Q9NYV4-2	681	Q9NYV4;Q9NYV4-2;Q9NYV4-3	681;681;680	S	-2.36721	0.0306667	3.33747	5.70467	0.4251	0.352558	1	1	1	1	1	1
Serine/threonine-protein kinase SMG1	SMG1	Q96Q15	3570	Q96Q15;Q96Q15-3;Q96Q15-2;Q96Q15-4	3570;2940;3430;2301	S	-2.36675	0.0405455	0.0379225	2.40467	0.488594	0.173379	0.957814	0.899103	0.956593	0.952561	0.957375	0.981967
Lamina-associated polypeptide 2, isoform alpha;Thymopoietin;Thymopentin;Lamina-associated polypeptide 2, isoforms beta/gamma;Thymopoietin;Thymopentin	TMPO	P42167	154	P42166;P42167;P42167-2	154;154;154	T	-2.35628	0.0451535	3.48067	5.83695	0.576911	0.702765	0.965691	0.925828	0.921582	0.901717	0.94687	0.783755
Striatin-4	STRN4	Q9NRL3	276	Q9NRL3	276	S	-2.29247	0.0492308	-1.89994	0.392533	0.688871	0.629165	0.990779	0.995626	0.994199	0.997952	0.99551	0.997945
Nucleoside diphosphate kinase B;Putative nucleoside diphosphate kinase	NME2;NME2P1	P22392-2	235	P22392-2;P22392;O60361	235;120;105	S	-2.27669	0.0356515	0.400581	2.67727	0.548248	0.480004	0.98644	0.912933	0.894865	0.955821	0.966056	0.984471
Survival motor neuron protein	SMN1	Q16637-4	25	Q16637-4;Q16637-2;Q16637-3;Q16637	25;25;25;25	T	-2.26752	0.0294054	1.08042	3.34793	0.30218	0.241568	1	1	0.999997	1	1	1
60S ribosomal protein L13	RPL13	P26373	77	P26373	77	S	-2.24977	0.0416729	-2.77705	-0.52729	0.354977	0.611568	1	1	1	1	1	1
Ensconsin	MAP7	Q14244	231	Q14244;Q14244-3;Q14244-2	231;137;194	T	-2.24413	0.0422634	-1.71303	0.531103	0.142333	0.496322	0.998988	0.996051	0.995097	0.998041	0.999547	0.998767
PC4 and SFRS1-interacting protein	PSIP1	O75475	177	O75475;O75475-2	177;177	S	-2.20195	0.0463982	0.530241	2.73219	0.466706	0.665919	0.999357	0.999913	0.999545	0.99991	0.999913	0.999891
Nuclear factor of activated T-cells, cytoplasmic 1	NFATC1	O95644-7	201	O95644-7;O95644-6;O95644;O95644-9;O95644-5;O95644-4;O95644-8;O95644-3;O95644-2	201;224;237;201;224;237;201;224;237	S	-2.20043	0.0290952	-0.196952	2.00348	0.413046	0.450441	0.870951	0.90783	0.920354	0.898075	0.94112	0.956429
Putative protein phosphatase inhibitor 2-like protein 3;Protein phosphatase inhibitor 2	PPP1R2P3;PPP1R2	Q6NXS1	121	Q6NXS1;P41236	121;121	S	-2.18254	0.0408433	1.70691	3.88946	0.586491	0.529177	0.999987	1	1	1	1	0.999996
Rho GTPase-activating protein 21	ARHGAP21	Q5T5U3	233	Q5T5U3;Q5T5U3-3	233;223	T	-2.17849	0.030014	-1.94556	0.23293	0.349393	0.439292	0.834011	0.753299	0.950172	0.964811	0.956344	0.762244
E3 ubiquitin-protein ligase RBBP6	RBBP6	Q7Z6E9-2	516	Q7Z6E9-2;Q7Z6E9	516;516	S	-2.13861	0.0300408	-0.515017	1.62359	0.384343	0.315107	0.999999	0.999965	1	1	1	1
Synaptojanin-1	SYNJ1	O43426	1220	O43426;O43426-4;O43426-2	1220;1204;1220	T	-2.13741	0.0294737	-0.518384	1.61903	0.116806	0.192692	0.976762	0.931424	0.970742	0.988113	0.994117	0.99426
Rho GTPase-activating protein 29	ARHGAP29	Q52LW3	1029	Q52LW3	1029	S	-2.13227	0.0296842	1.67531	3.80758	0.349306	0.372136	1	1	1	1	1	1
Putative protein phosphatase inhibitor 2-like protein 3;Protein phosphatase inhibitor 2	PPP1R2P3;PPP1R2	Q6NXS1	122	Q6NXS1;P41236	122;122	S	-2.13019	0.0354553	1.75613	3.88632	0.437648	0.524482	0.99998	0.999999	1	1	1	0.999996
Serine/threonine-protein kinase PAK 1	PAK1	Q13153	185	Q13153;Q13153-2	185;185	T	-2.11706	0.02675	0.405054	2.52211	0.329277	0.308209	0.98523	0.998766	0.994927	0.995015	0.999486	0.999814
Zinc finger MYM-type protein 3	ZMYM3	Q14202	817	Q14202;Q14202-2	817;805	T	-2.11511	0.048141	0.724815	2.83992	0.632225	0.574164	0.988809	0.986208	0.991862	0.999306	0.995348	0.990569
Partitioning defective 3 homolog	PARD3	Q8TEW0-2	489	Q8TEW0-2;Q8TEW0;Q8TEW0-4;Q8TEW0-8;Q8TEW0-10;Q8TEW0-6;Q8TEW0-7;Q8TEW0-3;Q8TEW0-9	489;489;489;489;489;489;489;445;489	Y	-2.04103	0.0370803	-2.77024	-0.729214	0.315684	0.500617	0.994292	0.992814	0.992956	0.998931	0.992955	0.992814
Serine/threonine-protein kinase 10	STK10	O94804	13	O94804	13	S	-2.01259	0.0352131	1.71833	3.73092	0.451378	0.243162	0.882936	0.911686	0.939305	0.92978	0.924403	0.965628
E3 ubiquitin-protein ligase rififylin	RFFL	Q8WZ73-2	226	Q8WZ73-2;Q8WZ73	226;226	S	-2.00903	0.037037	1.48825	3.49727	0.186524	0.244865	0.999943	0.988326	0.987347	0.998726	0.99821	0.998159
Actin-binding protein anillin	ANLN	Q9NQW6	54	Q9NQW6;Q9NQW6-2	54;54	S	-1.97831	0.0339412	-0.023482	1.95483	0.369831	0.448708	1	0.999642	1	1	1	1
Son of sevenless homolog 1	SOS1	Q07889	1134	Q07889	1134	S	-1.97078	0.034	0.999865	2.97064	0.45792	0.292401	0.99981	0.999903	0.999962	0.999952	0.999367	0.999686
Emerin	EMD	P50402	171	P50402	171	S	-1.96143	0.0349558	-0.108571	1.85286	0.351571	0.481105	0.968274	0.802585	0.934	0.964779	0.917308	0.928711
Tyrosine-protein phosphatase non-receptor type 12	PTPN12	Q05209	603	Q05209	603	S	-1.93875	0.0311111	2.51867	4.45742	0.0526612	0.121646	0.999654	0.999885	0.999821	0.99966	0.999718	0.999789
RNA-binding protein 25	RBM25	P49756	677	P49756	677	S	-1.93659	0.0321036	5.61397	7.55055	0.421883	0.294634	1	1	1	1	1	1
Protein SMG9	SMG9	Q9H0W8-2	451	Q9H0W8-2;Q9H0W8	451;451	S	-1.91814	0.045127	-1.30336	0.614774	0.530861	0.54487	0.950835	0.983811	0.938333	0.993145	0.795648	0.950855
Kinase suppressor of Ras 1	KSR1	Q8IVT5-3	288	Q8IVT5-3;Q8IVT5-2;Q8IVT5	288;423;423	T	-1.9129	0.0496955	-2.80436	-0.891456	0.39782	0.0235013	1	1	1	1	1	1
Thromboxane A2 receptor	TBXA2R	P21731	331	P21731	331	S	-1.90331	0.0308522	-1.5548	0.348515	0.34997	0.262598	0.999805	0.997965	0.994026	0.999963	0.999221	0.999484
High mobility group protein B1	HMGB1	P09429	35	P09429	35	S	-1.90226	0.034751	1.44524	3.34751	0.457064	0.29529	0.999997	0.99998	0.999992	0.999989	0.999969	0.999993
BRI3-binding protein	BRI3BP	Q8WY22	248	Q8WY22	248	S	-1.89818	0.034816	1.59213	3.49031	0.39559	0.180174	0.99864	0.992365	0.998349	0.999849	0.99912	0.999999
Chromatin assembly factor 1 subunit A	CHAF1A	Q13111	772	Q13111	772	S	-1.8967	0.03194	1.02974	2.92644	0.408786	0.389493	0.994271	0.941643	0.881404	0.999376	0.992537	0.96251
Serine/threonine-protein kinase TAO1	TAOK1	Q7L7X3	421	Q7L7X3;Q7L7X3-2	421;247	S	-1.88899	0.0290909	1.59223	3.48122	0.227783	0.262037	0.999895	0.999997	1	1	0.999994	0.999911
Chromosome alignment-maintaining phosphoprotein 1	CHAMP1	Q96JM3	297	Q96JM3	297	S	-1.86506	0.0359396	1.72748	3.59253	0.417737	0.214213	0.999994	0.999991	1	1	1	1
Collagen alpha-1(XIX) chain	COL19A1	Q14993	81	Q14993	81	S	-1.84744	0.0451321	1.57103	3.41847	0.482213	0.207408	1	1	1	1	1	1
Amyloid beta A4 precursor protein-binding family B member 2	APBB2	Q92870	34	Q92870;Q92870-2	34;34	T	-1.83942	0.0311667	-1.07016	0.769255	0.252845	0.177787	0.999992	0.999997	0.999599	1	1	1
Disintegrin and metalloproteinase domain-containing protein 9	ADAM9	Q13443	761	Q13443	761	T	-1.83788	0.046434	3.60292	5.4408	0.453814	0.154522	0.999939	1	0.999999	1	0.999976	0.999865
Lamin-B receptor	LBR	Q14739	516	Q14739	516	S	-1.82482	0.0288046	-0.72037	1.10445	0.279142	0.382127	1	1	1	1	1	1
E3 ubiquitin-protein ligase rififylin	RFFL	Q8WZ73-2	229	Q8WZ73-2;Q8WZ73	229;229	S	-1.82144	0.0277209	1.67583	3.49727	0.179666	0.244865	0.999378	0.999742	0.999563	0.999107	0.998061	0.997562
E3 ubiquitin-protein ligase RBBP6	RBBP6	Q7Z6E9-2	1145	Q7Z6E9-2;Q7Z6E9	1145;1179	S	-1.8107	0.0410455	3.53278	5.34348	0.108365	0.368403	1	1	1	1	1	1
7SK snRNA methylphosphate capping enzyme	MEPCE	Q7L2J0	60	Q7L2J0	60	S	-1.78909	0.0335814	3.72541	5.5145	0.318746	0.122424	0.994452	0.998851	0.999907	0.99992	0.999931	0.999892
14-3-3 protein theta	YWHAQ	P27348	37	P27348	37	S	-1.78594	0.049858	-2.71989	-0.933951	0.558999	0.464442	0.999999	0.999997	1	1	1	1
Interferon regulatory factor 2-binding protein-like	IRF2BPL	Q9H1B7	659	Q9H1B7	659	S	-1.78362	0.0272	3.53897	5.32259	0.197549	0.242829	0.940799	0.949203	0.947181	0.882164	0.978715	0.935051
Centrosomal protein of 170 kDa	CEP170	Q5SW79	654	Q5SW79;Q5SW79-3;Q5SW79-2	654;556;556	S	-1.77065	0.0347854	0.407955	2.1786	0.354131	0.148871	0.978384	0.896696	0.89698	0.978457	0.986419	0.990268
Histone-lysine N-methyltransferase, H3 lysine-79 specific	DOT1L	Q8TEK3-2	834	Q8TEK3-2;Q8TEK3	834;834	S	-1.76342	0.0413963	1.19634	2.95976	0.477508	0.458845	1	1	1	0.999927	0.999994	1
Opioid growth factor receptor	OGFR	Q9NZT2-2	349	Q9NZT2-2;Q9NZT2	349;349	S	-1.75109	0.0398017	1.78153	3.53261	0.473954	0.314544	1	1	1	1	1	1
Nuclear pore membrane glycoprotein 210	NUP210	Q8TEM1	1874	Q8TEM1	1874	S	-1.74071	0.0491613	-0.614663	1.12604	0.443951	0.535959	0.999976	0.999595	0.999739	0.999152	0.999888	0.999984
Msx2-interacting protein	SPEN	Q96T58	1278	Q96T58	1278	S	-1.73206	0.0307285	1.45782	3.18988	0.346836	0.241734	1	1	1	1	1	1
Serine/threonine-protein phosphatase 4 regulatory subunit 3A	SMEK1	Q6IN85-2	758	Q6IN85-2;Q6IN85;Q6IN85-4	758;771;532	S	-1.73045	0.0347786	2.58773	4.31818	0.332719	0.429146	0.985414	0.767177	0.962675	0.956681	0.877759	0.896662
ADP-ribosylation factor GTPase-activating protein 1	ARFGAP1	Q8N6T3	343	Q8N6T3;Q8N6T3-2	343;351	S	-1.7248	0.0323577	2.26126	3.98606	0.130485	0.266467	0.977858	0.977914	0.956487	0.93059	0.948601	0.990694
Unconventional myosin-XVIIIa	MYO18A	Q92614	2020	Q92614;Q92614-4;Q92614-3;Q92614-2;Q92614-5	2020;2005;1968;1689;1547	S	-1.67732	0.0379502	2.90379	4.58111	0.144815	0.116261	0.999779	0.999981	0.998742	0.999983	0.99997	0.999572
BET1 homolog	BET1	O15155	50	O15155	50	S	-1.67666	0.0492446	2.28335	3.96001	0.520639	0.406281	0.999999	0.999997	0.999999	0.999998	1	0.999993
Oxidation resistance protein 1	OXR1	Q8N573-2	195	Q8N573-2;Q8N573-3;Q8N573-5;Q8N573	195;135;202;203	T	-1.67515	0.0400256	0.114743	1.78989	0.409676	0.21628	0.966713	0.984126	0.863922	0.901867	0.972059	0.895162
SH2 domain-containing adapter protein B	SHB	Q15464	18	Q15464;Q15464-2	18;18	S	-1.65896	0.0278974	0.410631	2.06959	0.182461	0.100535	0.913746	0.980929	0.997379	0.987215	0.991326	0.997777
Syntaxin-12	STX12	Q86Y82	142	Q86Y82	142	S	-1.64763	0.0337383	1.91306	3.56069	0.243123	0.371657	0.999747	0.987417	0.999637	1	0.997205	0.965722
TBC1 domain family member 1	TBC1D1	Q86TI0	565	Q86TI0	565	S	-1.62226	0.0493543	0.340715	1.96297	0.510056	0.433387	0.785693	0.955481	0.78906	0.810562	0.79894	0.786737
Cation-independent mannose-6-phosphate receptor	IGF2R	P11717	2409	P11717	2409	S	-1.61213	0.0480352	3.75634	5.36847	0.486251	0.292347	0.999951	0.986647	0.993963	0.998391	0.995547	0.974418
Tyrosine-protein phosphatase non-receptor type 12	PTPN12	Q05209	606	Q05209	606	S	-1.60175	0.0232	2.87853	4.48028	0.115564	0.12191	0.988522	0.970211	0.984538	0.989786	0.987691	0.958247
TBC1 domain family member 4	TBC1D4	O60343-2	341	O60343-2;O60343-3;O60343	341;341;341	S	-1.57694	0.041288	5.00426	6.5812	0.394216	0.178497	0.999996	0.999921	0.999975	0.999975	1	1
Liprin-alpha-3	PPFIA3	O75145-2	1155	O75145-2;O75145	1155;1164	S	-1.57021	0.0348148	-1.04962	0.520582	0.241879	0.266394	1	1	1	1	1	1
Sprouty-related, EVH1 domain-containing protein 2	SPRED2	Q7Z698	168	Q7Z698	168	S	-1.55633	0.0184615	0.257326	1.81366	0.1498	0.132076	0.957403	0.976344	0.987394	0.931085	0.99236	0.969581
Lamina-associated polypeptide 2, isoform alpha;Thymopoietin;Thymopentin;Lamina-associated polypeptide 2, isoforms beta/gamma;Thymopoietin;Thymopentin	TMPO	P42167	74	P42166;P42167;P42167-2	74;74;74	T	-1.55376	0.0467477	5.71862	7.27238	0.474848	0.357072	0.999998	0.999995	0.999964	1	0.999997	1
Retinoic acid-induced protein 3	GPRC5A	Q8NFJ5	345	Q8NFJ5	345	S	-1.52727	0.0253559	0.771836	2.29911	0.150683	0.106865	0.999939	0.999747	0.999986	0.999984	0.999979	0.999997
Rho guanine nucleotide exchange factor 12	ARHGEF12	Q9NZN5-2	41	Q9NZN5-2	41	S	-1.51364	0.0369778	0.207055	1.72069	0.352738	0.195163	0.999985	0.999999	0.999992	0.999998	0.999992	1
Cyclin-dependent kinase 18	CDK18	Q07002	12	Q07002;Q07002-2;Q07002-3	12;14;14	S	-1.50583	0.0499262	1.54386	3.04969	0.4354	0.460136	0.987804	0.99167	0.99037	0.997765	0.999651	0.99984
TBC1 domain family member 10B	TBC1D10B	Q4KMP7	678	Q4KMP7;Q4KMP7-2	678;103	S	-1.50444	0.0321333	4.28519	5.78962	0.229011	0.28285	1	1	1	1	1	1
Upstream stimulatory factor 1	USF1	P22415	186	P22415	186	S	-1.50319	0.0417249	2.081	3.58419	0.428032	0.325321	0.998964	0.995317	0.999952	0.999671	0.996112	0.999895
Rho guanine nucleotide exchange factor 18	ARHGEF18	Q6ZSZ5-2	945	Q6ZSZ5-2;Q6ZSZ5;Q6ZSZ5-3	945;1103;945	S	-1.49746	0.0320968	-0.148773	1.34869	0.173565	0.270331	0.999992	0.999994	0.999998	0.99997	0.999991	0.999767
Oxysterol-binding protein-related protein 11	OSBPL11	Q9BXB4	189	Q9BXB4	189	S	-1.46398	0.0497979	3.97447	5.43845	0.452829	0.277243	0.999991	0.999527	0.999991	0.999999	0.999997	1
Protein FAM53B	FAM53B	Q14153-2	167	Q14153-2;Q14153	167;167	S	-1.45632	0.0289315	1.10055	2.55687	0.228984	0.229732	0.998483	0.999218	0.999855	0.998483	0.998982	0.994462
Trinucleotide repeat-containing gene 18 protein	TNRC18	O15417	2146	O15417	2146	T	-1.44835	0.0275942	1.42338	2.87173	0.180055	0.0865375	1	1	1	1	1	1
La-related protein 1	LARP1	Q6PKG0	774	Q6PKG0;Q6PKG0-3	774;697	S	-1.44543	0.0293333	1.85665	3.30208	0.162826	0.231451	0.999845	0.999972	0.999937	0.999992	0.996864	0.999984
Microtubule-associated protein 1A;MAP1A heavy chain;MAP1 light chain LC2	MAP1A	P78559	1146	P78559;P78559-2	1146;1146	S	-1.4279	0.0425672	-0.60624	0.821661	0.398584	0.375842	0.806118	0.899242	0.960599	0.926454	0.944879	0.959281
Prelamin-A/C;Lamin-A/C	LMNA	P02545	94	P02545;P02545-2;P02545-3	94;94;94	S	-1.42646	0.0355041	0.621636	2.0481	0.118111	0.282669	0.999999	0.999999	1	1	1	1
Bromodomain and WD repeat-containing protein 1	BRWD1	Q9NSI6-2	1475	Q9NSI6-2;Q9NSI6-3;Q9NSI6	1475;1475;1475	S	-1.41943	0.0493788	0.552718	1.97214	0.251283	0.444032	0.792469	0.990331	0.902297	0.95647	0.962678	0.939804
Centrosomal protein of 89 kDa	CEP89	Q96ST8-3	44	Q96ST8-3;Q96ST8	44;44	S	-1.41267	0.0258065	0.235998	1.64867	0.182961	0.0962558	0.999316	0.99989	0.999987	0.999999	0.999982	0.999999
Centrosomal protein of 89 kDa	CEP89	Q96ST8-3	40	Q96ST8-3;Q96ST8	40;40	S	-1.41267	0.0262295	0.235998	1.64867	0.182961	0.0962558	0.97141	0.996456	0.995451	0.999656	0.997941	0.999972
SAM and SH3 domain-containing protein 1	SASH1	O94885	90	O94885	90	S	-1.40699	0.0415089	1.99038	3.39737	0.245667	0.397679	1	1	1	1	0.999997	1
G protein-regulated inducer of neurite outgrowth 1	GPRIN1	Q7Z2K8	615	Q7Z2K8;Q7Z2K8-2	615;615	S	-1.38104	0.0288727	2.5503	3.93133	0.138553	0.254277	0.99755	0.995104	0.999522	0.999571	0.973562	0.999879
TBC1 domain family member 4	TBC1D4	O60343-2	666	O60343-2;O60343-3;O60343	666;666;666	S	-1.37756	0.0316854	4.68932	6.06688	0.207114	0.239905	1	1	1	1	1	1
Choline-phosphate cytidylyltransferase B	PCYT1B	Q9Y5K3-2	233	Q9Y5K3-2;Q9Y5K3-3;Q9Y5K3	233;215;233	S	-1.35763	0.0345397	-2.30948	-0.951849	0.233923	0.331821	1	1	1	1	1	1
Choline-phosphate cytidylyltransferase A	PCYT1A	P49585	233	P49585	233	S	-1.35763	0.0346773	-2.30948	-0.951849	0.233923	0.331821	1	1	1	1	1	1
Stathmin	STMN1	P16949	63	P16949;P16949-2	63;63	S	-1.34869	0.0324034	4.75153	6.10022	0.177836	0.248853	1	1	1	1	1	1
Focal adhesion kinase 1	PTK2	Q05397	840	Q05397	840	S	-1.34671	0.0362667	-0.894467	0.452246	0.163456	0.116285	1	1	1	1	1	1
La-related protein 1	LARP1	Q6PKG0	165	Q6PKG0;Q6PKG0-3	165;88	S	-1.34446	0.0330357	3.28491	4.62936	0.310422	0.286023	1	1	1	1	1	1
Uncharacterized protein C17orf59	C17orf59	Q96GS4	196	Q96GS4	196	T	-1.29541	0.0416142	1.44415	2.73956	0.338794	0.357369	0.992393	0.928009	0.98869	0.999033	0.999762	0.999737
CTTNBP2 N-terminal-like protein	CTTNBP2NL	Q9P2B4	568	Q9P2B4	568	S	-1.27263	0.0305306	3.59157	4.8642	0.0829501	0.152347	0.896586	0.942374	0.877138	0.99596	0.940543	0.929644
DENN domain-containing protein 5B	DENND5B	Q6ZUT9	1076	Q6ZUT9;Q6ZUT9-2	1076;1111	S	-1.25687	0.0336117	1.53771	2.79458	0.274547	0.265255	0.995584	0.985198	0.992811	0.98921	0.990479	0.981065
Kelch domain-containing protein 4	KLHDC4	Q8TBB5-3	387	Q8TBB5-3;Q8TBB5;Q8TBB5-2	387;418;361	S	-1.2445	0.0296568	5.04871	6.2932	0.138223	0.239787	0.999766	0.982292	0.999878	0.909336	0.993127	0.848712
Adenomatous polyposis coli protein	APC	P25054-2	2434	P25054-2;P25054	2434;2535	S	-1.23407	0.0309333	-0.254706	0.979363	0.164371	0.244033	0.986285	0.97259	0.994965	0.995056	0.987347	0.992204
Adenomatous polyposis coli protein	APC	P25054-2	2432	P25054-2;P25054	2432;2533	S	-1.23407	0.0311409	-0.254706	0.979363	0.164371	0.244033	0.974958	0.998636	0.992561	0.979192	0.983726	0.998044
E3 ubiquitin-protein ligase BRE1A	RNF20	Q5VTR2	136	Q5VTR2	136	S	-1.20393	0.0299355	-0.147244	1.05668	0.210662	0.107286	0.946486	0.932652	1	1	1	1
Osteoclast-stimulating factor 1	OSTF1	Q92882	213	Q92882	213	S	-1.19343	0.049704	2.12046	3.31388	0.372814	0.317866	1	1	1	1	1	1
Alpha-adducin;Beta-adducin;Gamma-adducin	ADD1;ADD2;ADD3	P35611	726	P35611;P35611-3;P35612;Q9UEY8-2;Q9UEY8	726;757;713;661;693	S	-1.19325	0.0408391	2.08668	3.27993	0.328522	0.256238	1	1	1	1	1	1
Arginine/serine-rich protein PNISR	PNISR	Q8TF01	485	Q8TF01	485	T	-1.19183	0.0319344	2.86343	4.05526	0.256773	0.206385	1	0.999999	0.99998	0.999996	0.999972	1
Leucine-rich repeat-containing protein 16C	RLTPR	Q6F5E8	1268	Q6F5E8	1268	S	-1.19125	0.0306154	3.27167	4.46292	0.216177	0.226014	0.998351	0.984952	0.999706	0.999153	0.998661	0.999069
Bromodomain-containing protein 4	BRD4	O60885	1117	O60885	1117	S	-1.17605	0.0305862	3.52222	4.69827	0.0812183	0.17307	1	1	1	1	1	1
Leucine-rich repeat-containing protein 16A	LRRC16A	Q5VZK9	1331	Q5VZK9;Q5VZK9-2	1331;1286	S	-1.14302	0.0353178	-0.624008	0.519008	0.280301	0.19429	1	1	1	1	1	1
Probable palmitoyltransferase ZDHHC8	ZDHHC8	Q9ULC8-2	434	Q9ULC8-2;Q9ULC8;Q9ULC8-3	434;526;526	S	-1.11915	0.0355938	-0.824544	0.294603	0.274844	0.231093	0.999754	0.999735	0.999646	0.993661	0.999654	0.999694
Protein spire homolog 1	SPIRE1	Q08AE8-3	228	Q08AE8-3;Q08AE8-2;Q08AE8-4;Q08AE8	228;387;228;387	S	-1.11432	0.0469577	0.906195	2.02051	0.267092	0.340848	1	1	1	1	1	1
Lamina-associated polypeptide 2, isoform alpha;Thymopoietin;Thymopentin;Lamina-associated polypeptide 2, isoforms beta/gamma;Thymopoietin;Thymopentin	TMPO	P42167	67	P42166;P42167;P42167-2	67;67;67	S	-1.09376	0.0497778	7.01605	8.10981	0.313306	0.137726	1	1	0.999999	1	1	1
Epidermal growth factor receptor substrate 15-like 1	EPS15L1	Q9UBC2	255	Q9UBC2	255	S	-1.0817	0.0325918	5.1847	6.2664	0.23459	0.156444	0.999813	0.993809	0.999635	0.990471	0.979594	0.988082
Phosphatidylinositide phosphatase SAC2	INPP5F	Q9Y2H2	1103	Q9Y2H2	1103	S	-1.06722	0.0476452	0.359959	1.42718	0.32907	0.249262	1	1	1	1	1	1
Growth factor receptor-bound protein 7	GRB7	Q14451	361	Q14451;Q14451-3;Q14451-2;Q14451-4	361;384;361;327	S	-1.06721	0.0410462	2.28784	3.35505	0.290983	0.281278	0.998121	0.999825	0.999942	0.999913	0.999955	0.99977
AP2-associated protein kinase 1	AAK1	Q2M2I8-2	606	Q2M2I8-2;Q2M2I8	606;606	T	-1.04408	0.0392678	1.17284	2.21692	0.238073	0.266424	0.998986	0.974227	0.994262	0.999733	0.999762	0.999711
EH domain-binding protein 1-like protein 1	EHBP1L1	Q8N3D4	1257	Q8N3D4	1257	S	-1.04388	0.0286316	2.38097	3.42485	0.132173	0.135864	1	1	0.999981	1	0.999999	0.999999
Lamina-associated polypeptide 2, isoform alpha;Thymopoietin;Thymopentin;Lamina-associated polypeptide 2, isoforms beta/gamma;Thymopoietin;Thymopentin	TMPO	P42167	160	P42166;P42167;P42167-2	160;160;160	T	-1.03946	0.0479298	7.77761	8.81707	0.318892	0.209393	0.988492	0.991384	0.988902	0.997531	0.996077	0.991812

## Sheet: Class1 sites (Dispase Only)
Protein names	Gene names	Protein	Position within "Protein"	Proteins	Positions within "Proteins"	Amino acid	Localization prob 3D_HCT116_Dispase_Rep1	Localization prob 3D_HCT116_Dispase_Rep2	Localization prob 3D_HCT116_Dispase_Rep3	Localization prob 3D_HCT116_Recovery_Rep1	Localization prob 3D_HCT116_Recovery_Rep2	Localization prob 3D_HCT116_Recovery_Rep3
Ubiquitin-like modifier-activating enzyme 6	UBA6	A0AVT1-2	258	A0AVT1-2;A0AVT1	258;732	S	0.999999	0.999912	0.999999	NA	NA	NA
Ubiquitin-like modifier-activating enzyme 6	UBA6	A0AVT1-2	180	A0AVT1-2;A0AVT1	180;654	S	0.996926	0.992041	0.999541	NA	NA	NA
Protein tyrosine phosphatase domain-containing protein 1	PTPDC1	A2A3K4	392	A2A3K4;A2A3K4-2	392;444	S	0.774957	0.990007	0.993424	NA	NA	NA
DNA excision repair protein ERCC-6-like 2	ERCC6L2	A4D997	290	A4D997	290	S	0.990442	0.973658	0.996882	NA	NA	NA
Putative nuclear envelope pore membrane protein POM 121B;Nuclear envelope pore membrane protein POM 121C;Nuclear envelope pore membrane protein POM 121	POM121B;POM121C;POM121	A8CG34	416	A6NF01;A8CG34;A8CG34-2;Q96HA1;Q96HA1-2;Q96HA1-3	23;416;174;439;174;174	S	0.880687	0.874006	0.866782	NA	NA	NA
WAS/WASL-interacting protein family member 3	WIPF3	A6NGB9	383	A6NGB9	383	S	0.88289	0.876267	0.942796	0.634653	NA	0.594998
D-dopachrome decarboxylase;D-dopachrome decarboxylase-like protein	DDT;DDTL	P30046	29	P30046;A6NHG4	29;29	S	1	1	1	NA	NA	NA
RanBP2-like and GRIP domain-containing protein 3;RANBP2-like and GRIP domain-containing protein 8;E3 SUMO-protein ligase RanBP2;Putative peptidyl-prolyl cis-trans isomerase;RANBP2-like and GRIP domain-containing protein 5/6	RGPD3;RGPD8;RANBP2;RGPD5	P49792	2558	A6NKT7;O14715;P49792;Q99666	1583;1582;2558;1582	S	0.999834	0.997954	0.973746	NA	NA	NA
Rho GTPase-activating protein 32	ARHGAP32	A7KAX9	1820	A7KAX9;A7KAX9-2	1820;1471	S	1	0.999999	1	NA	NA	NA
Protein dispatched homolog 2	DISP2	A7MBM2	1173	A7MBM2	1173	S	0.996375	0.985264	0.987314	NA	NA	NA
Unconventional myosin-IXa	MYO9A	B2RTY4-5	1081	B2RTY4-5;B2RTY4-2;B2RTY4;B2RTY4-4	1081;1298;1317;1317	S	0.999999	0.99908	0.998242	NA	NA	NA
Ras GTPase-activating protein 4;Putative Ras GTPase-activating protein 4B	RASA4;RASA4B	O43374-2	562	O43374-2;O43374;C9J798	562;562;562	S	0.996521	0.998656	0.999912	NA	NA	NA
Proline-rich transmembrane protein 4	PRRT4	C9JH25	533	C9JH25	533	S	1	0.992344	0.96418	NA	NA	NA
Kinesin-like protein KIF2A	KIF2A	O00139-1	113	O00139-1;O00139;O00139-4	113;140;140	S	0.925061	0.977362	0.979445	NA	NA	NA
ATP-dependent RNA helicase DDX39A	DDX39A	O00148	183	O00148	183	S	0.988995	0.999039	0.999445	NA	NA	NA
AH receptor-interacting protein	AIP	O00170	43	O00170	43	S	0.999997	0.999996	0.99998	NA	NA	NA
Menin	MEN1	O00255-3	452	O00255-3;O00255-2;O00255	452;487;492	S	1	1	1	NA	NA	NA
Eukaryotic elongation factor 2 kinase	EEF2K	O00418	500	O00418	500	S	1	1	1	NA	NA	NA
Eukaryotic elongation factor 2 kinase	EEF2K	O00418	445	O00418	445	S	0.999968	0.998114	0.999688	NA	NA	NA
Eukaryotic elongation factor 2 kinase	EEF2K	O00418	477	O00418	477	S	0.901184	0.884765	0.791366	NA	NA	NA
Insulin-like growth factor 2 mRNA-binding protein 3	IGF2BP3	O00425	496	O00425;O00425-2	496;115	S	1	1	1	NA	NA	NA
Phosphatidylinositol 4-phosphate 3-kinase C2 domain-containing subunit alpha	PIK3C2A	O00443	1084	O00443	1084	S	1	1	1	NA	NA	NA
High mobility group nucleosome-binding domain-containing protein 4	HMGN4	O00479	80	O00479	80	S	0.999365	0.999958	0.996692	NA	NA	NA
Ladinin-1	LAD1	O00515	385	O00515	385	S	0.999902	0.971358	0.9991	NA	NA	0.700079
ATP-dependent RNA helicase DDX3X	DDX3X	O00571	82	O00571	82	S	0.995895	0.994781	0.982419	NA	NA	NA
ATP-dependent RNA helicase DDX3X;ATP-dependent RNA helicase DDX3Y	DDX3X;DDX3Y	O00571	410	O00571;O15523	410;408	S	0.958072	0.984341	0.965671	NA	NA	NA
Transcription factor E2F3	E2F3	O00716	163	O00716	163	S	0.999999	0.999953	0.999999	NA	NA	NA
C2 domain-containing protein 2-like	C2CD2L	O14523	613	O14523;O14523-2	613;614	S	0.96357	0.822282	0.997444	0.70326	NA	0.658451
Cdc42 effector protein 2	CDC42EP2	O14613	101	O14613	101	S	1	1	1	NA	NA	NA
Etoposide-induced protein 2.4 homolog	EI24	O14681	320	O14681	320	S	0.946751	0.990593	0.834402	0.430713	0.345293	0.343662
Histone-lysine N-methyltransferase 2D	KMT2D	O14686	4849	O14686;O14686-3	4849;4852	S	0.999971	0.983238	0.999805	NA	NA	NA
Dual specificity mitogen-activated protein kinase kinase 7	MAP2K7	O14733	378	O14733;O14733-4;O14733-2;O14733-3	378;385;421;394	S	1	1	1	NA	NA	NA
Dual specificity mitogen-activated protein kinase kinase 7	MAP2K7	O14733	61	O14733;O14733-4;O14733-2;O14733-3	61;61;61;77	S	0.857363	0.974281	0.821441	NA	NA	0.416665
PDZ domain-containing protein GIPC1	GIPC1	O14908	68	O14908	68	S	0.919402	0.944742	0.895591	NA	NA	NA
Regulator of G-protein signaling 12	RGS12	O14924-4	172	O14924-4;O14924	172;172	S	0.986129	0.999317	0.999243	NA	NA	NA
Peripheral plasma membrane protein CASK	CASK	O14936-6	582	O14936-6;O14936-2;O14936	582;582;582	S	0.994428	0.990678	0.998862	0.547448	0.633149	NA
Hepatocyte growth factor-regulated tyrosine kinase substrate	HGS	O14964-2	48	O14964-2;O14964	48;48	S	1	1	0.999979	NA	NA	NA
Zinc finger protein 609	ZNF609	O15014	743	O15014	743	S	1	0.999859	0.998244	NA	NA	NA
Plexin-B2	PLXNB2	O15031	1244	O15031	1244	S	1	1	0.999997	NA	NA	NA
Plexin-B2	PLXNB2	O15031	1488	O15031	1488	S	0.83004	0.793654	0.994475	NA	NA	NA
Plexin-B2	PLXNB2	O15031	1603	O15031	1603	S	0.997976	0.999999	0.999981	NA	NA	NA
Lysine-specific demethylase 6B	KDM6B	O15054	799	O15054;O15054-1	799;799	S	0.780755	0.766408	0.757696	NA	NA	NA
Inhibitor of nuclear factor kappa-B kinase subunit alpha	CHUK	O15111	402	O15111	402	S	0.977932	0.998512	0.998337	NA	NA	NA
U6 snRNA-associated Sm-like protein LSm1	LSM1	O15116	123	O15116	123	S	1	0.999975	0.999947	NA	NA	NA
Protein Mdm4	MDM4	O15151	20	O15151;O15151-3;O15151-2	20;20;20	S	1	1	1	NA	NA	NA
Transcription intermediary factor 1-alpha	TRIM24	O15164-2	994	O15164-2;O15164	994;1028	S	0.962101	0.999739	0.993812	NA	NA	NA
Transcription intermediary factor 1-alpha	TRIM24	O15164-2	710	O15164-2;O15164	710;744	S	0.999897	0.97207	0.997981	NA	NA	NA
NF-kappa-B-repressing factor	NKRF	O15226	618	O15226	618	S	0.996151	0.974187	0.999934	NA	NA	NA
Zinc finger protein 185	ZNF185	O15231-3	469	O15231-3;O15231;O15231-2	469;468;231	S	0.761847	0.940723	0.802314	0.628575	0.429243	0.37044
UDP-N-acetylglucosamine--peptide N-acetylglucosaminyltransferase 110 kDa subunit	OGT	O15294	903	O15294;O15294-3;O15294-4;O15294-2	903;893;522;777	S	1	1	1	NA	NA	NA
UDP-N-acetylglucosamine--peptide N-acetylglucosaminyltransferase 110 kDa subunit	OGT	O15294	1004	O15294;O15294-3;O15294-4;O15294-2	1004;994;623;878	S	0.997553	0.982786	0.999954	NA	NA	NA
Phosphatidylinositol 3,4,5-trisphosphate 5-phosphatase 2	INPPL1	O15357	1003	O15357;O15357-2	1003;761	S	0.997084	0.967731	0.994416	NA	NA	NA
Syntaxin-7	STX7	O15400-2	131	O15400-2;O15400	131;131	S	0.999419	0.993905	0.986895	NA	0.283274	0.325619
Forkhead box protein P2	FOXP2	O15409	591	O15409;O15409-4;O15409-2	591;616;499	S	0.959632	0.972849	0.987406	NA	NA	NA
Multidrug resistance-associated protein 5	ABCC5	O15440	14	O15440	14	S	0.995727	0.990865	0.961574	NA	NA	NA
Melanoma-associated antigen B2	MAGEB2	O15479	81	O15479	81	S	0.793597	0.84126	0.788523	NA	NA	NA
Transforming growth factor beta-1-induced transcript 1 protein	TGFB1I1	O43294-2	386	O43294-2;O43294	386;403	S	0.979256	0.973605	0.9981	NA	NA	NA
Heat shock 70 kDa protein 12A	HSPA12A	O43301	420	O43301	420	S	1	1	1	NA	NA	NA
Heat shock 70 kDa protein 12A	HSPA12A	O43301	632	O43301	632	S	0.885421	0.942447	0.908795	0.731404	0.418056	0.644545
Centriolar coiled-coil protein of 110 kDa	CCP110	O43303-2	918	O43303-2;O43303	918;918	S	0.98039	0.965938	0.99872	NA	NA	NA
Inositol hexakisphosphate and diphosphoinositol-pentakisphosphate kinase 2	PPIP5K2	O43314	223	O43314;O43314-2	223;223	S	0.922062	0.962808	0.948326	NA	NA	NA
Inositol hexakisphosphate and diphosphoinositol-pentakisphosphate kinase 2	PPIP5K2	O43314	807	O43314;O43314-2	807;807	S	0.999986	1	0.999994	NA	NA	NA
WD repeat-containing protein 62	WDR62	O43379	49	O43379;O43379-4;O43379-3;O43379-2	49;49;49;49	S	0.93849	0.905085	0.936699	NA	NA	NA
WD repeat-containing protein 62	WDR62	O43379	52	O43379;O43379-4;O43379-3;O43379-2	52;52;52;52	S	0.96831	0.99999	0.999847	NA	NA	NA
Synaptojanin-1	SYNJ1	O43426	1053	O43426;O43426-4;O43426-2	1053;1053;1053	S	0.899152	0.924229	0.939738	NA	NA	NA
Band 4.1-like protein 2	EPB41L2	O43491	16	O43491	16	S	0.970385	0.949465	0.957271	0.499105	NA	0.494972
DNA repair protein RAD51 homolog 3	RAD51C	O43502	20	O43502	20	S	0.991589	0.998964	0.998854	NA	NA	NA
Density-regulated protein	DENR	O43583	20	O43583	20	S	1	1	1	NA	NA	NA
5'-AMP-activated protein kinase subunit beta-2	PRKAB2	O43741	158	O43741	158	S	1	1	1	NA	NA	NA
A-kinase anchor protein 8	AKAP8	O43823	339	O43823	339	S	1	1	1	NA	NA	NA
Nardilysin	NRD1	O43847	96	O43847;O43847-2	96;96	S	0.99228	0.934572	0.980552	0.718481	0.616905	0.482189
Prickle-like protein 3	PRICKLE3	O43900	367	O43900	367	S	0.99985	0.999071	0.999176	NA	NA	NA
Sjoegren syndrome/scleroderma autoantigen 1	SSSCA1	O60232	103	O60232	103	S	0.986567	0.91627	0.913684	NA	NA	NA
BCL2/adenovirus E1B 19 kDa protein-interacting protein 3-like	BNIP3L	O60238	166	O60238	166	S	0.999471	0.98622	0.955105	NA	NA	NA
C-Jun-amino-terminal kinase-interacting protein 4	SPAG9	O60271	265	O60271;O60271-3	265;265	S	0.99984	0.998934	0.995537	NA	NA	NA
C-Jun-amino-terminal kinase-interacting protein 4	SPAG9	O60271	1238	O60271;O60271-4;O60271-2	1238;1224;1228	S	0.843102	0.953538	0.991243	NA	NA	NA
Zinc finger protein 292	ZNF292	O60281-2	1014	O60281-2;O60281	1014;1159	S	0.910008	0.999975	0.999222	NA	NA	NA
Zinc finger protein 292	ZNF292	O60281-2	1904	O60281-2;O60281	1904;2049	S	0.951919	0.830617	0.945666	0.743995	NA	0.687956
Signal-induced proliferation-associated 1-like protein 3	SIPA1L3	O60292	158	O60292	158	S	1	1	0.999991	NA	NA	NA
Signal-induced proliferation-associated 1-like protein 3	SIPA1L3	O60292	172	O60292	172	S	0.983529	0.9889	0.844454	NA	NA	0.635651
Signal-induced proliferation-associated 1-like protein 3	SIPA1L3	O60292	1619	O60292	1619	S	0.999746	0.985843	0.999011	NA	NA	NA
Signal-induced proliferation-associated 1-like protein 3	SIPA1L3	O60292	1622	O60292	1622	S	0.999997	0.999716	0.999982	NA	NA	NA
Trafficking kinesin-binding protein 2	TRAK2	O60296	420	O60296	420	S	0.999003	0.957121	0.960982	NA	NA	NA
80 kDa MCM3-associated protein	MCM3AP	O60318	538	O60318	538	S	0.999997	0.999978	1	NA	NA	NA
Mitogen-activated protein kinase-binding protein 1	MAPKBP1	O60336-3	1075	O60336-3;O60336-6;O60336;O60336-4	1075;1192;1198;699	S	0.999997	0.999828	0.989079	NA	NA	NA
TBC1 domain family member 4	TBC1D4	O60343-2	485	O60343-2;O60343-3;O60343	485;485;485	S	0.999089	0.999791	0.999343	NA	NA	0.492324
TBC1 domain family member 4	TBC1D4	O60343-2	486	O60343-2;O60343-3;O60343	486;486;486	S	0.960121	0.936508	0.766575	0.527162	NA	0.492324
TBC1 domain family member 4	TBC1D4	O60343-2	304	O60343-2;O60343-3;O60343	304;304;304	S	1	1	1	NA	NA	NA
Frizzled-6	FZD6	O60353	606	O60353	606	S	0.883718	0.761252	0.818464	NA	0.5	NA
Frizzled-6	FZD6	O60353	526	O60353	526	S	1	1	1	NA	NA	NA
Fatty acid desaturase 1	FADS1	O60427	405	O60427	405	S	1	1	1	NA	NA	NA
Nuclear export mediator factor NEMF	NEMF	O60524-4	756	O60524-4;O60524-5;O60524-3;O60524	756;773;777;798	S	0.999591	0.999997	0.999999	NA	NA	NA
Nuclear export mediator factor NEMF	NEMF	O60524-4	861	O60524-4;O60524-5;O60524-3;O60524;O60524-2	861;878;882;903;103	S	0.990887	0.989454	0.998086	NA	NA	NA
Glycylpeptide N-tetradecanoyltransferase 2	NMT2	O60551	66	O60551	66	S	0.939065	0.979159	0.953288	0.657332	NA	NA
Protein diaphanous homolog 1	DIAPH1	O60610-2	1230	O60610-2;O60610	1230;1254	S	0.995068	0.999752	0.997921	0.618436	NA	NA
DNA polymerase zeta catalytic subunit	REV3L	O60673-2	1036	O60673-2;O60673	1036;1114	S	1	1	1	NA	NA	NA
Catenin delta-1	CTNND1	O60716-21	124	O60716-21;O60716-19;O60716-13;O60716-11;O60716-5;O60716-3;O60716-24;O60716-23;O60716-16;O60716-18;O60716-15;O60716-17;O60716-10;O60716-8;O60716-9;O60716-7;O60716-2;O60716;O60716-22;O60716-20;O60716-14;O60716-12;O60716-6;O60716-4	124;124;171;171;225;225;124;124;171;124;171;124;171;225;171;225;225;225;124;124;171;171;225;225	S	0.999635	0.997067	0.999643	NA	NA	NA
Catenin delta-1	CTNND1	O60716-21	798	O60716-21;O60716-19;O60716-13;O60716-11;O60716-5;O60716-3;O60716-18;O60716-17;O60716-10;O60716-9;O60716-2;O60716;O60716-29;O60716-27;O60716-26;O60716-25	798;804;845;851;899;905;798;804;845;851;899;905;576;582;576;582	S	0.80651	0.894029	0.808011	NA	NA	NA
Catenin delta-1	CTNND1	O60716-21	755	O60716-21;O60716-19;O60716-13;O60716-11;O60716-5;O60716-3;O60716-24;O60716-23;O60716-16;O60716-18;O60716-15;O60716-17;O60716-10;O60716-8;O60716-9;O60716-7;O60716-2;O60716;O60716-22;O60716-20;O60716-14;O60716-12;O60716-6;O60716-4;O60716-29;O60716-27;O60716-32;O60716-31;O60716-26;O60716-25;O60716-30;O60716-28	755;761;802;808;856;862;755;761;802;755;808;761;802;856;808;862;856;862;755;761;802;808;856;862;533;539;533;539;533;539;533;539	S	0.919257	0.764067	0.962572	0.48493	0.49466	0.426363
Catenin delta-1	CTNND1	O60716-21	70	O60716-21;O60716-19;O60716-13;O60716-11;O60716-5;O60716-3;O60716-24;O60716-23;O60716-16;O60716-18;O60716-15;O60716-17;O60716-10;O60716-8;O60716-9;O60716-7;O60716-2;O60716;O60716-22;O60716-20;O60716-14;O60716-12;O60716-6;O60716-4	70;70;117;117;171;171;70;70;117;70;117;70;117;171;117;171;171;171;70;70;117;117;171;171	S	0.840209	0.843639	0.848122	NA	0.633506	0.545681
General vesicular transport factor p115	USO1	O60763	780	O60763;O60763-2	780;791	S	0.999922	0.978136	0.999912	NA	NA	NA
Target of Myb protein 1	TOM1	O60784	464	O60784;O60784-3;O60784-4;O60784-2	464;419;432;465	S	0.778751	0.778755	0.768578	NA	NA	NA
Eukaryotic translation initiation factor 5B	EIF5B	O60841	182	O60841	182	S	0.999997	0.998489	0.999955	NA	0.633117	NA
Eukaryotic translation initiation factor 5B	EIF5B	O60841	183	O60841	183	S	0.999996	0.998489	0.999963	NA	NA	NA
SLIT-ROBO Rho GTPase-activating protein 2	SRGAP2	O75044	994	O75044	994	S	0.756012	0.771365	0.803608	0.746246	NA	0.739656
Syndecan-3	SDC3	O75056	428	O75056	428	S	0.999704	0.998913	0.998663	NA	NA	NA
WD repeat-containing protein 1	WDR1	O75083	20	O75083;O75083-3	20;20	S	1	1	1	NA	NA	NA
CLIP-associating protein 2	CLASP2	O75122	316	O75122;O75122-2	316;322	S	0.998108	0.997172	0.999594	NA	NA	NA
CLIP-associating protein 2	CLASP2	O75122	330	O75122;O75122-2	330;336	S	0.993309	0.964597	0.999823	0.315717	NA	NA
Copine-3	CPNE3	O75131	243	O75131	243	S	0.935162	0.800574	0.907366	0.585568	0.5	0.654034
Lysine-specific demethylase PHF2	PHF2	O75151	625	O75151	625	S	1	1	1	NA	NA	NA
Lysine-specific demethylase PHF2;Histone lysine demethylase PHF8	PHF2;PHF8	O75151	929	O75151;Q9UPP1-3;Q9UPP1-2;Q9UPP1	929;803;868;904	S	0.999891	0.999687	0.999333	NA	NA	NA
Zinc finger CCCH domain-containing protein 11A	ZC3H11A	O75152	759	O75152	759	S	0.99018	0.997044	0.94588	0.361092	NA	0.541701
Phosphatase and actin regulator 2	PHACTR2	O75167-5	157	O75167-5;O75167-2;O75167;O75167-4	157;168;237;248	S	0.999929	0.999798	0.999731	NA	NA	NA
CCR4-NOT transcription complex subunit 3	CNOT3	O75175-3	110	O75175-3;O75175-2;O75175	110;291;291	S	0.964653	0.885704	0.986856	NA	NA	NA
Pituitary homeobox 3	PITX3	O75364	52	O75364	52	S	0.891082	0.894129	0.909263	NA	NA	NA
Filamin-B	FLNB	O75369-2	346	O75369-2;O75369;O75369-7;O75369-6;O75369-3;O75369-5;O75369-4	346;346;177;346;346;346;346	S	0.999997	1	0.999998	NA	NA	NA
Filamin-B;Filamin-A	FLNB;FLNA	P21333-2	2135	O75369-2;O75369;O75369-7;O75369-5;O75369-4;P21333-2;P21333	2074;2098;1918;2098;2098;2135;2143	S	0.973515	0.973942	0.976224	NA	NA	NA
Nuclear receptor corepressor 1	NCOR1	O75376	2184	O75376;O75376-2	2184;2081	S	0.997927	0.999434	0.999596	NA	NA	NA
Peroxisomal membrane protein PEX14	PEX14	O75381-2	209	O75381-2;O75381	209;252	S	0.940695	0.947685	0.83213	0.483293	NA	0.188832
Sperm-associated antigen 7	SPAG7	O75391	219	O75391	219	S	0.99961	0.999971	0.999991	NA	NA	NA
Transforming acidic coiled-coil-containing protein 1	TACC1	O75410	218	O75410;O75410-2;O75410-7;O75410-3	218;218;173;23	S	0.99987	0.999963	0.999993	NA	NA	NA
Transforming acidic coiled-coil-containing protein 1	TACC1	O75410	276	O75410;O75410-2;O75410-7;O75410-3	276;276;231;81	S	0.771793	0.902485	0.823165	NA	NA	0.499876
PERQ amino acid-rich with GYF domain-containing protein 1	GIGYF1	O75420	137	O75420	137	S	1	1	1	NA	NA	NA
Serine/arginine-rich splicing factor 10	SRSF10	O75494-3	158	O75494-3	158	S	0.862433	0.93383	0.788162	NA	NA	NA
Ribosomal protein S6 kinase alpha-5	RPS6KA5	O75582	376	O75582;O75582-2	376;376	S	0.999827	0.999962	0.999982	NA	NA	NA
Probable E3 ubiquitin-protein ligase MYCBP2	MYCBP2	O75592-2	1586	O75592-2;O75592	1586;1586	S	0.999846	0.941811	0.99917	0.499743	NA	0.499842
U5 small nuclear ribonucleoprotein 200 kDa helicase	SNRNP200	O75643	835	O75643	835	S	0.990149	0.997412	0.999504	NA	NA	NA
U5 small nuclear ribonucleoprotein 200 kDa helicase	SNRNP200	O75643	8	O75643;O75643-2	8;8	S	0.999955	0.999998	0.999994	NA	NA	NA
Ribosomal protein S6 kinase alpha-4	RPS6KA4	O75676-2	672	O75676-2;O75676	672;678	S	1	0.999999	0.999981	NA	NA	NA
Ribonuclease H2 subunit A	RNASEH2A	O75792	277	O75792	277	S	0.999797	0.999156	0.999881	NA	NA	NA
Breast cancer anti-estrogen resistance protein 3	BCAR3	O75815	164	O75815	164	S	1	1	1	NA	NA	NA
Lathosterol oxidase	SC5D	O75845	253	O75845	253	S	0.999999	1	0.999997	NA	NA	NA
Protein phosphatase 1 regulatory subunit 37	PPP1R37	O75864	548	O75864;O75864-2	548;75	S	0.882238	0.921175	0.932532	NA	NA	NA
Cyclin-K	CCNK	O75909	9	O75909;O75909-1;O75909-4;O75909-2	9;9;9;9	S	0.839664	0.812958	0.909447	NA	0.497633	NA
Triple functional domain protein	TRIO	O75962-4	2370	O75962-4;O75962;O75962-5	2370;2429;2429	S	0.922726	0.751019	0.780717	0.569583	NA	NA
Triple functional domain protein	TRIO	O75962-4	3009	O75962-4;O75962;O75962-2;O75962-3	3009;3068;2892;567	S	0.999466	0.986961	0.999589	NA	NA	NA
Uncharacterized protein KIAA0754	KIAA0754	O94854-2	64	O94854-2;O94854	64;64	S	1	1	1	NA	NA	NA
E3 UFM1-protein ligase 1	UFL1	O94874-2	721	O94874-2;O94874	721;786	S	1	1	1	NA	0.445305	NA
SAM and SH3 domain-containing protein 1	SASH1	O94885	248	O94885	248	S	0.999998	0.999959	0.999481	NA	NA	NA
SAM and SH3 domain-containing protein 1	SASH1	O94885	1031	O94885	1031	S	0.975887	0.915262	0.966418	0.742252	NA	NA
Protein furry homolog-like	FRYL	O94915	844	O94915	844	S	0.999991	0.999981	0.999934	NA	NA	NA
Protein SOGA1;N-terminal form;C-terminal 80 kDa form	SOGA1	O94964-2	1581	O94964-2;O94964;O94964-3	1581;1343;472	S	0.976214	0.995322	0.997456	NA	NA	NA
G2/mitotic-specific cyclin-B2	CCNB2	O95067	392	O95067	392	S	0.997123	1	1	NA	NA	NA
E3 ubiquitin-protein ligase UBR5	UBR5	O95071	2241	O95071	2241	S	1	1	1	NA	NA	NA
Ubiquitin conjugation factor E4 B	UBE4B	O95155-2	674	O95155-2;O95155;O95155-3	674;803;558	S	0.969714	0.867154	0.987112	NA	NA	NA
Luc7-like protein 3	LUC7L3	O95232	425	O95232	425	S	0.995744	0.989096	0.999589	NA	NA	NA
Luc7-like protein 3	LUC7L3	O95232	115	O95232	115	S	0.915959	0.92772	0.781785	NA	NA	NA
Chromosome-associated kinesin KIF4A	KIF4A	O95239	1186	O95239	1186	S	0.997976	0.99911	0.997858	NA	NA	NA
Chromosome-associated kinesin KIF4A	KIF4A	O95239	886	O95239;O95239-2	886;886	S	0.999999	0.999998	0.998767	NA	NA	NA
Chromosome-associated kinesin KIF4A	KIF4A	O95239	887	O95239;O95239-2	887;887	S	0.999999	0.999999	0.998869	NA	NA	NA
Myotubularin-related protein 5	SBF1	O95248	1228	O95248;O95248-4	1228;1228	S	0.991981	0.999924	0.999875	NA	NA	NA
Myotubularin-related protein 5	SBF1	O95248	559	O95248;O95248-4	559;559	S	0.99999	1	0.999998	NA	NA	NA
Myotubularin-related protein 5	SBF1	O95248	20	O95248;O95248-4	20;20	S	1	1	1	NA	NA	NA
Myotubularin-related protein 5	SBF1	O95248	1077	O95248;O95248-4	1077;1077	S	0.999964	0.99998	1	NA	NA	NA
Myotubularin-related protein 5	SBF1	O95248	1748	O95248;O95248-4	1748;1774	S	0.954884	0.934857	0.892655	0.609769	0.414795	0.65556
Arginyl-tRNA--protein transferase 1	ATE1	O95260-2	169	O95260-2;O95260	169;169	S	1	1	1	NA	NA	NA
Vesicle-associated membrane protein-associated protein B/C	VAPB	O95292	154	O95292	154	S	0.998925	0.961496	0.999168	NA	NA	NA
Transforming acidic coiled-coil-containing protein 2	TACC2	O95359-3	2072	O95359-3;O95359;O95359-5;O95359-6;O95359-1	2072;2072;218;150;150	S	0.787018	0.936744	0.800186	0.570039	NA	NA
Supervillin	SVIL	O95425-2	263	O95425-2;O95425	263;263	S	0.9927	0.765154	0.997775	NA	NA	NA
Poly(A)-specific ribonuclease PARN	PARN	O95453	570	O95453	570	S	0.912673	0.924741	0.997411	NA	NA	NA
Nuclear factor of activated T-cells, cytoplasmic 1	NFATC1	O95644-7	736	O95644-7;O95644-6;O95644;O95644-9;O95644-5;O95644-4	736;759;772;736;759;772	S	0.998551	0.999925	0.999981	NA	NA	NA
Nuclear factor of activated T-cells, cytoplasmic 1	NFATC1	O95644-7	323	O95644-7;O95644-6;O95644;O95644-9;O95644-5;O95644-4;O95644-8;O95644-3;O95644-2	323;346;359;323;346;359;323;346;359	S	0.999713	0.997927	0.999419	NA	NA	NA
Bromodomain-containing protein 1	BRD1	O95696-2	945	O95696-2;O95696	945;814	S	0.999941	0.988113	1	NA	NA	NA
Synaptosomal-associated protein 29	SNAP29	O95721	163	O95721	163	S	1	1	1	NA	NA	NA
Polypyrimidine tract-binding protein 3	PTBP3	O95758-1	423	O95758-1;O95758;O95758-5;O95758-4;O95758-2	423;454;457;460;426	S	0.972661	0.992083	0.998232	NA	NA	NA
Protein Wiz	WIZ	O95785	1151	O95785;O95785-2	1151;294	S	0.772504	0.777441	0.864994	0.699454	NA	NA
Protein Wiz	WIZ	O95785	1127	O95785;O95785-2	1127;270	S	0.970858	0.973628	0.975542	NA	NA	NA
Mitogen-activated protein kinase kinase kinase kinase 4	MAP4K4	O95819-2	824	O95819-2;O95819;O95819-4;O95819-5;O95819-3	824;852;770;847;932	S	0.935857	0.992848	0.99192	0.486342	0.622041	NA
B-cell lymphoma/leukemia 10	BCL10	O95999	144	O95999	144	S	0.994103	0.997729	0.993644	NA	NA	NA
Histone-lysine N-methyltransferase NSD2	WHSC1	O96028-5	407	O96028-3;O96028;O96028-6;O96028-5	407;407;407;407	S	0.995209	0.970755	0.795372	NA	NA	NA
Epidermal growth factor receptor	EGFR	P00533	995	P00533	995	S	0.976665	0.932157	0.979142	NA	NA	NA
Protransforming growth factor alpha;Transforming growth factor alpha	TGFA	P01135-2	155	P01135-2;P01135	155;156	S	0.935498	0.957043	0.81778	NA	NA	NA
HLA class I histocompatibility antigen, A-69 alpha chain;HLA class I histocompatibility antigen, A-68 alpha chain;HLA class I histocompatibility antigen, A-80 alpha chain;HLA class I histocompatibility antigen, A-2 alpha chain	HLA-A	P10316	343	P10316;P01891;Q09160;P01892	343;343;343;343	S	0.900553	0.964675	0.971904	NA	0.555564	NA
RAF proto-oncogene serine/threonine-protein kinase	RAF1	P04049	250	P04049;P04049-2	250;250	S	0.858893	0.90623	0.879641	NA	NA	NA
RAF proto-oncogene serine/threonine-protein kinase	RAF1	P04049	252	P04049;P04049-2	252;252	S	0.963872	0.939152	0.868303	NA	NA	NA
Fructose-bisphosphate aldolase A	ALDOA	P04075	360	P04075	360	S	0.969331	0.982539	0.94446	NA	NA	NA
Heat shock protein beta-1	HSPB1	P04792	83	P04792	83	S	0.988624	0.987305	0.986693	NA	0.635713	0.579027
Heat shock protein beta-1	HSPB1	P04792	86	P04792	86	S	0.99943	0.99954	0.999766	NA	NA	NA
Tyrosine-protein kinase Fyn	FYN	P06241	21	P06241;P06241-3;P06241-2	21;21;21	S	0.999983	0.999969	1	NA	NA	NA
Tyrosine-protein kinase Fyn	FYN	P06241	257	P06241	257	S	0.999988	0.999989	1	NA	NA	NA
Retinoblastoma-associated protein	RB1	P06400	612	P06400	612	S	0.865772	0.886902	0.862418	NA	0.743266	NA
Cyclin-dependent kinase 1	CDK1	P06493	39	P06493;P06493-2	39;39	S	1	1	1	NA	NA	NA
Cyclin-dependent kinase 1	CDK1	P06493	248	P06493;P06493-2	248;191	S	0.996339	0.996886	0.983475	NA	NA	NA
Tropomyosin alpha-3 chain	TPM3	P06753-3	235	P06753-3	235	S	1	1	1	NA	NA	NA
Cytochrome b-c1 complex subunit 6, mitochondrial	UQCRH	P07919	61	P07919	61	S	0.764461	0.913298	0.839231	NA	0.562128	NA
Tyrosine-protein kinase Yes;Proto-oncogene tyrosine-protein kinase Src	YES1;SRC	P12931	269	P07947;P12931;P12931-2	276;269;275	S	1	1	1	NA	NA	NA
Asparagine synthetase [glutamine-hydrolyzing]	ASNS	P08243	557	P08243	557	S	0.981789	0.998841	0.953811	NA	NA	NA
Nuclear factor 1 C-type	NFIC	P08651-2	334	P08651-2;P08651;P08651-5;P08651-3;P08651-4	334;343;343;334;310	S	0.98357	0.998895	0.994693	NA	NA	NA
Tropomyosin alpha-1 chain	TPM1	P09493-3	252	P09493-3;P09493-2	252;196	S	1	1	1	NA	NA	NA
Clathrin light chain A	CLTA	P09496-2	176	P09496-2;P09496-3;P09496	176;194;206	S	0.936782	0.897878	0.775708	0.73295	NA	NA
Clathrin light chain A	CLTA	P09496-2	109	P09496-2;P09496-3;P09496	109;109;109	S	0.999877	0.999094	0.996371	NA	NA	NA
Clathrin light chain B	CLTB	P09497-2	165	P09497-2;P09497	165;183	S	0.994185	0.984085	0.980905	NA	NA	NA
2',3'-cyclic-nucleotide 3'-phosphodiesterase	CNP	P09543	97	P09543;P09543-2	97;77	S	0.999892	0.999996	0.999989	NA	NA	NA
Heterogeneous nuclear ribonucleoprotein A1;Heterogeneous nuclear ribonucleoprotein A1-like 2	HNRNPA1;HNRNPA1L2	P09651-3	91	P09651-3;P09651-2;P09651;Q32P51	91;91;91;91	S	0.90436	0.999721	0.982052	NA	NA	NA
Heterogeneous nuclear ribonucleoprotein A1;Heterogeneous nuclear ribonucleoprotein A1-like 2	HNRNPA1;HNRNPA1L2	P09651-3	22	P09651-3;P09651-2;P09651;Q32P51	22;22;22;22	S	0.994224	0.99696	0.998822	NA	NA	NA
Heterogeneous nuclear ribonucleoprotein A1	HNRNPA1	P09651-3	263	P09651-3;P09651-2;P09651	263;316;368	S	0.961274	0.98941	0.93638	NA	NA	NA
Poly [ADP-ribose] polymerase 1	PARP1	P09874	257	P09874	257	S	0.865224	0.96068	0.96068	NA	0.5	NA
Ataxin-1-like	ATXN1L	P0C7T5	361	P0C7T5	361	S	0.998231	0.996729	0.998904	NA	NA	NA
Putative male-specific lethal-3 protein-like 2	MSL3P1	P0C860	234	P0C860	234	S	0.939468	0.926652	0.947422	NA	NA	NA
Histone H1.4;Histone H1.3;Histone H1.5;Histone H1.2;Histone H1.1;Histone H1t	HIST1H1E;HIST1H1D;HIST1H1B;HIST1H1C;HIST1H1A;HIST1H1T	P10412	104	P10412;P16402;P16401;P16403;Q02539;P22492	104;105;107;104;107;108	S	0.998069	0.870949	0.905838	NA	NA	NA
Receptor-type tyrosine-protein phosphatase F	PTPRF	P10586-2	1282	P10586-2;P10586	1282;1291	S	0.972792	0.988831	0.986523	NA	NA	NA
Microtubule-associated protein tau	MAPT	P10636	515	P10636;P10636-9;P10636-5;P10636-8;P10636-3;P10636-2;P10636-6;P10636-4;P10636-7	515;533;198;198;104;140;140;169;169	S	0.985256	0.958666	0.937673	NA	0.553102	0.670602
cAMP-dependent protein kinase type I-alpha regulatory subunit;cAMP-dependent protein kinase type I-alpha regulatory subunit, N-terminally processed	PRKAR1A	P10644	14	P10644	14	S	0.999967	0.999782	0.991146	NA	NA	NA
Microtubule-associated protein 2	MAP2	P11137-3	1343	P11137-3;P11137	1343;1347	S	1	1	1	NA	NA	NA
Microtubule-associated protein 2	MAP2	P11137-3	1349	P11137-3;P11137	1349;1353	S	0.998619	0.980176	0.998974	NA	NA	NA
Breakpoint cluster region protein	BCR	P11274-2	122	P11274-2;P11274	122;122	S	0.999992	0.999994	0.999996	NA	NA	NA
DNA topoisomerase 1	TOP1	P11387	10	P11387	10	S	0.99242	0.999419	0.999918	NA	NA	NA
DNA topoisomerase 2-alpha	TOP2A	P11388	1374	P11388;P11388-2;P11388-3;P11388-4	1374;1400;1410;1455	S	0.999836	0.99998	0.999863	NA	NA	NA
Creatine kinase B-type	CKB	P12277	164	P12277	164	S	0.956836	0.930862	0.947624	NA	0.601231	NA
Tissue factor	F3	P13726	290	P13726	290	S	0.99961	0.979913	0.998191	NA	NA	NA
Glycogen [starch] synthase, muscle	GYS1	P13807	723	P13807	723	S	0.935963	0.99853	0.954531	NA	NA	NA
Glycogen [starch] synthase, muscle	GYS1	P13807	645	P13807	645	S	0.937039	0.849278	0.964765	0.640176	NA	NA
Coiled-coil domain-containing protein 130	CCDC130	P13994	306	P13994	306	S	0.999961	0.999126	0.999985	NA	NA	NA
POU domain, class 2, transcription factor 1;POU domain, class 2, transcription factor 3;POU domain, class 2, transcription factor 2	POU2F1;POU2F3;POU2F2	P14859-4	335	P14859-4;P14859-3;P14859;P14859-2;Q9UKI9;P09086-4;P09086-3;P09086-2;P09086;P09086-5	335;333;335;347;238;234;234;250;250;250	S	1	1	1	NA	NA	NA
Desmoplakin	DSP	P15924	2815	P15924;P15924-2	2815;2216	S	0.999762	0.937699	0.809688	NA	NA	NA
Integrin beta-4	ITGB4	P16144	1747	P16144;P16144-4;P16144-2;P16144-3	1747;1670;1677;1730	S	0.999911	1	1	NA	NA	NA
Serine/threonine-protein phosphatase 2B catalytic subunit beta isoform	PPP3CB	P16298-3	468	P16298-3;P16298	468;478	S	1	1	1	NA	NA	NA
Cytoplasmic protein NCK1	NCK1	P16333	166	P16333	166	S	0.880181	0.789942	0.96962	NA	NA	NA
Stathmin	STMN1	P16949	31	P16949;P16949-2	31;31	S	0.999214	0.995489	0.987118	NA	NA	NA
Stathmin	STMN1	P16949	139	P16949	139	S	1	1	1	NA	NA	NA
Zinc finger protein with KRAB and SCAN domains 1	ZKSCAN1	P17029	357	P17029	357	S	0.791326	0.793673	0.805115	NA	NA	NA
Cyclic AMP-dependent transcription factor ATF-7	ATF7	P17544-2	97	P17544-2;P17544-4;P17544-3;P17544	97;97;108;108	S	0.999922	0.994961	0.999009	NA	NA	NA
CTP synthase 1	CTPS1	P17812	578	P17812	578	S	0.996199	0.938882	0.91538	NA	NA	NA
Probable ATP-dependent RNA helicase DDX5	DDX5	P17844	30	P17844	30	S	1	1	1	NA	NA	NA
Tyrosine-protein phosphatase non-receptor type 1	PTPN1	P18031	352	P18031	352	S	1	0.999957	0.999261	NA	NA	NA
Tyrosine-protein phosphatase non-receptor type 1	PTPN1	P18031	15	P18031	15	S	0.788141	0.928596	0.908937	NA	NA	NA
Vinculin	VCL	P18206-2	913	P18206-2;P18206	913;981	S	0.959177	0.962528	0.97464	NA	NA	NA
Receptor-type tyrosine-protein phosphatase alpha	PTPRA	P18433-4	533	P18433-4;P18433-3;P18433-2;P18433	533;542;533;542	S	0.99986	0.999821	0.996746	NA	NA	NA
Protein SON	SON	P18583-5	278	P18583-5;P18583-7;P18583;P18583-9;P18583-10;P18583-4;P18583-2;P18583-3;P18583-6;P18583-8	278;278;278;278;278;278;278;278;278;278	S	0.984185	0.999851	0.998162	NA	NA	NA
Negative elongation factor E	NELFE	P18615	113	P18615	113	S	0.999985	1	1	NA	NA	NA
1-phosphatidylinositol 4,5-bisphosphate phosphodiesterase gamma-1	PLCG1	P19174	1221	P19174	1221	S	0.965894	0.994653	0.996656	NA	NA	NA
1-phosphatidylinositol 4,5-bisphosphate phosphodiesterase gamma-1	PLCG1	P19174-2	1222	P19174-2	1222	S	0.996503	0.991358	0.998727	NA	NA	NA
Plasma membrane calcium-transporting ATPase 1	ATP2B1	P20020-6	17	P20020-6;P20020-3;P20020-4;P20020;P20020-5;P20020-2	17;17;17;17;17;17	S	1	1	1	NA	NA	NA
Oxysterol-binding protein 1	OSBP	P22059	386	P22059	386	S	0.99124	0.99318	0.914867	0.622585	0.672469	0.659267
rRNA 2'-O-methyltransferase fibrillarin	FBL	P22087	116	P22087	116	S	0.999022	0.999983	0.999998	NA	NA	NA
Trifunctional purine biosynthetic protein adenosine-3;Phosphoribosylamine--glycine ligase;Phosphoribosylformylglycinamidine cyclo-ligase;Phosphoribosylglycinamide formyltransferase	GART	P22102	802	P22102	802	S	0.999769	1	0.999971	NA	NA	NA
Heterogeneous nuclear ribonucleoproteins A2/B1	HNRNPA2B1	P22626	102	P22626;P22626-2	102;90	S	1	1	1	NA	NA	NA
Tyrosine-protein kinase JAK1	JAK1	P23458	228	P23458	228	S	0.997381	0.983588	0.97699	NA	NA	NA
Nuclear autoantigen Sp-100	SP100	P23497-3	407	P23497-3;P23497;P23497-4;P23497-2;P23497-5	407;407;407;407;407	S	0.986937	0.975917	0.991607	NA	NA	NA
Colorectal mutant cancer protein	MCC	P23508-2	308	P23508-2;P23508	308;118	S	0.888547	0.751075	0.774329	0.498883	NA	NA
Eukaryotic translation initiation factor 4B	EIF4B	P23588	425	P23588	425	S	0.937092	0.997938	0.997942	0.74366	0.658122	0.26662
Eukaryotic translation initiation factor 4B	EIF4B	P23588	442	P23588	442	S	0.992566	0.984299	0.809172	NA	NA	NA
Eukaryotic translation initiation factor 4B	EIF4B	P23588	131	P23588	131	S	1	1	1	NA	NA	NA
Eukaryotic translation initiation factor 4B	EIF4B	P23588	192	P23588	192	S	0.99965	0.995498	0.999825	NA	NA	NA
Plasma membrane calcium-transporting ATPase 4	ATP2B4	P23634-7	1101	P23634-7;P23634-6;P23634-8;P23634	1101;1113;1137;1149	S	0.973815	0.863046	0.963037	NA	NA	NA
Inositol-trisphosphate 3-kinase A	ITPKA	P23677	20	P23677	20	S	1	1	1	NA	NA	NA
Inositol-trisphosphate 3-kinase A	ITPKA	P23677	143	P23677	143	S	0.880068	0.921194	0.926657	NA	NA	NA
Adenomatous polyposis coli protein	APC	P25054-2	1214	P25054-2;P25054	1214;1315	S	0.999877	0.998287	0.999464	NA	NA	NA
Moesin	MSN	P26038	576	P26038	576	S	1	1	1	NA	NA	NA
Valine--tRNA ligase	VARS	P26640	217	P26640	217	S	0.967197	0.990679	0.973092	NA	NA	NA
Replication protein A 70 kDa DNA-binding subunit;Replication protein A 70 kDa DNA-binding subunit, N-terminally processed	RPA1	P27694	392	P27694	392	S	0.780719	0.963237	0.940131	NA	NA	NA
CAD protein;Glutamine-dependent carbamoyl-phosphate synthase;Aspartate carbamoyltransferase;Dihydroorotase	CAD	P27708	1267	P27708	1267	S	0.967353	0.972734	0.971471	0.5	NA	NA
cAMP-specific 3',5'-cyclic phosphodiesterase 4A	PDE4A	P27815-2	102	P27815;P27815-6;P27815-7;P27815-2	128;67;106;102	S	0.992037	0.999932	0.999886	NA	NA	NA
Microtubule-associated protein 4	MAP4	P27816	510	P27816;P27816-6;P27816-2	510;510;510	S	0.954641	0.750059	0.954312	NA	NA	NA
Sperm-specific antigen 2	SSFA2	P28290	770	P28290;P28290-3;P28290-2	770;770;617	S	0.878164	0.858181	0.820641	0.701719	NA	0.497356
Sperm-specific antigen 2	SSFA2	P28290	198	P28290;P28290-3;P28290-2	198;198;45	S	0.948331	0.980317	0.995506	NA	NA	NA
Sperm-specific antigen 2	SSFA2	P28290	649	P28290;P28290-3;P28290-2	649;649;496	S	0.874674	0.809608	0.775117	0.508082	0.481467	0.565937
Sperm-specific antigen 2	SSFA2	P28290	815	P28290;P28290-3;P28290-2	815;815;662	S	1	1	1	NA	NA	NA
Sperm-specific antigen 2	SSFA2	P28290	364	P28290;P28290-3;P28290-2	364;364;211	S	0.955553	0.999254	0.988672	NA	NA	NA
Sperm-specific antigen 2	SSFA2	P28290	352	P28290;P28290-3;P28290-2	352;352;199	S	0.949406	0.889489	0.930386	NA	NA	NA
Sperm-specific antigen 2	SSFA2	P28290	207	P28290;P28290-3;P28290-2	207;207;54	S	0.927722	0.908347	0.83802	NA	0.434926	0.66418
Sperm-specific antigen 2	SSFA2	P28290	270	P28290;P28290-3;P28290-2	270;270;117	S	0.999856	0.995609	0.995066	NA	NA	NA
Sperm-specific antigen 2	SSFA2	P28290	665	P28290;P28290-3;P28290-2	665;665;512	S	0.999887	1	1	NA	NA	NA
Sperm-specific antigen 2	SSFA2	P28290	441	P28290;P28290-3;P28290-2	441;441;288	S	0.75027	0.957312	0.820716	0.503414	0.510437	0.542752
ETS domain-containing protein Elk-4	ELK4	P28324-2	180	P28324-2;P28324	180;180	S	0.999553	0.999762	0.998975	NA	NA	NA
Tyrosine-protein phosphatase non-receptor type 6	PTPN6	P29350	26	P29350;P29350-3	26;28	S	1	1	1	NA	NA	NA
Protein PML	PML	P29590-7	512	P29590-7;P29590;P29590-5;P29590-11;P29590-12;P29590-6;P29590-2;P29590-9;P29590-3;P29590-8;P29590-4	512;512;512;464;464;449;512;512;512;512;512	S	0.756212	0.884598	0.989523	NA	NA	NA
Protein PML	PML	P29590-11	403	P29590-11;P29590-12	403;403	S	0.999575	0.999997	0.999992	NA	NA	NA
Non-receptor tyrosine-protein kinase TYK2	TYK2	P29597	580	P29597	580	S	0.999124	0.99999	0.999972	NA	NA	NA
Phosphatidylethanolamine-binding protein 1;Hippocampal cholinergic neurostimulating peptide	PEBP1	P30086	185	P30086	185	S	0.999993	1	1	NA	NA	NA
NK-tumor recognition protein;Putative peptidyl-prolyl cis-trans isomerase	NKTR	P30414	347	P30414	347	S	0.999999	1	1	NA	NA	NA
Transcription factor HIVEP2	HIVEP2	P31629	389	P31629	389	S	0.939815	0.959523	0.955357	NA	NA	NA
Cytochrome b-c1 complex subunit 1, mitochondrial	UQCRC1	P31930	107	P31930	107	S	1	1	1	NA	NA	NA
14-3-3 protein sigma	SFN	P31947	248	P31947;P31947-2	248;216	S	1	0.999994	0.999933	NA	NA	NA
Cyclin-dependent kinases regulatory subunit 2	CKS2	P33552	29	P33552	29	S	1	1	1	NA	NA	NA
Catenin alpha-1	CTNNA1	P35221	295	P35221;P35221-2	295;295	S	0.912803	0.881584	0.841249	NA	NA	NA
Histamine H1 receptor	HRH1	P35367	230	P35367	230	S	0.999929	0.999897	0.999963	NA	NA	NA
Histamine H1 receptor	HRH1	P35367	233	P35367	233	S	0.985463	0.930342	0.988298	NA	NA	NA
Nuclear pore glycoprotein p62	NUP62	P37198	418	P37198	418	S	0.932097	0.952461	0.893373	NA	NA	NA
Transaldolase	TALDO1	P37837	275	P37837	275	S	1	1	1	NA	NA	NA
RNA-binding motif protein, X chromosome;RNA-binding motif protein, X chromosome, N-terminally processed	RBMX	P38159	291	P38159	291	S	0.940516	0.990998	0.998158	NA	0.482647	NA
RNA-binding motif protein, X chromosome;RNA-binding motif protein, X chromosome, N-terminally processed	RBMX	P38159	261	P38159	261	S	0.994911	0.998788	0.999997	NA	NA	NA
Coilin	COIL	P38432	280	P38432	280	S	0.987179	0.920955	0.800229	0.678081	NA	NA
Acidic leucine-rich nuclear phosphoprotein 32 family member A	ANP32A	P39687	27	P39687	27	S	1	1	1	NA	NA	NA
Ubiquitin carboxyl-terminal hydrolase 8	USP8	P40818	760	P40818	760	S	0.999719	0.998008	0.999433	NA	NA	NA
Ubiquitin carboxyl-terminal hydrolase 8	USP8	P40818	452	P40818	452	S	0.98447	0.915953	0.96291	NA	NA	NA
Malate dehydrogenase, cytoplasmic	MDH1	P40925	333	P40925	333	S	0.793311	0.857274	0.801096	NA	NA	NA
B-cell lymphoma 6 protein	BCL6	P41182	343	P41182	343	S	0.868565	0.976376	0.934501	NA	NA	NA
B-cell lymphoma 6 protein	BCL6	P41182	366	P41182	366	S	0.829471	0.752145	0.767396	NA	NA	NA
Eukaryotic translation initiation factor 2D	EIF2D	P41214	361	P41214;P41214-2	361;237	S	0.921116	0.97981	0.932697	NA	NA	NA
Folate transporter 1	SLC19A1	P41440	499	P41440	499	S	0.951174	0.9916	0.921689	NA	0.722957	NA
Folate transporter 1	SLC19A1	P41440	503	P41440	503	S	0.759536	0.97301	0.79574	NA	NA	NA
Lamina-associated polypeptide 2, isoform alpha;Thymopoietin;Thymopentin	TMPO	P42166	433	P42166	433	S	1	1	1	NA	NA	NA
Lamina-associated polypeptide 2, isoform alpha;Thymopoietin;Thymopentin	TMPO	P42166	184	P42166	184	S	0.998267	0.99718	0.994889	0.487974	NA	NA
Signal transducer and activator of transcription 1-alpha/beta	STAT1	P42224	532	P42224;P42224-2	532;532	S	0.999998	0.999912	0.999932	NA	NA	NA
Glycerol-3-phosphate dehydrogenase, mitochondrial	GPD2	P43304-2	597	P43304-2;P43304	597;723	S	1	1	1	NA	NA	NA
Mitogen-activated protein kinase 8	MAPK8	P45983-3	377	P45983-3;P45983-2	377;377	S	1	1	1	NA	NA	NA
Dual specificity mitogen-activated protein kinase kinase 4	MAP2K4	P45985	80	P45985;P45985-2	80;91	S	0.998945	0.997671	0.996794	NA	NA	NA
Antigen KI-67	MKI67	P46013	1136	P46013;P46013-2	1136;776	S	0.975713	0.941136	0.95233	NA	NA	NA
Antigen KI-67	MKI67	P46013	713	P46013;P46013-2	713;353	S	0.782093	0.888964	0.931231	NA	NA	0.734329
Antigen KI-67	MKI67	P46013	128	P46013	128	S	0.88854	0.821255	0.913409	0.661618	0.601946	0.499643
Ran GTPase-activating protein 1	RANGAP1	P46060	24	P46060	24	S	0.999945	1	1	NA	NA	NA
Putative ribosomal RNA methyltransferase NOP2	NOP2	P46087	675	P46087;P46087-2	675;671	S	0.800124	0.767258	0.930019	0.497473	NA	NA
Vesicle-fusing ATPase	NSF	P46459	437	P46459	437	S	1	1	1	NA	NA	NA
Vesicle-fusing ATPase	NSF	P46459	298	P46459	298	S	1	1	1	NA	NA	NA
Microtubule-associated protein 1B;MAP1B heavy chain;MAP1 light chain LC1	MAP1B	P46821	1443	P46821	1443	S	0.999947	0.985987	0.96225	NA	NA	NA
Microtubule-associated protein 1B;MAP1B heavy chain;MAP1 light chain LC1	MAP1B	P46821	1339	P46821	1339	S	0.801815	0.798069	0.832853	0.652997	NA	NA
Ras GTPase-activating-like protein IQGAP1	IQGAP1	P46940	934	P46940	934	S	0.813912	0.753631	0.958056	NA	NA	NA
Glutamate--cysteine ligase catalytic subunit	GCLC	P48506	331	P48506	331	S	0.995594	0.999844	0.999359	NA	NA	NA
Protein PRRC2A	PRRC2A	P48634	160	P48634;P48634-2;P48634-3;P48634-4	160;160;160;160	S	0.99902	0.999705	0.999764	NA	NA	NA
Casein kinase I isoform delta	CSNK1D	P48730-2	383	P48730-2;P48730	383;383	S	0.771956	0.864666	0.784094	0.688215	0.311331	0.598036
Fatty acid synthase;[Acyl-carrier-protein] S-acetyltransferase;[Acyl-carrier-protein] S-malonyltransferase;3-oxoacyl-[acyl-carrier-protein] synthase;3-oxoacyl-[acyl-carrier-protein] reductase;3-hydroxyacyl-[acyl-carrier-protein] dehydratase;Enoyl-[acyl-carrier-protein] reductase;Oleoyl-[acyl-carrier-protein] hydrolase	FASN	P49327	1727	P49327	1727	S	0.998979	0.999825	0.999934	NA	NA	NA
Fatty acid synthase;[Acyl-carrier-protein] S-acetyltransferase;[Acyl-carrier-protein] S-malonyltransferase;3-oxoacyl-[acyl-carrier-protein] synthase;3-oxoacyl-[acyl-carrier-protein] reductase;3-hydroxyacyl-[acyl-carrier-protein] dehydratase;Enoyl-[acyl-carrier-protein] reductase;Oleoyl-[acyl-carrier-protein] hydrolase	FASN	P49327	1874	P49327	1874	S	0.996548	0.991556	0.9859	NA	NA	NA
Fatty acid synthase;[Acyl-carrier-protein] S-acetyltransferase;[Acyl-carrier-protein] S-malonyltransferase;3-oxoacyl-[acyl-carrier-protein] synthase;3-oxoacyl-[acyl-carrier-protein] reductase;3-hydroxyacyl-[acyl-carrier-protein] dehydratase;Enoyl-[acyl-carrier-protein] reductase;Oleoyl-[acyl-carrier-protein] hydrolase	FASN	P49327	1594	P49327	1594	S	0.995899	0.855897	0.955969	NA	NA	NA
Histone H3-like centromeric protein A	CENPA	P49450-2	32	P49450-2;P49450	32;32	S	0.997702	0.998712	0.988815	NA	NA	NA
YLP motif-containing protein 1	YLPM1	P49750	561	P49750;P49750-4;P49750-3	561;756;561	S	0.999987	1	1	NA	NA	NA
Nuclear pore complex protein Nup153	NUP153	P49790	633	P49790	633	S	0.941372	0.920763	0.929301	0.710883	NA	NA
E3 SUMO-protein ligase RanBP2;Putative peptidyl-prolyl cis-trans isomerase	RANBP2	P49792	1374	P49792	1374	S	1	1	1	NA	NA	NA
E3 SUMO-protein ligase RanBP2;Putative peptidyl-prolyl cis-trans isomerase	RANBP2	P49792	1450	P49792	1450	S	0.822306	0.814517	0.804243	NA	NA	NA
E3 SUMO-protein ligase RanBP2;Putative peptidyl-prolyl cis-trans isomerase	RANBP2	P49792	1456	P49792	1456	S	1	1	1	NA	NA	NA
Presenilin-2;Presenilin-2 NTF subunit;Presenilin-2 CTF subunit	PSEN2	P49810-2	25	P49810-2;P49810	25;25	S	0.864982	0.814838	0.792239	NA	0.73554	0.747666
Glycogen synthase kinase-3 alpha	GSK3A	P49840	21	P49840	21	S	0.958602	0.851912	0.967562	0.665634	0.673198	0.599078
DNA ligase 3	LIG3	P49916-2	912	P49916-2;P49916	912;912	S	0.941453	0.846187	0.827026	0.712442	0.73125	0.728554
Emerin	EMD	P50402	163	P50402	163	S	0.905278	0.973641	0.828522	NA	0.659651	NA
Emerin	EMD	P50402	29	P50402	29	S	0.893453	0.78107	0.763195	NA	NA	NA
Serpin B9	SERPINB9	P50453	366	P50453	366	S	1	1	1	NA	NA	NA
ETS domain-containing transcription factor ERF	ERF	P50548	185	P50548	185	S	0.859121	0.831862	0.75659	NA	NA	NA
Vasodilator-stimulated phosphoprotein	VASP	P50552	46	P50552	46	S	0.992304	0.981638	0.979888	NA	NA	NA
Biotin--protein ligase;Biotin--[methylmalonyl-CoA-carboxytransferase] ligase;Biotin--[propionyl-CoA-carboxylase [ATP-hydrolyzing]] ligase;Biotin--[methylcrotonoyl-CoA-carboxylase] ligase;Biotin--[acetyl-CoA-carboxylase] ligase	HLCS	P50747	79	P50747	79	S	0.999183	0.999942	0.999707	NA	NA	NA
T-complex protein 1 subunit theta	CCT8	P50990	537	P50990	537	S	1	1	1	NA	NA	NA
Fragile X mental retardation syndrome-related protein 1	FXR1	P51114	60	P51114;P51114-2	60;60	S	1	1	1	NA	NA	NA
1-phosphatidylinositol 4,5-bisphosphate phosphodiesterase delta-1	PLCD1	P51178	147	P51178	147	S	1	1	1	NA	NA	NA
Ubiquitin carboxyl-terminal hydrolase 11	USP11	P51784	908	P51784	908	S	0.986123	0.991152	0.964799	NA	NA	NA
Chloride channel protein 2	CLCN2	P51788-3	695	P51788-3;P51788	695;712	S	0.993195	0.995351	0.999985	NA	NA	NA
Ribosomal protein S6 kinase alpha-3;Ribosomal protein S6 kinase alpha-6;Ribosomal protein S6 kinase alpha-1	RPS6KA3;RPS6KA6;RPS6KA1	Q15418	72	P51812;Q9UK32;Q15418;Q15418-2	78;83;72;81	S	1	1	1	NA	NA	NA
Hepatoma-derived growth factor	HDGF	P51858	107	P51858	107	S	1	1	1	NA	NA	NA
Heterogeneous nuclear ribonucleoprotein A3	HNRNPA3	P51991-2	90	P51991-2;P51991	90;112	S	0.97607	0.975763	0.980497	NA	NA	NA
Heterogeneous nuclear ribonucleoprotein M	HNRNPM	P52272-2	474	P52272-2;P52272	474;513	S	1	1	1	NA	NA	NA
Heterogeneous nuclear ribonucleoprotein M	HNRNPM	P52272-2	86	P52272-2;P52272	86;86	S	1	1	1	NA	NA	NA
Hexokinase-2	HK2	P52789	415	P52789	415	S	0.999391	0.997317	0.999469	NA	NA	NA
Nuclear pore complex protein Nup98-Nup96;Nuclear pore complex protein Nup98;Nuclear pore complex protein Nup96	NUP98	P52948-6	1018	P52948-6;P52948-2;P52948-5;P52948	1018;1001;1001;1018	S	0.999999	0.932273	0.997954	NA	NA	NA
Nuclear pore complex protein Nup98-Nup96;Nuclear pore complex protein Nup98;Nuclear pore complex protein Nup96	NUP98	P52948-6	673	P52948-6;P52948-2;P52948-5;P52948;P52948-4;P52948-3	673;656;656;673;656;673	S	0.902161	0.920909	0.996074	NA	NA	NA
Arfaptin-2	ARFIP2	P53365	260	P53365	260	S	0.999002	0.999966	0.995833	NA	NA	NA
Arfaptin-2	ARFIP2	P53365	72	P53365	72	S	0.992982	0.999732	0.978067	NA	NA	NA
Arfaptin-1	ARFIP1	P53367	368	P53367;P53367-2	368;336	S	0.999987	0.999986	0.999771	NA	NA	NA
LIM domain kinase 2	LIMK2	P53671-2	277	P53671-2;P53671	277;298	S	0.833149	0.802212	0.908341	NA	NA	NA
Sodium/myo-inositol cotransporter	SLC5A3	P53794	594	P53794	594	S	0.911578	0.956205	0.9348	NA	NA	NA
Activated RNA polymerase II transcriptional coactivator p15	SUB1	P53999	12	P53999	12	S	0.906058	0.991397	0.878157	NA	NA	NA
Activated RNA polymerase II transcriptional coactivator p15	SUB1	P53999	17	P53999	17	S	0.940737	0.989637	0.997933	NA	NA	NA
Activated RNA polymerase II transcriptional coactivator p15	SUB1	P53999	19	P53999	19	S	0.995531	0.999846	0.999951	0.489451	NA	NA
Atrophin-1	ATN1	P54259	748	P54259	748	S	0.999814	0.955071	0.871511	NA	NA	NA
5'-AMP-activated protein kinase catalytic subunit alpha-2;5'-AMP-activated protein kinase catalytic subunit alpha-1	PRKAA2;PRKAA1	Q13131	187	P54646;Q13131;Q13131-2	176;187;202	S	0.947042	0.881005	0.986575	NA	NA	NA
Eukaryotic translation initiation factor 5	EIF5	P55010	8	P55010	8	S	0.953405	0.957234	0.847092	NA	NA	NA
Solute carrier family 12 member 2	SLC12A2	P55011	123	P55011;P55011-3	123;123	S	0.916356	0.898208	0.912383	NA	NA	NA
Microfibrillar-associated protein 1	MFAP1	P55081	94	P55081	94	S	1	1	1	NA	NA	NA
Afadin	MLLT4	P55196	557	P55196;P55196-5;P55196-3;P55196-1;P55196-2;P55196-6	557;556;541;541;541;557	S	0.983048	0.975386	0.97404	0.480795	NA	NA
Afadin	MLLT4	P55196	655	P55196;P55196-5;P55196-3;P55196-1;P55196-2;P55196-6	655;654;639;639;639;655	S	0.76419	0.809029	0.772453	NA	NA	NA
Peroxisomal biogenesis factor 3	PEX3	P56589	201	P56589	201	S	0.998903	0.995413	0.998677	NA	NA	NA
Breast cancer anti-estrogen resistance protein 1	BCAR1	P56945	694	P56945	694	S	1	1	1	NA	NA	NA
Coronin-7	CORO7	P57737-2	380	P57737-2;P57737	380;465	S	0.999053	0.998497	0.997453	NA	NA	NA
Nuclear pore complex protein Nup107	NUP107	P57740	57	P57740	57	S	0.859655	0.990262	0.929363	0.497846	NA	NA
Nuclear pore complex protein Nup107	NUP107	P57740	37	P57740	37	S	1	0.999991	0.998557	NA	NA	NA
Selenocysteine-specific elongation factor	EEFSEC	P57772	28	P57772	28	S	0.996987	0.94481	0.919297	NA	NA	NA
NEDD8-conjugating enzyme Ubc12	UBE2M	P61081	28	P61081	28	S	1	1	1	NA	NA	NA
ATP-binding cassette sub-family E member 1	ABCE1	P61221	582	P61221	582	S	1	1	1	NA	NA	NA
Ras-related protein Rap-1b;Ras-related protein Rap-1b-like protein;Ras-related protein Rap-1A	RAP1B;RAP1A	P61224	39	P61224;A6NIZ1;P62834	39;39;39	S	0.997718	0.998606	0.996934	NA	NA	NA
Syntaxin-binding protein 1	STXBP1	P61764	509	P61764;P61764-2	509;509	S	0.907975	0.998637	0.998152	NA	NA	NA
Heterogeneous nuclear ribonucleoprotein K	HNRNPK	P61978	75	P61978;P61978-2;P61978-3	75;75;75	S	0.999993	0.990934	0.998812	NA	NA	NA
26S protease regulatory subunit 8	PSMC5	P62195	120	P62195	120	S	0.999325	0.999103	0.999506	NA	NA	NA
GTP-binding nuclear protein Ran	RAN	P62826	135	P62826	135	S	1	1	1	NA	NA	NA
Peptidyl-prolyl cis-trans isomerase A;Peptidyl-prolyl cis-trans isomerase A, N-terminally processed	PPIA	P62937	51	P62937	51	S	0.999461	0.999896	0.999891	NA	NA	NA
Guanine nucleotide-binding protein subunit beta-2-like 1	GNB2L1	P63244	161	P63244	161	S	0.863162	0.788869	0.942573	NA	NA	NA
Protein FAM193A	FAM193A	P78312-2	302	P78312-2;P78312-4;P78312;P78312-3	302;156;302;302	S	0.99844	0.999946	0.999705	NA	NA	NA
RNA-binding protein 6	RBM6	P78332	891	P78332	891	S	1	1	1	NA	NA	NA
DNA-dependent protein kinase catalytic subunit	PRKDC	P78527	2695	P78527;P78527-2	2695;2695	S	1	1	1	NA	NA	NA
DNA-dependent protein kinase catalytic subunit	PRKDC	P78527	3432	P78527;P78527-2	3432;3432	S	0.990706	0.986011	0.988275	NA	NA	NA
DNA-dependent protein kinase catalytic subunit	PRKDC	P78527	2612	P78527;P78527-2	2612;2612	S	0.998192	0.99717	0.999175	0.720963	NA	NA
G-protein-signaling modulator 2	GPSM2	P81274	565	P81274	565	S	0.996691	0.998925	0.998192	NA	NA	NA
TATA element modulatory factor	TMF1	P82094	541	P82094;P82094-2	541;544	S	0.784393	0.782272	0.793331	NA	NA	NA
Serine/arginine-rich splicing factor 3	SRSF3	P84103	5	P84103	5	S	1	1	1	NA	NA	NA
Rho GTPase-activating protein 4	ARHGAP4	P98171	766	P98171	766	S	1	1	1	NA	NA	NA
RNA-binding protein 10	RBM10	P98175-2	732	P98175-2;P98175;P98175-4;P98175-3	732;733;655;656	S	0.99977	0.999996	0.999784	NA	NA	NA
Vigilin	HDLBP	Q00341	904	Q00341	904	S	1	1	1	NA	NA	NA
Vigilin	HDLBP	Q00341	317	Q00341	317	S	1	1	1	NA	NA	NA
Vigilin	HDLBP	Q00341	468	Q00341	468	S	1	0.999999	0.999991	NA	NA	NA
Vigilin	HDLBP	Q00341	667	Q00341	667	S	0.990656	0.999093	0.99064	NA	NA	NA
Cyclin-dependent kinase 16	CDK16	Q00536	155	Q00536	155	S	0.996785	0.990732	0.997259	NA	NA	NA
Clathrin heavy chain 1	CLTC	Q00610-2	1638	Q00610-2	1638	S	1	1	1	NA	NA	NA
Nuclear factor NF-kappa-B p100 subunit;Nuclear factor NF-kappa-B p52 subunit	NFKB2	Q00653	204	Q00653;Q00653-4;Q00653-3	204;204;204	S	0.948917	0.997661	0.998443	NA	NA	NA
Nuclear factor NF-kappa-B p100 subunit;Nuclear factor NF-kappa-B p52 subunit	NFKB2	Q00653	115	Q00653;Q00653-4;Q00653-3	115;115;115	S	1	1	1	NA	NA	NA
Nuclear factor NF-kappa-B p100 subunit;Nuclear factor NF-kappa-B p52 subunit	NFKB2	Q00653	123	Q00653;Q00653-4;Q00653-3	123;123;123	S	1	1	1	NA	NA	NA
Splicing factor U2AF 35 kDa subunit	U2AF1	Q01081	61	Q01081	61	S	0.998201	0.793761	0.937746	NA	NA	NA
Spectrin beta chain, non-erythrocytic 1	SPTBN1	Q01082	2184	Q01082	2184	S	0.938943	0.979848	0.976213	NA	NA	NA
Protein SET	SET	Q01105-2	50	Q01105;Q01105-2	63;50	S	1	1	1	NA	NA	NA
Serine/arginine-rich splicing factor 2	SRSF2	Q01130	220	Q01130	220	S	0.799537	0.845626	0.798573	NA	NA	NA
Transcription factor RelB	RELB	Q01201	151	Q01201	151	S	0.994914	0.998384	0.999592	NA	NA	NA
AMP deaminase 2	AMPD2	Q01433	151	Q01433;Q01433-2;Q01433-3;Q01433-4	151;70;32;76	S	0.99994	0.999993	0.996545	NA	NA	NA
Ankyrin-2	ANK2	Q01484-5	10	Q01484-5;Q01484-2;Q01484;Q01484-4	10;31;31;31	S	0.978721	0.999892	0.934534	NA	NA	NA
Hydroxymethylglutaryl-CoA synthase, cytoplasmic	HMGCS1	Q01581	293	Q01581	293	S	0.999729	0.99677	0.999979	NA	NA	NA
OTU domain-containing protein 4	OTUD4	Q01804-3	945	Q01804-3;Q01804	945;1010	S	0.990659	0.923211	0.795575	NA	NA	NA
Guanylate cyclase soluble subunit alpha-3	GUCY1A3	Q02108	58	Q02108	58	S	1	1	1	NA	NA	NA
Protein kinase C epsilon type	PRKCE	Q02156	234	Q02156	234	S	0.999947	1	0.999985	NA	NA	NA
Desmocollin-2;Desmocollin-3	DSC2;DSC3	Q02487	828	Q02487;Q14574-2;Q14574;Q02487-2	828;823;823;828	S	0.952779	0.970836	0.929138	NA	NA	NA
DNA topoisomerase 2-beta	TOP2B	Q02880-2	1447	Q02880-2;Q02880	1447;1452	S	0.943848	0.907722	0.905473	NA	NA	NA
A-kinase anchor protein 12	AKAP12	Q02952	1628	Q02952;Q02952-3;Q02952-2	1628;1523;1530	S	0.941738	0.939725	0.928418	NA	NA	NA
A-kinase anchor protein 12	AKAP12	Q02952	1774	Q02952;Q02952-3;Q02952-2	1774;1669;1676	S	0.998493	0.999992	0.999991	NA	NA	NA
A-kinase anchor protein 12	AKAP12	Q02952	96	Q02952	96	S	0.999696	0.999922	1	NA	NA	NA
A-kinase anchor protein 12	AKAP12	Q02952	324	Q02952;Q02952-3;Q02952-2	324;219;226	S	1	1	1	NA	NA	NA
A-kinase anchor protein 12	AKAP12	Q02952	364	Q02952;Q02952-3;Q02952-2	364;259;266	S	1	1	1	NA	NA	NA
A-kinase anchor protein 12	AKAP12	Q02952	1489	Q02952;Q02952-3;Q02952-2	1489;1384;1391	S	0.929393	0.961954	0.936435	0.662502	NA	NA
Dystonin	DST	Q03001	237	Q03001;Q03001-13	237;353	S	1	0.766251	0.842723	0.738338	0.5	0.5
Transcription factor p65	RELA	Q04206-2	118	Q04206-2;Q04206-3;Q04206-4;Q04206	118;131;131;131	S	1	1	1	NA	NA	NA
Transcription factor p65	RELA	Q04206-2	167	Q04206-2;Q04206-3;Q04206-4;Q04206	167;180;177;180	S	1	1	1	NA	NA	NA
Tyrosine-protein phosphatase non-receptor type 12	PTPN12	Q05209	608	Q05209	608	S	0.871702	0.908222	0.808351	NA	NA	NA
Tyrosine-protein phosphatase non-receptor type 12	PTPN12	Q05209	83	Q05209	83	S	0.999927	0.999958	0.999997	NA	NA	NA
Protein kinase C delta type;Protein kinase C delta type regulatory subunit;Protein kinase C delta type catalytic subunit	PRKCD	Q05655	302	Q05655	302	S	0.882266	0.989439	0.835524	0.532114	0.486657	NA
Protein kinase C delta type;Protein kinase C delta type regulatory subunit;Protein kinase C delta type catalytic subunit	PRKCD	Q05655	631	Q05655	631	S	0.978688	0.987243	0.998873	NA	NA	NA
Myocyte-specific enhancer factor 2C	MEF2C	Q06413-2	222	Q06413-2;Q06413;Q06413-3	222;222;222	S	0.999977	1	1	NA	NA	NA
Cyclin-dependent kinase 18	CDK18	Q07002	14	Q07002;Q07002-2;Q07002-3	14;16;16	S	0.999467	0.999917	0.999983	NA	NA	NA
Tight junction protein ZO-1	TJP1	Q07157	1619	Q07157;Q07157-2	1619;1539	S	0.994681	0.994818	0.937955	NA	NA	NA
Tight junction protein ZO-1	TJP1	Q07157	297	Q07157;Q07157-2	297;297	S	0.978599	0.994224	0.99983	NA	NA	NA
Tight junction protein ZO-1	TJP1	Q07157	300	Q07157;Q07157-2	300;300	S	0.992712	0.999448	0.999975	NA	NA	NA
Tight junction protein ZO-1	TJP1	Q07157	1051	Q07157;Q07157-2	1051;971	S	1	1	1	NA	NA	NA
DNA polymerase epsilon catalytic subunit A	POLE	Q07864	1297	Q07864	1297	S	1	1	1	NA	NA	NA
Kinesin light chain 1	KLC1	Q07866-3	524	Q07866-3	524	S	0.821685	0.925748	0.956282	0.670235	0.741721	0.616114
Kinesin light chain 1	KLC1	Q07866-6	524	Q07866-6;Q07866-4;Q07866-9;Q07866-7;Q07866-5;Q07866-8;Q07866-2;Q07866	524;524;524;524;524;524;524;524	S	0.821685	0.925748	0.956282	0.670235	0.741721	0.616114
Son of sevenless homolog 1	SOS1	Q07889	1136	Q07889	1136	S	0.900987	0.853754	0.871673	NA	0.647736	NA
Serine/arginine-rich splicing factor 4	SRSF4	Q08170	288	Q08170	288	S	1	1	1	NA	NA	NA
Voltage-dependent L-type calcium channel subunit beta-2	CACNB2	Q08289-6	421	Q08289-6;Q08289-2;Q08289-3;Q08289-5;Q08289-7;Q08289-4;Q08289-8;Q08289	421;459;460;466;476;486;490;514	S	0.993199	0.773631	0.932143	NA	NA	NA
Golgin subfamily A member 3	GOLGA3	Q08378	468	Q08378;Q08378-2;Q08378-4	468;468;468	S	0.932376	0.930175	0.851577	NA	NA	NA
Golgin subfamily A member 2	GOLGA2	Q08379	273	Q08379	273	S	0.999942	0.999956	0.999976	NA	NA	NA
Golgin subfamily A member 2	GOLGA2	Q08379	953	Q08379;Q08379-2	953;571	S	0.995694	0.920299	0.990319	NA	NA	NA
Dematin	DMTN	Q08495	96	Q08495;Q08495-2	96;96	S	0.979339	0.979788	0.986286	NA	NA	NA
Retinoblastoma-like protein 2	RBL2	Q08999	952	Q08999	952	S	0.935598	0.881068	0.913624	NA	NA	NA
Calmodulin-regulated spectrin-associated protein 2	CAMSAP2	Q08AD1-2	904	Q08AD1-2;Q08AD1-3;Q08AD1	904;920;931	S	0.946673	0.946971	0.874873	NA	NA	NA
Calmodulin-regulated spectrin-associated protein 2	CAMSAP2	Q08AD1-2	835	Q08AD1-2;Q08AD1-3;Q08AD1	835;851;862	S	0.999593	0.997224	0.999597	NA	NA	NA
tRNA (cytosine(34)-C(5))-methyltransferase	NSUN2	Q08J23	656	Q08J23	656	S	1	1	1	NA	NA	NA
tRNA (cytosine(34)-C(5))-methyltransferase	NSUN2	Q08J23	456	Q08J23	456	S	0.959058	0.998047	0.99875	NA	NA	NA
Neuroblast differentiation-associated protein AHNAK	AHNAK	Q09666	337	Q09666	337	S	1	1	1	NA	NA	NA
Neuroblast differentiation-associated protein AHNAK	AHNAK	Q09666	2580	Q09666	2580	S	1	1	1	NA	NA	NA
Neuroblast differentiation-associated protein AHNAK	AHNAK	Q09666	176	Q09666	176	S	0.777414	0.870382	0.782139	0.5	0.672782	0.735276
Neuroblast differentiation-associated protein AHNAK	AHNAK	Q09666	3483	Q09666	3483	S	0.926254	0.988631	0.973216	NA	NA	NA
Neuroblast differentiation-associated protein AHNAK	AHNAK	Q09666	5530	Q09666	5530	S	1	1	1	NA	NA	NA
Neuroblast differentiation-associated protein AHNAK	AHNAK	Q09666	379	Q09666	379	S	0.998105	0.999856	0.994778	NA	NA	NA
Neuroblast differentiation-associated protein AHNAK	AHNAK	Q09666	539	Q09666	539	S	0.999989	0.99995	0.977484	NA	NA	NA
Neuroblast differentiation-associated protein AHNAK	AHNAK	Q09666	193	Q09666	193	S	0.998328	0.999862	0.999037	NA	NA	NA
Neuroblast differentiation-associated protein AHNAK	AHNAK	Q09666	845	Q09666	845	S	1	1	1	NA	NA	NA
Neuroblast differentiation-associated protein AHNAK	AHNAK	Q09666	856	Q09666	856	S	1	1	1	NA	NA	NA
Small cell adhesion glycoprotein	SMAGP	Q0VAQ4	90	Q0VAQ4	90	S	0.999998	0.999934	0.99998	NA	NA	NA
A-kinase anchor protein 13	AKAP13	Q12802-4	1489	Q12802-4;Q12802;Q12802-2	1489;1489;1489	S	0.809903	0.951662	0.985336	NA	NA	NA
A-kinase anchor protein 13	AKAP13	Q12802-4	2478	Q12802-4;Q12802;Q12802-2	2478;2498;2502	S	0.948766	0.96958	0.91161	NA	NA	NA
Syntaxin-4	STX4	Q12846	36	Q12846	36	S	1	1	1	NA	NA	NA
Syntaxin-4	STX4	Q12846	204	Q12846	204	S	1	1	1	NA	NA	NA
Mitogen-activated protein kinase kinase kinase kinase 2	MAP4K2	Q12851	8	Q12851	8	S	1	1	1	NA	NA	NA
Receptor-type tyrosine-protein phosphatase eta	PTPRJ	Q12913	1009	Q12913	1009	S	0.957933	0.974583	0.856621	NA	NA	NA
Tyrosine-protein phosphatase non-receptor type 13	PTPN13	Q12923-3	887	Q12923-3;Q12923;Q12923-4	887;887;887	S	1	0.999994	1	NA	NA	NA
TNF receptor-associated factor 2	TRAF2	Q12933-4	102	Q12933-4;Q12933-3;Q12933;Q12933-2	102;91;102;102	S	1	0.999814	1	NA	NA	NA
Unconventional myosin-Ie	MYO1E	Q12965	1002	Q12965	1002	S	0.855546	0.927662	0.954872	NA	NA	NA
Rho GTPase-activating protein 5	ARHGAP5	Q13017-2	765	Q13017-2;Q13017	765;765	S	1	1	1	NA	NA	NA
Acetyl-CoA carboxylase 1;Biotin carboxylase;Acetyl-CoA carboxylase 2;Biotin carboxylase	ACACA;ACACB	Q13085	104	Q13085;Q13085-4;Q13085-2;O00763-2;O00763;Q13085-3	104;141;46;246;246;26	S	0.963116	0.990591	0.948538	NA	NA	NA
Acetyl-CoA carboxylase 1;Biotin carboxylase	ACACA	Q13085	1263	Q13085;Q13085-4;Q13085-2;Q13085-3	1263;1300;1205;1185	S	0.968448	0.91453	0.937013	NA	NA	NA
Liprin-alpha-1;Liprin-alpha-4	PPFIA1;PPFIA4	Q13136-2	744	Q13136-2;Q13136;O75335-2;O75335	744;744;219;219	S	0.801835	0.760912	0.849336	0.706436	0.555397	0.655967
Heterogeneous nuclear ribonucleoprotein A0	HNRNPA0	Q13151	88	Q13151	88	S	1	1	1	NA	NA	0.666386
E3 ubiquitin-protein ligase CBL-B	CBLB	Q13191	977	Q13191;Q13191-4	977;38	S	1	1	1	NA	NA	NA
Probable ATP-dependent RNA helicase DDX10	DDX10	Q13206	539	Q13206	539	S	0.99999	0.999999	0.999986	NA	NA	NA
Serine/arginine-rich splicing factor 5	SRSF5	Q13243-3	228	Q13243-3;Q13243	228;231	S	0.993226	1	0.993367	0.620998	0.562684	0.474844
Serine/arginine-rich splicing factor 6	SRSF6	Q13247	301	Q13247;Q13247-3	301;301	S	0.94203	0.969629	0.872495	NA	NA	NA
Transcription intermediary factor 1-beta	TRIM28	Q13263	594	Q13263;Q13263-2	594;512	S	0.785856	0.780982	0.77117	0.748548	0.724607	0.695733
Ras GTPase-activating protein-binding protein 1	G3BP1	Q13283	47	Q13283	47	S	0.982694	0.999993	0.999595	NA	NA	NA
Inactive tyrosine-protein kinase 7	PTK7	Q13308-3	828	Q13308-3;Q13308-2;Q13308;Q13308-4	828;918;958;902	S	0.999001	0.998508	0.999811	NA	NA	NA
Interferon-induced protein with tetratricopeptide repeats 5	IFIT5	Q13325	392	Q13325	392	S	0.994201	0.999977	0.999933	NA	NA	NA
Interferon-induced protein with tetratricopeptide repeats 5	IFIT5	Q13325	195	Q13325	195	S	0.999516	0.999997	0.999867	NA	NA	NA
Origin recognition complex subunit 2	ORC2	Q13416	111	Q13416	111	S	1	1	1	NA	NA	NA
Beta-2-syntrophin	SNTB2	Q13425	129	Q13425;Q13425-2	129;129	S	1	1	1	NA	NA	NA
Peptidyl-prolyl cis-trans isomerase G	PPIG	Q13427	356	Q13427	356	S	1	1	1	NA	NA	NA
Treacle protein	TCOF1	Q13428-7	88	Q13428-3;Q13428;Q13428-4;Q13428-8;Q13428-2;Q13428-5;Q13428-7;Q13428-6	88;88;88;88;88;88;88;88	S	0.775904	0.949206	0.923198	NA	NA	NA
Zinc transporter ZIP6	SLC39A6	Q13433-2	200	Q13433-2;Q13433	200;475	S	0.998521	0.989082	0.995332	NA	NA	NA
Zinc transporter ZIP6	SLC39A6	Q13433-2	203	Q13433-2;Q13433	203;478	S	0.821618	0.81066	0.759926	NA	NA	NA
28 kDa heat- and acid-stable phosphoprotein	PDAP1	Q13442	57	Q13442	57	S	0.999357	0.897277	0.996442	NA	NA	NA
Serine/threonine-protein kinase PRP4 homolog	PRPF4B	Q13523	578	Q13523	578	S	0.998917	0.998387	1	NA	NA	NA
Serine/threonine-protein kinase PRP4 homolog	PRPF4B	Q13523	580	Q13523	580	S	0.999965	0.999978	1	NA	NA	NA
Peptidyl-prolyl cis-trans isomerase NIMA-interacting 1	PIN1	Q13526	72	Q13526	72	S	0.995387	0.994117	0.974586	NA	NA	NA
Calcium/calmodulin-dependent protein kinase type II subunit gamma	CAMK2G	Q13555-9	146	Q13555-10;Q13555-4;Q13555-6;Q13555-7;Q13555-3;Q13555-8;Q13555-2;Q13555;Q13555-9	146;146;146;146;146;146;146;146;146	S	1	1	1	NA	NA	NA
Calcium/calmodulin-dependent protein kinase type II subunit gamma;Calcium/calmodulin-dependent protein kinase type II subunit delta;Calcium/calmodulin-dependent protein kinase type II subunit alpha	CAMK2G;CAMK2D;CAMK2A	Q13557-8	26	Q13555-10;Q13555-4;Q13555-6;Q13555-7;Q13555-3;Q13555-8;Q13555-2;Q13555;Q13555-9;Q13557-8;Q13557;Q13557-12;Q13557-10;Q13557-6;Q13557-11;Q13557-9;Q13557-5;Q13557-3;Q13557-4;Q9UQM7;Q9UQM7-2	26;26;26;26;26;26;26;26;26;26;26;26;26;26;26;26;26;26;26;25;25	S	1	1	1	NA	NA	NA
Calcium/calmodulin-dependent protein kinase type II subunit gamma	CAMK2G	Q13555-9	311	Q13555-10;Q13555-4;Q13555-6;Q13555-7;Q13555-3;Q13555-8;Q13555-2;Q13555;Q13555-9	311;311;311;311;311;311;311;311;311	S	0.998568	0.957911	0.998826	NA	NA	NA
Calcium/calmodulin-dependent protein kinase type II subunit gamma	CAMK2G	Q13555-9	315	Q13555-10;Q13555-4;Q13555-7;Q13555-3;Q13555-8;Q13555-2;Q13555;Q13555-9	315;315;315;315;315;315;315;315	S	1	1	1	NA	NA	NA
Calcium/calmodulin-dependent protein kinase type II subunit gamma	CAMK2G	Q13555-9	319	Q13555-10;Q13555-4;Q13555-7;Q13555-3;Q13555-8;Q13555-2;Q13555;Q13555-9	319;319;319;319;319;319;319;319	S	1	1	1	NA	NA	NA
Calcium/calmodulin-dependent protein kinase type II subunit delta;Calcium/calmodulin-dependent protein kinase type II subunit alpha	CAMK2D;CAMK2A	Q13557-8	146	Q13557-8;Q13557;Q13557-12;Q13557-10;Q13557-6;Q13557-11;Q13557-9;Q13557-5;Q13557-3;Q13557-4;Q9UQM7;Q9UQM7-2	146;146;146;146;146;146;146;146;146;146;145;145	S	1	1	1	NA	NA	NA
Calcium/calmodulin-dependent protein kinase type II subunit delta	CAMK2D	Q13557-8	148	Q13557-8;Q13557;Q13557-12;Q13557-10;Q13557-6;Q13557-11;Q13557-9;Q13557-5;Q13557-3;Q13557-4	148;148;148;148;148;148;148;148;148;148	S	0.863634	0.789665	0.884321	NA	NA	NA
Calcium/calmodulin-dependent protein kinase type II subunit delta	CAMK2D	Q13557-8	264	Q13557-8;Q13557;Q13557-12;Q13557-10;Q13557-6;Q13557-11;Q13557-9;Q13557-5;Q13557-3;Q13557-4	264;264;264;264;264;264;264;264;264;264	S	0.999977	0.998547	0.999817	NA	NA	NA
Calcium/calmodulin-dependent protein kinase type II subunit delta	CAMK2D	Q13557-8	315	Q13557-8;Q13557;Q13557-12;Q13557-10;Q13557-6;Q13557-11;Q13557-9;Q13557-5;Q13557-3;Q13557-4	315;315;315;315;315;315;315;315;315;315	S	1	1	1	NA	NA	NA
Polycystin-2	PKD2	Q13563	166	Q13563	166	S	1	1	1	NA	NA	NA
Stromal interaction molecule 1	STIM1	Q13586	521	Q13586	521	S	0.988431	0.986051	0.997741	NA	NA	0.422331
Sorting nexin-1	SNX1	Q13596-2	107	Q13596-2;Q13596	107;172	S	0.955775	0.925988	0.935915	NA	NA	NA
Beta-1-syntrophin	SNTB1	Q13884	87	Q13884;Q13884-2	87;87	S	1	1	1	NA	NA	NA
Runt-related transcription factor 2	RUNX2	Q13950-3	28	Q13950-3;Q13950-2;Q13950	28;14;28	S	0.968544	0.989294	0.998687	NA	NA	NA
Cyclin-dependent kinase 13	CDK13	Q14004-2	400	Q14004-2;Q14004	400;400	S	0.999178	0.9988	0.999995	NA	NA	NA
Cold-inducible RNA-binding protein	CIRBP	Q14011	163	Q14011	163	S	0.855579	0.771611	0.840706	NA	NA	0.408356
Calcium/calmodulin-dependent protein kinase type 1	CAMK1	Q14012	363	Q14012	363	S	0.929604	0.935562	0.942856	NA	0.645484	NA
Eukaryotic translation initiation factor 3 subunit A	EIF3A	Q14152	1028	Q14152	1028	S	1	1	1	NA	NA	NA
Protein EFR3 homolog A	EFR3A	Q14156-3	122	Q14156-3;Q14156-2;Q14156	122;86;122	S	0.935945	0.890976	0.802767	NA	NA	NA
Ubiquitin-associated protein 2-like	UBAP2L	Q14157	604	Q14157;Q14157-4;Q14157-1;Q14157-3	604;597;604;604	S	0.840757	0.920536	0.791017	0.514514	0.487299	0.453627
Protein scribble homolog	SCRIB	Q14160	875	Q14160;Q14160-2;Q14160-3	875;794;875	S	1	1	1	NA	NA	NA
Protein scribble homolog	SCRIB	Q14160	1226	Q14160;Q14160-2;Q14160-3	1226;1145;1226	S	0.932244	0.930218	0.911071	0.682895	NA	NA
Tubulin--tyrosine ligase-like protein 12	TTLL12	Q14166	373	Q14166	373	S	1	1	1	NA	NA	NA
Tubulin--tyrosine ligase-like protein 12	TTLL12	Q14166	444	Q14166	444	S	0.926052	0.917509	0.934727	NA	NA	NA
Tubulin--tyrosine ligase-like protein 12	TTLL12	Q14166	434	Q14166	434	S	0.998931	0.99529	0.797387	NA	NA	NA
Tubulin--tyrosine ligase-like protein 12	TTLL12	Q14166	437	Q14166	437	S	0.996746	0.999859	0.999682	NA	NA	NA
Zinc finger MYM-type protein 3	ZMYM3	Q14202	433	Q14202;Q14202-2	433;433	S	0.929058	0.938975	0.908035	NA	NA	NA
Transcription elongation factor B polypeptide 3	TCEB3	Q14241	542	Q14241	542	S	0.940942	0.966709	0.950504	NA	0.5	0.640088
Transcription elongation factor B polypeptide 3	TCEB3	Q14241	163	Q14241	163	S	1	1	1	NA	NA	NA
Ensconsin	MAP7	Q14244	203	Q14244;Q14244-3	203;109	S	0.930454	0.927564	0.886659	NA	0.634638	0.578512
Ensconsin	MAP7	Q14244	161	Q14244	161	S	0.999979	0.999629	0.999988	NA	NA	NA
Src substrate cortactin	CTTN	Q14247	417	Q14247	417	S	0.853021	0.785773	0.765576	0.564182	0.550014	0.583991
Peptidyl-prolyl cis-trans isomerase FKBP8	FKBP8	Q14318	347	Q14318;Q14318-2	347;348	S	0.999998	1	1	NA	NA	NA
Phosphoribosyl pyrophosphate synthase-associated protein 1	PRPSAP1	Q14558	177	Q14558;Q14558-2	177;206	S	1	1	1	NA	NA	NA
Zinc finger protein 267	ZNF267	Q14586	105	Q14586	105	S	1	1	1	NA	NA	NA
E3 ubiquitin-protein ligase TRIP12	TRIP12	Q14669	39	Q14669	39	S	0.913998	0.763281	0.846201	NA	NA	NA
Mediator of DNA damage checkpoint protein 1	MDC1	Q14676	544	Q14676;Q14676-2;Q14676-3;Q14676-4	544;544;544;544	S	0.999921	0.999999	0.999258	NA	NA	NA
Serine/threonine-protein phosphatase 2A 56 kDa regulatory subunit delta isoform	PPP2R5D	Q14738	75	Q14738;Q14738-2	75;75	S	0.999052	0.998009	0.998812	NA	NA	NA
Serine/threonine-protein phosphatase 2A 56 kDa regulatory subunit delta isoform	PPP2R5D	Q14738	598	Q14738;Q14738-2;Q14738-3	598;566;492	S	0.999195	0.953776	0.998784	NA	NA	NA
Lamin-B receptor	LBR	Q14739	59	Q14739	59	S	0.814512	0.83003	0.951441	0.588439	NA	NA
Major vault protein	MVP	Q14764	445	Q14764	445	S	1	1	1	NA	NA	NA
Nucleolar and coiled-body phosphoprotein 1	NOLC1	Q14978	456	Q14978;Q14978-3;Q14978-2	456;457;466	S	1	1	1	NA	NA	NA
Nucleolar and coiled-body phosphoprotein 1	NOLC1	Q14978	681	Q14978;Q14978-3;Q14978-2	681;682;691	S	0.904216	0.993166	0.959535	NA	NA	NA
UPF0472 protein C16orf72	C16orf72	Q14CZ0	212	Q14CZ0	212	S	0.860901	0.980539	0.985109	0.714517	0.679993	NA
Polycomb protein SUZ12	SUZ12	Q15022	726	Q15022	726	S	0.939427	0.950998	0.957999	NA	NA	NA
R3H domain-containing protein 1	R3HDM1	Q15032-2	318	Q15032-2;Q15032	318;362	S	0.775748	0.847383	0.769803	0.690666	NA	NA
Lysine--tRNA ligase	KARS	Q15046	596	Q15046;Q15046-2	596;624	S	0.957135	0.968595	0.81367	NA	NA	NA
Arf-GAP with coiled-coil, ANK repeat and PH domain-containing protein 2	ACAP2	Q15057	775	Q15057	775	S	1	1	1	NA	NA	NA
Early endosome antigen 1	EEA1	Q15075	918	Q15075	918	S	1	1	1	NA	NA	NA
Plectin	PLEC	Q15149	4382	Q15149;Q15149-3;Q15149-2;Q15149-7;Q15149-8;Q15149-9;Q15149-5;Q15149-6;Q15149-4	4382;4268;4272;4213;4223;4231;4245;4249;4245	S	0.999933	0.946233	0.792451	NA	0.410232	0.719413
Plectin	PLEC	Q15149	3036	Q15149;Q15149-3;Q15149-2;Q15149-7;Q15149-8;Q15149-9;Q15149-5;Q15149-6;Q15149-4	3036;2922;2926;2867;2877;2885;2899;2903;2899	S	0.933125	0.965147	0.98039	NA	NA	NA
Plectin	PLEC	Q15149	4620	Q15149;Q15149-3;Q15149-2;Q15149-7;Q15149-8;Q15149-9;Q15149-5;Q15149-6;Q15149-4	4620;4506;4510;4451;4461;4469;4483;4487;4483	S	0.930485	0.969513	0.851705	0.542658	0.551413	0.670869
Plectin	PLEC	Q15149	2802	Q15149;Q15149-3;Q15149-2;Q15149-7;Q15149-8;Q15149-9;Q15149-5;Q15149-6;Q15149-4	2802;2688;2692;2633;2643;2651;2665;2669;2665	S	1	1	1	NA	NA	NA
Pericentriolar material 1 protein	PCM1	Q15154	1776	Q15154;Q15154-2	1776;1721	S	1	0.987083	0.979993	NA	NA	NA
RalA-binding protein 1	RALBP1	Q15311	30	Q15311	30	S	0.991666	0.997195	0.991895	0.582564	0.587024	0.551757
Lethal(2) giant larvae protein homolog 1;Lethal(2) giant larvae protein homolog 2	LLGL1;LLGL2	Q6P1M3	653	Q15334;Q6P1M3;Q6P1M3-2	663;653;653	S	0.999998	1	0.999999	NA	NA	NA
Leucine-rich repeat-containing protein 41	LRRC41	Q15345-3	276	Q15345-3;Q15345	276;276	S	0.99693	0.999614	0.998961	NA	NA	NA
Leucine-rich repeat-containing protein 41	LRRC41	Q15345-3	326	Q15345-3;Q15345	326;326	S	0.866281	0.830043	0.774076	0.724798	0.372073	NA
Ribosomal protein S6 kinase alpha-2	RPS6KA2	Q15349	679	Q15349;Q15349-3;Q15349-2	679;687;704	S	0.995391	0.997482	0.997593	NA	NA	NA
Disks large-associated protein 5	DLGAP5	Q15398	332	Q15398;Q15398-1	332;251	S	0.999882	0.999997	1	NA	NA	NA
Ribosomal protein S6 kinase alpha-1	RPS6KA1	Q15418	54	Q15418;Q15418-2	54;63	S	0.999983	0.999985	0.999997	NA	NA	NA
Ribosomal protein S6 kinase alpha-1	RPS6KA1	Q15418	687	Q15418;Q15418-2;Q15418-3	687;696;595	S	0.941128	0.992735	0.982041	NA	NA	NA
Ribosomal protein S6 kinase alpha-1	RPS6KA1	Q15418	45	Q15418;Q15418-2	45;54	S	0.971703	0.966373	0.889866	NA	NA	NA
Ribosomal protein S6 kinase alpha-1	RPS6KA1	Q15418	307	Q15418;Q15418-2;Q15418-3	307;316;215	S	1	1	1	NA	NA	NA
Splicing factor 3A subunit 1	SF3A1	Q15459	413	Q15459	413	S	0.9197	0.837618	0.914506	NA	NA	NA
SH2 domain-containing adapter protein B	SHB	Q15464	166	Q15464;Q15464-2	166;166	S	0.884127	0.897753	0.793493	NA	NA	NA
Mediator of RNA polymerase II transcription subunit 1	MED1	Q15648	588	Q15648	588	S	0.999998	1	1	NA	NA	NA
Mediator of RNA polymerase II transcription subunit 1	MED1	Q15648	1453	Q15648	1453	S	0.92104	0.94989	0.973282	NA	NA	NA
Tyrosine-protein phosphatase non-receptor type 14	PTPN14	Q15678	620	Q15678	620	S	0.904233	0.809315	0.974264	NA	0.694215	0.64417
Zyxin	ZYX	Q15942	15	Q15942	15	S	0.98918	0.997814	0.986591	0.718084	0.709893	0.478292
Serine/threonine-protein kinase N2	PKN2	Q16513	603	Q16513	603	S	0.783008	0.931688	0.790414	NA	NA	NA
Dihydropyrimidinase-related protein 2	DPYSL2	Q16555	542	Q16555	542	S	0.770349	0.99464	0.949094	NA	NA	NA
Serine/arginine-rich splicing factor 7	SRSF7	Q16629	233	Q16629	233	S	0.999994	0.983935	0.985087	NA	NA	NA
Diacylglycerol kinase delta	DGKD	Q16760	1174	Q16760;Q16760-2	1174;1130	S	1	1	1	NA	NA	NA
Diacylglycerol kinase delta;Diacylglycerol kinase eta	DGKD;DGKH	Q16760	44	Q16760;Q86XP1-2;Q86XP1	44;56;56	S	0.979709	0.987066	0.9927	NA	NA	NA
Inverted formin-2	INF2	Q27J81	359	Q27J81;Q27J81-2	359;359	S	1	1	1	NA	NA	NA
Inverted formin-2	INF2	Q27J81	367	Q27J81;Q27J81-2	367;367	S	1	0.999998	1	NA	NA	NA
Inverted formin-2	INF2	Q27J81	1201	Q27J81;Q27J81-2	1201;1201	S	0.908369	0.916851	0.951582	NA	NA	NA
Inverted formin-2	INF2	Q27J81	1204	Q27J81;Q27J81-2	1204;1204	S	0.895283	0.885736	0.872624	NA	NA	NA
Sister chromatid cohesion protein PDS5 homolog A	PDS5A	Q29RF7	1182	Q29RF7	1182	S	0.988428	0.966531	0.977954	NA	NA	NA
Uncharacterized protein KIAA1109	KIAA1109	Q2LD37-4	3924	Q2LD37-4;Q2LD37;Q2LD37-7	3924;3925;3925	S	0.923434	0.990717	0.986151	NA	NA	NA
Uncharacterized protein KIAA1109	KIAA1109	Q2LD37-4	3652	Q2LD37-4;Q2LD37;Q2LD37-7;Q2LD37-6	3652;3653;3653;3653	S	1	1	1	NA	NA	NA
FH1/FH2 domain-containing protein 3	FHOD3	Q2V2M9-2	1300	Q2V2M9-2;Q2V2M9;Q2V2M9-3	1300;1321;1338	S	0.903337	0.944665	0.952447	NA	NA	NA
UV-stimulated scaffold protein A	UVSSA	Q2YD98	287	Q2YD98	287	S	0.995849	0.999535	0.999998	NA	NA	NA
Leucine-rich repeat flightless-interacting protein 1	LRRFIP1	Q32MZ4-2	696	Q32MZ4-2;Q32MZ4-3;Q32MZ4	696;664;720	S	0.838573	0.989095	0.972047	NA	NA	NA
MAP7 domain-containing protein 1	MAP7D1	Q3KQU3-4	86	Q3KQU3-4;Q3KQU3;Q3KQU3-2	86;86;86	S	0.850436	0.77264	0.751375	0.535484	0.460682	NA
MAP7 domain-containing protein 1	MAP7D1	Q3KQU3-4	232	Q3KQU3-4;Q3KQU3;Q3KQU3-2	232;232;232	S	0.999806	0.999711	0.999988	NA	NA	NA
Ral guanine nucleotide dissociation stimulator-like 3	RGL3	Q3MIN7	591	Q3MIN7	591	S	1	1	1	NA	NA	NA
Poly [ADP-ribose] polymerase 14	PARP14	Q460N5-4	1403	Q460N5-4;Q460N5-1;Q460N5;Q460N5-3;Q460N5-5	1403;1322;1403;1120;399	S	0.99988	0.999856	0.999874	NA	NA	NA
Cytochrome c oxidase assembly protein COX19	COX19	Q49B96	55	Q49B96	55	S	1	1	0.999999	NA	NA	NA
La-related protein 7	LARP7	Q4G0J3	579	Q4G0J3;Q4G0J3-2	579;211	S	0.994627	0.999068	0.999402	NA	NA	NA
NAD kinase 2, mitochondrial	NADK2	Q4G0N4-3	204	Q4G0N4-3;Q4G0N4-2;Q4G0N4	204;335;367	S	0.999968	0.999997	0.999983	NA	NA	NA
Taperin	TPRN	Q4KMQ1	362	Q4KMQ1;Q4KMQ1-2;Q4KMQ1-4;Q4KMQ1-3	362;56;57;56	S	0.862128	0.972479	0.90967	NA	NA	NA
PAB-dependent poly(A)-specific ribonuclease subunit 2	PAN2	Q504Q3-2	787	Q504Q3-2;Q504Q3-3;Q504Q3	787;790;791	S	1	1	1	NA	NA	NA
Enhancer of polycomb homolog 2	EPC2	Q52LR7	754	Q52LR7	754	S	0.798728	0.859993	0.833301	NA	NA	NA
Rho GTPase-activating protein 29	ARHGAP29	Q52LW3	939	Q52LW3	939	S	0.996891	0.897992	0.951095	0.525886	NA	NA
Rho GTPase-activating protein 29	ARHGAP29	Q52LW3	557	Q52LW3	557	S	0.990179	0.977267	0.998744	NA	NA	NA
CREB-regulated transcription coactivator 2	CRTC2	Q53ET0	90	Q53ET0	90	S	0.887231	0.921452	0.934475	NA	NA	NA
Pleckstrin homology-like domain family A member 2	PHLDA2	Q53GA4	54	Q53GA4	54	S	1	1	1	NA	NA	NA
WD repeat-containing protein 44	WDR44	Q5JSH3-2	565	Q5JSH3-2;Q5JSH3;Q5JSH3-3	565;565;92	S	0.977002	0.802722	0.93668	NA	NA	NA
Protein PRRC2B	PRRC2B	Q5JSZ5	1470	Q5JSZ5	1470	S	1	0.999891	0.999989	NA	NA	NA
Protein PRRC2B	PRRC2B	Q5JSZ5	1671	Q5JSZ5;Q5JSZ5-5	1671;977	S	0.997986	0.998599	0.998105	NA	NA	NA
Protein PRRC2B	PRRC2B	Q5JSZ5-5	776	Q5JSZ5-5	776	S	1	0.999457	1	NA	NA	NA
PCI domain-containing protein 2	PCID2	Q5JVF3-3	24	Q5JVF3-3;Q5JVF3-2;Q5JVF3;Q5JVF3-4	24;22;24;24	S	1	1	1	NA	NA	NA
Protein dopey-1	DOPEY1	Q5JWR5	1237	Q5JWR5	1237	S	0.987018	0.994433	0.983571	NA	NA	NA
Cytospin-B	SPECC1	Q5M775	912	Q5M775;Q5M775-4	912;831	S	0.996864	0.92108	0.923427	NA	NA	NA
Protein Smaug homolog 2	SAMD4B	Q5PRF9	600	Q5PRF9	600	S	0.999991	0.999012	0.98141	NA	NA	NA
Deoxynucleotidyltransferase terminal-interacting protein 2	DNTTIP2	Q5QJE6	569	Q5QJE6	569	S	0.99829	0.978144	0.904283	NA	NA	NA
Deoxynucleotidyltransferase terminal-interacting protein 2	DNTTIP2	Q5QJE6	184	Q5QJE6	184	S	0.888551	0.794759	0.993692	NA	NA	NA
Rab GTPase-activating protein 1-like	RABGAP1L	Q5R372-2	255	Q5R372-2;Q5R372-4;Q5R372	255;292;292	S	1	1	1	NA	NA	NA
WASH complex subunit FAM21B;WASH complex subunit FAM21A;WASH complex subunit FAM21C	FAM21B;FAM21A;FAM21C	Q9Y4E1-4	504	Q5SNT6;Q641Q2-2;Q641Q2;Q9Y4E1-4;Q9Y4E1-3;Q9Y4E1-2;Q9Y4E1	416;504;504;504;449;496;504	S	0.971486	0.914649	0.94607	NA	NA	NA
WASH complex subunit FAM21B;WASH complex subunit FAM21A;WASH complex subunit FAM21C	FAM21B;FAM21A;FAM21C	Q9Y4E1-4	356	Q5SNT6;Q641Q2-2;Q641Q2;Q9Y4E1-4;Q9Y4E1-3;Q9Y4E1-2;Q9Y4E1	268;356;356;356;301;348;356	S	0.993404	0.96262	0.989603	NA	NA	NA
Hippocampus abundant transcript-like protein 1	HIATL1	Q5SR56	464	Q5SR56	464	S	0.784949	0.901224	0.90657	NA	NA	NA
Centrosomal protein of 170 kDa	CEP170	Q5SW79	239	Q5SW79;Q5SW79-3;Q5SW79-2	239;239;239	S	0.992914	0.820063	0.817749	NA	NA	NA
Centrosomal protein of 170 kDa	CEP170	Q5SW79	135	Q5SW79;Q5SW79-3;Q5SW79-2	135;135;135	S	0.992523	0.943292	0.816781	0.439297	NA	0.670329
Centrosomal protein of 170 kDa	CEP170	Q5SW79	141	Q5SW79;Q5SW79-3;Q5SW79-2	141;141;141	S	0.999998	0.999546	0.982585	NA	NA	NA
NHS-like protein 1	NHSL1	Q5SYE7-2	723	Q5SYE7-2;Q5SYE7	723;727	S	0.947195	0.800083	0.995937	0.548262	0.211409	NA
Protein FAM83B	FAM83B	Q5T0W9	777	Q5T0W9	777	S	0.999872	0.997668	0.998632	NA	NA	NA
Protein FAM83B	FAM83B	Q5T0W9	739	Q5T0W9	739	S	0.991963	0.999217	0.995878	NA	NA	NA
Zinc finger CCCH domain-containing protein 13	ZC3H13	Q5T200-2	110	Q5T200;Q5T200-2	110;110	S	0.9593	0.915279	0.911371	0.613892	0.280355	0.33333
OTU domain-containing protein 3	OTUD3	Q5T2D3	326	Q5T2D3	326	S	0.999704	0.997092	0.997784	NA	NA	NA
MAGUK p55 subfamily member 7	MPP7	Q5T2T1	255	Q5T2T1	255	S	1	1	1	NA	NA	NA
MAGUK p55 subfamily member 7	MPP7	Q5T2T1	451	Q5T2T1	451	S	0.999146	0.998071	0.999563	NA	NA	NA
Transmembrane protein 63B	TMEM63B	Q5T3F8	115	Q5T3F8;Q5T3F8-2;Q5T3F8-3	115;115;115	S	0.964507	0.996679	0.955462	0.563784	NA	NA
Protrudin	ZFYVE27	Q5T4F4-5	286	Q5T4F4-5;Q5T4F4-2;Q5T4F4;Q5T4F4-3	286;372;379;384	S	1	1	1	NA	NA	NA
E3 ubiquitin-protein ligase UBR4	UBR4	Q5T4S7-3	3836	Q5T4S7-3;Q5T4S7-4;Q5T4S7;Q5T4S7-2	3836;3853;3860;3860	S	1	0.999985	1	NA	NA	NA
Sickle tail protein homolog	KIAA1217	Q5T5P2	1899	Q5T5P2;Q5T5P2-2;Q5T5P2-7	1899;1300;1305	S	0.854023	0.990449	0.995283	NA	NA	NA
Rho GTPase-activating protein 21	ARHGAP21	Q5T5U3	318	Q5T5U3;Q5T5U3-3	318;308	S	0.84847	0.989716	0.976434	0.647385	0.699248	0.60276
Calmodulin-regulated spectrin-associated protein 1	CAMSAP1	Q5T5Y3-2	138	Q5T5Y3-2;Q5T5Y3;Q5T5Y3-3	138;416;427	S	0.989117	0.939844	0.941563	NA	NA	NA
Calmodulin-regulated spectrin-associated protein 1	CAMSAP1	Q5T5Y3-2	225	Q5T5Y3-2;Q5T5Y3;Q5T5Y3-3	225;503;514	S	0.960736	0.789383	0.97978	0.61777	0.620162	0.552196
Protein FAM102B	FAM102B	Q5T8I3	193	Q5T8I3;Q5T8I3-2	193;193	S	0.981177	0.991175	0.996578	NA	NA	NA
RNA-binding protein 26	RBM26	Q5T8P6-2	616	Q5T8P6-2;Q5T8P6	616;616	S	0.751325	0.866519	0.803006	0.213153	0.332138	NA
Protein PRR14L	PRR14L	Q5THK1-2	600	Q5THK1-2;Q5THK1-4;Q5THK1;Q5THK1-3	600;600;600;600	S	0.984597	0.999751	0.999714	NA	NA	NA
Protein lin-9 homolog	LIN9	Q5TKA1	309	Q5TKA1;Q5TKA1-2;Q5TKA1-3	309;325;274	S	0.956657	0.995545	0.956549	NA	NA	NA
Activating transcription factor 7-interacting protein 2	ATF7IP2	Q5U623	521	Q5U623	521	S	0.972584	0.98233	0.995432	NA	NA	NA
Telomere-associated protein RIF1	RIF1	Q5UIP0	2348	Q5UIP0;Q5UIP0-2	2348;2322	S	0.999138	0.999266	0.999948	NA	NA	NA
Centrosome-associated protein 350	CEP350	Q5VT06	1818	Q5VT06	1818	S	0.794829	0.900879	0.980936	NA	NA	NA
Serine/threonine-protein kinase MRCK alpha	CDC42BPA	Q5VT25-2	1715	Q5VT25-2;Q5VT25;Q5VT25-3;Q5VT25-4;Q5VT25-5;Q5VT25-6	1715;1693;1599;1652;1680;1742	S	0.992688	0.962344	1	NA	NA	NA
Serine/threonine-protein kinase MRCK alpha	CDC42BPA	Q5VT25-2	1676	Q5VT25-2;Q5VT25;Q5VT25-3;Q5VT25-4;Q5VT25-5;Q5VT25-6	1676;1654;1560;1613;1641;1703	S	0.842653	0.875963	0.756514	NA	0.695144	NA
Serine/threonine-protein kinase MRCK alpha	CDC42BPA	Q5VT25-2	674	Q5VT25-2;Q5VT25;Q5VT25-3;Q5VT25-4;Q5VT25-5;Q5VT25-6	674;674;593;674;674;674	S	0.967798	0.997302	0.981812	0.726432	0.714396	NA
Protein FAM171A1	FAM171A1	Q5VUB5	525	Q5VUB5	525	S	0.778776	0.836789	0.929262	0.716826	NA	0.724778
Rho guanine nucleotide exchange factor 16	ARHGEF16	Q5VV41	393	Q5VV41;Q5VV41-2	393;105	S	0.99602	0.994349	0.956033	NA	NA	NA
Protein FAM208B	FAM208B	Q5VWN6	1539	Q5VWN6;Q5VWN6-2	1539;734	S	0.999995	0.999994	0.999999	NA	NA	NA
Protein FAM208B	FAM208B	Q5VWN6	2009	Q5VWN6;Q5VWN6-2	2009;1204	S	0.99574	0.762079	0.985526	NA	0.637273	NA
Disabled homolog 2-interacting protein	DAB2IP	Q5VWQ8	978	Q5VWQ8;Q5VWQ8-2;Q5VWQ8-3;Q5VWQ8-4	978;854;785;854	S	1	0.968312	1	NA	NA	NA
Terminal uridylyltransferase 7	ZCCHC6	Q5VYS8-6	600	Q5VYS8-6;Q5VYS8;Q5VYS8-4	600;600;477	S	0.999934	0.999982	0.999619	NA	NA	NA
Anoctamin-1	ANO1	Q5XXA6	466	Q5XXA6;Q5XXA6-3;Q5XXA6-2	466;434;346	S	1	1	1	NA	NA	NA
Protein FAM91A1	FAM91A1	Q658Y4	364	Q658Y4	364	S	0.868926	0.816796	0.75348	0.743737	0.703797	NA
Kazrin	KAZN	Q674X7-3	333	Q674X7-3;Q674X7-4;Q674X7-2;Q674X7;Q674X7-5	333;245;339;339;339	S	0.999691	0.962456	0.999982	NA	NA	NA
Rap1 GTPase-activating protein 2	RAP1GAP2	Q684P5-3	590	Q684P5-3;Q684P5-2;Q684P5	590;594;609	S	0.989661	0.801487	0.842342	0.519555	0.599874	0.524695
Tensin-3	TNS3	Q68CZ2	332	Q68CZ2;Q68CZ2-3	332;332	S	0.997661	0.999504	0.997603	NA	NA	NA
HAUS augmin-like complex subunit 3	HAUS3	Q68CZ6	600	Q68CZ6	600	S	1	1	1	NA	NA	NA
Male-specific lethal 1 homolog	MSL1	Q68DK7	333	Q68DK7;Q68DK7-2;Q68DK7-3	333;132;70	S	0.999991	0.999886	0.992887	NA	NA	NA
Cell division cycle-associated protein 2	CDCA2	Q69YH5	98	Q69YH5	98	S	0.996965	0.999689	0.999967	NA	NA	NA
Cytospin-A	SPECC1L	Q69YQ0	389	Q69YQ0	389	S	0.97414	0.970897	0.988057	NA	NA	NA
Cytospin-A	SPECC1L	Q69YQ0	868	Q69YQ0	868	S	0.985508	0.920971	0.968709	NA	NA	NA
Sodium/hydrogen exchanger 4;Sodium/hydrogen exchanger 2	SLC9A4;SLC9A2	Q6AI14	545	Q6AI14;Q9UBY0	545;554	S	0.996705	0.994653	0.997349	NA	NA	NA
Serine/threonine-protein kinase MRCK gamma	CDC42BPG	Q6DT37	216	Q6DT37	216	S	1	1	1	NA	NA	NA
Methylcytosine dioxygenase TET2	TET2	Q6N021-2	75	Q6N021-2;Q6N021-3;Q6N021	75;75;75	S	0.999632	0.999117	0.999974	NA	0.727046	NA
UPF0544 protein C5orf45	C5orf45	Q6NTE8	217	Q6NTE8	217	S	0.999999	0.999994	0.999969	NA	NA	NA
PWWP domain-containing protein 2B	PWWP2B	Q6NUJ5	250	Q6NUJ5	250	S	1	1	1	NA	NA	NA
Pre-mRNA-processing factor 40 homolog B	PRPF40B	Q6NWY9-2	834	Q6NWY9-2;Q6NWY9-3;Q6NWY9	834;846;847	S	0.937848	0.930236	0.82149	NA	NA	NA
Pre-mRNA-processing factor 40 homolog B	PRPF40B	Q6NWY9-2	839	Q6NWY9-2;Q6NWY9-3;Q6NWY9	839;851;852	S	0.987038	0.977088	0.990974	NA	NA	NA
Phostensin	PPP1R18	Q6NYC8	195	Q6NYC8;Q6NYC8-2	195;195	S	0.999996	0.999945	0.999915	NA	NA	NA
Microtubule-associated serine/threonine-protein kinase 2	MAST2	Q6P0Q8	209	Q6P0Q8;Q6P0Q8-2	209;209	S	1	1	1	NA	NA	NA
Lethal(2) giant larvae protein homolog 2	LLGL2	Q6P1M3	965	Q6P1M3;Q6P1M3-2	965;965	S	0.999977	0.980844	0.999875	NA	NA	NA
Transcription initiation factor TFIID subunit 2	TAF2	Q6P1X5	1194	Q6P1X5	1194	S	0.9805	0.991091	0.992928	NA	NA	NA
F-box only protein 42	FBXO42	Q6P3S6	373	Q6P3S6	373	S	0.947347	0.982031	0.874733	NA	NA	NA
F-box only protein 42	FBXO42	Q6P3S6	587	Q6P3S6	587	S	0.869598	0.97661	0.81277	0.571659	NA	0.696747
Rho GTPase-activating protein 11A	ARHGAP11A	Q6P4F7	847	Q6P4F7	847	S	0.99956	0.999069	0.999264	NA	NA	NA
Kinesin light chain 3	KLC3	Q6P597	361	Q6P597;Q6P597-3;Q6P597-2	361;375;360	S	0.999993	0.999992	0.997149	NA	NA	NA
Serine/threonine-protein kinase N3	PKN3	Q6P5Z2	488	Q6P5Z2	488	S	0.999267	0.999999	0.999841	NA	NA	NA
E3 ubiquitin-protein ligase RFWD3	RFWD3	Q6PCD5	266	Q6PCD5	266	S	0.999861	0.999955	0.999996	NA	NA	NA
RNA polymerase-associated protein CTR9 homolog	CTR9	Q6PD62	1020	Q6PD62	1020	S	0.999124	0.999941	0.999953	NA	NA	NA
RNA polymerase-associated protein CTR9 homolog	CTR9	Q6PD62	1021	Q6PD62	1021	S	0.999922	0.99998	0.999905	NA	NA	NA
Serine/threonine-protein kinase ULK3	ULK3	Q6PHR2-3	305	Q6PHR2-3;Q6PHR2	305;305	S	0.969855	0.999999	0.999964	NA	NA	NA
Serine/threonine-protein kinase ULK3	ULK3	Q6PHR2-3	462	Q6PHR2-3;Q6PHR2	462;464	S	0.918043	0.878371	0.999948	NA	NA	NA
Inactive rhomboid protein 2	RHBDF2	Q6PJF5-2	148	Q6PJF5-2;Q6PJF5	148;177	S	0.964973	0.910164	0.960434	NA	0.703379	NA
Ankyrin repeat domain-containing protein 12	ANKRD12	Q6UB98-2	607	Q6UB98-2;Q6UB98	607;630	S	0.956197	0.879659	0.883268	NA	NA	NA
Ankyrin repeat domain-containing protein 11	ANKRD11	Q6UB99	1792	Q6UB99	1792	S	0.999914	0.999834	0.999838	NA	NA	NA
BRCA1-A complex subunit Abraxas	FAM175A	Q6UWZ7	387	Q6UWZ7	387	S	0.999153	0.988549	0.984804	NA	NA	NA
Apolipoprotein O-like	APOOL	Q6UXV4	203	Q6UXV4	203	S	0.986253	0.896551	0.991946	NA	NA	NA
Kinase suppressor of Ras 2	KSR2	Q6VAB6	399	Q6VAB6;Q6VAB6-2	399;96	S	1	1	1	NA	NA	NA
Phosphofurin acidic cluster sorting protein 1	PACS1	Q6VY07	528	Q6VY07;Q6VY07-2	528;528	S	0.995905	0.858761	0.764062	0.538291	0.498583	0.553642
Dynamin-binding protein	DNMBP	Q6XZF7	996	Q6XZF7;Q6XZF7-2	996;242	S	1	1	1	NA	NA	NA
Dynamin-binding protein	DNMBP	Q6XZF7	504	Q6XZF7	504	S	0.808138	0.919872	0.784856	NA	NA	NA
Tripartite motif-containing protein 72	TRIM72	Q6ZMU5	113	Q6ZMU5;Q6ZMU5-2	113;113	S	0.999589	0.999645	0.999831	NA	NA	NA
NF-X1-type zinc finger protein NFXL1	NFXL1	Q6ZNB6	356	Q6ZNB6;Q6ZNB6-2	356;356	S	0.999994	0.99998	0.999862	NA	NA	NA
Helicase SRCAP	SRCAP	Q6ZRS2-3	1724	Q6ZRS2-3;Q6ZRS2-2;Q6ZRS2	1724;1820;1882	S	0.995115	0.998715	0.993071	NA	NA	NA
Protein FAM83H	FAM83H	Q6ZRV2	628	Q6ZRV2	628	S	1	1	1	NA	NA	NA
DENN domain-containing protein 5B	DENND5B	Q6ZUT9	1068	Q6ZUT9;Q6ZUT9-2	1068;1103	S	0.767958	0.942863	0.981149	0.664633	NA	NA
FYVE, RhoGEF and PH domain-containing protein 6	FGD6	Q6ZV73-2	1197	Q6ZV73-2;Q6ZV73	1197;1197	S	0.999998	0.999858	0.999999	NA	NA	NA
SH2 domain-containing protein 5	SH2D5	Q6ZV89	113	Q6ZV89	113	S	1	1	0.999999	NA	NA	NA
MICAL C-terminal-like protein	MICALCL	Q6ZW33	147	Q6ZW33	147	S	0.999998	0.999199	0.993202	NA	NA	NA
Syntaxin-binding protein 4	STXBP4	Q6ZWJ1	463	Q6ZWJ1	463	S	0.864368	0.849304	0.940304	0.649417	0.627915	NA
Inactive ubiquitin carboxyl-terminal hydrolase 54	USP54	Q70EL1-7	453	Q70EL1-7;Q70EL1;Q70EL1-6	453;603;603	S	0.982068	0.998163	0.998694	NA	NA	NA
Inactive ubiquitin carboxyl-terminal hydrolase 54	USP54	Q70EL1-7	306	Q70EL1-7;Q70EL1;Q70EL1-6	306;456;456	S	1	1	1	NA	NA	NA
Protein FRA10AC1	FRA10AC1	Q70Z53	251	Q70Z53;Q70Z53-2;Q70Z53-4;Q70Z53-5;Q70Z53-3	251;251;251;251;251	S	0.942619	0.91158	0.913497	NA	NA	NA
Serine/threonine-protein kinase MARK2	MARK2	Q7KZI7-14	599	Q7KZI7-11;Q7KZI7-8;Q7KZI7;Q7KZI7-12;Q7KZI7-3;Q7KZI7-6;Q7KZI7-14;Q7KZI7-15;Q7KZI7-16;Q7KZI7-13	633;633;633;600;600;600;599;578;578;545	S	0.96031	0.956598	0.980788	NA	NA	NA
Serine/threonine-protein kinase MARK2	MARK2	Q7KZI7-14	388	Q7KZI7-14;Q7KZI7-15;Q7KZI7-16;Q7KZI7-13	388;421;421;388	S	0.867281	0.894964	0.88505	NA	NA	NA
		Q7L099-2	97	Q7L099-2	97	S	0.973918	0.997436	0.997945	0.726459	NA	0.620165
Vacuolar fusion protein MON1 homolog B	MON1B	Q7L1V2	61	Q7L1V2	61	S	0.998256	0.999183	0.999301	0.4998	0.498562	0.4995
Eukaryotic translation initiation factor 3 subunit M	EIF3M	Q7L2H7	367	Q7L2H7	367	S	0.99174	0.996847	0.985549	NA	NA	NA
Uncharacterized protein C16orf59	C16orf59	Q7L2K0	159	Q7L2K0	159	S	0.995767	0.994198	0.999752	NA	NA	NA
Arginine/serine-rich coiled-coil protein 2	RSRC2	Q7L4I2	218	Q7L4I2;Q7L4I2-2	218;170	S	0.996611	0.994873	0.962457	NA	NA	NA
Endonuclease/exonuclease/phosphatase family domain-containing protein 1	EEPD1	Q7L9B9	16	Q7L9B9	16	S	0.980705	0.991495	0.93248	NA	NA	NA
Endonuclease/exonuclease/phosphatase family domain-containing protein 1	EEPD1	Q7L9B9	160	Q7L9B9	160	S	1	1	1	NA	NA	NA
Lysine-specific demethylase 3B	KDM3B	Q7LBC6	803	Q7LBC6;Q7LBC6-2	803;459	S	1	1	1	NA	NA	NA
Lysine-specific demethylase 3B	KDM3B	Q7LBC6	778	Q7LBC6;Q7LBC6-2	778;434	S	0.898202	0.991628	0.950307	NA	0.499462	0.492737
Lysine-specific demethylase 3B	KDM3B	Q7LBC6	779	Q7LBC6;Q7LBC6-2	779;435	S	0.759717	0.801137	0.754372	NA	0.499462	0.492737
RAS guanyl-releasing protein 2	RASGRP2	Q7LDG7	117	Q7LDG7;Q7LDG7-2	117;179	S	0.957195	0.993174	0.87445	NA	NA	NA
Protein-methionine sulfoxide oxidase MICAL3	MICAL3	Q7RTP6	1371	Q7RTP6	1371	S	0.999373	0.999713	0.992224	NA	NA	NA
Zinc finger CCCH-type antiviral protein 1	ZC3HAV1	Q7Z2W4-2	390	Q7Z2W4-2;Q7Z2W4;Q7Z2W4-3	390;390;390	S	0.816014	0.993103	0.982179	NA	NA	NA
Treslin	TICRR	Q7Z2Z1-2	1025	Q7Z2Z1-2;Q7Z2Z1	1025;1026	S	0.996927	0.955956	0.945346	NA	NA	NA
Protein FAM122B	FAM122B	Q7Z309-3	246	Q7Z309;Q7Z309-2;Q7Z309-3	227;228;246	S	0.980102	0.933541	0.955718	NA	0.403065	NA
Probable helicase senataxin	SETX	Q7Z333-3	1663	Q7Z333-3;Q7Z333;Q7Z333-4	1663;1663;1663	S	0.994401	0.998586	0.997869	NA	NA	NA
KAT8 regulatory NSL complex subunit 1	KANSL1	Q7Z3B3	249	Q7Z3B3	249	S	0.996976	0.99988	0.999358	NA	NA	NA
LisH domain-containing protein ARMC9	ARMC9	Q7Z3E5-2	49	Q7Z3E5-2;Q7Z3E5	49;49	S	0.999994	0.999998	0.999997	NA	NA	NA
Pogo transposable element with ZNF domain	POGZ	Q7Z3K3-5	1272	Q7Z3K3-5;Q7Z3K3-2;Q7Z3K3-3;Q7Z3K3	1272;1314;1323;1367	S	0.788285	0.865867	0.823557	0.65461	0.641297	0.421438
Transmembrane channel-like protein 6	TMC6	Q7Z403-2	127	Q7Z403-2;Q7Z403	127;127	S	1	1	0.999996	NA	NA	NA
CLIP-associating protein 1	CLASP1	Q7Z460-2	548	Q7Z460;Q7Z460-2;Q7Z460-3	548;548;548	S	0.99998	0.998871	0.999571	NA	NA	NA
CLIP-associating protein 1	CLASP1	Q7Z460-2	552	Q7Z460;Q7Z460-2;Q7Z460-3	552;552;552	S	0.996081	0.977838	0.999984	NA	NA	NA
CLIP-associating protein 1	CLASP1	Q7Z460-2	562	Q7Z460;Q7Z460-2;Q7Z460-3	562;562;562	S	0.977987	0.996447	0.981794	NA	NA	NA
CLIP-associating protein 1	CLASP1	Q7Z460-2	588	Q7Z460;Q7Z460-2;Q7Z460-3	588;588;588	S	0.925254	0.995739	0.994634	NA	NA	NA
HAUS augmin-like complex subunit 6	HAUS6	Q7Z4H7	715	Q7Z4H7;Q7Z4H7-3	715;680	S	0.998857	0.992246	0.968994	NA	NA	NA
HAUS augmin-like complex subunit 6	HAUS6	Q7Z4H7	914	Q7Z4H7;Q7Z4H7-3	914;879	S	1	0.999998	1	NA	NA	NA
Wings apart-like protein homolog	WAPAL	Q7Z5K2	156	Q7Z5K2;Q7Z5K2-2;Q7Z5K2-3	156;199;241	S	0.99334	0.996287	0.999292	NA	NA	NA
R3H and coiled-coil domain-containing protein 1-like	R3HCC1L	Q7Z5L2-2	42	Q7Z5L2-2;Q7Z5L2	42;42	S	0.988079	0.991992	0.992533	NA	NA	NA
Interferon regulatory factor 2-binding protein 2;Interferon regulatory factor 2-binding protein-like	IRF2BP2;IRF2BPL	Q9H1B7	13	Q7Z5L9-2;Q7Z5L9;Q9H1B7	15;15;13	S	0.999411	0.996911	0.99953	NA	NA	NA
Sprouty-related, EVH1 domain-containing protein 2	SPRED2	Q7Z698	167	Q7Z698	167	S	0.991239	0.954305	0.963436	0.488886	0.526468	0.488886
E3 ubiquitin-protein ligase RBBP6	RBBP6	Q7Z6E9-2	696	Q7Z6E9-2;Q7Z6E9	696;730	S	0.791333	0.998757	0.953086	NA	NA	NA
Rab9 effector protein with kelch motifs	RABEPK	Q7Z6M1-2	86	Q7Z6M1-2;Q7Z6M1	86;137	S	0.975453	0.990105	0.986782	NA	NA	NA
Pleckstrin homology domain-containing family H member 3	PLEKHH3	Q7Z736-3	76	Q7Z736-3;Q7Z736-2;Q7Z736;Q7Z736-4	76;76;76;76	S	0.999526	0.999993	0.999897	NA	NA	NA
Pleckstrin homology-like domain family B member 2	PHLDB2	Q86SQ0-2	330	Q86SQ0-2;Q86SQ0-3;Q86SQ0	330;357;330	S	0.777807	0.974875	0.760517	NA	0.470683	0.523079
Protein PAT1 homolog 1	PATL1	Q86TB9-4	233	Q86TB9-4	233	S	1	0.999997	0.999999	NA	NA	NA
Nucleolar protein 9	NOP9	Q86U38	58	Q86U38	58	S	0.991576	0.991227	0.996328	NA	NA	NA
N6-adenosine-methyltransferase 70 kDa subunit	METTL3	Q86U44	219	Q86U44	219	S	0.999999	0.999451	0.999913	NA	NA	NA
Protein LYRIC	MTDH	Q86UE4	496	Q86UE4	496	S	0.949326	0.936836	0.950717	NA	NA	NA
Serine/threonine-protein kinase tousled-like 2	TLK2	Q86UE8-2	35	Q86UE8-2;Q86UE8;Q86UE8-3	35;35;35	S	0.950582	0.917772	0.963859	0.617267	NA	0.631534
Serine/threonine-protein kinase tousled-like 2	TLK2	Q86UE8-2	749	Q86UE8-2;Q86UE8;Q86UE8-3	749;771;717	S	0.920672	0.75526	0.853642	0.429655	0.539378	NA
B-cell CLL/lymphoma 9-like protein	BCL9L	Q86UU0-4	116	Q86UU0-4;Q86UU0-2;Q86UU0;Q86UU0-3	116;111;116;116	S	0.974718	0.985321	0.997168	NA	NA	NA
Pleckstrin homology-like domain family B member 1	PHLDB1	Q86UU1-3	419	Q86UU1-3;Q86UU1-2;Q86UU1	419;419;419	S	0.985325	0.897926	0.788585	0.67213	0.687558	NA
Leucine zipper protein 1	LUZP1	Q86V48	611	Q86V48;Q86V48-2;Q86V48-3	611;611;611	S	0.999999	0.999586	1	NA	NA	NA
Leucine zipper protein 1	LUZP1	Q86V48	745	Q86V48;Q86V48-2;Q86V48-3	745;745;745	S	0.999233	0.999964	0.999183	NA	NA	NA
Leucine zipper protein 1	LUZP1	Q86V48	512	Q86V48;Q86V48-2;Q86V48-3	512;512;512	S	0.968457	0.878355	0.771942	NA	0.655347	0.331811
Myb-related transcription factor, partner of profilin	MYPOP	Q86VE0	178	Q86VE0	178	S	0.831126	0.831229	0.800906	NA	NA	NA
Zinc finger CCCH domain-containing protein 18	ZC3H18	Q86VM9	34	Q86VM9;Q86VM9-2	34;34	S	0.999946	0.995115	0.998943	NA	NA	NA
Phosphatidylcholine:ceramide cholinephosphotransferase 1	SGMS1	Q86VZ5	14	Q86VZ5	14	S	0.996868	0.999421	0.997162	NA	NA	NA
Liprin-beta-1	PPFIBP1	Q86W92-2	689	Q86W92-4;Q86W92;Q86W92-3;Q86W92-2	664;695;542;689	S	1	1	1	NA	NA	NA
Liprin-beta-1	PPFIBP1	Q86W92-2	443	Q86W92-4;Q86W92;Q86W92-3;Q86W92-2	429;460;307;443	S	0.987712	0.751133	0.99336	0.718726	NA	0.62834
Osteopetrosis-associated transmembrane protein 1	OSTM1	Q86WC4	322	Q86WC4	322	S	0.894332	0.911205	0.813013	0.499988	NA	NA
Proline and serine-rich protein 2	PROSER2	Q86WR7	215	Q86WR7;Q86WR7-2	215;215	S	0.94672	0.954534	0.948231	0.641733	NA	NA
RNA-binding protein MEX3D	MEX3D	Q86XN8	514	Q86XN8;Q86XN8-2	514;514	S	0.987801	0.96084	0.97432	NA	NA	NA
HEAT repeat-containing protein 2	HEATR2	Q86Y56	86	Q86Y56;Q86Y56-2	86;86	S	1	1	1	NA	NA	NA
G-protein-signaling modulator 1	GPSM1	Q86YR5-4	546	Q86YR5-4;Q86YR5;Q86YR5-2	546;569;60	S	0.994189	0.998722	0.996657	NA	NA	NA
C2 domain-containing protein 5	C2CD5	Q86YS7	661	Q86YS7;Q86YS7-2	661;652	S	0.754731	0.991562	0.99631	0.67829	0.633072	0.636951
Tyrosine-protein kinase SgK223	SGK223	Q86YV5	842	Q86YV5	842	S	0.879373	0.79431	0.961147	NA	NA	NA
Tyrosine-protein kinase SgK223	SGK223	Q86YV5	508	Q86YV5	508	S	0.999921	0.999994	0.998573	NA	NA	0.499438
Tyrosine-protein kinase SgK223	SGK223	Q86YV5	757	Q86YV5	757	S	0.756555	0.946566	0.907915	0.679256	NA	NA
Spermatogenesis-associated protein 2-like protein	SPATA2L	Q8IUW3	317	Q8IUW3	317	S	0.997369	0.999663	0.996272	NA	NA	NA
Protein AHNAK2	AHNAK2	Q8IVF2-3	5607	Q8IVF2-3;Q8IVF2;Q8IVF2-2	5607;5707;705	S	0.864475	0.960866	0.806735	0.721507	0.685337	0.337527
Protein AHNAK2	AHNAK2	Q8IVF2-3	5397	Q8IVF2-3;Q8IVF2;Q8IVF2-2	5397;5497;495	S	0.985621	0.966765	0.977184	NA	NA	NA
Mitotic interactor and substrate of PLK1	MISP	Q8IVT2	78	Q8IVT2	78	S	0.962098	0.932701	0.978573	NA	NA	NA
Testis-expressed sequence 2 protein	TEX2	Q8IWB9	538	Q8IWB9;Q8IWB9-2	538;538	S	1	1	1	NA	NA	NA
Rho GTPase-activating protein 12	ARHGAP12	Q8IWW6-3	387	Q8IWW6-3;Q8IWW6	387;434	S	0.992358	0.950693	0.96321	NA	NA	NA
Codanin-1	CDAN1	Q8IWY9	277	Q8IWY9;Q8IWY9-1	277;276	S	0.926784	0.947854	0.900397	NA	NA	NA
SURP and G-patch domain-containing protein 2	SUGP2	Q8IX01-4	224	Q8IX01-4;Q8IX01-3;Q8IX01	224;224;224	S	1	0.972093	0.98371	NA	NA	NA
SURP and G-patch domain-containing protein 2	SUGP2	Q8IX01-4	96	Q8IX01-4;Q8IX01-3;Q8IX01	96;96;96	S	0.96799	0.989192	0.958288	NA	NA	NA
Protein FAM178A	FAM178A	Q8IX21	340	Q8IX21	340	S	0.999549	0.999998	0.998214	NA	NA	NA
Protein FAM126B	FAM126B	Q8IXS8	508	Q8IXS8	508	S	0.999899	0.999997	0.999999	NA	NA	NA
Protein FAM126B	FAM126B	Q8IXS8	442	Q8IXS8	442	S	0.998501	0.999212	0.993194	NA	NA	NA
Neuropathy target esterase	PNPLA6	Q8IY17-2	70	Q8IY17-2;Q8IY17-3;Q8IY17	70;109;109	S	0.956718	0.861111	0.896424	NA	NA	NA
pre-rRNA processing protein FTSJ3	FTSJ3	Q8IY81	599	Q8IY81	599	S	0.813382	0.899813	0.781378	NA	NA	NA
Serine/arginine repetitive matrix protein 1	SRRM1	Q8IYB3	478	Q8IYB3;Q8IYB3-2	478;476	S	1	1	1	NA	NA	NA
UPF0688 protein C1orf174	C1orf174	Q8IYL3	153	Q8IYL3	153	S	0.989495	0.998509	0.995538	0.71371	NA	NA
GRAM domain-containing protein 1C	GRAMD1C	Q8IYS0-2	326	Q8IYS0-2;Q8IYS0	326;531	S	0.772435	0.811996	0.926048	NA	NA	NA
Phosphatase and actin regulator 4	PHACTR4	Q8IZ21-3	448	Q8IZ21-3;Q8IZ21;Q8IZ21-2	448;464;474	S	0.999155	0.999178	0.999749	NA	NA	NA
mRNA-decapping enzyme 1B	DCP1B	Q8IZD4	511	Q8IZD4	511	S	1	1	1	NA	NA	NA
Protein-associating with the carboxyl-terminal domain of ezrin	SCYL3	Q8IZE3-2	653	Q8IZE3-2;Q8IZE3	653;707	S	1	0.99998	0.999995	NA	NA	NA
5'-3' exoribonuclease 1	XRN1	Q8IZH2-2	1299	Q8IZH2-2;Q8IZH2	1299;1299	S	1	1	1	NA	NA	NA
CKLF-like MARVEL transmembrane domain-containing protein 4	CMTM4	Q8IZR5-3	154	Q8IZR5-3;Q8IZR5-2;Q8IZR5	154;183;183	S	0.768754	0.891126	0.840121	NA	NA	NA
Spindle and centriole-associated protein 1	SPICE1	Q8N0Z3	764	Q8N0Z3	764	S	1	1	1	NA	NA	NA
Spindle and centriole-associated protein 1	SPICE1	Q8N0Z3	819	Q8N0Z3	819	S	0.847707	0.993416	0.999753	NA	NA	NA
Mimitin, mitochondrial	NDUFAF2	Q8N183	134	Q8N183	134	S	1	1	1	NA	NA	NA
Nuclear pore complex protein Nup93	NUP93	Q8N1F7	80	Q8N1F7	80	S	0.999645	0.992798	0.985994	NA	NA	NA
Nuclear pore complex protein Nup93	NUP93	Q8N1F7	438	Q8N1F7	438	S	0.999993	0.999851	0.999486	NA	NA	NA
Rho guanine nucleotide exchange factor 28	ARHGEF28	Q8N1W1-4	535	Q8N1W1-4;Q8N1W1-3;Q8N1W1;Q8N1W1-2	535;535;535;535	S	0.999998	0.999959	1	NA	NA	NA
Rho GTPase-activating protein 18	ARHGAP18	Q8N392-2	565	Q8N392-2;Q8N392	565;610	S	0.999981	0.999995	0.99999	NA	NA	NA
Synaptopodin	SYNPO	Q8N3V7-2	19	Q8N3V7;Q8N3V7-2;Q8N3V7-3	263;19;19	S	1	1	1	NA	NA	NA
Transmembrane protein 151A	TMEM151A	Q8N4L1	423	Q8N4L1	423	S	0.98748	0.997066	0.983082	NA	NA	NA
Actin filament-associated protein 1	AFAP1	Q8N556	265	Q8N556	265	S	0.793804	0.894338	0.90358	0.648948	0.499999	NA
Zinc finger CCCH-type with G patch domain-containing protein	ZGPAT	Q8N5A5-2	353	Q8N5A5-2;Q8N5A5;Q8N5A5-3	353;373;344	S	1	1	1	NA	NA	NA
NF-kappa-B-activating protein	NKAP	Q8N5F7	157	Q8N5F7	157	S	1	1	1	NA	NA	NA
Protein FAM89B	FAM89B	Q8N5H3-2	28	Q8N5H3-2;Q8N5H3	28;28	S	1	0.999996	0.999662	NA	NA	NA
Male-specific lethal 3 homolog	MSL3	Q8N5Y2-2	250	Q8N5Y2-2;Q8N5Y2	250;309	S	0.951575	0.99528	0.986455	NA	NA	NA
FTS and Hook-interacting protein	FAM160A2	Q8N612	582	Q8N612;Q8N612-3;Q8N612-2	582;507;596	S	0.890653	0.839092	0.908574	NA	NA	NA
ADP-ribosylation factor-like protein 6-interacting protein 6	ARL6IP6	Q8N6S5	80	Q8N6S5	80	S	0.99979	0.999298	0.999928	NA	NA	NA
Protein enabled homolog	ENAH	Q8N8S7-2	125	Q8N8S7;Q8N8S7-2	125;125	S	1	0.999941	1	NA	NA	NA
Junction-mediating and -regulatory protein	JMY	Q8N9B5-2	844	Q8N9B5-2;Q8N9B5	844;856	S	0.997819	0.986359	0.9995	NA	NA	NA
		Q8N9N2-2	67	Q8N9N2-2	67	S	0.999984	0.999998	0.999974	NA	NA	NA
Probable RNA-binding protein EIF1AD	EIF1AD	Q8N9N8	155	Q8N9N8	155	S	0.993535	0.994247	0.999922	NA	NA	NA
Probable RNA-binding protein EIF1AD	EIF1AD	Q8N9N8	159	Q8N9N8	159	S	0.999739	0.998386	0.99992	NA	NA	NA
Protein KRI1 homolog	KRI1	Q8N9T8-2	312	Q8N9T8-2;Q8N9T8	312;315	S	0.969787	0.965082	0.982252	NA	NA	0.5
Protein KRI1 homolog	KRI1	Q8N9T8-2	100	Q8N9T8-2;Q8N9T8	100;103	S	0.996781	0.987237	0.998898	NA	NA	NA
Centrosomal protein POC5	POC5	Q8NA72-3	539	Q8NA72-3;Q8NA72;Q8NA72-2	539;564;388	S	0.942537	0.961922	0.988899	NA	NA	NA
Uncharacterized protein C1orf172	C1orf172	Q8NAX2	160	Q8NAX2	160	S	0.986229	0.972364	0.897757	NA	NA	NA
Lysine-specific histone demethylase 1B	KDM1B	Q8NB78	13	Q8NB78;Q8NB78-2	13;13	S	0.993393	0.997395	0.996896	NA	NA	NA
Retinol dehydrogenase 13	RDH13	Q8NBN7-2	252	Q8NBN7-2;Q8NBN7	252;323	S	1	1	1	NA	NA	NA
Myotubularin-related protein 14	MTMR14	Q8NCE2-2	572	Q8NCE2-2;Q8NCE2;Q8NCE2-3	572;624;512	S	0.994662	0.93147	0.76548	NA	NA	NA
E3 ubiquitin-protein ligase RNF169	RNF169	Q8NCN4	247	Q8NCN4	247	S	0.972394	0.97833	0.979704	NA	NA	NA
Protein SMG8	SMG8	Q8ND04	115	Q8ND04;Q8ND04-2;Q8ND04-3	115;115;115	S	1	1	1	NA	NA	NA
RING finger protein 214	RNF214	Q8ND24	47	Q8ND24	47	S	0.999164	0.999974	0.999959	NA	NA	NA
MAPK-interacting and spindle-stabilizing protein-like	MAPK1IP1L	Q8NDC0	15	Q8NDC0	15	S	0.999915	0.999995	0.999988	NA	NA	NA
EH domain-binding protein 1	EHBP1	Q8NDI1-3	724	Q8NDI1-3;Q8NDI1-2;Q8NDI1	724;724;759	S	0.907866	0.913105	0.990774	0.732987	NA	NA
EH domain-binding protein 1	EHBP1	Q8NDI1-3	819	Q8NDI1-3;Q8NDI1-2;Q8NDI1	819;819;854	S	1	1	1	NA	NA	NA
Trinucleotide repeat-containing gene 6A protein	TNRC6A	Q8NDV7-2	1616	Q8NDV7-2;Q8NDV7-6;Q8NDV7-5;Q8NDV7;Q8NDV7-4	1616;1820;1837;1869;68	S	0.976099	0.972497	0.994109	NA	NA	NA
Metal transporter CNNM3	CNNM3	Q8NE01	661	Q8NE01;Q8NE01-2;Q8NE01-3	661;613;613	S	0.873006	0.999611	0.973608	NA	NA	NA
Neuroguidin	NGDN	Q8NEJ9-2	202	Q8NEJ9-2;Q8NEJ9	202;202	S	0.802116	0.992198	0.997705	NA	NA	NA
PDZ domain-containing protein 8	PDZD8	Q8NEN9	967	Q8NEN9	967	S	0.999545	0.999997	0.999995	NA	NA	NA
Exophilin-5	EXPH5	Q8NEV8-2	636	Q8NEV8-2;Q8NEV8	636;643	S	0.999998	0.999999	1	NA	NA	NA
Neuron navigator 1	NAV1	Q8NEY1-2	541	Q8NEY1-3;Q8NEY1;Q8NEY1-7;Q8NEY1-4;Q8NEY1-5;Q8NEY1-2;Q8NEY1-6	541;541;541;541;150;541;541	S	0.956818	0.94411	0.832157	0.667408	0.63502	0.473297
Vacuolar protein sorting-associated protein 37A	VPS37A	Q8NEZ2-2	18	Q8NEZ2-2;Q8NEZ2;Q8NEZ2-3	18;18;18	S	0.997839	0.998646	0.999956	NA	NA	0.609706
Biorientation of chromosomes in cell division protein 1-like 1	BOD1L1	Q8NFC6	2973	Q8NFC6	2973	S	0.941469	0.995678	0.905662	NA	NA	NA
RalBP1-associated Eps domain-containing protein 2;RalBP1-associated Eps domain-containing protein 1	REPS2;REPS1	Q96D71	767	Q8NFH8-3;Q8NFH8-2;Q8NFH8-4;Q8NFH8;Q96D71;Q96D71-3;Q96D71-2	491;492;630;631;767;766;676	S	1	1	1	NA	NA	NA
Neurobeachin	NBEA	Q8NFP9	1321	Q8NFP9	1321	S	1	1	1	NA	NA	NA
Neurobeachin	NBEA	Q8NFP9	1529	Q8NFP9	1529	S	0.999999	1	1	NA	NA	NA
Protein NEDD1	NEDD1	Q8NHV4	411	Q8NHV4	411	S	1	0.999162	0.998852	NA	NA	NA
WD repeat-containing protein 36	WDR36	Q8NI36	67	Q8NI36	67	S	0.99289	0.998257	0.994401	NA	NA	NA
Vang-like protein 1	VANGL1	Q8TAA9	88	Q8TAA9	88	S	0.966102	0.798207	0.893387	NA	NA	NA
Exocyst complex component 6	EXOC6	Q8TAG9	231	Q8TAG9	231	S	0.999955	0.990614	0.993556	NA	NA	NA
M-phase-specific PLK1-interacting protein	MPLKIP	Q8TAP9	124	Q8TAP9	124	S	0.996605	0.988457	0.985609	NA	NA	NA
SWI/SNF complex subunit SMARCC2	SMARCC2	Q8TAQ2	841	Q8TAQ2;Q8TAQ2-2	841;872	S	1	1	1	NA	NA	NA
SH3KBP1-binding protein 1	SHKBP1	Q8TBC3	628	Q8TBC3	628	S	0.7999	0.88436	0.952546	NA	NA	NA
SH3KBP1-binding protein 1	SHKBP1	Q8TBC3	144	Q8TBC3;Q8TBC3-2	144;144	S	1	1	1	NA	NA	NA
TBC1 domain family member 16	TBC1D16	Q8TBP0	260	Q8TBP0	260	S	0.988145	0.964189	0.786375	0.699686	NA	NA
Phosphatidylinositol 5-phosphate 4-kinase type-2 gamma	PIP4K2C	Q8TBX8	222	Q8TBX8	222	S	0.982121	0.990854	0.981515	NA	NA	NA
Nuclear protein MDM1	MDM1	Q8TC05	242	Q8TC05	242	S	1	1	1	NA	NA	NA
Retinol dehydrogenase 11	RDH11	Q8TC12-2	164	Q8TC12-2;Q8TC12	164;177	S	0.798139	0.954195	0.991327	NA	NA	NA
Fibronectin type 3 and ankyrin repeat domains protein 1	FANK1	Q8TC84-2	119	Q8TC84-2;Q8TC84;Q8TC84-3	119;119;145	S	1	1	1	NA	NA	NA
Zinc finger protein 507	ZNF507	Q8TCN5	404	Q8TCN5;Q8TCN5-2	404;404	S	0.987669	0.997693	0.999935	NA	NA	NA
Minor histocompatibility antigen H13	HM13	Q8TCT9-2	416	Q8TCT9-2;Q8TCT9-5;Q8TCT9	416;325;367	S	0.926395	0.917881	0.780239	NA	NA	NA
E3 ubiquitin-protein ligase DTX3L	DTX3L	Q8TDB6	202	Q8TDB6	202	S	0.998732	0.983833	0.942993	NA	NA	NA
Disks large homolog 5	DLG5	Q8TDM6-4	1036	Q8TDM6-4;Q8TDM6;Q8TDM6-2	1036;1146;806	S	0.977006	0.895682	0.752458	NA	0.63296	NA
Disks large homolog 5	DLG5	Q8TDM6-4	1195	Q8TDM6-4;Q8TDM6;Q8TDM6-2;Q8TDM6-5	1195;1305;965;60	S	0.999933	0.999964	0.996133	NA	NA	0.591058
Rap guanine nucleotide exchange factor 6	RAPGEF6	Q8TEU7	1093	Q8TEU7;Q8TEU7-3;Q8TEU7-2	1093;1106;1093	S	0.917996	0.933873	0.919656	NA	NA	NA
Serine/threonine-protein phosphatase 4 regulatory subunit 1	PPP4R1	Q8TF05-2	521	Q8TF05-2;Q8TF05	521;538	S	0.981173	0.986269	0.977037	NA	NA	NA
Folliculin-interacting protein 1	FNIP1	Q8TF40	593	Q8TF40;Q8TF40-3	593;565	S	1	0.77759	1	NA	NA	NA
Folliculin-interacting protein 1	FNIP1	Q8TF40	594	Q8TF40;Q8TF40-3	594;566	S	1	0.995575	1	NA	0.713978	NA
Protein Shroom3	SHROOM3	Q8TF72	1714	Q8TF72	1714	S	1	1	1	NA	NA	NA
Zinc finger CCCH domain-containing protein 15	ZC3H15	Q8WU90	231	Q8WU90	231	S	1	1	1	NA	NA	NA
RelA-associated inhibitor	PPP1R13L	Q8WUF5	292	Q8WUF5	292	S	0.956407	0.993956	0.996873	NA	NA	NA
RelA-associated inhibitor	PPP1R13L	Q8WUF5	120	Q8WUF5	120	S	0.940655	0.863359	0.798284	NA	0.498528	0.533343
Nuclear pore complex protein Nup133	NUP133	Q8WUM0	72	Q8WUM0	72	S	0.989037	0.939662	0.914947	NA	NA	NA
Sodium-dependent phosphate transporter 1	SLC20A1	Q8WUM9	277	Q8WUM9	277	S	1	1	1	NA	NA	NA
Sodium-dependent phosphate transporter 1	SLC20A1	Q8WUM9	318	Q8WUM9	318	S	0.988878	0.999516	0.9986	NA	NA	NA
Sorting nexin-33	SNX33	Q8WV41	187	Q8WV41	187	S	1	1	1	NA	NA	NA
RNA polymerase-associated protein LEO1	LEO1	Q8WVC0-2	277	Q8WVC0-2;Q8WVC0	277;277	S	0.9823	0.994305	0.993702	NA	NA	NA
RNA polymerase-associated protein LEO1	LEO1	Q8WVC0-2	548	Q8WVC0-2;Q8WVC0	548;608	S	0.87415	0.991399	0.919035	NA	NA	NA
RING finger protein 141	RNF141	Q8WVD5	172	Q8WVD5	172	S	1	1	1	NA	NA	NA
Uncharacterized protein C7orf43	C7orf43	Q8WVR3-2	110	Q8WVR3-2;Q8WVR3-3;Q8WVR3	110;117;491	S	0.998734	0.98445	0.99754	NA	NA	NA
Palladin	PALLD	Q8WX93	708	Q8WX93;Q8WX93-3	708;326	S	0.977501	0.945669	0.931488	NA	NA	NA
Caskin-2	CASKIN2	Q8WXE0-2	826	Q8WXE0-2;Q8WXE0	826;908	S	0.885901	0.937442	0.92023	NA	NA	NA
Atlastin-1	ATL1	Q8WXF7	10	Q8WXF7	10	S	0.999995	0.999975	0.999767	NA	NA	NA
Transcriptional repressor p66-beta	GATAD2B	Q8WXI9	338	Q8WXI9	338	S	0.999794	0.988031	0.979978	NA	NA	NA
Myosin-IIIb	MYO3B	Q8WXR4-6	519	Q8WXR4-6;Q8WXR4-3;Q8WXR4-5;Q8WXR4-2;Q8WXR4-4;Q8WXR4;Q8WXR4-7	519;519;519;519;519;519;528	S	0.999996	0.999977	0.999993	NA	NA	NA
HMG box transcription factor BBX	BBX	Q8WY36-2	159	Q8WY36-2;Q8WY36	159;159	S	0.951731	0.995531	0.950513	NA	0.734778	NA
Protein phosphatase Slingshot homolog 1	SSH1	Q8WYL5	441	Q8WYL5;Q8WYL5-4;Q8WYL5-2;Q8WYL5-5	441;129;441;452	S	0.997607	1	0.999999	0.618085	NA	NA
Protein ELYS	AHCTF1	Q8WYP5	1884	Q8WYP5;Q8WYP5-2	1884;1919	S	1	1	0.999986	NA	NA	NA
Microprocessor complex subunit DGCR8	DGCR8	Q8WYQ5-3	434	Q8WYQ5-3;Q8WYQ5	434;434	S	1	1	1	NA	NA	NA
Zinc finger CCHC domain-containing protein 14	ZCCHC14	Q8WYQ9	210	Q8WYQ9;Q8WYQ9-2	210;210	S	0.776312	0.941154	0.905483	NA	NA	NA
E3 ubiquitin-protein ligase rififylin	RFFL	Q8WZ73-2	232	Q8WZ73-2;Q8WZ73	232;232	S	0.99997	0.999996	0.999981	NA	NA	NA
Protein SMG7	SMG7	Q92540-2	528	Q92540-2;Q92540;Q92540-4	528;528;528	S	0.791018	0.788579	0.92651	NA	NA	NA
RNA polymerase-associated protein RTF1 homolog	RTF1	Q92541	697	Q92541	697	S	1	1	1	NA	NA	NA
Sorting nexin-19	SNX19	Q92543	737	Q92543	737	S	0.948887	0.937061	0.838361	NA	NA	NA
TBC1 domain family member 5	TBC1D5	Q92609	460	Q92609	460	S	0.999794	0.996938	0.993506	NA	NA	NA
Protein Jade-3	PHF16	Q92613	85	Q92613	85	S	0.858286	0.889731	0.873871	NA	NA	NA
La-related protein 4B	LARP4B	Q92615	244	Q92615	244	S	0.999961	0.999994	0.999996	NA	NA	NA
La-related protein 4B	LARP4B	Q92615	585	Q92615	585	S	0.998221	0.999475	0.997958	NA	NA	NA
Translational activator GCN1	GCN1L1	Q92616	2612	Q92616	2612	S	0.999974	1	1	NA	NA	NA
Translational activator GCN1	GCN1L1	Q92616	786	Q92616	786	S	0.999999	1	1	NA	NA	NA
Protein TFG	TFG	Q92734	50	Q92734	50	S	0.912295	0.999495	0.997977	NA	NA	NA
Protein TFG	TFG	Q92734	193	Q92734	193	S	0.999601	0.999432	0.999992	NA	NA	NA
Synapsin-2	SYN2	Q92777-2	425	Q92777-2;Q92777	425;425	S	0.997227	0.995538	0.98521	NA	NA	NA
Amyloid beta A4 precursor protein-binding family B member 2	APBB2	Q92870	562	Q92870;Q92870-2	562;541	S	0.894144	0.846869	0.928761	NA	0.5081	NA
Phosphomannomutase 1	PMM1	Q92871	242	Q92871	242	S	0.988325	0.858738	0.899648	NA	NA	NA
Canalicular multispecific organic anion transporter 1	ABCC2	Q92887	938	Q92887	938	S	1	1	1	NA	NA	NA
Rho guanine nucleotide exchange factor 1	ARHGEF1	Q92888-2	234	Q92888-2;Q92888;Q92888-3	234;267;282	S	0.963983	0.966709	0.917276	NA	NA	NA
Ubiquitin fusion degradation protein 1 homolog	UFD1L	Q92890	245	Q92890;Q92890-1	245;281	S	0.929286	0.980929	1	0.560268	NA	NA
G patch domain and KOW motifs-containing protein	GPKOW	Q92917	35	Q92917	35	S	0.998354	0.999965	1	NA	NA	NA
Far upstream element-binding protein 2	KHSRP	Q92945-2	274	Q92945-2;Q92945	274;274	S	0.990786	0.997862	0.999067	NA	NA	NA
Rho guanine nucleotide exchange factor 2	ARHGEF2	Q92974-3	102	Q92974-3;Q92974-2;Q92974	102;129;129	S	0.922032	0.912994	0.980408	NA	NA	NA
Rho guanine nucleotide exchange factor 2	ARHGEF2	Q92974-3	115	Q92974-3;Q92974-2;Q92974	115;142;142	S	0.968052	0.938415	0.933977	NA	0.462977	NA
Rho guanine nucleotide exchange factor 2	ARHGEF2	Q92974-3	932	Q92974-3;Q92974-2;Q92974	932;959;960	S	0.925195	0.857308	0.989804	0.749899	NA	0.575878
N-acetyltransferase 6	NAT6	Q93015-2	7	Q93015-2	7	S	0.973322	0.955769	0.995639	NA	NA	NA
Ubiquitin-conjugating enzyme E2 E3	UBE2E3	Q969T4	60	Q969T4	60	S	0.934065	0.92925	0.901387	NA	NA	NA
Uncharacterized protein C11orf52	C11orf52	Q96A22	62	Q96A22	62	S	1	1	1	NA	NA	NA
39S ribosomal protein L24, mitochondrial	MRPL24	Q96A35	178	Q96A35	178	S	0.99883	0.991928	0.996616	NA	NA	NA
Patatin-like phospholipase domain-containing protein 2	PNPLA2	Q96AD5-2	152	Q96AD5-2;Q96AD5	152;476	S	0.999969	1	1	NA	NA	NA
Dapper homolog 3	DACT3	Q96B18	6	Q96B18	6	S	0.999845	0.999962	0.999883	NA	NA	NA
Dapper homolog 3	DACT3	Q96B18	188	Q96B18	188	S	0.861229	0.949762	0.946628	NA	NA	NA
SH3 domain-containing kinase-binding protein 1	SH3KBP1	Q96B97-2	42	Q96B97-2;Q96B97	42;79	S	0.782056	0.996716	0.977357	NA	NA	NA
Axin interactor, dorsalization-associated protein	AIDA	Q96BJ3	162	Q96BJ3	162	S	0.999885	0.997318	0.99999	NA	NA	NA
MOB kinase activator 3A	MOB3A	Q96BX8	38	Q96BX8	38	S	1	1	1	NA	NA	NA
Synaptotagmin-like protein 4	SYTL4	Q96C24	488	Q96C24	488	S	0.986349	0.999936	0.999859	NA	NA	NA
Synaptotagmin-like protein 4	SYTL4	Q96C24	133	Q96C24;Q96C24-2	133;133	S	0.99997	0.995787	0.999988	NA	NA	NA
AP-2 complex subunit mu	AP2M1	Q96CW1	236	Q96CW1;Q96CW1-2	236;234	S	0.973689	0.755991	0.976373	NA	NA	0.649981
Probable RNA polymerase II nuclear localization protein SLC7A6OS	SLC7A6OS	Q96CW6	275	Q96CW6	275	S	0.978682	0.974444	0.976702	NA	NA	NA
60S ribosomal export protein NMD3	NMD3	Q96D46	462	Q96D46	462	S	0.985451	0.89791	0.943845	NA	NA	NA
RNA binding motif protein, X-linked-like-1	RBMXL1	Q96E39	291	Q96E39	291	S	0.940516	0.990998	0.998158	NA	NA	NA
Protein Hook homolog 2	HOOK2	Q96ED9-2	708	Q96ED9-2;Q96ED9	708;710	S	0.984012	0.986827	0.997369	NA	NA	NA
E3 ubiquitin-protein ligase RNF31	RNF31	Q96EP0-3	915	Q96EP0-3;Q96EP0;Q96EP0-2	915;1066;499	S	1	1	0.999978	NA	NA	NA
Interleukin-17 receptor A	IL17RA	Q96F46	629	Q96F46	629	S	1	1	1	NA	NA	NA
Enhancer of mRNA-decapping protein 3	EDC3	Q96F86	109	Q96F86	109	S	0.870089	0.891028	0.78061	0.656776	NA	NA
Uncharacterized protein LOC113230		Q96FF7	160	Q96FF7	160	S	1	1	1	NA	NA	NA
Centrosomal protein of 95 kDa	CEP95	Q96GE4	449	Q96GE4	449	S	0.999843	0.999896	0.999871	NA	NA	NA
Centrosomal protein of 95 kDa	CEP95	Q96GE4	451	Q96GE4	451	S	0.995974	0.993134	0.98555	NA	NA	NA
Uncharacterized protein C17orf59	C17orf59	Q96GS4	199	Q96GS4	199	S	0.865532	0.835962	0.934763	NA	0.33333	NA
Protein lin-37 homolog	LIN37	Q96GY3	138	Q96GY3	138	S	0.828801	0.827837	0.820375	NA	0.740466	0.559532
Zinc finger CCCH-type antiviral protein 1-like	ZC3HAV1L	Q96H79	218	Q96H79	218	S	0.999876	1	1	NA	NA	NA
Nuclear envelope pore membrane protein POM 121	POM121	Q96HA1	188	Q96HA1	188	S	0.874173	0.990801	0.915668	NA	NA	NA
PDZ and LIM domain protein 5	PDLIM5	Q96HC4	362	Q96HC4;Q96HC4-4	362;253	S	0.991852	0.998851	0.992434	NA	NA	NA
ERO1-like protein alpha	ERO1L	Q96HE7	115	Q96HE7	115	S	0.929839	0.982354	0.924088	NA	NA	NA
GRAM domain-containing protein 3	GRAMD3	Q96HH9	44	Q96HH9	44	S	0.921489	0.862565	0.800947	0.596867	NA	NA
GRAM domain-containing protein 3	GRAMD3	Q96HH9	221	Q96HH9	221	S	0.804649	0.839681	0.796243	NA	0.717716	0.689948
Dedicator of cytokinesis protein 6	DOCK6	Q96HP0	159	Q96HP0	159	S	1	1	1	NA	NA	NA
Serine/threonine-protein phosphatase PGAM5, mitochondrial	PGAM5	Q96HS1-2	87	Q96HS1-2;Q96HS1	87;87	S	0.999178	0.999937	0.999074	NA	NA	NA
Leucine-rich repeat and calponin homology domain-containing protein 3	LRCH3	Q96II8	611	Q96II8;Q96II8-2;Q96II8-3	611;611;611	S	1	1	1	NA	NA	NA
Zinc finger protein 496	ZNF496	Q96IT1	30	Q96IT1;Q96IT1-2	30;30	S	0.989976	0.999956	0.999344	NA	NA	NA
Conserved oligomeric Golgi complex subunit 3	COG3	Q96JB2	663	Q96JB2	663	S	1	1	1	NA	NA	NA
Deubiquitinating protein VCIP135	VCPIP1	Q96JH7	187	Q96JH7	187	S	0.935975	0.991606	0.998027	NA	NA	NA
Ligand-dependent corepressor	LCOR	Q96JN0-2	42	Q96JN0-2;Q96JN0	42;42	S	0.935468	0.953592	0.774693	0.435535	0.429457	0.367175
PDZ and LIM domain protein 2	PDLIM2	Q96JY6	87	Q96JY6;Q96JY6-3;Q96JY6-4;Q96JY6-2	87;87;87;87	S	0.908189	0.959815	0.944881	NA	0.68669	NA
Lymphokine-activated killer T-cell-originated protein kinase	PBK	Q96KB5	14	Q96KB5	14	S	0.991982	0.999883	1	NA	NA	NA
Apoptosis-stimulating of p53 protein 1	PPP1R13B	Q96KQ4	681	Q96KQ4	681	S	0.999996	0.999945	0.999997	NA	NA	NA
Histone-lysine N-methyltransferase EHMT2	EHMT2	Q96KQ7-2	40	Q96KQ7-2;Q96KQ7;Q96KQ7-3	40;40;40	S	0.999371	0.999282	0.965754	NA	NA	NA
Regulator of microtubule dynamics protein 2	RMDN2	Q96LZ7	121	Q96LZ7	121	S	0.999999	0.999957	0.999877	NA	NA	NA
Lysophospholipid acyltransferase 7	MBOAT7	Q96N66-2	386	Q96N66-2;Q96N66	386;459	S	0.997396	0.999747	0.970743	NA	NA	NA
Lysophospholipid acyltransferase 7	MBOAT7	Q96N66-2	212	Q96N66-2;Q96N66;Q96N66-3	212;285;285	S	0.802956	0.932676	0.895675	0.49791	0.49647	0.499678
Arf-GAP with Rho-GAP domain, ANK repeat and PH domain-containing protein 1	ARAP1	Q96P48-3	1424	Q96P48-3;Q96P48;Q96P48-2;Q96P48-4;Q96P48-1;Q96P48-5	1424;1435;1184;1190;1195;664	S	1	1	1	NA	NA	NA
Type I inositol 3,4-bisphosphate 4-phosphatase	INPP4A	Q96PE3-2	916	Q96PE3-2;Q96PE3-3;Q96PE3	916;950;955	S	1	1	0.999995	NA	NA	NA
RNA-binding protein 14	RBM14	Q96PK6	161	Q96PK6	161	S	0.999855	0.9933	0.970954	NA	NA	NA
E3 ubiquitin-protein ligase NEDD4-like	NEDD4L	Q96PU5-6	427	Q96PU5-4;Q96PU5-7;Q96PU5;Q96PU5-6;Q96PU5-5;Q96PU5-8;Q96PU5-2	334;447;455;427;435;475;391	S	0.820514	0.798424	0.808422	NA	NA	NA
		Q96PU8-5	211	Q96PU8-5;Q96PU8-3	211;211	S	0.929789	0.951563	0.971095	NA	NA	NA
Serine/threonine-protein kinase Nek1	NEK1	Q96PY6-2	285	Q96PY6-2;Q96PY6;Q96PY6-3;Q96PY6-4;Q96PY6-5	285;285;285;285;285	S	1	1	1	NA	NA	NA
Serine/threonine-protein kinase Nek1	NEK1	Q96PY6-2	14	Q96PY6-2;Q96PY6;Q96PY6-3;Q96PY6-4;Q96PY6-5	14;14;14;14;14	S	1	1	1	NA	NA	NA
Serine/threonine-protein kinase Nek1	NEK1	Q96PY6-2	418	Q96PY6-2;Q96PY6;Q96PY6-3;Q96PY6-5	418;418;418;418	S	0.997214	0.999654	0.995177	NA	NA	NA
Serine/threonine-protein kinase Nek1	NEK1	Q96PY6-2	762	Q96PY6-2;Q96PY6;Q96PY6-3;Q96PY6-4	762;806;834;737	S	0.952284	0.999472	0.999903	NA	NA	NA
Trafficking protein particle complex subunit 9	TRAPPC9	Q96Q05-3	371	Q96Q05-3;Q96Q05;Q96Q05-2	371;380;478	S	1	1	1	NA	NA	NA
Alsin	ALS2	Q96Q42	353	Q96Q42;Q96Q42-3;Q96Q42-2	353;353;353	S	0.999802	0.999994	0.999997	NA	NA	NA
Rab-3A-interacting protein	RAB3IP	Q96QF0-5	250	Q96QF0-5;Q96QF0-7;Q96QF0-6;Q96QF0-3;Q96QF0-4;Q96QF0-2;Q96QF0;Q96QF0-8	250;250;266;250;266;250;266;44	S	0.915349	0.884175	0.86817	0.698544	0.614172	0.445322
Transient receptor potential cation channel subfamily M member 7	TRPM7	Q96QT4	101	Q96QT4	101	S	0.933439	0.943395	0.916206	NA	NA	NA
Sorting nexin-18	SNX18	Q96RF0-2	20	Q96RF0-2;Q96RF0	20;20	S	0.999961	0.999976	1	NA	NA	NA
Protein LAP2	ERBB2IP	Q96RT1-6	1245	Q96RT1-6;Q96RT1-4;Q96RT1-5;Q96RT1-3;Q96RT1-2;Q96RT1	1245;1245;1230;1234;1245;1286	S	1	1	1	NA	NA	NA
Protein LAP2	ERBB2IP	Q96RT1-6	866	Q96RT1-6;Q96RT1-4;Q96RT1-5;Q96RT1-3;Q96RT1-2;Q96RT1;Q96RT1-7	866;866;866;866;866;866;866	S	0.999986	0.999991	1	NA	NA	NA
Protein LAP2	ERBB2IP	Q96RT1-6	872	Q96RT1-6;Q96RT1-4;Q96RT1-5;Q96RT1-3;Q96RT1-2;Q96RT1;Q96RT1-7	872;872;872;872;872;872;872	S	0.99996	0.79571	0.886393	NA	NA	NA
ATPase WRNIP1	WRNIP1	Q96S55-2	151	Q96S55-2;Q96S55	151;151	S	1	1	1	0.633023	0.5	0.5
RUN and FYVE domain-containing protein 1	RUFY1	Q96T51	656	Q96T51;Q96T51-2	656;548	S	0.967347	0.969627	0.966293	NA	NA	NA
RUN and FYVE domain-containing protein 1	RUFY1	Q96T51	694	Q96T51;Q96T51-2	694;586	S	0.994332	0.95702	0.943778	NA	NA	NA
RUN and FYVE domain-containing protein 1	RUFY1	Q96T51	165	Q96T51;Q96T51-2;Q96T51-3	165;57;165	S	1	1	1	NA	NA	NA
Translocation protein SEC62	SEC62	Q99442	335	Q99442	335	S	0.959785	0.967604	0.988041	NA	NA	NA
26S proteasome non-ATPase regulatory subunit 1	PSMD1	Q99460-2	803	Q99460-2;Q99460	803;834	S	0.788615	0.940183	0.948884	NA	NA	NA
M-phase phosphoprotein 9	MPHOSPH9	Q99550-2	842	Q99550-2;Q99550	842;842	S	0.999867	0.998881	0.999979	NA	NA	NA
Plakophilin-4;Catenin delta-2	PKP4;CTNND2	Q99569	515	Q99569;Q99569-2;Q9UQB3-2;Q9UQB3	515;515;537;537	S	0.984404	0.965727	0.888667	NA	NA	NA
Plakophilin-4	PKP4	Q99569	337	Q99569;Q99569-2	337;337	S	0.88628	0.946644	0.770554	0.660827	0.582392	0.627674
Phosphoinositide 3-kinase regulatory subunit 4	PIK3R4	Q99570	853	Q99570	853	S	1	1	1	NA	NA	NA
Ribonucleases P/MRP protein subunit POP1	POP1	Q99575	726	Q99575	726	S	0.980193	0.986676	0.995436	NA	0.364748	0.299648
Eukaryotic translation initiation factor 3 subunit C	EIF3C	Q99613	9	Q99613	9	S	0.976108	0.990421	0.994772	NA	NA	NA
Eukaryotic translation initiation factor 3 subunit C	EIF3C	Q99613	11	Q99613	11	S	0.956777	0.983516	0.989457	NA	NA	NA
Eukaryotic translation initiation factor 3 subunit C	EIF3C	Q99613	13	Q99613	13	S	0.779081	0.885844	0.873877	NA	NA	NA
Eukaryotic translation initiation factor 3 subunit C	EIF3C	Q99613	15	Q99613	15	S	0.756935	0.881236	0.909862	NA	NA	NA
Eukaryotic translation initiation factor 3 subunit C	EIF3C	Q99613	18	Q99613	18	S	0.986722	0.99347	0.990399	NA	NA	NA
DnaJ homolog subfamily C member 7	DNAJC7	Q99615	207	Q99615	207	S	0.969273	0.95795	0.861048	NA	NA	NA
Cell cycle checkpoint control protein RAD9A	RAD9A	Q99638	328	Q99638	328	S	0.983504	0.984987	0.915559	NA	NA	NA
Membrane-associated tyrosine- and threonine-specific cdc2-inhibitory kinase	PKMYT1	Q99640	94	Q99640	94	S	0.999755	0.999669	0.999969	NA	NA	NA
DNA endonuclease RBBP8	RBBP8	Q99708	379	Q99708	379	S	0.86363	0.825387	0.982214	0.579457	NA	NA
Tumor susceptibility gene 101 protein	TSG101	Q99816	48	Q99816	48	S	0.768606	0.791647	0.773498	0.745914	NA	NA
Plakophilin-2	PKP2	Q99959-2	82	Q99959-2;Q99959	82;82	S	0.983573	0.987621	0.977998	0.64292	0.628007	NA
Transcription factor 25	TCF25	Q9BQ70	172	Q9BQ70	172	S	0.843097	0.818494	0.822248	NA	NA	NA
Myb-binding protein 1A	MYBBP1A	Q9BQG0	1303	Q9BQG0;Q9BQG0-2	1303;1303	S	1	1	1	NA	NA	NA
Myb-binding protein 1A	MYBBP1A	Q9BQG0	1310	Q9BQG0;Q9BQG0-2	1310;1310	S	0.997478	0.999435	0.999775	NA	NA	NA
Myb-binding protein 1A	MYBBP1A	Q9BQG0	1267	Q9BQG0;Q9BQG0-2	1267;1267	S	0.998604	0.998082	0.999511	NA	NA	NA
Coiled-coil-helix-coiled-coil-helix domain-containing protein 6, mitochondrial	CHCHD6	Q9BRQ6	126	Q9BRQ6	126	S	0.988346	0.934922	0.963939	NA	NA	NA
WW domain-containing adapter protein with coiled-coil	WAC	Q9BTA9	266	Q9BTA9;Q9BTA9-2;Q9BTA9-3	266;221;221	S	0.807609	0.900918	0.917814	0.4572	NA	0.577467
RNA-binding protein 42	RBM42	Q9BTD8-4	135	Q9BTD8-4;Q9BTD8-2;Q9BTD8-3;Q9BTD8	135;135;135;135	S	0.999999	0.999982	0.999999	NA	NA	NA
Nucleoporin NDC1	NDC1	Q9BTX1-2	473	Q9BTX1-2;Q9BTX1;Q9BTX1-4	473;474;474	S	0.982137	0.990074	0.99025	NA	NA	NA
Zinc finger protein 692	ZNF692	Q9BU19-2	146	Q9BU19-2;Q9BU19	146;146	S	0.999165	0.999994	0.999996	NA	NA	NA
Uncharacterized protein C11orf84	C11orf84	Q9BUA3	148	Q9BUA3	148	S	0.960546	0.995431	0.961253	NA	NA	NA
tRNA-specific adenosine deaminase 1	ADAT1	Q9BUB4-2	78	Q9BUB4-2;Q9BUB4	78;227	S	0.993308	0.995942	0.994619	NA	NA	NA
E3 ubiquitin-protein ligase RNF126	RNF126	Q9BV68-2	17	Q9BV68-2;Q9BV68	17;17	S	1	0.999998	1	NA	NA	NA
Serine/threonine-protein kinase RIO2	RIOK2	Q9BVS4	350	Q9BVS4	350	S	0.876319	0.948357	0.984271	NA	NA	NA
Serine/threonine-protein kinase RIO2	RIOK2	Q9BVS4	369	Q9BVS4	369	S	0.784156	0.799471	0.829424	NA	NA	0.499986
Mitochondrial import inner membrane translocase subunit Tim21	TIMM21	Q9BVV7	151	Q9BVV7	151	S	1	1	1	NA	NA	NA
Cyclin-dependent kinase 2-interacting protein	CINP	Q9BW66	70	Q9BW66	70	S	0.967716	0.956391	0.942481	0.669432	NA	0.292303
HIRA-interacting protein 3	HIRIP3	Q9BW71	98	Q9BW71	98	S	0.900704	0.890147	0.911653	NA	NA	NA
Oxysterol-binding protein-related protein 10	OSBPL10	Q9BXB5	201	Q9BXB5	201	S	0.913469	0.804113	0.874411	0.572642	0.605932	0.707404
Rab11 family-interacting protein 5	RAB11FIP5	Q9BXF6	367	Q9BXF6	367	S	0.879265	0.976702	0.971565	0.454166	NA	NA
Rab11 family-interacting protein 5	RAB11FIP5	Q9BXF6	286	Q9BXF6	286	S	0.796014	0.814155	0.825545	NA	NA	NA
Uncharacterized protein KIAA1671	KIAA1671	Q9BY89	1012	Q9BY89	1012	S	0.782261	0.966902	0.915987	NA	0.72132	NA
Uncharacterized protein KIAA1671	KIAA1671	Q9BY89	79	Q9BY89	79	S	0.99858	0.999964	0.997397	0.454898	NA	NA
Uncharacterized protein KIAA1671	KIAA1671	Q9BY89	1154	Q9BY89	1154	S	0.9992	0.953164	0.976672	NA	NA	NA
Uncharacterized protein KIAA1671	KIAA1671	Q9BY89	1574	Q9BY89;Q9BY89-2	1574;81	S	0.990623	0.988068	0.785626	0.499836	0.736256	0.49177
Uncharacterized protein KIAA1671	KIAA1671	Q9BY89	981	Q9BY89	981	S	0.989665	0.971139	0.995232	NA	NA	NA
MKI67 FHA domain-interacting nucleolar phosphoprotein	MKI67IP	Q9BYG3	230	Q9BYG3	230	S	0.994877	0.992439	0.997044	0.70283	NA	0.584108
Histone-lysine N-methyltransferase SETD2	SETD2	Q9BYW2	1068	Q9BYW2;Q9BYW2-3;Q9BYW2-2	1068;1068;1068	S	1	1	1	NA	NA	NA
Histone-lysine N-methyltransferase SETD2	SETD2	Q9BYW2	2082	Q9BYW2	2082	S	0.936537	0.894959	0.925531	NA	NA	NA
TBC1 domain family member 2A	TBC1D2	Q9BYX2-2	436	Q9BYX2-2;Q9BYX2;Q9BYX2-4;Q9BYX2-3	436;436;218;436	S	0.999694	0.999999	0.999982	NA	NA	NA
Dedicator of cytokinesis protein 9	DOCK9	Q9BZ29-3	1261	Q9BZ29-3;Q9BZ29;Q9BZ29-4;Q9BZ29-5	1261;1261;1261;1260	S	0.992504	0.9756	0.975964	NA	NA	NA
Dedicator of cytokinesis protein 9	DOCK9	Q9BZ29-3	1264	Q9BZ29-3;Q9BZ29;Q9BZ29-4;Q9BZ29-5	1264;1264;1264;1263	S	0.987951	0.999704	0.997467	NA	NA	NA
FERM domain-containing protein 8	FRMD8	Q9BZ67-2	390	Q9BZ67-2;Q9BZ67	390;446	S	0.998763	0.972521	0.870513	NA	NA	NA
Membrane-associated phosphatidylinositol transfer protein 3	PITPNM3	Q9BZ71	946	Q9BZ71;Q9BZ71-2	946;537	S	0.999876	0.999984	0.99994	NA	NA	NA
Serine/threonine-protein kinase D2	PRKD2	Q9BZL6	183	Q9BZL6	183	S	0.999633	0.999918	0.999987	NA	NA	NA
Serine/threonine-protein kinase D2	PRKD2	Q9BZL6	189	Q9BZL6	189	S	0.999993	0.998685	0.999999	NA	NA	NA
Tripartite motif-containing protein 5	TRIM5	Q9C035	86	Q9C035;Q9C035-5;Q9C035-4;Q9C035-3;Q9C035-2	86;86;86;86;86	S	1	1	1	NA	NA	NA
Transport and Golgi organization protein 6 homolog	TANGO6	Q9C0B7	556	Q9C0B7	556	S	0.999997	1	0.999996	NA	NA	NA
182 kDa tankyrase-1-binding protein	TNKS1BP1	Q9C0C2	762	Q9C0C2;Q9C0C2-2	762;213	S	0.998131	0.996173	0.999703	NA	NA	NA
182 kDa tankyrase-1-binding protein	TNKS1BP1	Q9C0C2	695	Q9C0C2;Q9C0C2-2	695;146	S	1	1	1	NA	NA	NA
Ubiquitin-conjugating enzyme E2 O	UBE2O	Q9C0C9	102	Q9C0C9	102	S	0.972645	0.99972	0.954139	NA	NA	NA
Nuclear distribution protein nudE-like 1	NDEL1	Q9GZM8	215	Q9GZM8;Q9GZM8-2	215;215	S	0.988314	0.994206	0.812272	NA	NA	0.438661
SRA stem-loop-interacting RNA-binding protein, mitochondrial	SLIRP	Q9GZT3	69	Q9GZT3	69	S	0.751676	0.775428	0.799837	0.5	NA	NA
Egl nine homolog 1	EGLN1	Q9GZT9-2	136	Q9GZT9-2;Q9GZT9	136;136	S	1	1	1	NA	NA	NA
Egl nine homolog 1	EGLN1	Q9GZT9-2	61	Q9GZT9-2;Q9GZT9	61;61	S	0.99053	0.97486	0.997145	NA	NA	NA
Linker for activation of T-cells family member 2	LAT2	Q9GZY6	44	Q9GZY6;Q9GZY6-2	44;44	S	0.999971	0.999637	0.999798	NA	NA	NA
Linker for activation of T-cells family member 2	LAT2	Q9GZY6	51	Q9GZY6;Q9GZY6-2	51;51	S	0.992989	0.997883	0.961656	NA	NA	NA
Linker for activation of T-cells family member 2	LAT2	Q9GZY6	102	Q9GZY6;Q9GZY6-2	102;102	S	0.971419	0.889576	0.96367	NA	NA	NA
Mitochondrial fission factor	MFF	Q9GZY8-2	129	Q9GZY8;Q9GZY8-2;Q9GZY8-4;Q9GZY8-3;Q9GZY8-5	155;129;129;129;129	S	1	0.994096	0.999909	NA	NA	NA
Caseinolytic peptidase B protein homolog	CLPB	Q9H078-2	638	Q9H078-2;Q9H078	638;668	S	1	1	1	NA	NA	NA
Large subunit GTPase 1 homolog	LSG1	Q9H089	97	Q9H089	97	S	0.999971	0.999856	0.999666	NA	NA	NA
Kinesin light chain 2	KLC2	Q9H0B6	604	Q9H0B6	604	S	0.949003	0.895857	0.930002	NA	NA	0.435986
Kinesin light chain 2	KLC2	Q9H0B6	608	Q9H0B6	608	S	0.993179	0.941696	0.774275	NA	NA	NA
Kinesin light chain 2	KLC2	Q9H0B6	611	Q9H0B6	611	S	0.96321	0.925956	0.883221	0.665584	NA	NA
Nuclear speckle splicing regulatory protein 1	NSRP1	Q9H0G5	248	Q9H0G5	248	S	1	1	1	NA	NA	NA
Oxysterol-binding protein-related protein 5	OSBPL5	Q9H0X9	312	Q9H0X9	312	S	0.955428	0.986344	0.999312	NA	NA	NA
Anaphase-promoting complex subunit 1	ANAPC1	Q9H1A4	343	Q9H1A4	343	S	0.997877	0.999082	0.989343	NA	NA	NA
EH domain-containing protein 4	EHD4	Q9H223	459	Q9H223	459	S	0.977839	0.989972	0.993799	0.679614	NA	NA
TRIO and F-actin-binding protein	TRIOBP	Q9H2D6	1949	Q9H2D6;Q9H2D6-3;Q9H2D6-2;Q9H2D6-5	1949;1777;1851;177	S	0.938827	0.997104	0.990586	0.726679	NA	NA
Rab3 GTPase-activating protein non-catalytic subunit	RAB3GAP2	Q9H2M9	450	Q9H2M9	450	S	1	1	1	NA	NA	NA
Rab3 GTPase-activating protein non-catalytic subunit	RAB3GAP2	Q9H2M9	916	Q9H2M9	916	S	0.951911	0.899434	0.877063	NA	NA	NA
Activity-dependent neuroprotector homeobox protein	ADNP	Q9H2P0	289	Q9H2P0	289	S	0.99993	0.999998	0.999987	NA	NA	NA
Tyrosine-protein phosphatase non-receptor type 23	PTPN23	Q9H3S7	66	Q9H3S7	66	S	1	1	1	NA	NA	NA
Tyrosine-protein phosphatase non-receptor type 23	PTPN23	Q9H3S7	1335	Q9H3S7	1335	S	1	1	1	NA	NA	NA
Protein unc-45 homolog A	UNC45A	Q9H3U1	120	Q9H3U1;Q9H3U1-2	120;105	S	1	1	1	NA	NA	NA
Uncharacterized protein C1orf198	C1orf198	Q9H425	289	Q9H425	289	S	0.999977	0.999999	1	NA	NA	NA
Oxysterol-binding protein-related protein 3	OSBPL3	Q9H4L5	327	Q9H4L5;Q9H4L5-5;Q9H4L5-3;Q9H4L5-7;Q9H4L5-2;Q9H4L5-6;Q9H4L5-4;Q9H4L5-8	327;327;327;327;296;296;296;296	S	0.811093	0.776312	0.93881	NA	NA	NA
Oxysterol-binding protein-related protein 3	OSBPL3	Q9H4L5	197	Q9H4L5;Q9H4L5-5;Q9H4L5-3;Q9H4L5-7;Q9H4L5-2;Q9H4L5-6;Q9H4L5-4;Q9H4L5-8	197;197;197;197;197;197;197;197	S	0.919271	0.983811	0.991421	0.481986	NA	NA
Oxysterol-binding protein-related protein 3	OSBPL3	Q9H4L5	200	Q9H4L5;Q9H4L5-5;Q9H4L5-3;Q9H4L5-7;Q9H4L5-2;Q9H4L5-6;Q9H4L5-4;Q9H4L5-8	200;200;200;200;200;200;200;200	S	0.946431	0.940595	0.9544	NA	NA	NA
Oxysterol-binding protein-related protein 3	OSBPL3	Q9H4L5	262	Q9H4L5;Q9H4L5-5;Q9H4L5-3;Q9H4L5-7	262;262;262;262	S	0.930427	0.889188	0.929262	NA	0.570381	0.695595
Oxysterol-binding protein-related protein 3	OSBPL3	Q9H4L5	86	Q9H4L5;Q9H4L5-5;Q9H4L5-3;Q9H4L5-7;Q9H4L5-2;Q9H4L5-6;Q9H4L5-4;Q9H4L5-8	86;86;86;86;86;86;86;86	S	0.998294	0.99651	0.9934	NA	NA	NA
SWI/SNF-related matrix-associated actin-dependent regulator of chromatin subfamily A containing DEAD/H box 1	SMARCAD1	Q9H4L7	39	Q9H4L7;Q9H4L7-2	39;39	S	0.924945	0.874184	0.851471	0.622595	NA	0.481583
SWI/SNF-related matrix-associated actin-dependent regulator of chromatin subfamily A containing DEAD/H box 1	SMARCAD1	Q9H4L7	50	Q9H4L7;Q9H4L7-2	50;50	S	0.999999	0.999874	0.999997	NA	NA	NA
SWI/SNF-related matrix-associated actin-dependent regulator of chromatin subfamily A containing DEAD/H box 1	SMARCAD1	Q9H4L7	152	Q9H4L7;Q9H4L7-2	152;152	S	1	1	1	NA	NA	NA
Phosphorylated CTD-interacting factor 1	PCIF1	Q9H4Z3	159	Q9H4Z3	159	S	0.976034	0.798225	0.784013	NA	NA	NA
Pecanex-like protein 3	PCNXL3	Q9H6A9	1955	Q9H6A9;Q9H6A9-3	1955;842	S	0.886001	0.876005	0.90877	NA	NA	NA
Pecanex-like protein 3	PCNXL3	Q9H6A9	1025	Q9H6A9	1025	S	0.816902	0.985989	0.917617	0.564875	NA	0.744182
RNA polymerase II-associated protein 3	RPAP3	Q9H6T3-2	87	Q9H6T3-2;Q9H6T3	87;87	S	0.999868	0.999694	0.773347	NA	NA	NA
Breast carcinoma-amplified sequence 3	BCAS3	Q9H6U6-6	232	Q9H6U6-6;Q9H6U6-2;Q9H6U6;Q9H6U6-3;Q9H6U6-8;Q9H6U6-7	232;461;461;461;461;461	S	0.999993	1	1	NA	NA	NA
WD repeat-containing protein 55	WDR55	Q9H6Y2	42	Q9H6Y2	42	S	0.999897	0.999999	0.999994	NA	NA	NA
GRB2-associated and regulator of MAPK protein	GAREM	Q9H706-3	382	Q9H706;Q9H706-2;Q9H706-3	382;382;382	S	0.99905	0.997796	0.96646	NA	NA	NA
Pseudopodium-enriched atypical kinase 1	PEAK1	Q9H792	507	Q9H792	507	S	0.852098	0.761075	0.858281	NA	NA	0.491524
Prostaglandin E synthase 2;Prostaglandin E synthase 2 truncated form	PTGES2	Q9H7Z7	90	Q9H7Z7	90	S	1	0.99999	1	NA	NA	NA
Ankyrin repeat and zinc finger domain-containing protein 1	ANKZF1	Q9H8Y5	533	Q9H8Y5	533	S	0.996865	0.998681	0.999518	NA	NA	NA
Actin-related protein 8	ACTR8	Q9H981-2	301	Q9H981-2;Q9H981;Q9H981-3	301;412;117	S	1	1	1	NA	NA	NA
Ubiquitin carboxyl-terminal hydrolase 42	USP42	Q9H9J4-2	1263	Q9H9J4-2;Q9H9J4	1263;1263	S	0.999846	0.984023	0.999008	NA	NA	NA
Ceramide synthase 4	CERS4	Q9HA82	349	Q9HA82	349	S	0.945988	0.816381	0.944644	0.669634	0.671103	0.668317
Echinoderm microtubule-associated protein-like 4	EML4	Q9HC35	869	Q9HC35	869	S	0.999967	1	0.999955	NA	NA	NA
Zinc finger and BTB domain-containing protein 20	ZBTB20	Q9HC78-2	541	Q9HC78-2;Q9HC78	541;614	S	0.999182	0.958605	0.996085	NA	NA	NA
Putative helicase MOV-10	MOV10	Q9HCE1	992	Q9HCE1	992	S	1	1	1	NA	NA	NA
E3 ubiquitin-protein ligase RNF213	RNF213	Q9HCF4	217	Q9HCF4;Q9HCF4-3;Q9HCF4-2	217;266;217	S	0.999823	0.999425	0.999998	NA	NA	NA
Band 4.1-like protein 5	EPB41L5	Q9HCM4-2	418	Q9HCM4-2;Q9HCM4-4;Q9HCM4-3;Q9HCM4	418;418;418;418	S	0.871832	0.901292	0.952794	0.729833	0.507855	0.625965
Fibrosin-1-like protein	FBRSL1	Q9HCM7	487	Q9HCM7	487	S	0.999881	0.999963	0.999989	NA	NA	NA
Pre-mRNA-splicing factor SYF1	XAB2	Q9HCS7	851	Q9HCS7	851	S	0.99993	0.999996	0.999999	NA	NA	NA
Junctophilin-1	JPH1	Q9HDC5	452	Q9HDC5	452	S	0.996944	0.996557	0.963922	NA	NA	NA
Junctophilin-1	JPH1	Q9HDC5	162	Q9HDC5	162	S	0.854403	0.895963	0.864563	0.497501	NA	0.59631
mRNA-decapping enzyme 1A	DCP1A	Q9NPI6	142	Q9NPI6	142	S	0.999467	0.907917	0.971201	NA	NA	NA
Translocase of inner mitochondrial membrane domain-containing protein 1	TIMMDC1	Q9NPL8	277	Q9NPL8	277	S	1	1	1	NA	NA	NA
Suppressor of SWI4 1 homolog	PPAN	Q9NQ55-2	368	Q9NQ55-2;Q9NQ55	368;368	S	0.999407	1	0.999569	NA	NA	NA
WAS protein family homolog 6	WASH6P	Q9NQA3	327	Q9NQA3	327	S	0.942003	0.871844	0.875883	NA	NA	NA
Transcription factor 7-like 2	TCF7L2	Q9NQB0-7	74	Q9NQB0-7;Q9NQB0-8;Q9NQB0-5;Q9NQB0-3;Q9NQB0;Q9NQB0-10;Q9NQB0-9;Q9NQB0-4;Q9NQB0-6;Q9NQB0-2	74;74;74;74;74;74;74;74;74;74	S	1	1	0.999999	NA	NA	NA
Ubiquitin carboxyl-terminal hydrolase CYLD	CYLD	Q9NQC7-2	13	Q9NQC7-2;Q9NQC7	13;13	S	0.957746	0.999452	0.998926	NA	NA	NA
Hermansky-Pudlak syndrome 4 protein	HPS4	Q9NQG7-2	290	Q9NQG7-2;Q9NQG7-3;Q9NQG7;Q9NQG7-4	290;267;272;285	S	0.999977	0.99998	0.99999	NA	NA	NA
Actin-binding protein anillin	ANLN	Q9NQW6	792	Q9NQW6;Q9NQW6-2	792;755	S	0.999999	0.974296	0.999788	NA	NA	NA
Diablo homolog, mitochondrial	DIABLO	Q9NR28-2	177	Q9NR28-2;Q9NR28	177;230	S	1	1	1	NA	NA	NA
Nucleolar RNA helicase 2	DDX21	Q9NR30	466	Q9NR30;Q9NR30-2	466;398	S	1	1	1	NA	NA	NA
Histone-lysine N-methyltransferase ASH1L	ASH1L	Q9NR48-2	557	Q9NR48-2;Q9NR48	557;557	S	0.942947	0.785681	0.909339	NA	NA	0.722564
Eukaryotic translation initiation factor 4E transporter	EIF4ENIF1	Q9NRA8	356	Q9NRA8;Q9NRA8-2	356;193	S	0.979712	0.999435	0.997268	NA	NA	NA
PRKCA-binding protein	PICK1	Q9NRD5	411	Q9NRD5	411	S	0.99949	0.997121	0.979893	NA	NA	NA
CTP synthase 2	CTPS2	Q9NRF8	571	Q9NRF8	571	S	0.985672	0.999966	0.99479	NA	NA	NA
CTP synthase 2	CTPS2	Q9NRF8	574	Q9NRF8	574	S	0.988081	0.996309	0.988602	NA	NA	NA
Tubby-related protein 4	TULP4	Q9NRJ4	577	Q9NRJ4;Q9NRJ4-2	577;577	S	0.801357	0.920202	0.861015	NA	NA	NA
Rho GTPase-activating protein 35	ARHGAP35	Q9NRY4-2	773	Q9NRY4-2;Q9NRY4	773;773	S	0.795449	0.801871	0.992746	NA	NA	NA
Bromodomain and WD repeat-containing protein 1	BRWD1	Q9NSI6-2	2214	Q9NSI6-2	2214	S	0.999978	0.999985	0.999993	NA	NA	NA
Sister chromatid cohesion protein PDS5 homolog B	PDS5B	Q9NTI5-2	1087	Q9NTI5-2;Q9NTI5	1087;1087	S	0.993795	0.997734	0.999883	NA	NA	NA
TBC1 domain family member 22B	TBC1D22B	Q9NU19	141	Q9NU19	141	S	0.903036	0.961462	0.834628	NA	NA	NA
Palmitoyltransferase ZDHHC18	ZDHHC18	Q9NUE0	30	Q9NUE0	30	S	0.788713	0.925858	0.768769	0.749688	0.739409	0.748613
Palmitoyltransferase ZDHHC18	ZDHHC18	Q9NUE0	61	Q9NUE0	61	S	0.922835	0.811513	0.887724	0.7446	NA	NA
Double-stranded RNA-binding protein Staufen homolog 2	STAU2	Q9NUL3-4	219	Q9NUL3-4;Q9NUL3-3;Q9NUL3-2;Q9NUL3	219;384;384;416	S	0.998955	0.978983	0.994466	NA	NA	NA
TBC1 domain family member 23	TBC1D23	Q9NUY8-2	507	Q9NUY8-2;Q9NUY8	507;507	S	1	1	1	NA	NA	NA
Exocyst complex component 1	EXOC1	Q9NV70	451	Q9NV70	451	S	1	0.999946	0.999575	NA	NA	NA
Putative sodium-coupled neutral amino acid transporter 7	SLC38A7	Q9NVC3-2	28	Q9NVC3-2;Q9NVC3	28;28	S	0.999966	0.9993	0.999983	NA	NA	NA
Mediator of RNA polymerase II transcription subunit 17	MED17	Q9NVC6-2	10	Q9NVC6-2;Q9NVC6	10;10	S	0.997007	0.998618	0.99984	NA	NA	NA
Pantothenate kinase 4	PANK4	Q9NVE7	63	Q9NVE7	63	S	0.99802	0.998328	0.994017	NA	NA	NA
Protein SDA1 homolog	SDAD1	Q9NVU7-2	362	Q9NVU7-2;Q9NVU7	362;459	S	0.999866	0.988044	0.998869	NA	NA	NA
BRISC and BRCA1-A complex member 1	BABAM1	Q9NWV8-3	49	Q9NWV8-3;Q9NWV8	49;49	S	1	1	1	NA	NA	NA
Sphingomyelin phosphodiesterase 4	SMPD4	Q9NXE4-3	150	Q9NXE4-3;Q9NXE4-2;Q9NXE4;Q9NXE4-4	150;242;242;242	S	0.978741	0.874388	0.961492	NA	NA	NA
Pre-mRNA-splicing factor CWC25 homolog	CWC25	Q9NXE8	337	Q9NXE8	337	S	1	1	1	NA	NA	NA
Palmitoyltransferase ZDHHC7	ZDHHC7	Q9NXF8	307	Q9NXF8;Q9NXF8-2	307;344	S	1	1	1	NA	NA	NA
THUMP domain-containing protein 1	THUMPD1	Q9NXG2	119	Q9NXG2	119	S	0.986943	1	0.999998	NA	NA	NA
Bcl-2-associated transcription factor 1	BCLAF1	Q9NYF8-2	146	Q9NYF8-2;Q9NYF8;Q9NYF8-3;Q9NYF8-4	146;148;146;148	S	0.983076	0.990308	0.985907	NA	NA	NA
PH and SEC7 domain-containing protein 3	PSD3	Q9NYI0-2	769	Q9NYI0-2;Q9NYI0;Q9NYI0-3	769;770;235	S	0.985234	0.917427	0.975854	0.710746	NA	NA
Pleckstrin-2	PLEK2	Q9NYT0	128	Q9NYT0	128	S	1	1	1	NA	NA	NA
Pleckstrin-2	PLEK2	Q9NYT0	116	Q9NYT0	116	S	1	1	1	NA	NA	NA
Cyclin-dependent kinase 12	CDK12	Q9NYV4-2	323	Q9NYV4;Q9NYV4-2;Q9NYV4-3	323;323;323	S	0.935075	0.983739	0.996687	NA	NA	0.625661
Cyclin-dependent kinase 12	CDK12	Q9NYV4-2	325	Q9NYV4;Q9NYV4-2;Q9NYV4-3	325;325;325	S	0.987979	0.994712	0.999831	NA	NA	NA
Cyclin-dependent kinase 12	CDK12	Q9NYV4-2	345	Q9NYV4;Q9NYV4-2	345;345	S	0.996095	0.999811	0.999871	NA	NA	NA
G2 and S phase-expressed protein 1	GTSE1	Q9NYZ3	138	Q9NYZ3	138	S	0.999535	0.969615	0.982428	NA	NA	NA
Ubiquitin-associated protein 1	UBAP1	Q9NZ09-2	289	Q9NZ09-2;Q9NZ09	289;289	S	0.9133	0.873651	0.779831	NA	NA	0.620056
Constitutive coactivator of PPAR-gamma-like protein 1	FAM120A	Q9NZB2	1077	Q9NZB2;Q9NZB2-4;Q9NZB2-6	1077;1031;1105	S	0.974189	0.835945	0.98491	NA	NA	NA
Constitutive coactivator of PPAR-gamma-like protein 1;Putative uncharacterized protein C9orf129	FAM120A;C9orf129	Q9NZB2	417	Q9NZB2;Q9NZB2-4;Q9NZB2-6;Q9NZB2-2;Q9NZB2-5;Q5T035	417;417;417;417;417;66	S	0.920876	0.895129	0.996418	NA	NA	NA
EH domain-containing protein 2	EHD2	Q9NZN4	484	Q9NZN4	484	S	1	1	1	NA	NA	NA
Opioid growth factor receptor	OGFR	Q9NZT2-2	403	Q9NZT2-2;Q9NZT2	403;403	S	0.964978	0.920057	0.895455	0.724418	NA	0.732624
Ankycorbin	RAI14	Q9P0K7-3	404	Q9P0K7-3;Q9P0K7;Q9P0K7-2	404;412;415	S	0.813439	0.804744	0.772121	0.682084	NA	0.495448
Serine/threonine-protein kinase MARK1	MARK1	Q9P0L2	590	Q9P0L2;Q9P0L2-3;Q9P0L2-2	590;568;455	S	0.995934	0.967891	0.965786	NA	NA	0.722274
SH3 domain-binding protein 4	SH3BP4	Q9P0V3	637	Q9P0V3	637	S	0.985718	0.999892	0.999354	NA	NA	NA
SH3 domain-binding protein 4	SH3BP4	Q9P0V3	271	Q9P0V3;Q9P0V3-2	271;271	S	0.997168	0.991651	0.85137	NA	NA	NA
Septin-10	42988	Q9P0V9	440	Q9P0V9;Q9P0V9-2;Q9P0V9-3	440;440;417	S	0.890236	0.870168	0.892363	NA	NA	NA
PHD and RING finger domain-containing protein 1	PHRF1	Q9P1Y6-2	1128	Q9P1Y6-2;Q9P1Y6-3;Q9P1Y6	1128;1127;1128	S	0.908126	0.877264	0.888553	0.702601	NA	NA
PHD and RING finger domain-containing protein 1	PHRF1	Q9P1Y6-2	1034	Q9P1Y6-2;Q9P1Y6-3;Q9P1Y6	1034;1033;1034	S	0.979339	0.942967	0.999459	NA	NA	NA
PHD and RING finger domain-containing protein 1	PHRF1	Q9P1Y6-2	1095	Q9P1Y6-2;Q9P1Y6-3;Q9P1Y6	1095;1094;1095	S	0.999904	0.994123	0.995475	NA	NA	NA
PHD and RING finger domain-containing protein 1	PHRF1	Q9P1Y6-2	864	Q9P1Y6-2;Q9P1Y6-3;Q9P1Y6	864;863;864	S	0.999931	0.999829	0.999965	NA	NA	NA
Uncharacterized protein KIAA1522	KIAA1522	Q9P206-2	465	Q9P206-2;Q9P206;Q9P206-3	465;406;417	S	0.954737	0.996288	0.951295	NA	NA	NA
Protein Daple	CCDC88C	Q9P219	1825	Q9P219;Q9P219-2;Q9P219-3	1825;349;275	S	1	1	0.999991	NA	NA	NA
Stromal interaction molecule 2	STIM2	Q9P246	713	Q9P246	713	S	1	1	1	NA	NA	NA
LisH domain and HEAT repeat-containing protein KIAA1468	KIAA1468	Q9P260	193	Q9P260;Q9P260-2	193;193	S	0.909901	0.999663	0.997061	NA	NA	NA
Disco-interacting protein 2 homolog B	DIP2B	Q9P265	50	Q9P265	50	S	0.999855	0.977082	0.999883	NA	NA	NA
Disco-interacting protein 2 homolog B	DIP2B	Q9P265	153	Q9P265	153	S	0.910041	0.963754	0.981741	0.480252	NA	NA
Disco-interacting protein 2 homolog B	DIP2B	Q9P265	193	Q9P265	193	S	0.982975	0.967431	0.999359	0.331857	NA	NA
SLAIN motif-containing protein 2	SLAIN2	Q9P270	63	Q9P270	63	S	0.981745	0.934256	0.971575	0.577677	0.676407	NA
SLAIN motif-containing protein 2	SLAIN2	Q9P270	247	Q9P270	247	S	0.975847	0.961422	0.786663	NA	NA	NA
Ubiquitin carboxyl-terminal hydrolase 36	USP36	Q9P275	18	Q9P275;Q9P275-2	18;18	S	0.999798	1	1	NA	NA	NA
Ubiquitin carboxyl-terminal hydrolase 36	USP36	Q9P275	825	Q9P275;Q9P275-2	825;825	S	0.943285	0.923096	0.936075	NA	NA	NA
BRCA2 and CDKN1A-interacting protein	BCCIP	Q9P287	234	Q9P287;Q9P287-4;Q9P287-3;Q9P287-2	234;234;234;234	S	1	0.99996	1	NA	NA	NA
Leucine--tRNA ligase, cytoplasmic	LARS	Q9P2J5	66	Q9P2J5	66	S	0.886611	0.934227	0.886611	NA	NA	NA
Eukaryotic translation initiation factor 2-alpha kinase 4	EIF2AK4	Q9P2K8-2	205	Q9P2K8-2;Q9P2K8;Q9P2K8-3	205;205;205	S	0.985217	0.981249	0.965666	NA	NA	NA
TBC1 domain family member 14	TBC1D14	Q9P2M4	142	Q9P2M4	142	S	0.90505	0.981055	0.994117	NA	NA	NA
Zinc finger protein 219	ZNF219	Q9P2Y4	698	Q9P2Y4	698	S	0.930815	0.890896	0.850195	NA	NA	NA
Epidermal growth factor receptor substrate 15-like 1	EPS15L1	Q9UBC2	377	Q9UBC2	377	S	0.96808	0.846203	0.996326	NA	NA	NA
Epidermal growth factor receptor substrate 15-like 1	EPS15L1	Q9UBC2	253	Q9UBC2	253	S	0.922221	0.892307	0.994615	NA	NA	0.621727
Headcase protein homolog	HECA	Q9UBI9	268	Q9UBI9	268	S	0.996139	0.995424	0.999668	NA	NA	NA
E3 ubiquitin-protein ligase RNF14	RNF14	Q9UBS8	451	Q9UBS8	451	S	1	1	1	NA	NA	NA
CAP-Gly domain-containing linker protein 2	CLIP2	Q9UDT6-2	211	Q9UDT6-2;Q9UDT6	211;211	S	0.769107	0.886816	0.904725	0.528169	0.542269	0.503294
Death domain-associated protein 6	DAXX	Q9UER7	668	Q9UER7;Q9UER7-2	668;668	S	0.919894	0.986435	0.99401	0.471188	NA	NA
Gamma-adducin	ADD3	Q9UEY8-2	402	Q9UEY8-2;Q9UEY8	402;402	S	0.968083	0.983256	0.999914	NA	NA	NA
Testin	TES	Q9UGI8-2	131	Q9UGI8-2;Q9UGI8	131;140	S	0.999988	1	0.998332	NA	NA	NA
LIM domain-containing protein 1	LIMD1	Q9UGP4	421	Q9UGP4	421	S	0.902026	0.879986	0.966796	NA	0.246723	NA
LIM domain-containing protein 1	LIMD1	Q9UGP4	243	Q9UGP4	243	S	0.966623	0.952156	0.975795	NA	NA	NA
LIM domain-containing protein 1	LIMD1	Q9UGP4	272	Q9UGP4	272	S	1	1	1	NA	0.281308	NA
LIM domain and actin-binding protein 1	LIMA1	Q9UHB6-4	372	Q9UHB6;Q9UHB6-2;Q9UHB6-3;Q9UHB6-4	371;211;69;372	S	0.974611	0.985596	0.921243	0.539665	0.352158	NA
LIM domain and actin-binding protein 1	LIMA1	Q9UHB6-4	432	Q9UHB6;Q9UHB6-2;Q9UHB6-3;Q9UHB6-4	431;271;129;432	S	0.999751	0.999982	0.999937	NA	NA	NA
LIM domain and actin-binding protein 1	LIMA1	Q9UHB6-4	61	Q9UHB6;Q9UHB6-4	61;61	S	0.999604	0.999981	0.998484	NA	NA	NA
Probable ATP-dependent RNA helicase DDX20	DDX20	Q9UHI6	714	Q9UHI6	714	S	1	0.999994	0.999999	NA	NA	NA
Zinc finger HIT domain-containing protein 2	ZNHIT2	Q9UHR6	208	Q9UHR6	208	S	1	1	1	NA	NA	NA
Solute carrier family 12 member 6	SLC12A6	Q9UHW9-6	82	Q9UHW9-6;Q9UHW9-5;Q9UHW9-2;Q9UHW9-3;Q9UHW9-4;Q9UHW9	82;89;97;133;139;148	S	0.997892	0.998864	0.996042	NA	NA	NA
Tyrosine-protein kinase BAZ1B	BAZ1B	Q9UIG0-2	330	Q9UIG0-2;Q9UIG0	330;330	S	0.946733	0.925567	0.950888	NA	0.740403	NA
Methyl-CpG-binding domain protein 1	MBD1	Q9UIS9-5	350	Q9UIS9-5;Q9UIS9;Q9UIS9-3;Q9UIS9-4;Q9UIS9-8;Q9UIS9-2	350;399;343;343;376;376	S	0.999816	0.999984	0.999937	NA	NA	NA
Ras GTPase-activating protein nGAP	RASAL2	Q9UJF2	663	Q9UJF2	663	S	0.995196	0.998695	0.998446	NA	NA	NA
Drebrin-like protein	DBNL	Q9UJU6	141	Q9UJU6;Q9UJU6-2;Q9UJU6-3	141;141;141	S	0.999977	0.999982	0.999942	NA	NA	NA
Hematological and neurological expressed 1 protein	HN1	Q9UK76	80	Q9UK76;Q9UK76-3;Q9UK76-2	80;34;80	S	0.932093	0.94031	0.900176	0.745847	NA	NA
A-kinase anchor protein 11	AKAP11	Q9UKA4	1240	Q9UKA4	1240	S	0.999908	0.996586	0.999987	NA	NA	NA
Serine/threonine-protein kinase tousled-like 1	TLK1	Q9UKI8	97	Q9UKI8;Q9UKI8-2	97;97	S	0.926513	0.835954	0.772498	0.729582	NA	NA
Serine/threonine-protein kinase tousled-like 1	TLK1	Q9UKI8	82	Q9UKI8;Q9UKI8-2	82;82	S	0.999461	0.987074	0.755687	NA	NA	NA
G patch domain-containing protein 8	GPATCH8	Q9UKJ3-2	931	Q9UKJ3-2;Q9UKJ3	931;1009	S	0.998307	0.99892	1	NA	NA	NA
Poly [ADP-ribose] polymerase 4	PARP4	Q9UKK3	1349	Q9UKK3	1349	S	0.997752	0.999029	0.997805	NA	NA	NA
REST corepressor 1	RCOR1	Q9UKL0	124	Q9UKL0	124	S	1	0.999951	1	NA	NA	NA
Apoptotic chromatin condensation inducer in the nucleus	ACIN1	Q9UKV3	898	Q9UKV3;Q9UKV3-3;Q9UKV3-2	898;140;171	S	0.93681	0.999273	0.99941	NA	NA	NA
Nuclear pore complex protein Nup50	NUP50	Q9UKX7-2	242	Q9UKX7-2;Q9UKX7	242;270	S	0.912219	0.944211	0.919606	NA	NA	NA
Serine/threonine-protein kinase TAO2	TAOK2	Q9UL54-2	9	Q9UL54;Q9UL54-2	9;9	S	1	1	1	NA	NA	NA
Microtubule-associated tumor suppressor 1	MTUS1	Q9ULD2	1255	Q9ULD2;Q9ULD2-4;Q9ULD2-3;Q9ULD2-6;Q9ULD2-2	1255;327;421;502;1201	S	0.998262	0.999992	0.999996	NA	NA	NA
Bromodomain and PHD finger-containing protein 3	BRPF3	Q9ULD4	645	Q9ULD4	645	S	0.999979	0.999897	0.999979	NA	NA	NA
Zinc finger protein 777	ZNF777	Q9ULD5	623	Q9ULD5;Q9ULD5-2;Q9ULD5-3	623;623;624	S	0.996713	0.92833	0.992042	0.721807	NA	NA
Protein WWC3	WWC3	Q9ULE0	442	Q9ULE0;Q9ULE0-2	442;442	S	0.969773	0.90591	0.987982	NA	NA	NA
Paladin	PALD1	Q9ULE6	294	Q9ULE6	294	S	0.997286	0.999694	0.9998	NA	NA	NA
Kinase D-interacting substrate of 220 kDa	KIDINS220	Q9ULH0-4	1340	Q9ULH0-4;Q9ULH0;Q9ULH0-2;Q9ULH0-5	1340;1359;1260;131	S	0.796207	0.818538	0.830494	NA	NA	NA
MKL/myocardin-like protein 2	MKL2	Q9ULH7-4	77	Q9ULH7-4;Q9ULH7;Q9ULH7-2;Q9ULH7-3	77;66;26;66	S	1	1	1	NA	NA	NA
ATPase family AAA domain-containing protein 2B	ATAD2B	Q9ULI0-2	318	Q9ULI0-2;Q9ULI0	318;318	S	0.999936	1	0.999998	NA	NA	NA
Ankyrin repeat domain-containing protein 50	ANKRD50	Q9ULJ7	527	Q9ULJ7	527	S	1	1	1	NA	NA	NA
Striatin-interacting protein 2	STRIP2	Q9ULQ0-2	354	Q9ULQ0-2;Q9ULQ0	354;354	S	1	1	0.999979	NA	NA	NA
Tetratricopeptide repeat protein 7A	TTC7A	Q9ULT0	51	Q9ULT0;Q9ULT0-3	51;51	S	0.981382	0.947957	0.91019	0.567984	NA	NA
E3 ubiquitin-protein ligase HECTD1	HECTD1	Q9ULT8	1384	Q9ULT8	1384	S	0.867569	0.951912	0.943891	0.470282	0.72402	0.552808
Protein kinase C-binding protein 1	ZMYND8	Q9ULU4-14	650	Q9ULU4-14;Q9ULU4-12;Q9ULU4-9;Q9ULU4-5;Q9ULU4;Q9ULU4-13;Q9ULU4-10;Q9ULU4-11;Q9ULU4-7;Q9ULU4-4;Q9ULU4-3;Q9ULU4-6;Q9ULU4-8;Q9ULU4-2	650;675;655;650;655;675;675;655;675;279;510;510;675;129	S	0.996305	1	0.999999	NA	NA	NA
Synergin gamma	SYNRG	Q9UMZ2-5	789	Q9UMZ2-5;Q9UMZ2;Q9UMZ2-4;Q9UMZ2-3	789;789;711;711	S	0.999441	0.884904	0.983597	NA	NA	NA
Protein NDRG2	NDRG2	Q9UN36-4	292	Q9UN36-4;Q9UN36-5;Q9UN36-2;Q9UN36-3;Q9UN36	292;305;321;324;335	S	0.947103	0.779458	0.9541	NA	NA	NA
Melanoma-associated antigen D2	MAGED2	Q9UNF1-2	179	Q9UNF1-2;Q9UNF1	179;197	S	0.802395	0.804379	0.881454	NA	NA	NA
LIM and calponin homology domains-containing protein 1	LIMCH1	Q9UPQ0-9	53	Q9UPQ0-9;Q9UPQ0-5;Q9UPQ0-4;Q9UPQ0-8;Q9UPQ0-6;Q9UPQ0-2;Q9UPQ0;Q9UPQ0-3;Q9UPQ0-7	53;48;207;48;53;207;207;48;48	S	0.911924	0.911	0.959661	NA	NA	NA
Trinucleotide repeat-containing gene 6B protein	TNRC6B	Q9UPQ9-1	1429	Q9UPQ9-1;Q9UPQ9;Q9UPQ9-2	1429;1539;735	S	0.916044	0.973237	0.931374	NA	NA	NA
Trinucleotide repeat-containing gene 6B protein	TNRC6B	Q9UPQ9-1	567	Q9UPQ9-1;Q9UPQ9	567;567	S	0.994499	0.999871	0.998424	NA	NA	NA
Exocyst complex component 7	EXOC7	Q9UPT5-1	230	Q9UPT5-1;Q9UPT5-6;Q9UPT5;Q9UPT5-4;Q9UPT5-2;Q9UPT5-5	230;230;230;230;230;230	S	0.99987	1	1	NA	NA	NA
Ubiquitin carboxyl-terminal hydrolase 24	USP24	Q9UPU5	1299	Q9UPU5	1299	S	0.980841	0.999977	0.984063	NA	NA	NA
Protein turtle homolog B	IGSF9B	Q9UPX0	1215	Q9UPX0	1215	S	0.993945	0.995194	0.998929	NA	NA	NA
Endoribonuclease Dicer	DICER1	Q9UPY3	643	Q9UPY3	643	S	0.99998	0.999788	0.999973	NA	NA	NA
Regulating synaptic membrane exocytosis protein 2	RIMS2	Q9UQ26-4	470	Q9UQ26-4;Q9UQ26-5;Q9UQ26-2;Q9UQ26-3;Q9UQ26-1;Q9UQ26	470;470;470;247;247;470	S	1	1	1	NA	NA	NA
Serine/arginine repetitive matrix protein 2	SRRM2	Q9UQ35	1257	Q9UQ35;Q9UQ35-2	1257;1257	S	0.888582	0.809667	0.817244	0.479026	NA	NA
Serine/arginine repetitive matrix protein 2	SRRM2	Q9UQ35	1443	Q9UQ35;Q9UQ35-2	1443;1443	S	0.977201	0.989345	0.998675	NA	0.427124	0.491856
Proliferation-associated protein 2G4	PA2G4	Q9UQ80	375	Q9UQ80	375	S	0.986755	0.998015	0.926979	NA	NA	NA
Brain-specific angiogenesis inhibitor 1-associated protein 2	BAIAP2	Q9UQB8-5	384	Q9UQB8-4;Q9UQB8-3;Q9UQB8-2;Q9UQB8;Q9UQB8-5;Q9UQB8-6	384;384;384;384;384;385	S	0.999996	0.996613	0.999984	NA	NA	NA
Protein jagged-2	JAG2	Q9Y219-2	1085	Q9Y219-2;Q9Y219	1085;1123	S	1	1	1	NA	NA	NA
Pleckstrin homology domain-containing family A member 6	PLEKHA6	Q9Y2H5	867	Q9Y2H5	867	S	0.999999	1	1	NA	NA	NA
Microtubule-associated serine/threonine-protein kinase 1	MAST1	Q9Y2H9	789	Q9Y2H9	789	S	0.999901	0.997905	0.999986	NA	NA	NA
1-phosphatidylinositol 3-phosphate 5-kinase	PIKFYVE	Q9Y2I7	48	Q9Y2I7;Q9Y2I7-2;Q9Y2I7-3	48;48;48	S	0.95459	0.962263	0.96524	NA	NA	NA
Calcium-regulated heat stable protein 1	CARHSP1	Q9Y2V2	146	Q9Y2V2	146	S	0.848995	0.773338	0.863153	NA	NA	NA
Thyroid hormone receptor-associated protein 3	THRAP3	Q9Y2W1	600	Q9Y2W1	600	S	1	1	1	NA	NA	NA
Thyroid hormone receptor-associated protein 3	THRAP3	Q9Y2W1	562	Q9Y2W1	562	S	0.998885	0.993351	0.858153	NA	NA	NA
Proton-associated sugar transporter A	SLC45A1	Q9Y2W3	350	Q9Y2W3	350	S	0.999898	0.999991	0.999943	NA	NA	NA
Proton-associated sugar transporter A	SLC45A1	Q9Y2W3	353	Q9Y2W3	353	S	0.948842	0.999814	0.999622	NA	NA	NA
Zinc finger protein 281	ZNF281	Q9Y2X9	651	Q9Y2X9	651	S	0.951062	0.999575	0.984951	NA	NA	NA
TSC22 domain family protein 4	TSC22D4	Q9Y3Q8	370	Q9Y3Q8	370	S	1	0.999957	1	NA	NA	NA
Protein dopey-2	DOPEY2	Q9Y3R5-2	596	Q9Y3R5-2;Q9Y3R5	596;596	S	0.78977	0.779871	0.804689	NA	NA	NA
Plakophilin-3	PKP3	Q9Y446	305	Q9Y446	305	S	0.789571	0.78059	0.909573	NA	NA	NA
Plakophilin-3	PKP3	Q9Y446	196	Q9Y446	196	S	0.972866	0.985266	0.997255	0.536585	0.533477	0.538755
Plakophilin-3	PKP3	Q9Y446	199	Q9Y446	199	S	0.988948	0.983135	0.982705	NA	NA	NA
HBS1-like protein	HBS1L	Q9Y450-2	602	Q9Y450-2	602	S	0.999744	0.999153	0.999925	NA	NA	NA
V-type proton ATPase 116 kDa subunit a isoform 2	ATP6V0A2	Q9Y487	695	Q9Y487	695	S	0.999998	0.999996	0.783288	NA	NA	NA
Ubiquitin carboxyl-terminal hydrolase 15	USP15	Q9Y4E8	630	Q9Y4E8;Q9Y4E8-2;Q9Y4E8-3	630;601;605	S	0.997658	0.970472	0.996905	NA	NA	NA
FERM, RhoGEF and pleckstrin domain-containing protein 1	FARP1	Q9Y4F1	514	Q9Y4F1;Q9Y4F1-2	514;514	S	0.998225	0.999692	0.999302	NA	NA	NA
FERM, RhoGEF and pleckstrin domain-containing protein 1	FARP1	Q9Y4F1	1042	Q9Y4F1;Q9Y4F1-2	1042;1073	S	0.908088	0.986114	0.862677	NA	NA	NA
Meiosis arrest female protein 1	KIAA0430	Q9Y4F3-3	44	Q9Y4F3-3;Q9Y4F3-4;Q9Y4F3-5;Q9Y4F3;Q9Y4F3-6	44;44;44;44;44	S	0.94076	0.950764	0.987438	NA	NA	NA
Meiosis arrest female protein 1	KIAA0430	Q9Y4F3-3	1507	Q9Y4F3-3;Q9Y4F3-4;Q9Y4F3-5;Q9Y4F3	1507;1563;1566;1566	S	0.997928	0.999661	0.98844	NA	NA	NA
Centrosomal protein of 170 kDa protein B	CEP170B	Q9Y4F5-3	442	Q9Y4F5-3;Q9Y4F5;Q9Y4F5-2	442;512;512	S	0.942829	0.980998	0.76757	NA	NA	NA
Centrosomal protein of 170 kDa protein B	CEP170B	Q9Y4F5-3	495	Q9Y4F5-3;Q9Y4F5;Q9Y4F5-2	495;565;565	S	0.911028	0.889589	0.847944	0.630524	NA	0.687035
Centrosomal protein of 170 kDa protein B	CEP170B	Q9Y4F5-3	678	Q9Y4F5-3;Q9Y4F5;Q9Y4F5-2	678;748;748	S	0.994141	0.800568	0.978291	NA	NA	NA
Centrosomal protein of 170 kDa protein B	CEP170B	Q9Y4F5-3	683	Q9Y4F5-3;Q9Y4F5;Q9Y4F5-2	683;753;753	S	0.976182	0.945431	0.975077	NA	NA	NA
Centrosomal protein of 170 kDa protein B	CEP170B	Q9Y4F5-3	408	Q9Y4F5-3;Q9Y4F5;Q9Y4F5-2	408;478;478	S	0.995695	0.995359	0.855104	NA	NA	NA
Centrosomal protein of 170 kDa protein B	CEP170B	Q9Y4F5-3	702	Q9Y4F5-3;Q9Y4F5;Q9Y4F5-2	702;772;772	S	0.999991	0.999996	0.999999	NA	NA	NA
Protein PRRC2C	PRRC2C	Q9Y520-6	187	Q9Y520-6;Q9Y520-4;Q9Y520-5;Q9Y520;Q9Y520-7;Q9Y520-3	187;187;187;187;189;187	S	0.80607	0.858931	0.944372	NA	NA	NA
Protein PRRC2C	PRRC2C	Q9Y520-6	1269	Q9Y520-6;Q9Y520-4;Q9Y520-5;Q9Y520;Q9Y520-7;Q9Y520-2;Q9Y520-3	1269;1269;1269;1269;1271;1026;1269	S	0.997661	0.999194	0.953597	NA	NA	NA
Collagen type IV alpha-3-binding protein	COL4A3BP	Q9Y5P4-3	739	Q9Y5P4-3;Q9Y5P4;Q9Y5P4-2	739;611;585	S	0.999707	0.994384	0.999443	NA	NA	NA
General transcription factor 3C polypeptide 3	GTF3C3	Q9Y5Q9-2	282	Q9Y5Q9-2;Q9Y5Q9	282;282	S	0.956116	0.956554	0.967695	NA	NA	NA
Serine/threonine-protein kinase MRCK beta	CDC42BPB	Q9Y5S2	481	Q9Y5S2	481	S	0.999422	0.998543	0.982258	NA	NA	NA
DnaJ homolog subfamily C member 15	DNAJC15	Q9Y5T4	104	Q9Y5T4	104	S	0.786412	0.777386	0.823067	NA	NA	NA
Nuclear receptor corepressor 2	NCOR2	Q9Y618-3	2416	Q9Y618-3;Q9Y618;Q9Y618-4;Q9Y618-5;Q9Y618-2	2416;2424;2407;2361;668	S	0.999558	0.999996	0.99952	NA	NA	NA
Nuclear receptor corepressor 2	NCOR2	Q9Y618-3	1609	Q9Y618-3;Q9Y618;Q9Y618-4;Q9Y618-5	1609;1617;1600;1600	S	0.981336	0.997819	0.999911	NA	NA	NA
Solute carrier family 12 member 7	SLC12A7	Q9Y666	50	Q9Y666;Q9Y666-2	50;50	S	1	1	0.999999	NA	NA	NA
Solute carrier family 12 member 7	SLC12A7	Q9Y666	669	Q9Y666	669	S	1	1	1	NA	NA	NA
Coatomer subunit gamma-1	COPG1	Q9Y678	593	Q9Y678	593	S	0.776841	0.995847	0.985781	NA	NA	NA
AP-4 complex subunit beta-1	AP4B1	Q9Y6B7	593	Q9Y6B7	593	S	0.98794	0.99676	0.990687	NA	NA	NA
Cytoplasmic dynein 1 light intermediate chain 1	DYNC1LI1	Q9Y6G9	487	Q9Y6G9	487	S	1	1	1	NA	NA	NA
Ubiquitin carboxyl-terminal hydrolase 3	USP3	Q9Y6I4	210	Q9Y6I4	210	S	0.99883	1	1	NA	NA	NA
Sodium bicarbonate cotransporter 3	SLC4A7	Q9Y6M7-2	1064	Q9Y6M7;Q9Y6M7-2;Q9Y6M7-4	1188;1064;974	S	0.986468	0.997907	0.994749	NA	NA	NA
Sodium bicarbonate cotransporter 3	SLC4A7	Q9Y6M7-5	742	Q9Y6M7-5	742	S	0.999749	0.999903	0.998109	NA	NA	NA
AP-1 complex subunit mu-2	AP1M2	Q9Y6Q5-2	228	Q9Y6Q5-2	228	S	0.789434	0.938708	0.814335	0.560551	NA	NA
SEC23-interacting protein	SEC23IP	Q9Y6Y8	926	Q9Y6Y8	926	S	0.994164	0.999986	0.998135	NA	NA	NA
		REV__A6NKT7	455			S	0.926746	0.930456	0.922601	NA	NA	NA
Unconventional myosin-Ic	MYO1C	O00159-3	1015	O00159-3;O00159-2;O00159	1015;999;1034	T	0.999711	0.999991	1	NA	NA	NA
C2 domain-containing protein 2-like	C2CD2L	O14523	428	O14523;O14523-2	428;428	T	0.881965	0.784815	0.822763	0.667527	0.451133	0.675805
Histone-lysine N-methyltransferase 2D	KMT2D	O14686	1843	O14686;O14686-3	1843;1846	T	1	1	1	NA	NA	NA
Histone-lysine N-methyltransferase SETD1A	SETD1A	O15047	1088	O15047	1088	T	1	1	1	NA	NA	NA
Midline-1;Probable E3 ubiquitin-protein ligase MID2	MID1;MID2	O15344-2	78	O15344-2;O15344;Q9UJV3-2;Q9UJV3	78;78;98;98	T	1	1	1	NA	NA	NA
Phosphatidylinositol 3,4,5-trisphosphate 5-phosphatase 2	INPPL1	O15357	958	O15357;O15357-2	958;716	T	1	1	1	NA	NA	NA
High affinity copper uptake protein 1	SLC31A1	O15431	186	O15431	186	T	1	1	1	NA	NA	NA
Arf-GAP with SH3 domain, ANK repeat and PH domain-containing protein 2	ASAP2	O43150-2	798	O43150-2	798	T	0.910003	0.998566	0.986017	NA	NA	NA
U4/U6.U5 tri-snRNP-associated protein 1	SART1	O43290	392	O43290	392	T	0.999998	0.991793	0.993743	NA	NA	NA
Alpha-actinin-4	ACTN4	O43707	844	O43707	844	T	0.978506	0.829906	0.817786	NA	NA	NA
Striatin	STRN	O43815-2	253	O43815-2;O43815	253;265	T	0.802685	0.854638	0.768116	NA	NA	NA
C-Jun-amino-terminal kinase-interacting protein 4	SPAG9	O60271	292	O60271;O60271-3;O60271-4;O60271-2;O60271-5;O60271-6;O60271-7	292;292;278;278;278;278;278	T	0.88588	0.989222	0.893411	NA	NA	NA
Cold shock domain-containing protein E1	CSDE1	O75534	761	O75534;O75534-2	761;730	T	0.999856	0.999544	0.99994	NA	NA	NA
WD repeat-containing protein 47	WDR47	O94967-2	257	O94967-2;O94967;O94967-3	257;285;285	T	0.977304	0.984512	0.976517	NA	NA	NA
Tight junction protein ZO-3	TJP3	O95049	339	O95049;O95049-3;O95049-2	339;344;358	T	0.999359	0.999041	0.991272	NA	NA	NA
G2/mitotic-specific cyclin-B2	CCNB2	O95067	8	O95067	8	T	0.997268	0.967738	0.981061	NA	NA	0.333331
Histone acetyltransferase KAT7	KAT7	O95251	128	O95251	128	T	0.933396	0.901694	0.975117	NA	0.630032	0.545422
DNA-directed RNA polymerase I subunit RPA1	POLR1A	O95602	357	O95602	357	T	0.968925	0.945623	0.960164	NA	NA	NA
FGFR1 oncogene partner	FGFR1OP	O95684	170	O95684	170	T	0.896522	0.771326	0.972666	0.648762	NA	NA
E3 ubiquitin-protein ligase HERC2	HERC2	O95714	3480	O95714	3480	T	0.948623	0.958525	0.998517	NA	NA	NA
Mitogen-activated protein kinase kinase kinase kinase 4;Misshapen-like kinase 1;TRAF2 and NCK-interacting protein kinase	MAP4K4;MINK1;TNIK	Q9UKE5-6	181	O95819-2;O95819;O95819-4;O95819-5;O95819-3;Q8N4C8;Q8N4C8-4;Q8N4C8-2;Q8N4C8-3;Q8N4C8-5;Q9UKE5-6;Q9UKE5-2;Q9UKE5-4;Q9UKE5;Q9UKE5-8;Q9UKE5-5;Q9UKE5-7;Q9UKE5-3	181;181;181;181;181;181;181;181;181;181;181;181;181;181;181;181;181;181	T	0.927634	0.826458	0.81079	NA	NA	0.726332
Major centromere autoantigen B	CENPB	P07199	150	P07199	150	T	0.999994	0.999882	0.999917	NA	NA	0.536468
Tyrosine-protein kinase Yes	YES1	P07947	21	P07947	21	T	0.761336	0.957098	0.981917	0.697068	NA	NA
Asparagine synthetase [glutamine-hydrolyzing]	ASNS	P08243	172	P08243	172	T	0.849729	0.991408	0.953326	NA	NA	NA
Putative male-specific lethal-3 protein-like 2	MSL3P1	P0C860	329	P0C860	329	T	0.992844	0.936141	0.993431	NA	NA	NA
Serine/threonine-protein kinase A-Raf	ARAF	P10398	181	P10398	181	T	0.889129	0.932905	0.999321	0.572647	NA	NA
Microtubule-associated protein tau	MAPT	P10636	580	P10636;P10636-9;P10636-5;P10636-8;P10636-3;P10636-2;P10636-6;P10636-4;P10636-7	580;598;263;263;169;205;205;234;234	T	0.804084	0.782239	0.775691	0.534803	0.499997	0.63011
Solute carrier family 2, facilitated glucose transporter member 1	SLC2A1	P11166	234	P11166	234	T	0.999912	0.997788	0.999442	NA	NA	NA
Nucleoprotein TPR	TPR	P12270	2116	P12270	2116	T	1	1	1	NA	NA	NA
POU domain, class 2, transcription factor 1	POU2F1	P14859-4	259	P14859-4;P14859-3;P14859;P14859-2	259;257;259;271	T	0.900557	0.99803	0.998044	NA	NA	NA
40S ribosomal protein S3	RPS3	P23396	242	P23396	242	T	1	1	1	NA	NA	NA
Ribosomal protein S6 kinase beta-1	RPS6KB1	P23443-2	421	P23443-2;P23443	421;444	T	1	0.999982	1	0.736424	NA	NA
Nuclear autoantigen Sp-100	SP100	P23497-3	39	P23497-3;P23497;P23497-4;P23497-2;P23497-5	39;39;39;39;39	T	1	1	1	NA	NA	NA
Plasma membrane calcium-transporting ATPase 4	ATP2B4	P23634-7	1052	P23634-7;P23634-6;P23634-8;P23634;P23634-5;P23634-4;P23634-3;P23634-2	1052;1064;1052;1064;1016;1028;1052;1064	T	0.869935	0.991718	0.986616	NA	NA	NA
Integrin alpha-3;Integrin alpha-3 heavy chain;Integrin alpha-3 light chain	ITGA3	P26006	1048	P26006	1048	T	0.999634	0.999931	0.999225	NA	NA	NA
Valine--tRNA ligase	VARS	P26640	284	P26640	284	T	0.981652	0.999975	0.999997	NA	NA	NA
Microtubule-associated protein 4	MAP4	P27816	878	P27816;P27816-6;P27816-2;P27816-5;P27816-4	878;878;705;605;613	T	0.922297	0.861351	0.823991	NA	NA	NA
Microtubule-associated protein 4	MAP4	P27816-4	28	P27816-4	28	T	0.907518	0.979754	0.975164	NA	NA	NA
Sperm-specific antigen 2	SSFA2	P28290	371	P28290;P28290-3;P28290-2	371;371;218	T	0.999097	0.999205	0.992127	NA	NA	NA
Sperm-specific antigen 2	SSFA2	P28290	828	P28290;P28290-3;P28290-2	828;828;675	T	0.987593	0.855777	0.920575	NA	NA	NA
NK-tumor recognition protein;Putative peptidyl-prolyl cis-trans isomerase	NKTR	P30414	343	P30414	343	T	0.999919	0.999947	1	NA	NA	NA
CAP-Gly domain-containing linker protein 1	CLIP1	P30622-2	25	P30622-2;P30622-1;P30622	25;25;25	T	0.874342	0.957487	0.785348	NA	NA	NA
Guanine nucleotide-binding protein-like 1	GNL1	P36915	50	P36915	50	T	0.827958	0.975307	0.831322	0.666093	0.431672	0.528629
Signal recognition particle 14 kDa protein	SRP14	P37108	45	P37108	45	T	1	1	1	NA	NA	NA
Antigen KI-67	MKI67	P46013	1315	P46013;P46013-2	1315;955	T	0.999992	1	1	NA	NA	NA
Antigen KI-67	MKI67	P46013	2325	P46013;P46013-2	2325;1965	T	0.994905	0.977871	0.989159	NA	NA	NA
Antigen KI-67	MKI67	P46013	1764	P46013;P46013-2	1764;1404	T	1	1	1	NA	NA	NA
Antigen KI-67	MKI67	P46013	1335	P46013;P46013-2	1335;975	T	1	1	1	NA	NA	NA
Antigen KI-67	MKI67	P46013	1091	P46013;P46013-2	1091;731	T	1	0.999824	0.999999	NA	NA	NA
Vesicle-fusing ATPase	NSF	P46459	267	P46459	267	T	0.99943	0.999999	0.999994	NA	NA	NA
40S ribosomal protein S10	RPS10	P46783	118	P46783	118	T	1	1	1	NA	NA	NA
Protein PRRC2A	PRRC2A	P48634	1347	P48634;P48634-2;P48634-3	1347;1334;1346	T	1	1	1	NA	NA	NA
CD97 antigen;CD97 antigen subunit alpha;CD97 antigen subunit beta	CD97	P48960-2	727	P48960-2;P48960-3;P48960	727;771;820	T	0.874808	0.98575	0.837756	NA	NA	0.67748
Fatty acid synthase;[Acyl-carrier-protein] S-acetyltransferase;[Acyl-carrier-protein] S-malonyltransferase;3-oxoacyl-[acyl-carrier-protein] synthase;3-oxoacyl-[acyl-carrier-protein] reductase;3-hydroxyacyl-[acyl-carrier-protein] dehydratase;Enoyl-[acyl-carrier-protein] reductase;Oleoyl-[acyl-carrier-protein] hydrolase	FASN	P49327	1984	P49327	1984	T	1	1	1	NA	NA	NA
Fatty acid synthase;[Acyl-carrier-protein] S-acetyltransferase;[Acyl-carrier-protein] S-malonyltransferase;3-oxoacyl-[acyl-carrier-protein] synthase;3-oxoacyl-[acyl-carrier-protein] reductase;3-hydroxyacyl-[acyl-carrier-protein] dehydratase;Enoyl-[acyl-carrier-protein] reductase;Oleoyl-[acyl-carrier-protein] hydrolase	FASN	P49327	1999	P49327	1999	T	0.999849	0.999182	0.999502	NA	NA	NA
Choline-phosphate cytidylyltransferase A	PCYT1A	P49585	342	P49585	342	T	0.892227	0.784134	0.835198	0.740421	0.595889	0.654481
DNA primase large subunit	PRIM2	P49643	470	P49643	470	T	0.986651	0.999228	0.998577	NA	NA	NA
Nuclear pore complex protein Nup153	NUP153	P49790	369	P49790	369	T	0.999988	0.99992	0.999528	NA	NA	NA
Nuclear pore complex protein Nup153	NUP153	P49790	388	P49790	388	T	0.919281	0.923519	0.971802	0.691671	NA	NA
E3 SUMO-protein ligase RanBP2;Putative peptidyl-prolyl cis-trans isomerase	RANBP2	P49792	1396	P49792	1396	T	0.793991	0.996516	0.903479	0.683475	0.60156	0.552057
E3 SUMO-protein ligase RanBP2;Putative peptidyl-prolyl cis-trans isomerase	RANBP2	P49792	2504	P49792	2504	T	0.803266	0.777132	0.816487	0.571801	NA	NA
ETS domain-containing transcription factor ERF	ERF	P50548	3	P50548	3	T	0.999451	0.999974	0.999948	NA	NA	NA
Vasodilator-stimulated phosphoprotein	VASP	P50552	284	P50552	284	T	0.987242	0.98652	0.993627	NA	NA	NA
Transcription activator BRG1	SMARCA4	P51532	1396	P51532	1396	T	1	1	1	NA	NA	NA
Nuclear pore complex protein Nup98-Nup96;Nuclear pore complex protein Nup98;Nuclear pore complex protein Nup96	NUP98	P52948-6	1669	P52948-6;P52948-2;P52948-5;P52948	1669;1681;1755;1772	T	0.816892	0.973911	0.99027	0.249832	NA	NA
Eukaryotic translation initiation factor 5	EIF5	P55010	227	P55010	227	T	0.99972	0.999848	0.999553	NA	NA	NA
Epiplakin	EPPK1	P58107	34	P58107	34	T	0.999825	0.999752	0.993758	NA	NA	NA
60S ribosomal protein L26	RPL26	P61254	139	P61254	139	T	0.999987	1	1	NA	NA	NA
Guanine nucleotide-binding protein subunit beta-2-like 1	GNB2L1	P63244	128	P63244	128	T	0.999929	0.999644	0.999977	NA	NA	NA
Tropomyosin alpha-4 chain	TPM4	P67936	216	P67936;P67936-2	216;252	T	1	1	1	NA	NA	NA
Microtubule-associated protein 1A;MAP1A heavy chain;MAP1 light chain LC2	MAP1A	P78559	504	P78559;P78559-2	504;504	T	0.999996	0.999994	0.999957	NA	NA	NA
Nuclear factor NF-kappa-B p100 subunit;Nuclear factor NF-kappa-B p52 subunit	NFKB2	Q00653	732	Q00653;Q00653-4	732;732	T	1	0.999999	0.999862	NA	NA	NA
A-kinase anchor protein 12	AKAP12	Q02952	1780	Q02952;Q02952-3;Q02952-2	1780;1675;1682	T	0.973638	0.980684	0.987806	NA	NA	NA
Eukaryotic translation initiation factor 4 gamma 1	EIF4G1	Q04637-6	11	Q04637-6;Q04637-5;Q04637-4;Q04637-3;Q04637	11;43;120;167;207	T	0.987693	0.899067	0.988565	0.704191	NA	NA
Activin receptor type-1	ACVR1	Q04771	209	Q04771	209	T	1	1	1	NA	NA	NA
Neuroblast differentiation-associated protein AHNAK	AHNAK	Q09666	3366	Q09666	3366	T	1	1	1	NA	NA	NA
Neuroblast differentiation-associated protein AHNAK	AHNAK	Q09666	545	Q09666	545	T	0.999993	0.999999	0.999212	NA	NA	NA
Active breakpoint cluster region-related protein	ABR	Q12979	294	Q12979;Q12979-2	294;257	T	0.912653	0.975555	0.950921	NA	NA	NA
Acetyl-CoA carboxylase 1;Biotin carboxylase	ACACA	Q13085	610	Q13085;Q13085-4;Q13085-2;Q13085-3	610;647;552;532	T	1	1	1	NA	NA	NA
Dual specificity protein phosphatase 4	DUSP4	Q13115	356	Q13115	356	T	0.870217	0.923639	0.951271	NA	NA	0.487704
Rho-associated protein kinase 1	ROCK1	Q13464	1189	Q13464	1189	T	1	1	1	NA	NA	NA
Rho-associated protein kinase 1	ROCK1	Q13464	1180	Q13464	1180	T	0.999874	1	1	NA	NA	NA
Calcium/calmodulin-dependent protein kinase type II subunit gamma	CAMK2G	Q13555-10	353	Q13555-10;Q13555-4	353;387	T	0.983985	0.890449	0.91599	NA	NA	NA
Calcium/calmodulin-dependent protein kinase type II subunit gamma	CAMK2G	Q13555-9	287	Q13555-10;Q13555-4;Q13555-6;Q13555-7;Q13555-3;Q13555-8;Q13555-2;Q13555;Q13555-9	287;287;287;287;287;287;287;287;287	T	1	1	1	NA	NA	NA
Calcium/calmodulin-dependent protein kinase type II subunit delta	CAMK2D	Q13557-8	336	Q13557-8;Q13557;Q13557-12;Q13557-10;Q13557-6;Q13557-11;Q13557-9;Q13557-5;Q13557-3;Q13557-4	336;336;336;350;350;361;347;356;347;356	T	0.954879	0.993924	0.998273	NA	0.374822	0.48207
Calcium/calmodulin-dependent protein kinase type II subunit delta;Calcium/calmodulin-dependent protein kinase type II subunit alpha	CAMK2D;CAMK2A	Q13557-8	287	Q13557-8;Q13557;Q13557-12;Q13557-10;Q13557-6;Q13557-11;Q13557-9;Q13557-5;Q13557-3;Q13557-4;Q9UQM7;Q9UQM7-2	287;287;287;287;287;287;287;287;287;287;286;286	T	1	1	1	NA	NA	NA
Stromal interaction molecule 1	STIM1	Q13586	626	Q13586	626	T	0.979006	0.999051	0.999643	NA	NA	NA
Cyclin-dependent kinase 13	CDK13	Q14004-2	588	Q14004-2;Q14004	588;588	T	0.982148	0.975191	0.944318	NA	NA	NA
Low-density lipoprotein receptor-related protein 8	LRP8	Q14114-2	666	Q14114-2;Q14114-4;Q14114-3;Q14114	666;700;870;870	T	0.799451	0.978216	0.966281	NA	NA	NA
Desmoglein-2	DSG2	Q14126	922	Q14126	922	T	0.999991	0.999895	0.999974	NA	NA	NA
Rho guanine nucleotide exchange factor 7	ARHGEF7	Q14155-1	425	Q14155-2;Q14155-3;Q14155;Q14155-1;Q14155-5;Q14155-6	553;582;603;425;510;425	T	0.937025	0.848865	0.854727	NA	0.578092	NA
Dedicator of cytokinesis protein 1	DOCK1	Q14185	1772	Q14185	1772	T	0.999207	0.999957	0.99997	NA	NA	NA
Zinc finger MYM-type protein 3	ZMYM3	Q14202	795	Q14202	795	T	0.932191	0.906563	0.95276	NA	NA	NA
Dynactin subunit 1	DCTN1	Q14203	108	Q14203	108	T	0.854579	0.77979	0.910448	NA	NA	NA
Mediator of DNA damage checkpoint protein 1	MDC1	Q14676	1198	Q14676;Q14676-2	1198;934	T	0.996921	0.992226	0.882797	NA	NA	NA
Maternal embryonic leucine zipper kinase	MELK	Q14680	428	Q14680	428	T	0.999476	0.998081	0.999996	NA	NA	NA
Condensin complex subunit 2	NCAPH	Q15003	49	Q15003	49	T	1	1	1	NA	NA	NA
Ribosome biogenesis regulatory protein homolog	RRS1	Q15050	56	Q15050	56	T	1	1	1	NA	NA	NA
Pericentriolar material 1 protein	PCM1	Q15154	877	Q15154;Q15154-2	877;877	T	0.995261	0.976438	0.985228	NA	NA	NA
Leucine-rich repeat-containing protein 41	LRRC41	Q15345-3	327	Q15345-3;Q15345	327;327	T	0.890907	0.828395	0.832506	0.5991	NA	0.643614
Probable JmjC domain-containing histone demethylation protein 2C	JMJD1C	Q15652	505	Q15652;Q15652-2	505;286	T	0.880684	0.995534	0.992811	NA	NA	NA
Serine/threonine-protein kinase N2	PKN2	Q16513	121	Q16513	121	T	0.759666	0.870492	0.999702	NA	NA	NA
Serine/threonine-protein kinase N2	PKN2	Q16513	124	Q16513	124	T	0.966892	0.998784	0.999987	NA	NA	NA
MAP kinase-activated protein kinase 3	MAPKAPK3	Q16644	201	Q16644	201	T	0.92404	0.976374	0.828507	NA	NA	NA
CREB-regulated transcription coactivator 2	CRTC2	Q53ET0	501	Q53ET0	501	T	0.85806	0.827487	0.92702	NA	NA	NA
Cytochrome b reductase 1	CYBRD1	Q53TN4	241	Q53TN4	241	T	0.998499	1	0.999946	NA	NA	NA
Deoxynucleotidyltransferase terminal-interacting protein 2	DNTTIP2	Q5QJE6	610	Q5QJE6	610	T	1	1	1	NA	NA	NA
Centrosomal protein of 170 kDa	CEP170	Q5SW79	920	Q5SW79;Q5SW79-3;Q5SW79-2	920;822;822	T	0.995076	0.99772	0.992642	NA	NA	NA
NHS-like protein 1	NHSL1	Q5SYE7-2	1388	Q5SYE7-2;Q5SYE7	1388;1392	T	0.982301	0.965605	0.993513	NA	NA	NA
Calmodulin-regulated spectrin-associated protein 1	CAMSAP1	Q5T5Y3-2	846	Q5T5Y3-2;Q5T5Y3;Q5T5Y3-3	846;1124;1135	T	0.963317	0.980903	0.974096	NA	NA	NA
AT-hook DNA-binding motif-containing protein 1	AHDC1	Q5TGY3	1511	Q5TGY3	1511	T	0.99483	0.998453	0.999642	NA	NA	NA
Vacuolar protein sorting-associated protein 13D	VPS13D	Q5THJ4	1064	Q5THJ4;Q5THJ4-2	1064;1064	T	0.977111	0.983203	0.99443	NA	NA	NA
Serine/threonine-protein kinase MRCK alpha	CDC42BPA	Q5VT25-2	1014	Q5VT25-2;Q5VT25;Q5VT25-3;Q5VT25-5;Q5VT25-6	1014;992;898;979;979	T	0.870886	0.815702	0.809659	0.738915	0.737754	0.735859
RING finger protein 219	RNF219	Q5W0B1	60	Q5W0B1	60	T	1	1	1	NA	NA	NA
SCY1-like protein 2	SCYL2	Q6P3W7	708	Q6P3W7	708	T	0.961135	0.881464	0.979541	NA	NA	NA
Serine/threonine-protein kinase N3	PKN3	Q6P5Z2	492	Q6P5Z2	492	T	0.988146	0.947561	0.968132	NA	NA	NA
ELM2 and SANT domain-containing protein 1	ELMSAN1	Q6PJG2	628	Q6PJG2	628	T	0.865061	0.951842	0.971448	0.294927	NA	0.465746
Biogenesis of lysosome-related organelles complex 1 subunit 3	BLOC1S3	Q6QNY0	25	Q6QNY0	25	T	0.934934	0.925481	0.969059	NA	NA	NA
Rapamycin-insensitive companion of mTOR	RICTOR	Q6R327	1332	Q6R327;Q6R327-3	1332;1332	T	0.999931	0.996009	0.99983	NA	NA	NA
Nance-Horan syndrome protein	NHS	Q6T4R5-3	819	Q6T4R5-3;Q6T4R5-2;Q6T4R5	819;820;976	T	0.881963	0.831426	0.975216	NA	0.723695	NA
DnaJ homolog subfamily C member 14	DNAJC14	Q6Y2X3	635	Q6Y2X3	635	T	1	0.999982	1	NA	NA	NA
Helicase SRCAP	SRCAP	Q6ZRS2-3	572	Q6ZRS2-3;Q6ZRS2-2;Q6ZRS2	572;572;572	T	0.96198	0.985747	0.989333	NA	NA	NA
Mediator of RNA polymerase II transcription subunit 13-like	MED13L	Q71F56	758	Q71F56	758	T	0.963386	0.999462	0.992952	0.69288	NA	NA
Arginine/serine-rich coiled-coil protein 2	RSRC2	Q7L4I2	220	Q7L4I2;Q7L4I2-2	220;172	T	0.996611	0.994873	0.962391	NA	NA	NA
Lysine-specific demethylase 3B	KDM3B	Q7LBC6	614	Q7LBC6;Q7LBC6-2	614;270	T	1	1	1	NA	NA	NA
BRCA1-associated protein	BRAP	Q7Z569	308	Q7Z569	308	T	1	0.999999	1	NA	NA	NA
Poly(ADP-ribose) glycohydrolase	PARG	Q86W56	199	Q86W56;Q86W56-3;Q86W56-2	199;91;117	T	0.910214	0.996035	0.795236	NA	NA	NA
Ral GTPase-activating protein subunit beta	RALGAPB	Q86X10-2	512	Q86X10-2;Q86X10-3;Q86X10;Q86X10-4	512;734;734;734	T	0.967973	0.765255	0.852312	0.66579	0.482873	0.743074
RNA-binding protein MEX3D	MEX3D	Q86XN8	510	Q86XN8;Q86XN8-2	510;510	T	0.976747	0.988157	0.999217	NA	NA	NA
ATP-dependent RNA helicase DDX42	DDX42	Q86XP3	603	Q86XP3;Q86XP3-2	603;484	T	0.999791	0.999468	0.999963	NA	NA	NA
C2 domain-containing protein 5	C2CD5	Q86YS7	339	Q86YS7;Q86YS7-2	339;330	T	1	0.999419	1	NA	NA	NA
Mitotic interactor and substrate of PLK1	MISP	Q8IVT2	172	Q8IVT2	172	T	0.9042	0.996992	0.999814	NA	NA	NA
Cell division cycle and apoptosis regulator protein 1	CCAR1	Q8IX12-2	993	Q8IX12-2;Q8IX12	993;1008	T	0.881011	0.857921	0.905329	NA	NA	NA
Porimin	TMEM123	Q8N131-2	181	Q8N131-2;Q8N131	181;200	T	0.999937	1	0.999985	NA	NA	NA
Zinc finger protein 687	ZNF687	Q8N1G0	900	Q8N1G0;Q8N1G0-2	900;900	T	1	1	1	NA	NA	NA
E3 SUMO-protein ligase PIAS4	PIAS4	Q8N2W9	99	Q8N2W9	99	T	0.999992	1	1	NA	NA	NA
NF-kappa-B-activating protein	NKAP	Q8N5F7	161	Q8N5F7	161	T	1	1	1	NA	NA	NA
Transcription factor SPT20 homolog	SUPT20H	Q8NEM7-2	495	Q8NEM7-2;Q8NEM7	495;494	T	0.999757	0.998983	0.99673	NA	NA	NA
Lysine-specific demethylase 2B	KDM2B	Q8NHM5-2	493	Q8NHM5-2;Q8NHM5-3;Q8NHM5	493;493;493	T	0.967095	0.924294	0.959682	NA	NA	NA
InaD-like protein	INADL	Q8NI35	504	Q8NI35;Q8NI35-4;Q8NI35-3;Q8NI35-2	504;504;504;504	T	1	1	1	NA	NA	NA
Serine/threonine-protein kinase Nek9	NEK9	Q8TD19	358	Q8TD19	358	T	0.84242	0.809754	0.798101	0.630914	NA	NA
Disks large homolog 5	DLG5	Q8TDM6-4	1191	Q8TDM6-4;Q8TDM6;Q8TDM6-2;Q8TDM6-5	1191;1301;961;56	T	0.933995	0.857359	0.824875	NA	NA	0.581619
Gem-associated protein 5	GEMIN5	Q8TEQ6	807	Q8TEQ6	807	T	0.918332	0.881372	0.979829	NA	NA	NA
Ubiquitin-associated and SH3 domain-containing protein B	UBASH3B	Q8TF42	23	Q8TF42	23	T	0.999293	0.980335	0.998607	NA	NA	NA
Serine/threonine-protein kinase haspin	GSG2	Q8TF76-2	128	Q8TF76-2;Q8TF76	128;128	T	0.995144	0.996096	0.999905	NA	NA	NA
RelA-associated inhibitor	PPP1R13L	Q8WUF5	173	Q8WUF5	173	T	1	1	1	NA	NA	NA
Palladin	PALLD	Q8WX93	704	Q8WX93;Q8WX93-3	704;322	T	0.998253	0.996908	0.990405	NA	NA	NA
Translational activator GCN1	GCN1L1	Q92616	1022	Q92616	1022	T	0.999705	0.999916	0.999926	NA	NA	NA
A-kinase anchor protein 1, mitochondrial	AKAP1	Q92667	533	Q92667;Q92667-2	533;533	T	0.999551	0.990723	0.997647	NA	NA	NA
G patch domain and KOW motifs-containing protein	GPKOW	Q92917	216	Q92917	216	T	0.964151	0.983863	0.981956	0.727739	0.706265	NA
Far upstream element-binding protein 3	FUBP3	Q96I24	76	Q96I24;Q96I24-2	76;16	T	0.999255	0.999032	0.996609	NA	NA	NA
Tripartite motif-containing protein 47	TRIM47	Q96LD4	72	Q96LD4	72	T	0.999989	0.999977	0.999995	NA	NA	NA
Dedicator of cytokinesis protein 7	DOCK7	Q96N67-2	907	Q96N67-2;Q96N67-6;Q96N67-4;Q96N67-3;Q96N67;Q96N67-5	907;907;907;907;907;907	T	0.998417	0.965884	0.969393	0.679538	0.596347	0.470292
Putative methyltransferase NSUN5;Putative methyltransferase NSUN5C	NSUN5;NSUN5P2	Q96P11-2	325	Q96P11-2;Q63ZY6;Q96P11;Q63ZY6-4;Q63ZY6-5	325;141;325;13;141	T	0.796728	1	1	0.644089	0.611542	0.6233
Pseudouridylate synthase 7 homolog	PUS7	Q96PZ0	610	Q96PZ0	610	T	0.902877	0.980963	0.967109	0.498897	NA	NA
Paired amphipathic helix protein Sin3a	SIN3A	Q96ST3	350	Q96ST3	350	T	0.999979	0.981784	0.999706	NA	NA	NA
DnaJ homolog subfamily C member 2	DNAJC2	Q99543-2	183	Q99543-2;Q99543	183;183	T	1	1	1	NA	NA	NA
M-phase phosphoprotein 6	MPHOSPH6	Q99547	124	Q99547	124	T	0.999245	0.999996	0.999751	NA	NA	NA
Plakophilin-4	PKP4	Q99569	412	Q99569;Q99569-2	412;412	T	0.999668	0.99967	0.998764	NA	NA	NA
Ribonucleases P/MRP protein subunit POP1	POP1	Q99575	365	Q99575	365	T	0.821859	0.838901	0.791445	NA	NA	NA
Endophilin-A2	SH3GL1	Q99961	298	Q99961	298	T	0.97256	0.967198	0.978976	NA	NA	NA
Myb-binding protein 1A	MYBBP1A	Q9BQG0	1227	Q9BQG0;Q9BQG0-2	1227;1227	T	0.88134	0.979305	0.930118	NA	NA	NA
Leucine-rich repeat-containing protein 1	LRRC1	Q9BTT6	480	Q9BTT6	480	T	1	1	1	NA	NA	NA
Vesicle-associated membrane protein 8	VAMP8	Q9BV40	48	Q9BV40	48	T	0.999998	0.999998	0.999998	NA	NA	NA
Sister chromatid cohesion protein DCC1	DSCC1	Q9BVC3	100	Q9BVC3	100	T	1	0.999999	0.999999	NA	NA	NA
Single-stranded DNA-binding protein 4	SSBP4	Q9BWG4	355	Q9BWG4	355	T	0.994906	0.997666	0.996895	NA	NA	NA
TBC1 domain family member 10A	TBC1D10A	Q9BXI6	330	Q9BXI6	330	T	0.999955	0.999805	1	NA	NA	NA
Nucleolar and spindle-associated protein 1	NUSAP1	Q9BXS6-4	333	Q9BXS6-4;Q9BXS6-3;Q9BXS6-5;Q9BXS6-2;Q9BXS6	333;347;348;348;349	T	0.753697	0.82065	0.885818	NA	NA	NA
Uncharacterized protein KIAA1671	KIAA1671	Q9BY89	378	Q9BY89	378	T	0.981695	0.985661	0.949777	NA	NA	NA
MKI67 FHA domain-interacting nucleolar phosphoprotein	MKI67IP	Q9BYG3	223	Q9BYG3	223	T	0.863048	0.764362	0.999932	0.653633	NA	0.469346
Cleavage stimulation factor subunit 2 tau variant	CSTF2T	Q9H0L4	320	Q9H0L4	320	T	1	1	1	NA	NA	NA
Protein SMG9	SMG9	Q9H0W8-2	118	Q9H0W8-2;Q9H0W8	118;118	T	0.907197	0.821759	0.940772	NA	NA	NA
Rab3 GTPase-activating protein non-catalytic subunit	RAB3GAP2	Q9H2M9	1242	Q9H2M9	1242	T	0.91103	0.982461	0.954537	NA	NA	NA
Receptor expression-enhancing protein 4	REEP4	Q9H6H4	196	Q9H6H4	196	T	0.999582	0.980983	0.997054	NA	NA	NA
Histone-lysine N-methyltransferase EHMT1	EHMT1	Q9H9B1-3	652	Q9H9B1-3;Q9H9B1;Q9H9B1-4;Q9H9B1-2	652;652;652;621	T	0.754999	0.901855	0.998652	NA	NA	NA
Zinc finger protein 64 homolog, isoforms 1 and 2;Zinc finger protein 64 homolog, isoforms 3 and 4	ZFP64	Q9NPA5	137	Q9NPA5;Q9NTW7-3;Q9NTW7	137;137;137	T	0.926425	0.974652	0.928981	NA	NA	NA
Histone-lysine N-methyltransferase ASH1L	ASH1L	Q9NR48-2	2334	Q9NR48-2;Q9NR48	2334;2339	T	0.915315	0.809188	0.877892	NA	NA	NA
Eukaryotic translation initiation factor 4E transporter	EIF4ENIF1	Q9NRA8	357	Q9NRA8;Q9NRA8-2	357;194	T	0.992435	0.999816	0.996681	NA	NA	NA
Bromodomain adjacent to zinc finger domain protein 1A	BAZ1A	Q9NRL2-2	699	Q9NRL2-2;Q9NRL2	699;731	T	0.999976	0.997775	0.987845	NA	NA	NA
Bromodomain adjacent to zinc finger domain protein 1A	BAZ1A	Q9NRL2-2	1515	Q9NRL2-2;Q9NRL2	1515;1547	T	0.762364	0.762342	0.754312	0.499998	0.514954	0.499993
Homer protein homolog 3	HOMER3	Q9NSC5-2	243	Q9NSC5-2;Q9NSC5	243;243	T	0.918222	0.929542	0.802916	NA	NA	NA
ATP-dependent RNA helicase DDX18	DDX18	Q9NVP1	308	Q9NVP1	308	T	1	1	1	NA	NA	NA
Poly(ADP-ribose) glycohydrolase ARH3	ADPRHL2	Q9NX46	64	Q9NX46	64	T	0.95681	0.923201	0.935821	NA	NA	NA
Rho guanine nucleotide exchange factor 12	ARHGEF12	Q9NZN5	703	Q9NZN5;Q9NZN5-2	703;684	T	0.994093	0.999523	0.99004	NA	NA	NA
Opioid growth factor receptor	OGFR	Q9NZT2-2	621	Q9NZT2-2;Q9NZT2	561;581	T	0.938347	0.866768	0.898168	0.649856	NA	0.739868
Ankycorbin	RAI14	Q9P0K7-3	287	Q9P0K7-3;Q9P0K7;Q9P0K7-2	287;295;298	T	0.956808	0.767682	0.995243	NA	NA	NA
Ankycorbin	RAI14	Q9P0K7-3	289	Q9P0K7-3;Q9P0K7;Q9P0K7-2	289;297;300	T	0.902466	0.985432	0.932282	NA	NA	NA
Zinc finger and BTB domain-containing protein 4	ZBTB4	Q9P1Z0	795	Q9P1Z0	795	T	0.948403	0.970059	0.926044	NA	NA	NA
Disco-interacting protein 2 homolog B	DIP2B	Q9P265	140	Q9P265	140	T	0.883592	0.97313	0.798521	NA	NA	NA
Leucine--tRNA ligase, cytoplasmic	LARS	Q9P2J5	7	Q9P2J5	7	T	1	1	1	NA	NA	NA
Nuclear RNA export factor 1	NXF1	Q9UBU9-2	148	Q9UBU9-2;Q9UBU9	148;148	T	0.999507	0.999644	0.999917	NA	NA	NA
DnaJ homolog subfamily B member 4	DNAJB4	Q9UDY4	223	Q9UDY4	223	T	0.99353	0.999339	0.98324	NA	NA	NA
Macrophage receptor MARCO	MARCO	Q9UEW3	138	Q9UEW3	138	T	1	1	1	NA	NA	NA
Testin	TES	Q9UGI8-2	65	Q9UGI8-2;Q9UGI8	65;74	T	0.842175	0.91743	0.845439	NA	NA	NA
Poly(U)-binding-splicing factor PUF60	PUF60	Q9UHX1-4	251	Q9UHX1-4;Q9UHX1-6;Q9UHX1-3;Q9UHX1-5;Q9UHX1-2;Q9UHX1	251;265;268;282;294;311	T	0.997889	0.998406	0.990594	NA	NA	NA
Poly(U)-binding-splicing factor PUF60	PUF60	Q9UHX1-4	254	Q9UHX1-4;Q9UHX1-6;Q9UHX1-3;Q9UHX1-5;Q9UHX1-2;Q9UHX1	254;268;271;285;297;314	T	0.999648	0.999838	0.995485	NA	NA	NA
G patch domain-containing protein 8	GPATCH8	Q9UKJ3-2	215	Q9UKJ3-2;Q9UKJ3	215;293	T	1	1	1	NA	NA	NA
Zinc transporter ZIP10	SLC39A10	Q9ULF5	536	Q9ULF5	536	T	0.99905	0.999588	0.998093	NA	NA	NA
Protein kinase C-binding protein 1	ZMYND8	Q9ULU4-14	755	Q9ULU4-14;Q9ULU4-12;Q9ULU4-9;Q9ULU4-5;Q9ULU4;Q9ULU4-13;Q9ULU4-10;Q9ULU4-11;Q9ULU4-7;Q9ULU4-4;Q9ULU4-3;Q9ULU4-6;Q9ULU4-2	755;780;760;755;760;780;780;760;780;384;615;615;234	T	0.917444	0.804916	0.805538	NA	NA	NA
Uncharacterized protein KIAA0947	KIAA0947	Q9Y2F5	832	Q9Y2F5	832	T	1	1	1	NA	NA	NA
Trafficking protein particle complex subunit 8	TRAPPC8	Q9Y2L5	968	Q9Y2L5	968	T	0.971264	0.992728	0.995699	NA	NA	NA
Nucleolar protein 16	NOP16	Q9Y3C1	144	Q9Y3C1	144	T	0.999925	0.995981	0.999552	NA	NA	NA
Centrosomal protein of 170 kDa protein B	CEP170B	Q9Y4F5-3	499	Q9Y4F5-3;Q9Y4F5;Q9Y4F5-2	499;569;569	T	0.942246	0.940421	0.932869	0.630524	NA	NA
Protein PRRC2C	PRRC2C	Q9Y520-6	1267	Q9Y520-6;Q9Y520-4;Q9Y520-5;Q9Y520;Q9Y520-7;Q9Y520-2;Q9Y520-3	1267;1267;1267;1267;1269;1024;1267	T	0.99613	0.999835	0.999807	NA	NA	NA
Feline leukemia virus subgroup C receptor-related protein 1	FLVCR1	Q9Y5Y0	69	Q9Y5Y0	69	T	0.999919	0.991735	0.99917	NA	NA	NA
Cytoplasmic dynein 1 light intermediate chain 1	DYNC1LI1	Q9Y6G9	515	Q9Y6G9	515	T	0.83755	0.755932	0.834031	0.464947	0.64722	NA
Calcineurin-binding protein cabin-1	CABIN1	Q9Y6J0	1814	Q9Y6J0	1814	T	0.938465	0.996589	0.989484	NA	NA	NA
Disks large homolog 1	DLG1	Q12959-4	366	Q12959-5;Q12959-3;Q12959;Q12959-6;Q12959-7;Q12959-4;Q12959-2	348;366;399;399;399;366;399	Y	0.998005	0.99982	0.998793	NA	NA	NA
Ras-related protein Rab-2B	RAB2B	Q8WUD1	3	Q8WUD1	3	Y	0.982179	0.82127	0.989736	NA	NA	NA
Myosin-IIIb	MYO3B	Q8WXR4-6	514	Q8WXR4-6;Q8WXR4-3;Q8WXR4-5;Q8WXR4-2;Q8WXR4-4;Q8WXR4;Q8WXR4-7	514;514;514;514;514;514;523	Y	0.999703	0.999406	0.999839	NA	NA	NA

## Sheet: Class1 sites (Recovery Only)
Protein names	Gene names	Protein	Position within "Protein"	Proteins	Positions within "Proteins"	Amino acid	Localization prob 3D_HCT116_Dispase_Rep1	Localization prob 3D_HCT116_Dispase_Rep2	Localization prob 3D_HCT116_Dispase_Rep3	Localization prob 3D_HCT116_Recovery_Rep1	Localization prob 3D_HCT116_Recovery_Rep2	Localization prob 3D_HCT116_Recovery_Rep3
Extended synaptotagmin-2	ESYT2	A0FGR8-2	715	A0FGR8-2;A0FGR8;A0FGR8-6;A0FGR8-5	715;743;764;150	S	NA	NA	NA	0.999925	0.999987	0.918246
Paralemmin-3	PALM3	A6NDB9	143	A6NDB9	143	S	0.657373	NA	NA	1	0.999994	1
Protein FAM171A2	FAM171A2	A8MVW0	446	A8MVW0	446	S	NA	NA	NA	1	1	1
Phosphatidylinositol 3-kinase regulatory subunit beta	PIK3R2	O00459	263	O00459	263	S	0.5	0.5	0.741857	0.787622	0.777567	0.759887
26S proteasome non-ATPase regulatory subunit 14	PSMD14	O00487	150	O00487	150	S	NA	NA	NA	1	1	1
Ladinin-1	LAD1	O00515	147	O00515	147	S	NA	NA	NA	1	1	1
TRAF-type zinc finger domain-containing protein 1	TRAFD1	O14545	278	O14545	278	S	0.703377	NA	NA	0.862274	0.75929	0.923465
Copper chaperone for superoxide dismutase	CCS	O14618	267	O14618	267	S	NA	NA	NA	1	1	1
Transportin-2;Transportin-1	TNPO2;TNPO1	Q92973-2	66	O14787-2;O14787;Q92973-2;Q92973	64;64;66;74	S	NA	NA	NA	0.983864	0.967994	0.952741
Krueppel-like factor 11	KLF11	O14901	124	O14901	124	S	NA	NA	NA	0.968591	0.988678	0.998713
Zinc finger protein 609	ZNF609	O15014	804	O15014	804	S	NA	NA	NA	0.983446	0.968849	0.968187
Spectrin beta chain, non-erythrocytic 2	SPTBN2	O15020-2	1255	O15020-2;O15020	1255;1255	S	NA	NA	NA	1	1	1
Protein transport protein Sec16A	SEC16A	O15027-5	1187	O15027-4;O15027-5;O15027;O15027-2;O15027-3	1187;1187;1187;1187;1187	S	NA	NA	NA	0.929412	0.997151	0.987566
Actin-related protein 2/3 complex subunit 1B	ARPC1B	O15143	328	O15143	328	S	NA	NA	NA	0.991357	0.98579	0.99911
Actin-related protein 2/3 complex subunit 5	ARPC5	O15511	140	O15511;O15511-2	140;143	S	NA	NA	NA	1	1	1
PHD finger protein 1	PHF1	O43189	522	O43189	522	S	NA	NA	NA	0.997398	0.995131	0.998159
26S proteasome non-ATPase regulatory subunit 3	PSMD3	O43242	430	O43242	430	S	NA	NA	NA	1	1	1
Inositol hexakisphosphate and diphosphoinositol-pentakisphosphate kinase 2	PPIP5K2	O43314	1108	O43314	1108	S	NA	NA	NA	0.995759	0.997594	0.987427
Forkhead box protein O3	FOXO3	O43524	284	O43524	284	S	NA	NA	NA	0.971373	0.87299	0.941813
Alpha-actinin-4;Alpha-actinin-1;Alpha-actinin-3	ACTN4;ACTN1;ACTN3	O43707	121	O43707;P12814-2;P12814;Q08043	121;102;102;116	S	NA	NA	NA	1	1	1
Alpha-actinin-4	ACTN4	O43707	600	O43707	600	S	NA	NA	NA	1	1	1
Alpha-actinin-4	ACTN4	O43707	621	O43707	621	S	NA	NA	NA	0.999799	0.995496	0.976459
Mediator of RNA polymerase II transcription subunit 14	MED14	O60244	1119	O60244	1119	S	NA	NA	NA	0.907284	0.970845	0.792036
C-Jun-amino-terminal kinase-interacting protein 4	SPAG9	O60271	238	O60271;O60271-3;O60271-4;O60271-2;O60271-5;O60271-6;O60271-7;O60271-8	238;238;238;238;238;238;238;238	S	NA	NA	NA	1	1	1
Kinesin heavy chain isoform 5C;Kinesin-1 heavy chain;Kinesin heavy chain isoform 5A	KIF5C;KIF5B;KIF5A	P33176	235	O60282;P33176;Q12840	236;235;236	S	NA	NA	NA	0.999999	0.999997	0.999997
Zinc finger C3H1 domain-containing protein	ZFC3H1	O60293-2	502	O60293-2;O60293	502;502	S	NA	NA	NA	0.992952	0.818868	0.848028
Microtubule-associated serine/threonine-protein kinase 3	MAST3	O60307	792	O60307	792	S	NA	NA	NA	1	1	1
Microtubule-associated serine/threonine-protein kinase 3	MAST3	O60307	793	O60307	793	S	NA	NA	NA	1	1	1
Microtubule-associated serine/threonine-protein kinase 3	MAST3	O60307	747	O60307	747	S	NA	NA	NA	1	1	1
Kinesin-like protein KIF1B	KIF1B	O60333-2	1609	O60333-2;O60333;O60333-4	1609;1655;1655	S	NA	NA	NA	0.994242	0.982648	0.997739
Cyclin-T2	CCNT2	O60583-2	601	O60583-2;O60583	601;601	S	0.738573	0.726755	0.562957	0.928917	0.909389	0.811668
Perilipin-3	PLIN3	O60664-3	83	O60664-3;O60664	83;83	S	NA	NA	NA	0.999875	0.999636	0.999134
Histone H2B type 1-K;Histone H2B type 1-C/E/F/G/I;Histone H2B type F-S;Histone H2B type 1-D;Histone H2B type 1-H;Histone H2B type 2-F;Histone H2B type 1-M;Histone H2B type 1-N;Histone H2B type 1-L	HIST1H2BK;HIST1H2BC;H2BFS;HIST1H2BD;HIST1H2BH;HIST2H2BF;HIST1H2BM;HIST1H2BN;HIST1H2BL	O60814	39	O60814;P62807;P57053;P58876;Q93079;Q5QNW6;Q99879;Q99877;Q99880	39;39;39;39;39;39;39;39;39	S	NA	NA	0.634355	0.971122	0.952365	0.974177
Bromodomain-containing protein 4	BRD4	O60885	1051	O60885	1051	S	NA	NA	NA	0.97199	0.999984	0.999962
CLIP-associating protein 2	CLASP2	O75122	364	O75122;O75122-2	364;370	S	NA	NA	NA	0.999918	0.999916	0.999994
CLIP-associating protein 2	CLASP2	O75122	489	O75122	489	S	NA	NA	NA	0.975547	0.998391	0.936896
Protein NipSnap homolog 2	GBAS	O75323	182	O75323	182	S	NA	NA	NA	0.999998	0.999391	0.999876
Filamin-B;Filamin-A;Filamin-C	FLNB;FLNA;FLNC	P21333-2	126	O75369-2;O75369;O75369-6;O75369-3;O75369-5;O75369-4;P21333-2;P21333;Q14315-2;Q14315	99;99;99;99;99;99;126;126;119;119	S	NA	NA	NA	0.998883	0.994376	0.937649
Citrate synthase, mitochondrial	CS	O75390	97	O75390	97	S	NA	NA	NA	1	1	1
Leucine-rich repeat and calponin homology domain-containing protein 4	LRCH4	O75427	432	O75427	432	S	NA	NA	NA	1	1	1
Oral-facial-digital syndrome 1 protein	OFD1	O75665-3	859	O75665-3;O75665	859;899	S	NA	NA	NA	1	1	1
ATP synthase subunit g, mitochondrial	ATP5L	O75964	23	O75964	23	S	NA	NA	NA	0.972604	0.894637	0.952655
Pleckstrin homology domain-containing family G member 5	PLEKHG5	O94827-5	193	O94827-5;O94827-3;O94827;O94827-2;O94827-4	193;230;249;270;193	S	NA	NA	NA	1	1	1
SAM and SH3 domain-containing protein 1	SASH1	O94885	743	O94885	743	S	NA	NA	NA	0.999991	0.967413	0.999963
Lysine-specific demethylase 4B	KDM4B	O94953	641	O94953	641	S	NA	NA	NA	0.936131	0.823506	0.975373
Polypyrimidine tract-binding protein 3;Polypyrimidine tract-binding protein 1	PTBP3;PTBP1	P26599	262	O95758-1;O95758;O95758-5;O95758-4;O95758-2;P26599;P26599-2	229;260;263;266;232;262;262	S	NA	NA	NA	0.998528	0.997855	0.996817
Double-stranded RNA-binding protein Staufen homolog 1	STAU1	O95793-2	309	O95793-2;O95793	309;390	S	NA	NA	NA	0.935643	0.851725	0.965514
L-lactate dehydrogenase A chain	LDHA	P00338	237	P00338	237	S	NA	NA	NA	0.99734	0.995619	0.997238
L-lactate dehydrogenase A chain	LDHA	P00338	310	P00338;P00338-2	310;310	S	NA	NA	NA	0.956859	0.979293	0.97626
Phosphoglycerate kinase 1	PGK1	P00558	46	P00558	46	S	NA	NA	NA	1	1	1
Myc proto-oncogene protein	MYC	P01106	6	P01106;P01106-2	6;21	S	NA	NA	NA	0.975022	0.945725	0.992758
Prelamin-A/C;Lamin-A/C	LMNA	P02545	143	P02545;P02545-2;P02545-3	143;143;143	S	NA	NA	NA	1	1	1
Fibronectin;Anastellin;Ugl-Y1;Ugl-Y2;Ugl-Y3	FN1	P02751-12	2006	P02751-12;P02751-10;P02751-6;P02751-5;P02751-9;P02751-14;P02751-13;P02751-8;P02751-3;P02751-11;P02751;P02751-7;P02751-15	2006;2174;2182;2209;2238;2263;2265;2294;2353;2384;2384;2444;2475	S	NA	NA	NA	1	1	0.999985
Fructose-bisphosphate aldolase A	ALDOA	P04075	17	P04075	17	S	NA	NA	NA	1	1	1
Fructose-bisphosphate aldolase A	ALDOA	P04075	160	P04075	160	S	0.5	NA	NA	0.869781	0.818991	0.76177
Glyceraldehyde-3-phosphate dehydrogenase	GAPDH	P04406	321	P04406	321	S	NA	NA	NA	1	1	0.999999
Glyceraldehyde-3-phosphate dehydrogenase	GAPDH	P04406	266	P04406	266	S	NA	NA	NA	1	1	1
HLA class I histocompatibility antigen, A-36 alpha chain;HLA class I histocompatibility antigen, A-1 alpha chain;HLA class I histocompatibility antigen, A-30 alpha chain;HLA class I histocompatibility antigen, A-11 alpha chain;HLA class I histocompatibility antigen, A-3 alpha chain;HLA class I histocompatibility antigen, alpha chain E;HLA class I histocompatibility antigen, B-38 alpha chain;HLA c…	HLA-A;HLA-E;HLA-B;HLA-G;HLA-C	Q95365	275	P30455;P30443;P16188;P13746;P04439;P13746-2;P13747;Q95365;Q29940;Q29836;Q29718;P30685;P30498;P30495;P30493;P30491;P30490;P30488;P30487;P30484;P30483;P30475;P30466;P30464;P30462;P18464;P18463;P30492;P10319;Q04826;P30485;P30481;P30480;P30479;P30461;P30460;P03989;P01889;P18465;P17693;Q29960-2;Q9TNN7;Q29963;Q29960;Q07000;P30508;P30505;Q29865;P30510;P30504;P04222	275;275;275;275;275;275;272;275;275;275;275;275;275;275;275;275;275;275;275;275;275;275;275;275;275;275;275;275;275;275;275;275;275;275;275;275;275;275;275;275;275;275;275;275;275;275;275;275;275;275;275	S	NA	NA	NA	1	1	1
Dolichyl-diphosphooligosaccharide--protein glycosyltransferase subunit 1	RPN1	P04843	535	P04843	535	S	NA	NA	NA	0.999998	0.999999	0.999994
60S acidic ribosomal protein P0;60S acidic ribosomal protein P0-like	RPLP0;RPLP0P6	P05388	37	P05388;Q8NHW5	37;37	S	NA	NA	NA	1	1	1
ATP synthase subunit beta, mitochondrial	ATP5B	P06576	316	P06576	316	S	NA	NA	NA	0.993465	0.995908	0.899364
ATP synthase subunit beta, mitochondrial	ATP5B	P06576	128	P06576	128	S	NA	NA	NA	1	0.999992	1
Alpha-enolase	ENO1	P06733	27	P06733	27	S	NA	NA	NA	0.990831	0.954536	0.94378
Alpha-enolase	ENO1	P06733	268	P06733;P06733-2	268;175	S	NA	NA	NA	0.999904	0.999837	0.997177
Alpha-enolase	ENO1	P06733	349	P06733;P06733-2	349;256	S	NA	NA	NA	0.999877	0.995768	0.924536
Alpha-enolase	ENO1	P06733	353	P06733;P06733-2	353;260	S	NA	NA	NA	0.991544	0.990969	0.999188
Glucose-6-phosphate isomerase	GPI	P06744	203	P06744	203	S	NA	NA	NA	0.792451	0.758975	0.834065
L-lactate dehydrogenase B chain	LDHB	P07195	90	P07195	90	S	NA	NA	NA	0.99842	0.978257	0.963587
Protein disulfide-isomerase	P4HB	P07237	75	P07237	75	S	NA	NA	NA	1	1	1
Protein disulfide-isomerase	P4HB	P07237	264	P07237	264	S	NA	NA	NA	0.79813	0.927136	0.950026
Histone H1.0;Histone H1.0, N-terminally processed	H1F0	P07305	90	P07305	90	S	NA	NA	NA	0.945098	0.962945	0.820671
Annexin A2;Putative annexin A2-like protein	ANXA2;ANXA2P2	P07355	221	P07355;P07355-2;A6NMY6	221;239;221	S	NA	NA	NA	1	1	1
Annexin A2;Putative annexin A2-like protein	ANXA2;ANXA2P2	P07355	112	P07355;P07355-2;A6NMY6	112;130;112	S	NA	NA	NA	1	0.999837	1
Calpain-1 catalytic subunit	CAPN1	P07384	474	P07384	474	S	NA	NA	NA	1	1	1
Tubulin beta chain;Tubulin beta-4B chain;Tubulin beta-4A chain;Tubulin beta-3 chain	TUBB;TUBB4B;TUBB4A;TUBB3	P07437	168	P07437;P68371;P04350;Q13509	168;168;168;168	S	0.668266	NA	NA	0.870555	0.960897	0.984953
Tubulin beta chain;Tubulin beta-2B chain;Tubulin beta-2A chain;Tubulin beta-4B chain;Tubulin beta-4A chain	TUBB;TUBB2B;TUBB2A;TUBB4B;TUBB4A	P07437	78	P07437;Q9BVA1;Q13885;P68371;P04350	78;78;78;78;78	S	NA	NA	NA	1	1	1
Heat shock protein HSP 90-alpha	HSP90AA1	P07900	505	P07900;P07900-2	505;627	S	NA	NA	NA	1	1	1
Heat shock protein HSP 90-alpha	HSP90AA1	P07900	442	P07900;P07900-2	442;564	S	NA	NA	NA	1	1	1
Heat shock protein HSP 90-alpha	HSP90AA1	P07900	460	P07900;P07900-2	460;582	S	NA	NA	NA	1	1	1
Laminin subunit beta-1	LAMB1	P07942	1666	P07942	1666	S	NA	NA	NA	0.9999	0.999987	0.999536
Laminin subunit beta-1	LAMB1	P07942	1735	P07942	1735	S	NA	NA	NA	1	0.999078	0.999506
Heat shock 70 kDa protein 1A/1B;Heat shock cognate 71 kDa protein;Heat shock-related 70 kDa protein 2	HSPA1A;HSPA8;HSPA2	P11142	40	P08107;P11142;P11142-2;P54652	40;40;40;41	S	NA	NA	NA	0.981524	0.976394	0.873701
4F2 cell-surface antigen heavy chain	SLC3A2	P08195-2	412	P08195-2;P08195-3;P08195;P08195-4	412;451;513;544	S	NA	NA	NA	1	1	1
Heat shock protein HSP 90-beta	HSP90AB1	P08238	434	P08238	434	S	NA	NA	NA	1	1	0.999996
Heat shock protein HSP 90-beta;Putative heat shock protein HSP 90-beta 2	HSP90AB1;HSP90AB2P	P08238	490	P08238;Q58FF8	490;266	S	0.638846	NA	0.59257	0.997678	0.999648	0.998319
Integrin alpha-5;Integrin alpha-5 heavy chain;Integrin alpha-5 light chain	ITGA5	P08648	127	P08648	127	S	NA	NA	0.71423	0.838956	0.780451	0.752643
Guanine nucleotide-binding protein G(k) subunit alpha;Guanine nucleotide-binding protein G(i) subunit alpha-1;Guanine nucleotide-binding protein G(i) subunit alpha-2;Guanine nucleotide-binding protein G(t) subunit alpha-1;Guanine nucleotide-binding protein G(o) subunit alpha;Guanine nucleotide-binding protein G(t) subunit alpha-2;Guanine nucleotide-binding protein G(t) subunit alpha-3;Guanine nuc…	GNAI3;GNAI1;GNAI2;GNAT1;GNAO1;GNAT2;GNAT3;GNAS;GNAL	P08754	44	P08754;P63096;P04899;P11488;P09471-2;P19087;A8MTJ3;P63092-3;P63092-2;P63092;Q5JWF2-2;Q5JWF2;P09471;P38405	44;44;44;40;44;44;44;51;51;51;694;694;44;53	S	NA	NA	NA	1	1	1
Annexin A5	ANXA5	P08758	277	P08758	277	S	NA	NA	NA	1	1	1
Annexin A5	ANXA5	P08758	116	P08758	116	S	NA	NA	NA	1	1	1
Galectin-1	LGALS1	P09382	39	P09382	39	S	NA	NA	NA	1	1	1
Galectin-1	LGALS1	P09382	63	P09382	63	S	NA	NA	NA	1	1	1
High mobility group protein B1;Putative high mobility group protein B1-like 1	HMGB1;HMGB1P1	P09429	121	P09429;B2RPK0	121;121	S	NA	NA	NA	1	1	1
Leukotriene A-4 hydrolase	LTA4H	P09960-2	152	P09960-2;P09960;P09960-3	152;152;128	S	NA	NA	NA	0.938655	0.949877	0.949877
Fructose-bisphosphate aldolase C	ALDOC	P09972	309	P09972	309	S	NA	NA	NA	1	1	1
Fructose-bisphosphate aldolase C	ALDOC	P09972	160	P09972	160	S	NA	NA	NA	0.999874	0.999971	0.999807
Zinc finger protein GLI2	GLI2	P10070	941	P10070;P10070-4;P10070-3;P10070-2;P10070-1	941;596;613;596;613	S	NA	NA	NA	0.999174	0.999462	0.99579
Zinc finger protein GLI2	GLI2	P10070	824	P10070;P10070-4;P10070-3;P10070-2;P10070-1	824;479;496;479;496	S	NA	NA	NA	0.779891	0.865313	0.869356
Histone H1.4;Histone H1.3	HIST1H1E;HIST1H1D	P10412	41	P10412;P16402	41;42	S	NA	NA	NA	0.999911	0.965566	0.996927
Histone H1.4;Histone H1.3;Histone H1.2	HIST1H1E;HIST1H1D;HIST1H1C	P10412	58	P10412;P16402;P16403	58;59;58	S	NA	NA	NA	0.999671	0.999869	0.999779
Histone H1.4	HIST1H1E	P10412	187	P10412	187	S	NA	NA	NA	1	1	1
Thioredoxin	TXN	P10599	90	P10599	90	S	NA	NA	NA	1	1	1
60 kDa heat shock protein, mitochondrial	HSPD1	P10809	253	P10809	253	S	0.333333	0.430452	0.432153	0.962084	0.981328	0.984952
60 kDa heat shock protein, mitochondrial	HSPD1	P10809	83	P10809	83	S	NA	NA	NA	1	1	1
78 kDa glucose-regulated protein	HSPA5	P11021	632	P11021	632	S	NA	NA	NA	1	1	1
78 kDa glucose-regulated protein	HSPA5	P11021	448	P11021	448	S	NA	NA	NA	0.999996	0.999691	0.999945
78 kDa glucose-regulated protein	HSPA5	P11021	107	P11021	107	S	NA	NA	NA	1	1	1
Laminin subunit gamma-1	LAMC1	P11047	348	P11047	348	S	NA	NA	NA	0.999999	0.99912	0.999972
Microtubule-associated protein 2	MAP2	P11137-3	1786	P11137-3;P11137;P11137-2	1786;1790;434	S	NA	NA	NA	0.999141	0.824636	0.898479
Heat shock cognate 71 kDa protein	HSPA8	P11142	153	P11142;P11142-2	153;153	S	NA	NA	NA	0.999996	0.999709	0.999968
C-1-tetrahydrofolate synthase, cytoplasmic;Methylenetetrahydrofolate dehydrogenase;Methenyltetrahydrofolate cyclohydrolase;Formyltetrahydrofolate synthetase;C-1-tetrahydrofolate synthase, cytoplasmic, N-terminally processed	MTHFD1	P11586	771	P11586	771	S	NA	NA	NA	0.999908	0.994449	0.997985
Proliferating cell nuclear antigen	PCNA	P12004	152	P12004	152	S	NA	NA	NA	1	0.999996	0.99954
Proliferating cell nuclear antigen	PCNA	P12004	54	P12004	54	S	NA	NA	NA	0.99997	0.999982	0.999982
Annexin A3	ANXA3	P12429	145	P12429	145	S	NA	NA	NA	0.800357	0.809493	0.787946
X-ray repair cross-complementing protein 6	XRCC6	P12956	96	P12956	96	S	NA	NA	NA	1	1	1
X-ray repair cross-complementing protein 6	XRCC6	P12956	45	P12956	45	S	NA	NA	NA	1	0.999997	0.999899
Uracil-DNA glycosylase	UNG	P13051	12	P13051	12	S	NA	NA	NA	0.809897	0.753851	0.822621
Uracil-DNA glycosylase	UNG	P13051	14	P13051	14	S	NA	NA	NA	0.952778	0.927095	0.919426
Versican core protein	VCAN	P13611-2	1129	P13611-2;P13611-5;P13611	1129;2116;2116	S	NA	NA	NA	0.939779	0.935845	0.948222
Elongation factor 2	EEF2	P13639	732	P13639	732	S	NA	NA	NA	0.987315	0.983419	0.98059
Elongation factor 2	EEF2	P13639	584	P13639	584	S	NA	NA	NA	0.986485	0.99777	0.992156
Elongation factor 2	EEF2	P13639	593	P13639	593	S	NA	NA	NA	1	0.999972	1
Elongation factor 2	EEF2	P13639	573	P13639	573	S	NA	NA	NA	0.999899	0.999015	0.999562
Protein disulfide-isomerase A4	PDIA4	P13667	124	P13667	124	S	NA	NA	NA	0.986098	0.942637	0.968537
Protein disulfide-isomerase A4	PDIA4	P13667	126	P13667	126	S	NA	NA	NA	0.895814	0.885583	0.968265
Plastin-3	PLS3	P13797	574	P13797	574	S	NA	NA	NA	0.999835	0.99205	0.998746
Nidogen-1	NID1	P14543-2	656	P14543-2;P14543	656;656	S	NA	NA	NA	0.992148	0.998141	0.998561
Pyruvate kinase PKM	PKM	P14618	425	P14618	425	S	NA	NA	NA	1	1	1
Endoplasmin	HSP90B1	P14625	551	P14625	551	S	NA	NA	NA	0.968797	0.957871	0.841133
Endoplasmin;Putative endoplasmin-like protein	HSP90B1;HSP90B2P	P14625	403	P14625;Q58FF3	403;60	S	NA	NA	NA	0.999994	0.997425	0.999895
Endoplasmin	HSP90B1	P14625	439	P14625	439	S	NA	NA	NA	1	0.999996	0.999972
Endoplasmin	HSP90B1	P14625	172	P14625	172	S	NA	NA	NA	0.996622	0.938884	0.991335
Heterogeneous nuclear ribonucleoprotein L;Heterogeneous nuclear ribonucleoprotein L-like	HNRNPL;HNRNPLL	P14866	454	P14866;Q8WVV9-4;Q8WVV9	454;402;407	S	NA	NA	NA	1	1	1
Ezrin;Moesin;Radixin	EZR;MSN;RDX	P15311	243	P15311;P26038;P35241	243;243;243	S	NA	NA	NA	1	1	1
		P15692-12	162	P15692-12;P15692-11;P15692-13;P15692-14	162;162;162;162	S	NA	NA	NA	0.937675	0.91779	0.786202
CD44 antigen	CD44	P16070-12	71	P16070-12;P16070-14;P16070-13;P16070-11;P16070-10;P16070-16;P16070-8;P16070-17;P16070-6;P16070-4;P16070-3;P16070-7;P16070-5;P16070;P16070-15;P16070-9	71;71;71;71;71;71;71;71;71;71;71;71;71;71;71;71	S	NA	NA	NA	0.999999	0.999926	0.999872
Integrin beta-4	ITGB4	P16144	1428	P16144	1428	S	NA	NA	NA	1	1	0.999989
Histone H1.2	HIST1H1C	P16403	41	P16403	41	S	NA	NA	NA	0.999911	0.965566	0.996927
Heat shock 70 kDa protein 6;Putative heat shock 70 kDa protein 7	HSPA6;HSPA7	P17066	42	P17066;P48741	42;42	S	NA	NA	NA	0.981524	0.976394	0.873701
High mobility group protein HMG-I/HMG-Y	HMGA1	P17096	14	P17096;P17096-3;P17096-2	14;14;14	S	NA	NA	NA	1	0.999749	0.99996
X-box-binding protein 1	XBP1	P17861	47	P17861;P17861-2	47;47	S	NA	NA	NA	0.999995	0.999801	0.999936
T-complex protein 1 subunit alpha	TCP1	P17987	391	P17987	391	S	NA	NA	NA	1	1	1
T-complex protein 1 subunit alpha	TCP1	P17987	374	P17987	374	S	NA	NA	NA	0.999225	0.997675	0.992976
60S ribosomal protein L7	RPL7	P18124	149	P18124	149	S	NA	NA	NA	0.999997	1	1
Integrin beta-6	ITGB6	P18564	176	P18564	176	S	NA	NA	NA	1	1	1
DNA ligase 1	LIG1	P18858	47	P18858	47	S	NA	NA	NA	0.931505	0.794147	0.974472
Eukaryotic translation initiation factor 2 subunit 2	EIF2S2	P20042	286	P20042	286	S	NA	NA	NA	0.998214	0.999236	0.999171
Voltage-dependent anion-selective channel protein 1	VDAC1	P21796	260	P21796	260	S	NA	NA	NA	0.999867	0.999364	0.999107
Voltage-dependent anion-selective channel protein 1	VDAC1	P21796	234	P21796	234	S	NA	NA	NA	1	0.999958	0.999999
Receptor tyrosine-protein kinase erbB-3	ERBB3	P21860-5	339	P21860-5;P21860-4;P21860	339;923;982	S	NA	NA	NA	0.999999	0.999981	0.99989
Nucleoside diphosphate kinase B;Putative nucleoside diphosphate kinase	NME2;NME2P1	P22392-2	237	P22392-2;P22392;O60361	237;122;107	S	0.717341	0.61768	0.5	0.995259	0.982608	0.972922
Nucleoside diphosphate kinase B;Putative nucleoside diphosphate kinase	NME2;NME2P1	P22392-2	259	P22392-2;P22392;O60361	259;144;129	S	NA	NA	NA	0.999951	0.99995	0.999987
Transcription elongation factor A protein 1	TCEA1	P23193-2	36	P23193-2;P23193	36;57	S	0.499937	NA	NA	0.997601	0.963951	0.962477
Ribosomal protein S6 kinase beta-1	RPS6KB1	P23443-2	429	P23443-2;P23443	429;452	S	NA	NA	0.711195	0.999986	0.999806	0.999686
Adenosylhomocysteinase	AHCY	P23526	154	P23526	154	S	NA	NA	NA	0.999999	0.999995	0.999993
Eukaryotic translation initiation factor 4B	EIF4B	P23588	122	P23588	122	S	NA	NA	NA	1	1	1
Ribonucleoside-diphosphate reductase large subunit	RRM1	P23921	244	P23921	244	S	NA	NA	NA	0.999999	1	0.999996
Elongation factor 1-beta	EEF1B2	P24534	164	P24534	164	S	NA	NA	NA	1	1	0.999994
Acetyl-CoA acetyltransferase, mitochondrial	ACAT1	P24752	69	P24752	69	S	NA	NA	NA	1	1	1
Adenomatous polyposis coli protein	APC	P25054-2	1963	P25054-2;P25054	1963;2064	S	NA	NA	NA	1	1	1
DNA replication licensing factor MCM3	MCM3	P25205	292	P25205	292	S	NA	NA	NA	1	1	1
ATP synthase subunit alpha, mitochondrial	ATP5A1	P25705	198	P25705	198	S	NA	NA	NA	1	1	1
Tumor necrosis factor receptor superfamily member 5	CD40	P25942-2	126	P25942-2;P25942	126;126	S	NA	NA	NA	0.999422	0.999937	0.996519
60S ribosomal protein L13	RPL13	P26373	109	P26373	109	S	NA	NA	NA	0.998755	0.966723	0.999557
High mobility group protein B2	HMGB2	P26583	115	P26583	115	S	NA	NA	NA	0.999999	0.999997	0.999934
Valine--tRNA ligase	VARS	P26640	527	P26640	527	S	NA	NA	NA	0.920969	0.996364	0.908584
Elongation factor 1-gamma	EEF1G	P26641	25	P26641	25	S	NA	NA	NA	0.999982	0.999998	0.999988
Elongation factor 1-gamma	EEF1G	P26641	33	P26641	33	S	NA	NA	NA	0.999998	0.999977	1
Calreticulin	CALR	P27797	52	P27797	52	S	NA	NA	NA	0.753019	0.832479	0.826669
Calreticulin	CALR	P27797	53	P27797	53	S	NA	NA	NA	0.862695	0.830515	0.801136
cAMP-specific 3',5'-cyclic phosphodiesterase 4A	PDE4A	P27815-2	56	P27815-2	56	S	NA	NA	NA	0.929263	0.910642	0.904089
Calnexin	CANX	P27824	81	P27824	81	S	NA	NA	NA	0.995382	0.99227	0.996231
Proteasome subunit beta type-6	PSMB6	P28072	216	P28072	216	S	NA	NA	NA	1	1	1
Granulins;Acrogranin;Paragranulin;Granulin-1;Granulin-2;Granulin-3;Granulin-4;Granulin-5;Granulin-6;Granulin-7	GRN	P28799	435	P28799	435	S	NA	NA	NA	0.987427	0.997925	0.981589
Cellular retinoic acid-binding protein 2	CRABP2	P29373	13	P29373	13	S	NA	NA	NA	1	1	1
Transketolase	TKT	P29401	345	P29401	345	S	NA	NA	NA	0.994454	0.91981	0.982678
Transketolase	TKT	P29401	548	P29401	548	S	NA	NA	NA	1	1	1
Elongation factor 1-delta	EEF1D	P29692-2	472	P29692-2;P29692	472;106	S	NA	NA	NA	1	1	1
Endoplasmic reticulum resident protein 29	ERP29	P30040	244	P30040	244	S	NA	NA	NA	0.999983	0.999928	0.999947
Thioredoxin-dependent peroxide reductase, mitochondrial	PRDX3	P30048	179	P30048	179	S	NA	NA	NA	1	0.99999	0.999996
Phosphatidylethanolamine-binding protein 1;Hippocampal cholinergic neurostimulating peptide	PEBP1	P30086	75	P30086	75	S	NA	NA	NA	0.99998	0.999276	0.999833
Protein disulfide-isomerase A3	PDIA3	P30101	474	P30101	474	S	NA	NA	NA	0.999033	0.995635	0.999919
Protein disulfide-isomerase A3	PDIA3	P30101	98	P30101	98	S	NA	NA	NA	0.999878	0.998247	0.999436
NK-tumor recognition protein;Putative peptidyl-prolyl cis-trans isomerase	NKTR	P30414	981	P30414	981	S	NA	NA	NA	1	1	1
Succinate dehydrogenase [ubiquinone] flavoprotein subunit, mitochondrial	SDHA	P31040	530	P31040	530	S	NA	NA	NA	1	1	1
Rab GDP dissociation inhibitor alpha;Rab GDP dissociation inhibitor beta	GDI1;GDI2	P50395	215	P31150;P50395	215;215	S	NA	NA	NA	0.879085	0.966565	0.997018
14-3-3 protein sigma	SFN	P31947	69	P31947;P31947-2	69;69	S	NA	NA	NA	0.999597	0.99989	0.999975
Peroxiredoxin-2	PRDX2	P32119	151	P32119	151	S	NA	NA	NA	1	1	1
60S ribosomal protein L9	RPL9	P32969	182	P32969	182	S	NA	NA	NA	0.999997	0.999911	0.999979
DNA replication licensing factor MCM4	MCM4	P33991	120	P33991	120	S	NA	NA	NA	1	1	1
Serine hydroxymethyltransferase, mitochondrial	SHMT2	P34897	417	P34897	417	S	NA	NA	NA	0.999753	0.99888	0.999855
Prohibitin	PHB	P35232	82	P35232	82	S	NA	NA	NA	0.82575	0.823635	0.832107
60S ribosomal protein L22	RPL22	P35268	74	P35268	74	S	NA	NA	NA	0.966732	0.759897	0.95737
Basigin	BSG	P35613-2	128	P35613-2;P35613	128;244	S	NA	NA	NA	0.981157	0.969577	0.984647
26S protease regulatory subunit 7	PSMC2	P35998	243	P35998	243	S	NA	NA	NA	1	1	1
60S ribosomal protein L3	RPL3	P39023	265	P39023	265	S	NA	NA	NA	1	1	1
Acidic leucine-rich nuclear phosphoprotein 32 family member A;Acidic leucine-rich nuclear phosphoprotein 32 family member D;Acidic leucine-rich nuclear phosphoprotein 32 family member C	ANP32A;ANP32D;ANP32C	P39687	104	P39687;O95626;O43423	104;104;100	S	NA	NA	NA	0.978448	0.879625	0.962453
Flap endonuclease 1	FEN1	P39748	197	P39748	197	S	NA	NA	NA	0.974062	0.987645	0.991738
Flap endonuclease 1	FEN1	P39748	16	P39748	16	S	NA	NA	NA	1	1	1
T-complex protein 1 subunit zeta	CCT6A	P40227	306	P40227	306	S	NA	NA	NA	0.998612	0.986172	0.998879
Malate dehydrogenase, cytoplasmic	MDH1	P40925	309	P40925	309	S	NA	NA	NA	1	1	1
Malate dehydrogenase, cytoplasmic	MDH1	P40925	143	P40925	143	S	NA	NA	NA	0.999743	0.995436	0.970665
Phosphatidylinositol 4-kinase alpha	PI4KA	P42356	1421	P42356;P42356-2	1421;231	S	NA	NA	NA	0.977135	0.999605	0.964239
Voltage-dependent anion-selective channel protein 2	VDAC2	P45880-2	241	P45880-2;P45880;P45880-1	241;252;267	S	NA	NA	NA	0.935269	0.858785	0.92104
Voltage-dependent anion-selective channel protein 2	VDAC2	P45880-2	234	P45880-2;P45880;P45880-1	234;245;260	S	NA	NA	NA	0.984852	0.889059	0.929793
60S ribosomal protein L5	RPL5	P46777	172	P46777	172	S	NA	NA	NA	0.999199	0.998795	0.999917
60S ribosomal protein L28	RPL28	P46779	15	P46779	15	S	NA	NA	NA	0.970682	0.83572	0.83281
40S ribosomal protein S9	RPS9	P46781	163	P46781	163	S	0.666374	0.544539	NA	0.999058	0.991073	0.811193
40S ribosomal protein S5;40S ribosomal protein S5, N-terminally processed	RPS5	P46782	52	P46782	52	S	NA	NA	NA	0.999493	0.999908	0.999958
Microtubule-associated protein 1B;MAP1B heavy chain;MAP1 light chain LC1	MAP1B	P46821	1427	P46821	1427	S	NA	NA	NA	1	1	1
ATP synthase subunit O, mitochondrial	ATP5O	P48047	77	P48047	77	S	NA	NA	NA	0.999999	1	0.999979
MARCKS-related protein	MARCKSL1	P49006	151	P49006	151	S	NA	NA	NA	0.936559	1	1
Paxillin	PXN	P49023-3	258	P49023;P49023-2;P49023-3;P49023-4	258;258;258;125	S	0.682558	0.572349	NA	0.99209	0.97071	0.977744
Fatty acid synthase;[Acyl-carrier-protein] S-acetyltransferase;[Acyl-carrier-protein] S-malonyltransferase;3-oxoacyl-[acyl-carrier-protein] synthase;3-oxoacyl-[acyl-carrier-protein] reductase;3-hydroxyacyl-[acyl-carrier-protein] dehydratase;Enoyl-[acyl-carrier-protein] reductase;Oleoyl-[acyl-carrier-protein] hydrolase	FASN	P49327	1081	P49327	1081	S	NA	NA	NA	1	1	1
Fatty acid synthase;[Acyl-carrier-protein] S-acetyltransferase;[Acyl-carrier-protein] S-malonyltransferase;3-oxoacyl-[acyl-carrier-protein] synthase;3-oxoacyl-[acyl-carrier-protein] reductase;3-hydroxyacyl-[acyl-carrier-protein] dehydratase;Enoyl-[acyl-carrier-protein] reductase;Oleoyl-[acyl-carrier-protein] hydrolase	FASN	P49327	523	P49327	523	S	NA	NA	NA	1	1	1
Fatty acid synthase;[Acyl-carrier-protein] S-acetyltransferase;[Acyl-carrier-protein] S-malonyltransferase;3-oxoacyl-[acyl-carrier-protein] synthase;3-oxoacyl-[acyl-carrier-protein] reductase;3-hydroxyacyl-[acyl-carrier-protein] dehydratase;Enoyl-[acyl-carrier-protein] reductase;Oleoyl-[acyl-carrier-protein] hydrolase	FASN	P49327	225	P49327	225	S	NA	NA	NA	1	1	1
Fatty acid synthase;[Acyl-carrier-protein] S-acetyltransferase;[Acyl-carrier-protein] S-malonyltransferase;3-oxoacyl-[acyl-carrier-protein] synthase;3-oxoacyl-[acyl-carrier-protein] reductase;3-hydroxyacyl-[acyl-carrier-protein] dehydratase;Enoyl-[acyl-carrier-protein] reductase;Oleoyl-[acyl-carrier-protein] hydrolase	FASN	P49327	275	P49327	275	S	NA	NA	NA	0.999386	0.996787	0.995736
39S ribosomal protein L19, mitochondrial	MRPL19	P49406	77	P49406	77	S	NA	NA	NA	1	1	1
Elongation factor Tu, mitochondrial	TUFM	P49411	267	P49411	267	S	NA	NA	NA	0.999856	0.999711	0.999612
Rab GDP dissociation inhibitor beta	GDI2	P50395	396	P50395	396	S	NA	NA	NA	0.999866	0.994078	0.999011
Ras association domain-containing protein 2	RASSF2	P50749	145	P50749	145	S	NA	NA	NA	0.911899	0.991197	0.910063
Annexin A11	ANXA11	P50995	462	P50995	462	S	NA	NA	NA	0.840751	0.762493	0.799667
Ras-related protein Rab-7a	RAB7A	P51149	17	P51149	17	S	NA	NA	NA	1	1	1
Heterogeneous nuclear ribonucleoprotein M	HNRNPM	P52272-2	338	P52272-2;P52272	338;377	S	NA	NA	NA	1	1	1
Heterogeneous nuclear ribonucleoprotein F;Heterogeneous nuclear ribonucleoprotein F, N-terminally processed	HNRNPF	P52597	63	P52597	63	S	NA	NA	NA	1	0.999999	1
Spermine synthase	SMS	P52788-2	289	P52788-2;P52788	289;342	S	NA	NA	NA	1	1	1
Biliverdin reductase A	BLVRA	P53004	237	P53004	237	S	0.713104	0.632807	NA	0.778634	0.765468	0.806093
ATP-citrate synthase	ACLY	P53396	23	P53396	23	S	NA	NA	NA	0.95229	0.956621	0.972462
Arginine--tRNA ligase, cytoplasmic	RARS	P54136	370	P54136;P54136-2	370;298	S	NA	NA	NA	0.959917	0.931041	0.921153
Ephrin type-B receptor 4	EPHB4	P54760	769	P54760	769	S	NA	NA	NA	0.760084	0.844823	0.814176
Exportin-2	CSE1L	P55060-3	471	P55060-3;P55060	471;471	S	NA	NA	NA	1	1	1
Transitional endoplasmic reticulum ATPase	VCP	P55072	101	P55072	101	S	NA	NA	NA	1	1	1
Protein AF-17	MLLT6	P55198	222	P55198	222	S	NA	NA	NA	0.993669	0.990934	0.997043
Tumor protein D52	TPD52	P55327-2	116	P55327-2;P55327;P55327-3	116;156;180	S	NA	0.53773	NA	0.824498	0.755068	0.757481
NHP2-like protein 1;NHP2-like protein 1, N-terminally processed	NHP2L1	P55769	29	P55769	29	S	NA	NA	NA	1	1	0.999997
NADH dehydrogenase [ubiquinone] flavoprotein 3, mitochondrial	NDUFV3	P56181-2	98	P56181-2	98	S	0.67637	NA	NA	0.915529	0.83931	0.865167
Triosephosphate isomerase	TPI1	P60174-1	106	P60174-1;P60174	106;143	S	NA	NA	NA	1	1	1
Cell division control protein 42 homolog	CDC42	P60953	158	P60953	158	S	NA	NA	NA	0.986982	0.936103	0.98111
40S ribosomal protein S3a	RPS3A	P61247	203	P61247	203	S	NA	NA	NA	0.999589	0.998858	0.999584
60S ribosomal protein L15	RPL15	P61313	187	P61313	187	S	NA	NA	NA	0.999703	0.974959	0.999042
10 kDa heat shock protein, mitochondrial	HSPE1	P61604	64	P61604	64	S	NA	NA	NA	1	1	1
Nuclear transport factor 2	NUTF2	P61970	58	P61970	58	S	NA	NA	NA	0.99974	0.996404	0.998403
Heterogeneous nuclear ribonucleoprotein K	HNRNPK	P61978	141	P61978;P61978-2;P61978-3	141;141;117	S	NA	NA	NA	1	1	1
Heterogeneous nuclear ribonucleoprotein K	HNRNPK	P61978	154	P61978;P61978-2;P61978-3	154;154;130	S	NA	NA	NA	1	1	1
40S ribosomal protein S8	RPS8	P62241	177	P62241	177	S	NA	NA	NA	1	1	1
40S ribosomal protein S8	RPS8	P62241	106	P62241	106	S	NA	NA	NA	0.813688	0.843737	0.809479
40S ribosomal protein S15a	RPS15A	P62244	96	P62244	96	S	NA	NA	NA	1	1	1
40S ribosomal protein S16	RPS16	P62249	9	P62249	9	S	NA	NA	NA	1	1	1
14-3-3 protein epsilon	YWHAE	P62258	64	P62258;P62258-2	64;42	S	NA	NA	NA	0.985846	0.934707	0.829713
40S ribosomal protein S14	RPS14	P62263	114	P62263	114	S	NA	NA	NA	1	1	1
40S ribosomal protein S13	RPS13	P62277	120	P62277	120	S	NA	NA	NA	1	1	1
40S ribosomal protein S4, X isoform	RPS4X	P62701	223	P62701	223	S	NA	NA	NA	1	1	1
40S ribosomal protein S6	RPS6	P62753	244	P62753	244	S	NA	NA	NA	0.986311	0.953755	0.977293
40S ribosomal protein S25	RPS25	P62851	93	P62851	93	S	NA	NA	NA	1	1	1
40S ribosomal protein S25	RPS25	P62851	74	P62851	74	S	NA	NA	NA	0.999921	0.999994	0.999955
40S ribosomal protein S28	RPS28	P62857	61	P62857	61	S	NA	NA	NA	0.999848	0.99909	0.981758
60S ribosomal protein L11	RPL11	P62913-2	50	P62913-2;P62913	50;51	S	NA	NA	NA	0.999946	0.971241	0.999821
60S ribosomal protein L8	RPL8	P62917	138	P62917	138	S	NA	NA	NA	0.999906	0.844687	0.804504
Ras-related C3 botulinum toxin substrate 1;Ras-related C3 botulinum toxin substrate 3;Ras-related C3 botulinum toxin substrate 2	RAC1;RAC3;RAC2	P63000-2	177	P63000-2;P63000;P60763;P15153	177;158;158;158	S	NA	NA	NA	0.994586	0.989071	0.99143
14-3-3 protein zeta/delta	YWHAZ	P63104	114	P63104	114	S	0.747455	NA	NA	0.998855	0.934646	0.963287
14-3-3 protein zeta/delta	YWHAZ	P63104	145	P63104	145	S	NA	NA	NA	1	1	0.999739
14-3-3 protein zeta/delta	YWHAZ	P63104	63	P63104	63	S	NA	NA	NA	0.759899	0.939184	0.908458
Guanine nucleotide-binding protein subunit beta-2-like 1	GNB2L1	P63244	110	P63244	110	S	NA	NA	NA	0.999966	0.99996	0.999701
Tubulin alpha-1B chain;Tubulin alpha-4A chain;Tubulin alpha-1C chain;Tubulin alpha-3C/D chain;Tubulin alpha-3E chain	TUBA1B;TUBA4A;TUBA1C;TUBA3C;TUBA3E	P68363	277	P68363;P68366;Q9BQE3;Q13748;Q13748-2;Q6PEY2	277;277;277;277;277;277	S	NA	NA	NA	0.999791	0.999833	0.999522
Tubulin alpha-1B chain;Tubulin alpha-4A chain;Tubulin alpha-1C chain;Tubulin alpha-8 chain;Putative tubulin-like protein alpha-4B	TUBA1B;TUBA4A;TUBA1C;TUBA8;TUBA4B	P68363	232	P68363;P68366;Q9BQE3;Q9NY65;Q9H853	232;232;232;232;171	S	NA	NA	NA	0.999998	0.998252	0.999965
Microtubule-associated protein 1A;MAP1A heavy chain;MAP1 light chain LC2	MAP1A	P78559	319	P78559;P78559-2	319;319	S	NA	NA	NA	0.999483	0.999834	0.999572
FYVE, RhoGEF and PH domain-containing protein 1	FGD1	P98174	50	P98174	50	S	0.580442	0.578169	0.5	0.77812	0.916048	0.757884
Phosphate carrier protein, mitochondrial	SLC25A3	Q00325-2	297	Q00325-2;Q00325	297;298	S	NA	NA	NA	0.938794	0.840373	0.878381
Clathrin heavy chain 1	CLTC	Q00610-2	1440	Q00610-2;Q00610	1440;1440	S	NA	NA	NA	0.999791	0.99728	0.999889
Clathrin heavy chain 1	CLTC	Q00610-2	1222	Q00610-2;Q00610	1222;1222	S	NA	NA	NA	1	0.999999	0.999997
Heterogeneous nuclear ribonucleoprotein U	HNRNPU	Q00839-2	566	Q00839-2;Q00839	566;585	S	NA	NA	NA	0.999955	0.994133	0.998977
Protein SET	SET	Q01105-2	153	Q01105;Q01105-2	166;153	S	NA	NA	NA	0.972484	0.789684	0.784836
Adenylyl cyclase-associated protein 1	CAP1	Q01518	424	Q01518;Q01518-2	424;423	S	NA	NA	NA	0.999994	0.999998	0.999994
60S ribosomal protein L6	RPL6	Q02878	255	Q02878	255	S	NA	NA	NA	1	1	1
A-kinase anchor protein 12	AKAP12	Q02952	1782	Q02952;Q02952-3;Q02952-2	1782;1677;1684	S	NA	NA	NA	0.997859	0.962734	0.841473
Histone-lysine N-methyltransferase 2A;MLL cleavage product N320;MLL cleavage product C180	KMT2A	Q03164-2	2900	Q03164-2;Q03164	2900;2938	S	NA	NA	NA	0.996199	0.844418	0.967342
Lamin-B2	LMNB2	Q03252	155	Q03252	155	S	NA	NA	NA	1	1	1
Single-stranded DNA-binding protein, mitochondrial	SSBP1	Q04837	67	Q04837	67	S	0.499474	NA	NA	0.997203	0.985146	0.999114
Amidophosphoribosyltransferase	PPAT	Q06203	391	Q06203	391	S	NA	NA	NA	1	1	1
Peroxiredoxin-1	PRDX1	Q06830	191	Q06830	191	S	NA	NA	NA	0.999998	0.99988	0.999963
60S ribosomal protein L18	RPL18	Q07020	41	Q07020	41	S	NA	NA	NA	0.997302	0.913854	0.955111
Zinc finger protein 36, C3H1 type-like 1	ZFP36L1	Q07352	192	Q07352	192	S	NA	NA	NA	1	1	1
Serine/arginine-rich splicing factor 4	SRSF4	Q08170	412	Q08170	412	S	NA	NA	NA	0.999857	0.999942	0.999976
ATP-dependent RNA helicase A	DHX9	Q08211	241	Q08211	241	S	NA	NA	NA	0.999895	0.997352	0.999058
Protein spire homolog 1	SPIRE1	Q08AE8-3	294	Q08AE8-3;Q08AE8-2;Q08AE8-4;Q08AE8	294;453;294;467	S	0.738309	NA	0.639804	0.957627	0.994749	0.992088
General transcription factor 3C polypeptide 1	GTF3C1	Q12789-3	603	Q12789-3;Q12789	603;603	S	NA	NA	NA	0.993663	0.989856	0.99895
Twinfilin-1	TWF1	Q12792-4	224	Q12792-4;Q12792;Q12792-3	224;322;329	S	NA	NA	NA	1	1	1
Potassium voltage-gated channel subfamily H member 2	KCNH2	Q12809-4	182	Q12809-4;Q12809	182;239	S	NA	NA	NA	1	1	1
Splicing factor, suppressor of white-apricot homolog	SFSWAP	Q12872	824	Q12872	824	S	NA	NA	NA	0.999915	0.99873	0.999588
Tumor suppressor p53-binding protein 1	TP53BP1	Q12888	1701	Q12888;Q12888-2	1701;1706	S	NA	NA	NA	0.974791	0.928594	0.937107
Tumor suppressor p53-binding protein 1	TP53BP1	Q12888	1705	Q12888;Q12888-2	1705;1710	S	NA	NA	NA	0.919359	0.838433	0.887575
Interleukin enhancer-binding factor 2	ILF2	Q12905	200	Q12905	200	S	NA	NA	NA	1	1	1
Heat shock protein 75 kDa, mitochondrial	TRAP1	Q12931	367	Q12931	367	S	NA	NA	NA	0.985856	0.999513	0.984385
Heat shock protein 75 kDa, mitochondrial	TRAP1	Q12931	118	Q12931	118	S	NA	NA	NA	0.999482	0.987835	0.990345
Nuclear inhibitor of protein phosphatase 1;Activator of RNA decay	PPP1R8	Q12972-2	36	Q12972-2;Q12972	36;178	S	NA	NA	NA	0.771732	0.75747	0.88451
TAR DNA-binding protein 43	TARDBP	Q13148	254	Q13148;Q13148-2;Q13148-3	254;254;135	S	NA	NA	NA	0.999947	0.997368	0.999982
Aminoacyl tRNA synthase complex-interacting multifunctional protein 2	AIMP2	Q13155	305	Q13155	305	S	NA	NA	NA	0.999997	1	0.99998
Eukaryotic translation initiation factor 3 subunit I	EIF3I	Q13347	177	Q13347	177	S	NA	NA	NA	1	1	1
Mesothelin;Megakaryocyte-potentiating factor;Mesothelin, cleaved form	MSLN	Q13421-4	199	Q13421-4;Q13421-3;Q13421;Q13421-2	199;200;200;200	S	NA	NA	NA	1	1	1
Cullin-4A	CUL4A	Q13619	642	Q13619;Q13619-2	642;542	S	NA	NA	NA	1	1	1
Ras and Rab interactor 1	RIN1	Q13671-2	291	Q13671-2;Q13671	291;291	S	NA	NA	NA	0.943564	0.952719	0.907767
Nascent polypeptide-associated complex subunit alpha	NACA	Q13765	114	Q13765	114	S	NA	NA	NA	0.99457	0.99949	0.999983
Cyclin-dependent kinase 13	CDK13	Q14004-2	238	Q14004-2;Q14004	238;238	S	NA	NA	NA	0.998807	0.9945	0.997076
Cyclin-dependent kinase 13	CDK13	Q14004-2	525	Q14004-2;Q14004	525;525	S	NA	NA	NA	0.991663	0.931955	0.996205
Dedicator of cytokinesis protein 1	DOCK1	Q14185	1756	Q14185	1756	S	NA	NA	NA	0.88374	0.823748	0.853959
Src substrate cortactin	CTTN	Q14247	298	Q14247	298	S	NA	NA	NA	0.982763	0.999758	0.995193
Zinc finger protein 638	ZNF638	Q14966-3	558	Q14966-3;Q14966;Q14966-4;Q14966-2	558;558;558;558	S	NA	NA	NA	1	1	1
Zinc finger protein 638	ZNF638	Q14966-3	560	Q14966-3;Q14966;Q14966-4;Q14966-2	560;560;560;560	S	0.593089	NA	NA	1	1	1
Zinc finger protein 638	ZNF638	Q14966-3	641	Q14966-3;Q14966;Q14966-4;Q14966-2	641;641;641;641	S	NA	NA	NA	0.99998	0.999756	0.99978
Nucleolar and coiled-body phosphoprotein 1	NOLC1	Q14978	504	Q14978;Q14978-3;Q14978-2	504;505;514	S	NA	NA	NA	0.950761	0.791888	0.786391
Protein disulfide-isomerase A6	PDIA6	Q15084	375	Q15084;Q15084-2	375;427	S	NA	NA	NA	0.99049	0.961364	0.956958
Plectin	PLEC	Q15149	3479	Q15149;Q15149-3;Q15149-2;Q15149-7;Q15149-8;Q15149-9;Q15149-5;Q15149-6;Q15149-4	3479;3365;3369;3310;3320;3328;3342;3346;3342	S	NA	NA	NA	0.99993	0.999901	0.999998
Plectin	PLEC	Q15149	1218	Q15149;Q15149-3;Q15149-2;Q15149-7;Q15149-8;Q15149-9;Q15149-5;Q15149-6;Q15149-4	1218;1104;1108;1049;1059;1067;1081;1085;1081	S	NA	NA	NA	0.998837	0.999815	0.98524
Serine/threonine-protein phosphatase 2A 56 kDa regulatory subunit beta isoform	PPP2R5B	Q15173	46	Q15173;Q15173-2	46;43	S	NA	NA	NA	0.877001	0.77114	0.823376
Prostaglandin E synthase 3	PTGES3	Q15185	34	Q15185	34	S	NA	NA	NA	0.999844	0.993318	0.991153
Poly(rC)-binding protein 1;Poly(rC)-binding protein 2;Poly(rC)-binding protein 3	PCBP1;PCBP2;PCBP3	Q15366	50	Q15365;Q15366;P57721-2;P57721-3;P57721-5;P57721-4;P57721	50;50;82;82;82;82;82	S	NA	NA	NA	1	1	1
Splicing factor 3B subunit 3	SF3B3	Q15393	95	Q15393;Q15393-2	95;95	S	NA	NA	NA	0.999562	0.997194	0.998754
Striated muscle preferentially expressed protein kinase	SPEG	Q15772-1	435	Q15772-1;Q15772	435;435	S	NA	NA	NA	1	1	1
Striated muscle preferentially expressed protein kinase	SPEG	Q15772-1	488	Q15772-1;Q15772	488;488	S	NA	NA	NA	0.999767	0.999969	0.999738
Zyxin	ZYX	Q15942	258	Q15942	258	S	0.684099	0.53311	0.500252	0.768793	0.804823	0.790761
Transmembrane protein 132A	TMEM132A	Q24JP5-4	280	Q24JP5-4;Q24JP5;Q24JP5-2	280;529;530	S	NA	NA	NA	1	1	1
DNA-binding protein RFX7	RFX7	Q2KHR2-2	1071	Q2KHR2-2;Q2KHR2	1071;1071	S	NA	NA	NA	0.999889	0.996614	0.995169
Uncharacterized protein KIAA1109	KIAA1109	Q2LD37-4	3893	Q2LD37-4;Q2LD37;Q2LD37-7	3893;3894;3894	S	NA	NA	0.716564	0.801268	0.967856	0.939671
FH1/FH2 domain-containing protein 3	FHOD3	Q2V2M9-2	345	Q2V2M9-2;Q2V2M9;Q2V2M9-3	345;345;345	S	NA	NA	NA	0.97952	0.957892	0.960723
Pleckstrin homology domain-containing family G member 6	PLEKHG6	Q3KR16-3	175	Q3KR16-3;Q3KR16-2;Q3KR16	175;613;645	S	NA	NA	NA	1	1	1
Protein PRRC2B	PRRC2B	Q5JSZ5	1422	Q5JSZ5	1422	S	NA	NA	NA	0.945032	0.963324	0.867432
Cytospin-B	SPECC1	Q5M775	120	Q5M775;Q5M775-4;Q5M775-2;Q5M775-5;Q5M775-3	120;39;120;39;39	S	NA	NA	NA	0.999882	0.999974	0.996002
WASH complex subunit FAM21B	FAM21B	Q5SNT6	616	Q5SNT6	616	S	NA	NA	NA	0.999445	0.897853	0.99229
Heterochromatin protein 1-binding protein 3	HP1BP3	Q5SSJ5-2	285	Q5SSJ5-2;Q5SSJ5;Q5SSJ5-3	285;323;171	S	NA	NA	NA	0.987222	0.984728	0.998851
Calmodulin-regulated spectrin-associated protein 1	CAMSAP1	Q5T5Y3-2	1094	Q5T5Y3-2;Q5T5Y3;Q5T5Y3-3	1094;1372;1383	S	NA	NA	NA	0.989311	0.958574	1
SH3 and PX domain-containing protein 2A	SH3PXD2A	Q5TCZ1-2	400	Q5TCZ1-2;Q5TCZ1-3;Q5TCZ1	400;565;593	S	NA	NA	NA	0.998621	0.999027	0.983015
Centrosome-associated protein 350	CEP350	Q5VT06	1648	Q5VT06	1648	S	NA	NA	NA	1	1	1
Centrosome-associated protein 350	CEP350	Q5VT06	1805	Q5VT06	1805	S	NA	NA	NA	0.970124	0.861686	0.902136
Centrosome-associated protein 350	CEP350	Q5VT06	1807	Q5VT06	1807	S	NA	NA	NA	0.791768	0.839312	0.807162
Zinc finger protein 318	ZNF318	Q5VUA4	79	Q5VUA4;Q5VUA4-2	79;79	S	NA	NA	NA	1	1	1
Zinc finger protein 318	ZNF318	Q5VUA4	81	Q5VUA4;Q5VUA4-2	81;81	S	NA	NA	NA	1	1	1
Zinc finger protein 691	ZNF691	Q5VV52-2	283	Q5VV52-2	283	S	NA	NA	NA	0.774915	0.807344	0.799314
Protein FAM219B	FAM219B	Q5XKK7	125	Q5XKK7	125	S	NA	NA	NA	0.889933	0.992213	0.959339
Protein FAM219B	FAM219B	Q5XKK7	127	Q5XKK7	127	S	NA	NA	NA	0.878067	0.979621	0.980405
La-related protein 1B	LARP1B	Q659C4-2	284	Q659C4-2;Q659C4;Q659C4-9;Q659C4-4	284;331;331;137	S	0.523352	NA	NA	0.942139	0.975073	0.754294
Transmembrane protein 200B	TMEM200B	Q69YZ2	15	Q69YZ2	15	S	NA	NA	NA	0.999948	0.999989	0.999721
GRAM domain-containing protein 4	GRAMD4	Q6IC98	24	Q6IC98	24	S	NA	NA	NA	0.939362	0.869781	0.854086
Pleckstrin homology domain-containing family A member 7	PLEKHA7	Q6IQ23	545	Q6IQ23;Q6IQ23-2;Q6IQ23-3	545;545;119	S	NA	NA	NA	0.939444	0.998775	0.992584
Tau-tubulin kinase 2	TTBK2	Q6IQ55-2	717	Q6IQ55-2;Q6IQ55	717;786	S	NA	NA	NA	0.999034	0.99972	0.99932
Methylcytosine dioxygenase TET2	TET2	Q6N021-2	21	Q6N021-2;Q6N021-3;Q6N021	21;21;21	S	NA	NA	NA	0.99998	0.999033	0.999969
Protein CASC4	CASC4	Q6P4E1	328	Q6P4E1;Q6P4E1-2	328;328	S	NA	NA	NA	0.995061	0.996601	0.979227
INO80 complex subunit C	INO80C	Q6PI98	26	Q6PI98;Q6PI98-3	26;26	S	NA	NA	NA	0.949609	0.926977	0.936932
Ankyrin repeat domain-containing protein 11	ANKRD11	Q6UB99	1847	Q6UB99	1847	S	NA	NA	NA	0.998764	0.999996	0.999998
Kinase suppressor of Ras 2	KSR2	Q6VAB6	347	Q6VAB6;Q6VAB6-2	347;44	S	NA	NA	NA	0.904454	0.856183	0.932197
BCL-6 corepressor	BCOR	Q6W2J9-4	423	Q6W2J9-4;Q6W2J9-2;Q6W2J9;Q6W2J9-3	423;423;423;423	S	0.5	0.5	NA	0.960657	0.824173	0.830002
Protein FRA10AC1	FRA10AC1	Q70Z53	248	Q70Z53;Q70Z53-2;Q70Z53-4;Q70Z53-5;Q70Z53-3	248;248;248;248;248	S	NA	0.724372	NA	0.980164	0.916678	0.927991
Serine/threonine-protein kinase MARK2	MARK2	Q7KZI7-11	409	Q7KZI7-11;Q7KZI7-8;Q7KZI7;Q7KZI7-12;Q7KZI7-3;Q7KZI7-6	409;409;409;376;376;376	S	NA	NA	NA	0.999996	0.999984	0.998244
MOB kinase activator 1A;MOB kinase activator 1B	MOB1A;MOB1B	Q9H8S9-2	38	Q9H8S9-2;Q9H8S9;Q7L9L4	38;38;38	S	0.61073	NA	NA	0.988205	0.98042	0.997495
G protein-regulated inducer of neurite outgrowth 1	GPRIN1	Q7Z2K8	737	Q7Z2K8;Q7Z2K8-2	737;737	S	0.706244	NA	NA	0.78002	0.788049	0.970196
Treslin	TICRR	Q7Z2Z1-2	1056	Q7Z2Z1-2;Q7Z2Z1	1056;1057	S	NA	NA	NA	0.999896	0.994892	0.998762
Protein FAM122B	FAM122B	Q7Z309-3	24	Q7Z309;Q7Z309-2;Q7Z309-3;Q7Z309-4	24;24;24;24	S	0.386677	0.333327	0.675678	0.84919	0.995907	0.808859
Nuclear fragile X mental retardation-interacting protein 2	NUFIP2	Q7Z417	592	Q7Z417	592	S	NA	NA	NA	0.993196	0.875131	0.999967
HAUS augmin-like complex subunit 6	HAUS6	Q7Z4H7	906	Q7Z4H7;Q7Z4H7-3	906;871	S	NA	NA	NA	0.997934	0.997247	0.990708
E3 ubiquitin-protein ligase SH3RF1	SH3RF1	Q7Z6J0	125	Q7Z6J0;Q7Z6J0-3	125;125	S	NA	NA	NA	0.988381	0.997233	0.983863
G-protein coupled receptor 126	GPR126	Q86SQ4-2	1161	Q86SQ4-2;Q86SQ4	1161;1189	S	NA	0.551918	NA	0.989767	0.92481	0.985659
TBC1 domain family member 1	TBC1D1	Q86TI0	614	Q86TI0	614	S	NA	NA	0.68951	0.962221	0.900787	0.94992
Telomerase-binding protein EST1A	SMG6	Q86US8	332	Q86US8	332	S	NA	NA	NA	1	1	1
Pleckstrin homology-like domain family B member 1	PHLDB1	Q86UU1-3	489	Q86UU1-3;Q86UU1-2;Q86UU1	489;489;489	S	NA	NA	NA	1	1	1
THO complex subunit 4	ALYREF	Q86V81	145	Q86V81	145	S	NA	NA	NA	0.998571	0.999719	0.999278
Corepressor interacting with RBPJ 1	CIR1	Q86X95	353	Q86X95	353	S	NA	0.732433	NA	0.984321	0.901297	0.798737
Ankyrin repeat and LEM domain-containing protein 2	ANKLE2	Q86XL3	866	Q86XL3	866	S	NA	0.718017	0.72427	0.807765	0.80365	0.807336
Syntaxin-12	STX12	Q86Y82	139	Q86Y82	139	S	NA	NA	NA	1	0.975705	0.993252
GRIP and coiled-coil domain-containing protein 2	GCC2	Q8IWJ2	937	Q8IWJ2	937	S	NA	NA	NA	0.994208	0.75928	0.997932
Solute carrier family 35 member F3	SLC35F3	Q8IY50-2	327	Q8IY50-2;Q8IY50	327;258	S	NA	NA	NA	1	1	1
ZZ-type zinc finger-containing protein 3	ZZZ3	Q8IYH5-2	391	Q8IYH5-4;Q8IYH5;Q8IYH5-2	391;391;391	S	NA	NA	NA	0.948197	0.800366	0.862252
Exocyst complex component 8	EXOC8	Q8IYI6	19	Q8IYI6	19	S	NA	NA	NA	1	1	1
Serine/threonine-protein kinase ULK2	ULK2	Q8IYT8	669	Q8IYT8	669	S	NA	NA	NA	0.847575	0.928174	0.965031
Regulatory-associated protein of mTOR	RPTOR	Q8N122	721	Q8N122	721	S	NA	0.693557	NA	0.978193	0.998985	0.998027
Protein Dos	DOS	Q8N350	348	Q8N350;Q8N350-2	348;322	S	0.570808	0.654424	NA	0.776055	0.824089	0.762424
CAP-Gly domain-containing linker protein 4	CLIP4	Q8N3C7	607	Q8N3C7	607	S	NA	NA	NA	0.975552	0.970056	0.989007
MICAL-like protein 1	MICALL1	Q8N3F8	484	Q8N3F8	484	S	NA	NA	NA	0.999988	0.999998	0.99999
Synaptopodin	SYNPO	Q8N3V7-2	894	Q8N3V7-2	894	S	NA	NA	NA	0.999797	0.999999	0.999995
Zinc finger CCHC domain-containing protein 7	ZCCHC7	Q8N3Z6	509	Q8N3Z6	509	S	NA	NA	NA	0.991817	0.999986	0.997285
Coiled-coil domain-containing protein 82	CCDC82	Q8N4S0-2	13	Q8N4S0-2;Q8N4S0	13;13	S	NA	NA	NA	0.991604	0.94692	0.979158
MARVEL domain-containing protein 2	MARVELD2	Q8N4S9-2	116	Q8N4S9-2;Q8N4S9-3;Q8N4S9	116;116;116	S	NA	NA	NA	0.999998	1	1
MARVEL domain-containing protein 2	MARVELD2	Q8N4S9-2	120	Q8N4S9-2;Q8N4S9-3;Q8N4S9	120;120;120	S	NA	NA	NA	0.999999	1	1
RING finger protein 10	RNF10	Q8N5U6	164	Q8N5U6;Q8N5U6-2	164;164	S	0.744266	NA	NA	0.86986	0.955322	0.923649
RING finger protein 10	RNF10	Q8N5U6	786	Q8N5U6;Q8N5U6-2	786;791	S	NA	NA	NA	0.989835	0.998218	0.998235
EH domain-binding protein 1	EHBP1	Q8NDI1-3	707	Q8NDI1-3;Q8NDI1-2;Q8NDI1	707;707;742	S	0.5	NA	NA	0.958163	0.839342	0.978687
ATP-binding cassette sub-family F member 1	ABCF1	Q8NE71	228	Q8NE71	228	S	NA	NA	NA	1	1	0.999999
SHC SH2 domain-binding protein 1	SHCBP1	Q8NEM2	42	Q8NEM2	42	S	NA	NA	NA	0.939918	0.920579	0.948826
Neuron navigator 1	NAV1	Q8NEY1-2	648	Q8NEY1-3;Q8NEY1;Q8NEY1-7;Q8NEY1-4;Q8NEY1-5;Q8NEY1-2;Q8NEY1-6	648;648;648;648;257;648;648	S	0.478594	0.561903	0.548067	0.930619	0.822564	0.962667
Periphilin-1	PPHLN1	Q8NEY8-8	68	Q8NEY8-8;Q8NEY8-2;Q8NEY8	68;75;68	S	NA	NA	NA	0.99761	0.999957	0.99925
Protein CASC5	CASC5	Q8NG31-2	552	Q8NG31-2;Q8NG31;Q8NG31-4;Q8NG31-3	552;578;552;552	S	NA	NA	NA	0.82539	0.809385	0.972028
Nuclear receptor coactivator 7	NCOA7	Q8NI08-2	430	Q8NI08-2;Q8NI08	430;441	S	NA	NA	NA	1	1	1
Smad nuclear-interacting protein 1	SNIP1	Q8TAD8	99	Q8TAD8	99	S	NA	NA	NA	0.995004	0.999838	0.999995
TBC1 domain family member 15	TBC1D15	Q8TC07-2	205	Q8TC07-2	205	S	NA	0.516887	0.4874	0.999988	0.999468	0.984007
Alstrom syndrome protein 1	ALMS1	Q8TCU4-3	92	Q8TCU4-3;Q8TCU4-2;Q8TCU4	92;92;92	S	NA	NA	NA	1	1	1
Biogenesis of lysosome-related organelles complex 1 subunit 5	BLOC1S5	Q8TDH9-2	25	Q8TDH9-2;Q8TDH9	25;25	S	NA	NA	NA	0.999765	0.996105	0.99033
Histone-lysine N-methyltransferase, H3 lysine-79 specific	DOT1L	Q8TEK3-2	1104	Q8TEK3-2;Q8TEK3	1104;1104	S	0.747616	NA	NA	0.949882	0.991829	0.993786
Rho guanine nucleotide exchange factor 40	ARHGEF40	Q8TER5	262	Q8TER5;Q8TER5-4;Q8TER5-3	262;262;262	S	NA	NA	NA	0.913442	0.986256	0.990614
Rho guanine nucleotide exchange factor 40	ARHGEF40	Q8TER5	1082	Q8TER5;Q8TER5-2;Q8TER5-4;Q8TER5-3	1082;368;1082;1082	S	NA	NA	NA	0.99984	0.978396	0.999978
Zinc finger protein 90 homolog	ZFP90	Q8TF47	406	Q8TF47	406	S	NA	NA	0.614743	0.892309	0.828464	0.824252
UPF0444 transmembrane protein C12orf23	C12orf23	Q8WUH6	77	Q8WUH6	77	S	NA	NA	NA	0.948667	0.971671	0.969822
Gametocyte-specific factor 1	GTSF1	Q8WW33	153	Q8WW33	153	S	NA	NA	NA	0.999782	0.99994	0.998364
Arf-GAP with Rho-GAP domain, ANK repeat and PH domain-containing protein 3	ARAP3	Q8WWN8	1337	Q8WWN8	1337	S	NA	NA	NA	0.972143	0.996779	0.982374
U4/U6 small nuclear ribonucleoprotein Prp31	PRPF31	Q8WWY3	450	Q8WWY3	450	S	0.452318	0.557631	0.469129	0.836308	0.78003	0.956325
Histone acetyltransferase KAT6B	KAT6B	Q8WYB5-2	1398	Q8WYB5-2;Q8WYB5;Q8WYB5-3	1398;1581;1289	S	NA	NA	NA	0.999996	0.996209	0.999975
Protein phosphatase Slingshot homolog 1	SSH1	Q8WYL5	583	Q8WYL5;Q8WYL5-4;Q8WYL5-2;Q8WYL5-5	583;271;583;594	S	NA	NA	NA	0.988473	0.992587	0.988695
Golgi-specific brefeldin A-resistance guanine nucleotide exchange factor 1	GBF1	Q92538	662	Q92538	662	S	NA	NA	NA	0.960701	0.83679	0.960727
DCN1-like protein 4	DCUN1D4	Q92564-2	71	Q92564-2;Q92564	71;71	S	NA	NA	NA	0.999996	0.999919	0.997429
La-related protein 4B	LARP4B	Q92615	414	Q92615	414	S	NA	NA	NA	0.999161	0.999246	0.999599
Probable ATP-dependent RNA helicase DDX17	DDX17	Q92841-4	311	Q92841-4;Q92841;Q92841-3;Q92841-2	311;232;232;232	S	NA	NA	NA	1	1	1
TRAF family member-associated NF-kappa-B activator	TANK	Q92844	211	Q92844	211	S	NA	NA	NA	0.756568	0.795434	0.83988
TRAF family member-associated NF-kappa-B activator	TANK	Q92844	126	Q92844	126	S	NA	NA	NA	1	0.997697	0.998584
Amyloid beta A4 precursor protein-binding family B member 2	APBB2	Q92870	409	Q92870;Q92870-2	409;388	S	NA	NA	0.434411	0.998278	0.946449	0.993694
Far upstream element-binding protein 2	KHSRP	Q92945-2	191	Q92945-2;Q92945	191;191	S	NA	NA	NA	0.990632	0.98717	0.998899
Far upstream element-binding protein 2	KHSRP	Q92945-2	200	Q92945-2;Q92945	200;200	S	NA	NA	NA	0.983099	0.98691	0.995519
N-acetyltransferase 6	NAT6	Q93015-2	239	Q93015-2;Q93015	239;217	S	NA	NA	NA	0.989445	0.9473	0.981187
Stathmin-2	STMN2	Q93045	128	Q93045	128	S	NA	NA	NA	1	1	1
Integrin-alpha FG-GAP repeat-containing protein 2	ITFG2	Q969R8	220	Q969R8	220	S	NA	NA	NA	0.960401	0.947804	0.983297
MKL/myocardin-like protein 1	MKL1	Q969V6	124	Q969V6	124	S	NA	NA	NA	0.793406	0.920058	0.998336
Crossover junction endonuclease EME1	EME1	Q96AY2	12	Q96AY2;Q96AY2-2	12;12	S	NA	NA	0.581277	0.999914	0.999928	0.995163
SH3 domain-containing kinase-binding protein 1	SH3KBP1	Q96B97-2	472	Q96B97-2;Q96B97	472;509	S	0.604999	NA	NA	0.999557	0.781698	0.999998
EF-hand domain-containing protein D2	EFHD2	Q96C19	184	Q96C19	184	S	NA	NA	NA	0.779292	0.818464	0.849207
Optineurin	OPTN	Q96CV9-3	285	Q96CV9-3;Q96CV9;Q96CV9-2	285;342;336	S	NA	NA	NA	1	1	0.999982
RNA binding motif protein, X-linked-like-1	RBMXL1	Q96E39	328	Q96E39	328	S	0.73476	NA	NA	0.88086	0.95193	0.766564
RNA binding motif protein, X-linked-like-1	RBMXL1	Q96E39	337	Q96E39	337	S	NA	NA	NA	0.822213	0.81911	0.826899
Leucine-rich repeat and immunoglobulin-like domain-containing nogo receptor-interacting protein 1	LINGO1	Q96FE5-2	596	Q96FE5-2;Q96FE5	596;602	S	NA	NA	NA	0.999997	0.999706	0.964617
Protein S100-A16	S100A16	Q96FQ6	102	Q96FQ6	102	S	NA	0.371719	0.543885	0.75899	0.871592	0.812681
Signal-induced proliferation-associated protein 1	SIPA1	Q96FS4	912	Q96FS4	912	S	NA	NA	NA	0.954993	0.997317	0.997106
tRNA-dihydrouridine(47) synthase [NAD(P)(+)]-like	DUS3L	Q96G46-2	236	Q96G46-2;Q96G46	236;236	S	0.688911	NA	0.738965	0.836127	0.758868	0.765685
ERO1-like protein alpha	ERO1L	Q96HE7	143	Q96HE7	143	S	NA	NA	NA	0.952751	0.937784	0.99051
TOX high mobility group box family member 2	TOX2	Q96NM4-2	201	Q96NM4-2;Q96NM4	201;201	S	NA	NA	NA	0.980118	0.990513	0.963453
E3 ubiquitin-protein ligase NEDD4-like	NEDD4L	Q96PU5-6	451	Q96PU5-4;Q96PU5-7;Q96PU5;Q96PU5-6;Q96PU5-5;Q96PU5-8;Q96PU5-2;Q96PU5-3	358;471;479;451;459;499;415;375	S	NA	NA	NA	0.995256	0.999863	0.999977
E3 ubiquitin-protein ligase NEDD4-like	NEDD4L	Q96PU5-6	455	Q96PU5-4;Q96PU5-7;Q96PU5;Q96PU5-6;Q96PU5-5;Q96PU5-8;Q96PU5-2;Q96PU5-3	362;475;483;455;463;503;419;379	S	NA	NA	NA	0.812272	0.996014	0.976795
UAP56-interacting factor	FYTTD1	Q96QD9-4	16	Q96QD9-4;Q96QD9	16;16	S	0.474604	0.345696	0.474189	0.893131	0.811629	0.889984
Msx2-interacting protein	SPEN	Q96T58	1283	Q96T58	1283	S	NA	NA	NA	1	1	1
Protein DJ-1	PARK7	Q99497	57	Q99497	57	S	NA	NA	NA	1	1	1
GAS2-like protein 1	GAS2L1	Q99501	316	Q99501;Q99501-2	316;316	S	NA	NA	NA	0.999106	0.997966	0.999996
GAS2-like protein 1	GAS2L1	Q99501	405	Q99501	405	S	NA	NA	NA	0.988785	0.998515	0.99296
Prohibitin-2	PHB2	Q99623	151	Q99623	151	S	NA	NA	NA	1	1	0.999989
Oncostatin-M-specific receptor subunit beta	OSMR	Q99650	826	Q99650	826	S	NA	NA	NA	0.984613	0.973535	0.906151
ATP-dependent RNA helicase DDX50	DDX50	Q9BQ39	683	Q9BQ39	683	S	NA	0.7171	NA	0.798293	0.882767	0.852949
BUD13 homolog	BUD13	Q9BRD0	248	Q9BRD0	248	S	NA	NA	0.729361	0.999524	0.999945	0.999995
		Q9BSW2-2	403	Q9BSW2-2	403	S	NA	NA	NA	0.771016	0.973769	0.953
Death-inducer obliterator 1	DIDO1	Q9BTC0	862	Q9BTC0;Q9BTC0-1	862;862	S	NA	NA	NA	0.999912	0.999999	0.999974
Melanophilin	MLPH	Q9BV36-2	226	Q9BV36;Q9BV36-2	226;226	S	NA	NA	NA	0.828657	0.873868	0.950851
Spermatogenesis-associated protein 5-like protein 1	SPATA5L1	Q9BVQ7	607	Q9BVQ7	607	S	NA	NA	0.333333	0.79996	0.994767	0.993485
Sideroflexin-3	SFXN3	Q9BWM7	22	Q9BWM7	22	S	NA	NA	NA	0.818358	0.818358	0.809444
TBC1 domain family member 10A	TBC1D10A	Q9BXI6	407	Q9BXI6	407	S	NA	NA	NA	0.868063	0.771428	0.897187
TBC1 domain family member 10A	TBC1D10A	Q9BXI6	18	Q9BXI6	18	S	0.676573	0.686244	0.559609	0.939312	0.907138	0.985726
Serrate RNA effector molecule homolog	SRRT	Q9BXP5-5	51	Q9BXP5-5;Q9BXP5-4;Q9BXP5-2;Q9BXP5-3;Q9BXP5	51;51;51;51;51	S	NA	NA	NA	0.999507	0.999553	0.920214
Histone-lysine N-methyltransferase SETD2	SETD2	Q9BYW2	522	Q9BYW2;Q9BYW2-3;Q9BYW2-2	522;522;522	S	NA	NA	NA	0.866561	0.831284	0.831284
Oxysterol-binding protein-related protein 8	OSBPL8	Q9BZF1	82	Q9BZF1;Q9BZF1-2	82;67	S	NA	NA	NA	0.999761	0.999549	0.998134
Serine/threonine-protein kinase D2	PRKD2	Q9BZL6	200	Q9BZL6	200	S	0.274499	NA	0.680903	0.876669	0.869956	0.751815
182 kDa tankyrase-1-binding protein	TNKS1BP1	Q9C0C2	1331	Q9C0C2	1331	S	NA	NA	NA	1	0.999999	0.999763
182 kDa tankyrase-1-binding protein	TNKS1BP1	Q9C0C2	936	Q9C0C2;Q9C0C2-2	936;387	S	NA	NA	NA	0.999905	0.999949	0.999787
Protein TANC1	TANC1	Q9C0D5	1503	Q9C0D5;Q9C0D5-2	1503;1397	S	NA	NA	NA	0.991814	0.997813	0.996448
Protein TANC1	TANC1	Q9C0D5	1855	Q9C0D5;Q9C0D5-2	1855;1749	S	NA	NA	NA	0.999726	0.999956	0.999994
Rho GTPase-activating protein 39	ARHGAP39	Q9C0H5	273	Q9C0H5;Q9C0H5-2	273;273	S	NA	NA	NA	1	1	1
Myotubularin-related protein 12	MTMR12	Q9C0I1-3	486	Q9C0I1-3;Q9C0I1-2;Q9C0I1	486;542;596	S	NA	NA	NA	0.999096	0.841497	0.999996
Oxysterol-binding protein-related protein 5	OSBPL5	Q9H0X9	82	Q9H0X9	82	S	NA	NA	NA	0.998909	0.997795	0.995227
Oxysterol-binding protein-related protein 5	OSBPL5	Q9H0X9	12	Q9H0X9	12	S	NA	NA	NA	0.875383	0.893178	0.999397
Negative elongation factor A	NELFA	Q9H3P2	225	Q9H3P2	225	S	0.708299	NA	NA	0.810955	0.760075	0.896952
ATP-dependent DNA helicase PIF1	PIF1	Q9H611-2	151	Q9H611-2;Q9H611;Q9H611-3	151;151;151	S	NA	NA	NA	0.994293	0.999305	0.999564
5-azacytidine-induced protein 2	AZI2	Q9H6S1	318	Q9H6S1	318	S	NA	NA	NA	0.935831	0.948464	0.959716
Hematological and neurological expressed 1-like protein	HN1L	Q9H910-2	128	Q9H910-2;Q9H910	128;144	S	NA	NA	NA	0.999845	1	0.999925
Sideroflexin-1	SFXN1	Q9H9B4	232	Q9H9B4	232	S	NA	NA	NA	0.999275	0.999074	0.999093
Pleckstrin homology domain-containing family A member 1	PLEKHA1	Q9HB21	177	Q9HB21	177	S	0.728557	0.464875	0.499994	0.856739	0.780448	0.80325
Calcyclin-binding protein	CACYBP	Q9HB71	112	Q9HB71	112	S	NA	NA	NA	1	1	1
Calcyclin-binding protein	CACYBP	Q9HB71	34	Q9HB71;Q9HB71-2	34;34	S	NA	NA	NA	0.992489	0.999304	0.999998
Cadherin EGF LAG seven-pass G-type receptor 2	CELSR2	Q9HCU4	2648	Q9HCU4	2648	S	NA	NA	NA	0.99993	0.998731	0.988715
Protein S100-A14	S100A14	Q9HCY8	6	Q9HCY8	6	S	NA	NA	NA	1	0.999999	1
O-phosphoseryl-tRNA(Sec) selenium transferase	SEPSECS	Q9HD40	14	Q9HD40;Q9HD40-2	14;14	S	NA	NA	NA	0.999999	0.999998	0.999999
Adipocyte plasma membrane-associated protein	APMAP	Q9HDC9-2	188	Q9HDC9-2;Q9HDC9	188;188	S	NA	NA	NA	0.915311	0.903998	0.850727
Ubinuclein-1	UBN1	Q9NPG3-2	175	Q9NPG3-2;Q9NPG3	175;175	S	NA	NA	NA	0.998253	1	0.806833
Inner centromere protein	INCENP	Q9NQS7-2	119	Q9NQS7-2;Q9NQS7	119;119	S	NA	NA	NA	1	0.999971	0.999768
Ribonuclease 3	DROSHA	Q9NRR4	221	Q9NRR4;Q9NRR4-3;Q9NRR4-2	221;221;221	S	NA	NA	NA	0.998772	0.998814	0.999388
14 kDa phosphohistidine phosphatase	PHPT1	Q9NRX4-2	33	Q9NRX4-2;Q9NRX4	33;33	S	NA	NA	NA	0.997249	0.999207	0.991746
Bromodomain and WD repeat-containing protein 1	BRWD1	Q9NSI6-2	1788	Q9NSI6-2;Q9NSI6-3;Q9NSI6	1788;1788;1788	S	NA	NA	NA	0.999497	0.999084	0.988442
BMP-2-inducible protein kinase;Putative BMP-2-inducible kinase-like protein	BMP2K;BMP2KL	Q9NSY1	979	Q9NSY1;Q5H9B9	979;229	S	NA	NA	NA	0.944337	0.806488	0.945882
Biogenesis of lysosome-related organelles complex 1 subunit 4	BLOC1S4	Q9NUP1	186	Q9NUP1	186	S	NA	NA	NA	0.992664	0.954335	0.988025
SAFB-like transcription modulator	SLTM	Q9NWH9	909	Q9NWH9	909	S	NA	NA	NA	0.997511	0.9965	0.98842
Protein FAM53C	FAM53C	Q9NYF3	162	Q9NYF3	162	S	NA	NA	NA	1	0.999992	1
G2 and S phase-expressed protein 1	GTSE1	Q9NYZ3	477	Q9NYZ3	477	S	NA	NA	NA	0.881805	0.988738	0.813984
Disintegrin and metalloproteinase domain-containing protein 22	ADAM22	Q9P0K1-5	837	Q9P0K1-5;Q9P0K1	837;873	S	0.749371	NA	NA	0.958017	0.896515	0.763403
Disintegrin and metalloproteinase domain-containing protein 22	ADAM22	Q9P0K1-2	866	Q9P0K1-2	866	S	0.749371	NA	NA	0.958017	0.896515	0.763403
Ankycorbin	RAI14	Q9P0K7-3	255	Q9P0K7-3;Q9P0K7;Q9P0K7-2	255;263;266	S	NA	NA	NA	0.986423	0.782472	0.77788
Serine/threonine-protein kinase MARK1	MARK1	Q9P0L2	423	Q9P0L2;Q9P0L2-3;Q9P0L2-2	423;401;288	S	NA	NA	NA	0.999885	0.997335	0.994162
Uncharacterized protein KIAA1522	KIAA1522	Q9P206-2	197	Q9P206-2;Q9P206;Q9P206-3	197;138;149	S	NA	NA	NA	0.991425	0.980857	0.956517
Protein Daple	CCDC88C	Q9P219	1887	Q9P219;Q9P219-2;Q9P219-3	1887;411;337	S	NA	NA	NA	1	1	1
Stromal interaction molecule 2	STIM2	Q9P246	613	Q9P246	613	S	NA	0.723456	0.5	0.99696	0.924875	0.999384
Ubiquitin carboxyl-terminal hydrolase 36	USP36	Q9P275	582	Q9P275;Q9P275-2	582;582	S	NA	0.512501	NA	0.932278	0.91355	0.768353
Copine-7	CPNE7	Q9UBL6-2	276	Q9UBL6-2;Q9UBL6	276;351	S	NA	NA	NA	0.999595	0.962543	0.995402
Tight junction protein ZO-2	TJP2	Q9UDY2-3	302	Q9UDY2-3;Q9UDY2;Q9UDY2-4;Q9UDY2-2;Q9UDY2-5	302;325;302;325;325	S	NA	NA	NA	1	1	1
Tight junction protein ZO-2	TJP2	Q9UDY2-3	1044	Q9UDY2-3;Q9UDY2	1044;1067	S	NA	NA	NA	1	0.999994	0.999871
Tight junction protein ZO-2	TJP2	Q9UDY2-3	1045	Q9UDY2-3;Q9UDY2	1045;1068	S	0.548477	NA	NA	1	0.999993	0.999866
Transcription factor 20	TCF20	Q9UGU0-2	1335	Q9UGU0-2;Q9UGU0	1335;1335	S	NA	0.705215	0.502286	0.780195	0.752088	0.766261
Transcription factor 20	TCF20	Q9UGU0-2	1262	Q9UGU0-2;Q9UGU0	1262;1262	S	NA	NA	NA	0.999397	0.963173	0.981769
SUN domain-containing protein 2	SUN2	Q9UH99	38	Q9UH99	38	S	NA	NA	NA	0.990238	0.999473	0.930039
Methyl-CpG-binding domain protein 1	MBD1	Q9UIS9-5	344	Q9UIS9-5;Q9UIS9;Q9UIS9-3;Q9UIS9-4;Q9UIS9-8;Q9UIS9-2	344;393;337;337;370;370	S	NA	0.646513	NA	0.997555	0.968667	0.982559
Cyclin-L1	CCNL1	Q9UK58	502	Q9UK58	502	S	NA	NA	NA	1	1	1
Cyclin-L1	CCNL1	Q9UK58	504	Q9UK58	504	S	NA	NA	NA	1	1	1
TRAF2 and NCK-interacting protein kinase	TNIK	Q9UKE5-6	984	Q9UKE5-6;Q9UKE5-2;Q9UKE5-4;Q9UKE5;Q9UKE5-8;Q9UKE5-5;Q9UKE5-7;Q9UKE5-3	984;992;1013;1021;929;937;958;966	S	NA	NA	NA	1	0.99978	0.998926
ADP-sugar pyrophosphatase	NUDT5	Q9UKK9	199	Q9UKK9	199	S	NA	NA	NA	0.989677	0.968075	0.995374
Protein phosphatase 1H	PPM1H	Q9ULR3	211	Q9ULR3	211	S	NA	NA	NA	0.992638	0.99997	0.998714
Protein kinase C-binding protein 1	ZMYND8	Q9ULU4-14	677	Q9ULU4-14;Q9ULU4-12;Q9ULU4-9;Q9ULU4-5;Q9ULU4;Q9ULU4-13;Q9ULU4-10;Q9ULU4-11;Q9ULU4-7;Q9ULU4-4;Q9ULU4-3;Q9ULU4-6;Q9ULU4-8;Q9ULU4-2	677;702;682;677;682;702;702;682;702;306;537;537;702;156	S	NA	NA	NA	1	1	1
Synaptopodin-2	SYNPO2	Q9UMS6	902	Q9UMS6;Q9UMS6-3;Q9UMS6-2	902;902;902	S	NA	NA	NA	0.996261	0.999252	0.997627
Ubiquitin carboxyl-terminal hydrolase 24	USP24	Q9UPU5	2077	Q9UPU5	2077	S	NA	0.691121	0.49387	0.8913	0.867363	0.849407
TBC1 domain family member 2B	TBC1D2B	Q9UPU7	317	Q9UPU7;Q9UPU7-2	317;317	S	NA	0.668302	NA	0.983824	0.989948	0.990157
Serine/arginine repetitive matrix protein 2	SRRM2	Q9UQ35	1869	Q9UQ35;Q9UQ35-2	1869;1869	S	NA	NA	NA	0.961291	0.962445	0.99353
Proliferation-associated protein 2G4	PA2G4	Q9UQ80	267	Q9UQ80	267	S	NA	NA	NA	1	1	1
Proliferation-associated protein 2G4	PA2G4	Q9UQ80	360	Q9UQ80	360	S	0.333333	NA	NA	0.815742	0.85993	0.794571
RuvB-like 1	RUVBL1	Q9Y265	155	Q9Y265;Q9Y265-2	155;155	S	NA	NA	NA	0.999741	0.99996	0.999977
Myelin regulatory factor	MYRF	Q9Y2G1-2	285	Q9Y2G1-2;Q9Y2G1	285;294	S	NA	NA	NA	0.999996	0.999996	0.999863
Pleckstrin homology domain-containing family A member 6	PLEKHA6	Q9Y2H5	448	Q9Y2H5	448	S	NA	NA	NA	1	1	1
ARF GTPase-activating protein GIT1	GIT1	Q9Y2X7	670	Q9Y2X7;Q9Y2X7-3	670;679	S	NA	NA	NA	0.99984	0.987967	0.997383
ADP-ribosylation factor-like protein 2-binding protein	ARL2BP	Q9Y2Y0-2	142	Q9Y2Y0-2;Q9Y2Y0	142;153	S	NA	NA	NA	0.923335	0.989945	0.994161
Protein dopey-2	DOPEY2	Q9Y3R5-2	681	Q9Y3R5-2;Q9Y3R5	681;681	S	NA	NA	NA	0.999971	0.999998	0.966097
Protein phosphatase methylesterase 1	PPME1	Q9Y570	306	Q9Y570;Q9Y570-2;Q9Y570-3	306;119;30	S	NA	NA	NA	1	0.999827	0.999999
Nuclear receptor corepressor 2	NCOR2	Q9Y618-3	2206	Q9Y618-3;Q9Y618;Q9Y618-4;Q9Y618-5;Q9Y618-2	2206;2214;2197;2197;504	S	0.499999	NA	NA	0.947752	0.816863	0.973121
Acyl-CoA desaturase	SCD	O00767	351	O00767	351	T	NA	NA	NA	1	0.999998	0.999999
Heterogeneous nuclear ribonucleoprotein R;Heterogeneous nuclear ribonucleoprotein Q	HNRNPR;SYNCRIP	O60506-3	134	O43390;O43390-2;O60506-3;O60506;O60506-4;O60506-2	137;137;134;134;134;134	T	NA	NA	NA	0.991303	0.994552	0.983975
Kinesin heavy chain isoform 5C;Kinesin-1 heavy chain;Kinesin heavy chain isoform 5A	KIF5C;KIF5B;KIF5A	P33176	241	O60282;O60282-2;P33176;Q12840	242;10;241;242	T	NA	NA	NA	1	1	1
PC4 and SFRS1-interacting protein	PSIP1	O75475	212	O75475;O75475-2	212;212	T	NA	NA	NA	0.997218	0.984806	0.968891
Ribosomal L1 domain-containing protein 1	RSL1D1	O76021	375	O76021	375	T	NA	NA	NA	1	1	1
L-lactate dehydrogenase A chain;L-lactate dehydrogenase A-like 6A	LDHA;LDHAL6A	P00338	95	P00338;P00338-2;Q6ZMR3	95;95;95	T	NA	NA	NA	1	1	1
Phosphoglycerate kinase 1	PGK1	P00558	378	P00558	378	T	NA	NA	NA	0.948695	0.947455	0.753028
Prelamin-A/C;Lamin-A/C	LMNA	P02545	54	P02545;P02545-2;P02545-3	54;54;54	T	NA	NA	NA	1	0.999999	0.999615
Fructose-bisphosphate aldolase A	ALDOA	P04075	52	P04075	52	T	NA	NA	NA	0.999578	0.998609	0.994393
Annexin A1	ANXA1	P04083	172	P04083	172	T	NA	NA	NA	0.802285	0.777796	0.796553
Annexin A1	ANXA1	P04083	136	P04083	136	T	NA	NA	NA	0.926647	0.993748	0.999806
60S acidic ribosomal protein P0;60S acidic ribosomal protein P0-like	RPLP0;RPLP0P6	P05388	128	P05388;Q8NHW5	128;128	T	NA	NA	NA	0.999691	0.99938	0.999984
ATP synthase subunit beta, mitochondrial	ATP5B	P06576	140	P06576	140	T	NA	NA	NA	0.999959	1	0.999757
Alpha-enolase	ENO1	P06733	41	P06733	41	T	NA	0.429476	0.333232	0.983362	0.802133	0.807788
Alpha-enolase	ENO1	P06733	19	P06733	19	T	NA	NA	NA	1	0.999975	0.999965
Glucose-6-phosphate isomerase	GPI	P06744	195	P06744	195	T	NA	NA	NA	1	1	1
L-lactate dehydrogenase B chain	LDHB	P07195	302	P07195	302	T	NA	NA	NA	0.992524	0.974259	0.991831
L-lactate dehydrogenase B chain	LDHB	P07195	96	P07195	96	T	NA	NA	NA	1	1	1
L-lactate dehydrogenase B chain	LDHB	P07195	323	P07195	323	T	NA	NA	NA	0.99985	0.999897	0.999815
Protein disulfide-isomerase	P4HB	P07237	255	P07237	255	T	NA	NA	NA	1	1	1
Annexin A2;Putative annexin A2-like protein	ANXA2;ANXA2P2	P07355	153	P07355;P07355-2;A6NMY6	153;171;153	T	NA	NA	NA	1	0.999997	0.999071
Annexin A2;Putative annexin A2-like protein	ANXA2;ANXA2P2	P07355	136	P07355;P07355-2;A6NMY6	136;154;136	T	NA	NA	NA	1	1	1
Annexin A2;Putative annexin A2-like protein	ANXA2;ANXA2P2	P07355	105	P07355;P07355-2;A6NMY6	105;123;105	T	NA	NA	NA	1	0.999834	1
Tubulin beta chain;Tubulin beta-2B chain;Tubulin beta-2A chain;Tubulin beta-4B chain;Tubulin beta-4A chain;Tubulin beta-8 chain-like protein LOC260334;Tubulin beta-8 chain	TUBB;TUBB2B;TUBB2A;TUBB4B;TUBB4A;TUBB8	P07437	351	P07437;Q9BVA1;Q13885;P68371;P04350;A6NNZ2;Q3ZCM7	351;351;351;351;351;351;351	T	NA	NA	NA	1	1	1
Heat shock protein HSP 90-alpha;Putative heat shock protein HSP 90-beta 4;Heat shock protein HSP 90-beta;Putative heat shock protein HSP 90-beta-3	HSP90AA1;HSP90AB4P;HSP90AB1;HSP90AB3P	P08238	190	P07900;P07900-2;Q58FF6;P08238;Q58FF7	195;317;165;190;169	T	NA	NA	NA	1	0.997428	0.999996
Heat shock protein HSP 90-alpha;Putative heat shock protein HSP 90-alpha A5	HSP90AA1;HSP90AA5P	P07900	495	P07900;P07900-2;Q58FG0	495;617;180	T	NA	NA	NA	0.999123	0.995978	0.994885
Heat shock protein HSP 90-alpha	HSP90AA1	P07900	305	P07900;P07900-2	305;427	T	NA	NA	NA	0.999991	0.998193	0.999962
Heat shock 70 kDa protein 1A/1B;Heat shock cognate 71 kDa protein;Heat shock-related 70 kDa protein 2	HSPA1A;HSPA8;HSPA2	P11142	37	P08107;P11142;P11142-2;P54652	37;37;37;38	T	NA	NA	NA	0.880817	0.844541	0.853301
Heat shock protein HSP 90-beta	HSP90AB1	P08238	637	P08238	637	T	NA	NA	NA	1	1	1
Heat shock protein HSP 90-beta;Putative heat shock protein HSP 90-beta 2	HSP90AB1;HSP90AB2P	P08238	487	P08238;Q58FF8	487;263	T	0.675893	NA	NA	0.95385	0.813738	0.935584
Heat shock protein HSP 90-beta	HSP90AB1	P08238	83	P08238	83	T	NA	NA	NA	0.895944	0.9285	0.936926
Annexin A5	ANXA5	P08758	111	P08758	111	T	NA	NA	NA	1	1	1
40S ribosomal protein SA	RPSA	P08865	94	P08865	94	T	NA	NA	NA	0.999357	0.999054	0.999648
40S ribosomal protein SA	RPSA	P08865	97	P08865	97	T	NA	NA	NA	0.91855	0.996915	0.997024
Gamma-enolase;Beta-enolase	ENO2;ENO3	P09104	41	P09104;P13929-3;P13929-2;P13929	41;41;41;41	T	NA	0.429476	0.333232	0.983362	0.802133	0.807788
Poly [ADP-ribose] polymerase 1	PARP1	P09874	109	P09874	109	T	NA	NA	NA	1	1	1
Fructose-bisphosphate aldolase C	ALDOC	P09972	119	P09972	119	T	NA	NA	NA	0.99994	0.994281	0.965128
Ubiquitin-60S ribosomal protein L40;Ubiquitin;60S ribosomal protein L40;Ubiquitin-40S ribosomal protein S27a;Ubiquitin;40S ribosomal protein S27a;Polyubiquitin-B;Ubiquitin;Polyubiquitin-C;Ubiquitin	UBA52;RPS27A;UBB;UBC	P62987	66	P62987;P62979;P0CG47;P0CG48	66;66;66;66	T	0.5	0.58942	0.593297	0.951395	0.848019	0.792477
Ubiquitin-60S ribosomal protein L40;Ubiquitin;60S ribosomal protein L40;Ubiquitin-40S ribosomal protein S27a;Ubiquitin;40S ribosomal protein S27a;Polyubiquitin-B;Ubiquitin;Polyubiquitin-C;Ubiquitin	UBA52;RPS27A;UBB;UBC	P62987	55	P62987;P62979;P0CG47;P0CG48	55;55;55;55	T	NA	NA	NA	0.996393	0.987976	0.964447
Histone H1.4;Histone H1.3	HIST1H1E;HIST1H1D	P10412	45	P10412;P16402	45;46	T	NA	NA	NA	0.999991	0.999998	0.999916
Microtubule-associated protein tau	MAPT	P10636	720	P10636;P10636-9;P10636-5;P10636-8;P10636-3;P10636-2;P10636-6;P10636-4;P10636-7	720;738;372;403;278;314;345;343;374	T	0.714653	0.69107	0.675247	0.885174	0.785022	0.799104
60 kDa heat shock protein, mitochondrial	HSPD1	P10809	351	P10809	351	T	NA	NA	NA	1	1	1
60 kDa heat shock protein, mitochondrial	HSPD1	P10809	428	P10809	428	T	NA	NA	NA	1	1	1
78 kDa glucose-regulated protein	HSPA5	P11021	203	P11021	203	T	NA	NA	NA	0.999852	0.998884	0.998323
78 kDa glucose-regulated protein	HSPA5	P11021	62	P11021	62	T	NA	NA	NA	0.995828	0.990829	0.999085
78 kDa glucose-regulated protein	HSPA5	P11021	85	P11021	85	T	NA	NA	NA	0.949372	0.954549	0.870254
78 kDa glucose-regulated protein	HSPA5	P11021	166	P11021	166	T	NA	NA	NA	0.998633	0.95379	0.961444
Heat shock cognate 71 kDa protein	HSPA8	P11142	163	P11142;P11142-2	163;163	T	NA	NA	NA	1	1	1
Heat shock cognate 71 kDa protein;Heat shock-related 70 kDa protein 2	HSPA8;HSPA2	P11142	177	P11142;P11142-2;P54652	177;177;178	T	NA	NA	NA	0.999954	0.998884	0.998419
Heat shock cognate 71 kDa protein;Heat shock-related 70 kDa protein 2	HSPA8;HSPA2	P11142	111	P11142;P11142-2;P54652	111;111;112	T	NA	NA	NA	1	0.999999	0.998446
Histidine--tRNA ligase, cytoplasmic	HARS	P12081	58	P12081	58	T	NA	NA	NA	1	0.997893	1
Annexin A3	ANXA3	P12429	108	P12429	108	T	NA	NA	NA	1	1	0.999959
X-ray repair cross-complementing protein 6	XRCC6	P12956	302	P12956	302	T	NA	NA	NA	0.99551	0.998732	0.96437
Elongation factor 2	EEF2	P13639	36	P13639	36	T	NA	NA	NA	0.968075	0.930081	0.910622
Elongation factor 2	EEF2	P13639	423	P13639	423	T	NA	NA	NA	0.809301	0.769353	0.812557
Prolyl 4-hydroxylase subunit alpha-1	P4HA1	P13674	364	P13674	364	T	NA	NA	NA	0.882507	0.956307	0.982261
Pyruvate kinase PKM	PKM	P14618	80	P14618;P14618-2	80;80	T	NA	NA	NA	0.978968	0.999527	0.996068
Endoplasmin	HSP90B1	P14625	171	P14625	171	T	NA	NA	NA	0.973898	0.901221	0.923144
Endoplasmin	HSP90B1	P14625	391	P14625	391	T	0.629785	0.499971	0.499972	0.810672	0.82335	0.794566
Ezrin	EZR	P15311	425	P15311	425	T	NA	NA	NA	0.999084	0.958356	0.996019
40S ribosomal protein S2	RPS2	P15880	202	P15880	202	T	NA	NA	NA	0.99897	0.999898	0.999988
Integrin beta-4	ITGB4	P16144	1504	P16144;P16144-4;P16144-2;P16144-3	1504;1434;1434;1434	T	0.418124	NA	NA	0.86034	0.811225	0.969237
Histone H1.2	HIST1H1C	P16403	45	P16403	45	T	NA	NA	NA	0.999991	0.999998	0.999916
Heat shock 70 kDa protein 6;Putative heat shock 70 kDa protein 7	HSPA6;HSPA7	P17066	39	P17066;P48741	39;39	T	0.409416	0.468759	0.457764	0.880817	0.844541	0.853301
60S ribosomal protein L17	RPL17	P18621	12	P18621	12	T	NA	NA	NA	1	1	1
Nucleolin	NCL	P19338	464	P19338	464	T	NA	NA	NA	0.999819	0.997163	0.995385
Nucleolin	NCL	P19338	325	P19338	325	T	NA	NA	NA	0.999847	0.998789	0.998218
Ubiquitin-like modifier-activating enzyme 1	UBA1	P22314	72	P22314	72	T	NA	NA	NA	0.981054	0.872731	0.922489
Peptidyl-prolyl cis-trans isomerase B	PPIB	P23284	72	P23284	72	T	NA	NA	NA	1	1	0.99999
40S ribosomal protein S3	RPS3	P23396	26	P23396	26	T	NA	NA	NA	1	1	1
Cofilin-1	CFL1	P23528	129	P23528	129	T	NA	NA	NA	1	1	1
Cofilin-1;Cofilin-2	CFL1;CFL2	P23528	91	P23528;Q9Y281	91;91	T	NA	NA	NA	0.780811	0.812819	0.992002
ATP synthase subunit alpha, mitochondrial	ATP5A1	P25705	64	P25705	64	T	NA	NA	NA	0.758662	0.811588	0.968746
60S ribosomal protein L13	RPL13	P26373	170	P26373	170	T	NA	NA	NA	1	1	1
Transketolase	TKT	P29401	342	P29401	342	T	NA	0.342997	NA	1	1	1
Peroxiredoxin-2;Peroxiredoxin-1	PRDX2;PRDX1	Q06830	143	P32119;Q06830	142;143	T	NA	NA	NA	1	1	1
Serine hydroxymethyltransferase, mitochondrial	SHMT2	P34897	225	P34897	225	T	NA	NA	NA	0.794142	0.823209	0.814039
Serine hydroxymethyltransferase, mitochondrial	SHMT2	P34897	406	P34897	406	T	NA	NA	NA	0.965313	0.800143	0.828352
60S ribosomal protein L22	RPL22	P35268	62	P35268	62	T	NA	NA	NA	1	1	1
Eukaryotic initiation factor 4A-III;Eukaryotic initiation factor 4A-III, N-terminally processed	EIF4A3	P38919	107	P38919	107	T	NA	NA	NA	1	0.999991	0.999983
Malate dehydrogenase, cytoplasmic	MDH1	P40925	135	P40925	135	T	NA	NA	NA	0.997303	0.998716	0.973321
Matrin-3	MATR3	P43243	166	P43243	166	T	NA	NA	NA	0.999955	0.751164	0.990027
Voltage-dependent anion-selective channel protein 2	VDAC2	P45880-2	230	P45880-2;P45880;P45880-1	230;241;256	T	NA	NA	NA	0.932003	0.857967	0.768723
60S ribosomal protein L27a	RPL27A	P46776	95	P46776	95	T	NA	NA	NA	1	1	1
Fatty acid synthase;[Acyl-carrier-protein] S-acetyltransferase;[Acyl-carrier-protein] S-malonyltransferase;3-oxoacyl-[acyl-carrier-protein] synthase;3-oxoacyl-[acyl-carrier-protein] reductase;3-hydroxyacyl-[acyl-carrier-protein] dehydratase;Enoyl-[acyl-carrier-protein] reductase;Oleoyl-[acyl-carrier-protein] hydrolase	FASN	P49327	234	P49327	234	T	NA	NA	NA	1	1	1
Transcriptional repressor CTCF	CTCF	P49711	518	P49711	518	T	NA	NA	NA	0.999949	0.996485	0.999323
Vasodilator-stimulated phosphoprotein	VASP	P50552	316	P50552	316	T	NA	NA	NA	0.986702	0.968638	0.772623
60S ribosomal protein L14	RPL14	P50914	43	P50914	43	T	NA	NA	NA	1	1	1
T-complex protein 1 subunit theta	CCT8	P50990	286	P50990	286	T	NA	NA	NA	1	0.999994	1
T-complex protein 1 subunit theta	CCT8	P50990	512	P50990	512	T	NA	NA	NA	0.999986	0.999944	0.999986
T-complex protein 1 subunit delta	CCT4	P50991	293	P50991	293	T	NA	NA	NA	1	1	1
6-phosphogluconate dehydrogenase, decarboxylating	PGD	P52209	155	P52209	155	T	NA	NA	NA	1	1	1
6-phosphogluconate dehydrogenase, decarboxylating	PGD	P52209	166	P52209	166	T	NA	NA	NA	1	1	1
Solute carrier family 12 member 2	SLC12A2	P55011	217	P55011;P55011-3	217;217	T	NA	NA	NA	0.999569	0.998735	0.999956
Triosephosphate isomerase	TPI1	P60174-1	217	P60174-1;P60174	217;254	T	NA	NA	NA	0.963552	0.993723	0.953787
Triosephosphate isomerase	TPI1	P60174-1	176	P60174-1;P60174	176;213	T	NA	NA	NA	0.915782	0.941417	0.783381
Triosephosphate isomerase	TPI1	P60174-1	148	P60174-1;P60174	148;185	T	NA	NA	NA	1	1	1
Actin, cytoplasmic 2;Actin, cytoplasmic 2, N-terminally processed;Actin, cytoplasmic 1;Actin, cytoplasmic 1, N-terminally processed;Actin, alpha skeletal muscle;Actin, alpha cardiac muscle 1;Actin, gamma-enteric smooth muscle;Actin, aortic smooth muscle	ACTG1;ACTB;ACTA1;ACTC1;ACTG2;ACTA2	P63261	318	P63261;P60709;P68133;P68032;P63267;P62736	318;318;320;320;319;320	T	NA	NA	NA	1	0.999996	0.99998
40S ribosomal protein S3a	RPS3A	P61247	143	P61247	143	T	NA	NA	NA	1	1	1
10 kDa heat shock protein, mitochondrial	HSPE1	P61604	79	P61604	79	T	NA	NA	NA	0.997071	0.999463	0.999488
10 kDa heat shock protein, mitochondrial	HSPE1	P61604	45	P61604	45	T	NA	NA	NA	0.99909	0.99998	0.999748
40S ribosomal protein S7	RPS7	P62081	46	P62081	46	T	NA	NA	NA	1	1	1
40S ribosomal protein S11	RPS11	P62280	28	P62280	28	T	NA	NA	NA	1	1	1
Small nuclear ribonucleoprotein Sm D2	SNRPD2	P62316	40	P62316	40	T	NA	NA	NA	1	1	1
40S ribosomal protein S4, X isoform	RPS4X	P62701	196	P62701	196	T	NA	NA	NA	1	1	1
Histone H4	HIST1H4A	P62805	81	P62805	81	T	NA	NA	NA	0.998584	0.999513	0.793722
GTP-binding nuclear protein Ran	RAN	P62826	21	P62826	21	T	NA	NA	NA	1	1	1
60S ribosomal protein L23	RPL23	P62829	118	P62829	118	T	NA	NA	NA	0.999973	0.999958	0.999926
60S ribosomal protein L30	RPL30	P62888	93	P62888	93	T	NA	NA	NA	1	0.999951	0.999986
60S ribosomal protein L31	RPL31	P62899	22	P62899	22	T	NA	NA	NA	1	1	0.999992
Peptidyl-prolyl cis-trans isomerase A;Peptidyl-prolyl cis-trans isomerase A, N-terminally processed;Peptidyl-prolyl cis-trans isomerase A-like 4A/B/C;Peptidyl-prolyl cis-trans isomerase A-like 4G	PPIA;PPIAL4A;PPIAL4G	P62937	119	P62937;Q9Y536;A2BFH1	119;119;119	T	NA	NA	NA	1	1	1
Eukaryotic translation initiation factor 5A-1;Eukaryotic translation initiation factor 5A-2;Eukaryotic translation initiation factor 5A-1-like	EIF5A;EIF5A2;EIF5AL1	P63241	65	P63241;P63241-2;Q9GZV4;Q6IS14	65;95;65;65	T	NA	NA	NA	1	1	1
Tubulin alpha-1B chain;Tubulin alpha-4A chain	TUBA1B;TUBA4A	P68363	349	P68363;P68366	349;349	T	NA	NA	NA	1	1	0.999976
Histone H3.2;Histone H3.1;Histone H3.3C;Histone H3.3;Histone H3.1t	HIST2H3A;HIST1H3A;H3F3C;H3F3A;HIST3H3	Q71DI3	46	Q71DI3;P68431;Q6NXT2;P84243;Q16695	46;46;45;46;46	T	NA	NA	NA	1	0.999994	0.999954
T-complex protein 1 subunit beta	CCT2	P78371	379	P78371	379	T	NA	NA	NA	1	1	1
Phosphate carrier protein, mitochondrial	SLC25A3	Q00325-2	191	Q00325-2;Q00325	191;192	T	NA	NA	NA	1	1	0.999996
Desmocollin-2;Desmocollin-3	DSC2;DSC3	Q02487	805	Q02487;Q14574-2;Q14574;Q02487-2	805;800;800;805	T	NA	NA	NA	0.999935	0.994516	0.999998
60S ribosomal protein L18a	RPL18A	Q02543	101	Q02543	101	T	NA	NA	NA	0.980132	0.908287	0.99534
Amidophosphoribosyltransferase	PPAT	Q06203	397	Q06203	397	T	NA	NA	NA	0.99977	0.998993	0.991885
60S ribosomal protein L18	RPL18	Q07020	136	Q07020	136	T	NA	NA	NA	0.999995	0.998932	0.999672
Rho guanine nucleotide exchange factor 5	ARHGEF5	Q12774	735	Q12774	735	T	NA	NA	NA	0.986658	0.989366	0.99481
Nucleosome-remodeling factor subunit BPTF	BPTF	Q12830-4	1829	Q12830-4;Q12830;Q12830-2	1829;1829;1703	T	0.674399	NA	0.607181	0.806976	0.887921	0.834899
Cell division cycle protein 20 homolog	CDC20	Q12834	59	Q12834	59	T	NA	NA	NA	0.997761	0.996268	0.965832
Protocadherin Fat 1;Protocadherin Fat 1, nuclear form	FAT1	Q14517	152	Q14517	152	T	0.727534	0.416942	NA	0.933299	0.753865	0.755072
Mediator of DNA damage checkpoint protein 1	MDC1	Q14676	1589	Q14676;Q14676-2;Q14676-3	1589;1325;1302	T	NA	NA	NA	0.955876	0.949603	0.981889
Protein disulfide-isomerase A6	PDIA6	Q15084	119	Q15084;Q15084-2	119;171	T	NA	NA	NA	1	1	1
Poly(rC)-binding protein 1	PCBP1	Q15365	65	Q15365	65	T	NA	NA	NA	0.983831	0.995748	0.984119
Tyrosine-protein phosphatase non-receptor type 14	PTPN14	Q15678	670	Q15678	670	T	NA	NA	NA	0.999989	0.999561	0.966319
Serine/threonine-protein kinase N2	PKN2	Q16513	816	Q16513	816	T	0.595008	0.321111	0.325029	0.768921	0.920722	0.84375
Lysine-rich nucleolar protein 1	KNOP1	Q1ED39	308	Q1ED39	308	T	NA	NA	NA	0.99996	0.999997	0.999669
Lysine-rich nucleolar protein 1	KNOP1	Q1ED39	310	Q1ED39	310	T	NA	NA	NA	0.999975	0.999998	0.999556
AP2-associated protein kinase 1	AAK1	Q2M2I8-2	389	Q2M2I8-2;Q2M2I8	389;389	T	NA	NA	NA	0.999991	1	0.999995
Rho GTPase-activating protein 29	ARHGAP29	Q52LW3	1010	Q52LW3	1010	T	NA	NA	NA	0.999945	0.999936	0.998939
Protein FAM83B	FAM83B	Q5T0W9	806	Q5T0W9	806	T	0.736092	NA	NA	0.981133	0.943455	0.924572
Nance-Horan syndrome protein	NHS	Q6T4R5-3	154	Q6T4R5-3;Q6T4R5-2;Q6T4R5	154;155;311	T	0.74464	NA	NA	0.832531	0.75807	0.838063
Phosphofurin acidic cluster sorting protein 1	PACS1	Q6VY07	504	Q6VY07;Q6VY07-2	504;504	T	NA	NA	NA	0.999961	0.962565	0.999666
Cytoplasmic FMR1-interacting protein 1	CYFIP1	Q7L576	1234	Q7L576;Q7L576-2;Q7L576-3	1234;803;428	T	NA	NA	NA	0.998409	1	1
Tripartite motif-containing protein 46	TRIM46	Q7Z4K8-4	112	Q7Z4K8-4;Q7Z4K8-3;Q7Z4K8-2;Q7Z4K8	112;138;112;112	T	NA	NA	NA	0.995916	0.996634	0.994366
Protein Dos	DOS	Q8N350	174	Q8N350;Q8N350-2	174;148	T	NA	NA	NA	0.995636	0.994231	0.974482
Coiled-coil domain-containing protein 71L	CCDC71L	Q8N9Z2	185	Q8N9Z2	185	T	NA	NA	NA	0.997318	0.99787	0.998399
Rap guanine nucleotide exchange factor 5	RAPGEF5	Q92565-2	207	Q92565-2;Q92565	207;207	T	NA	NA	NA	0.999994	0.999978	0.999749
Protein NDRG1	NDRG1	Q92597	335	Q92597	335	T	0.436622	0.642148	0.638453	0.914304	0.769702	0.895993
Poliovirus receptor-related protein 2	PVRL2	Q92692	459	Q92692	459	T	NA	NA	NA	1	0.999999	1
Receptor-type tyrosine-protein phosphatase U	PTPRU	Q92729-3	857	Q92729-3;Q92729-2;Q92729-4;Q92729	857;857;857;867	T	NA	NA	NA	0.972768	0.999996	0.997187
Dedicator of cytokinesis protein 6	DOCK6	Q96HP0	862	Q96HP0	862	T	NA	NA	NA	0.996017	0.979232	0.997328
Discoidin, CUB and LCCL domain-containing protein 2	DCBLD2	Q96PD2	717	Q96PD2;Q96PD2-2	717;731	T	0.485335	NA	NA	0.965828	0.802014	0.938079
26S proteasome non-ATPase regulatory subunit 1	PSMD1	Q99460-2	799	Q99460-2;Q99460	799;830	T	NA	NA	NA	0.99621	0.992884	0.993553
Tubulin alpha-1C chain;Tubulin alpha-3C/D chain;Tubulin alpha-3E chain;Tubulin alpha-8 chain	TUBA1C;TUBA3C;TUBA3E;TUBA8	Q9BQE3	340	Q9BQE3;Q13748;Q13748-2;Q6PEY2;Q9NY65	340;340;340;340;340	T	NA	NA	NA	0.999976	0.999984	0.999976
Phosphatidate phosphatase LPIN3	LPIN3	Q9BQK8-2	159	Q9BQK8-2;Q9BQK8	159;159	T	NA	NA	0.666626	0.998672	0.99854	0.995941
Protein FAM64A	FAM64A	Q9BSJ6-2	74	Q9BSJ6-2;Q9BSJ6	74;74	T	NA	NA	NA	1	1	1
Calcyclin-binding protein	CACYBP	Q9HB71	149	Q9HB71	149	T	NA	NA	NA	0.992973	0.995872	0.995191
Gephyrin;Molybdopterin adenylyltransferase;Molybdopterin molybdenumtransferase	GPHN	Q9NQX3	286	Q9NQX3;Q9NQX3-2	286;319	T	0.730072	NA	NA	0.983574	0.994302	0.984432
YEATS domain-containing protein 2	YEATS2	Q9ULM3	469	Q9ULM3	469	T	0.682064	NA	0.65557	0.781385	0.804711	0.960878
RuvB-like 1	RUVBL1	Q9Y265	153	Q9Y265;Q9Y265-2	153;153	T	NA	NA	NA	0.850158	0.803577	0.846551
Nuclear migration protein nudC	NUDC	Q9Y266	266	Q9Y266	266	T	NA	NA	NA	0.999999	0.999996	0.995561
Chloride intracellular channel protein 1	CLIC1	O00299	209	O00299	209	Y	NA	NA	NA	0.999944	0.999585	0.999701
Histone H2B type 1-K;Histone H2B type 1-C/E/F/G/I;Histone H2B type F-S;Histone H2B type 1-D;Histone H2B type 1-H;Histone H2B type 2-F;Histone H2B type 1-M;Histone H2B type 1-N;Histone H2B type 1-L	HIST1H2BK;HIST1H2BC;H2BFS;HIST1H2BD;HIST1H2BH;HIST2H2BF;HIST1H2BM;HIST1H2BN;HIST1H2BL	O60814	38	O60814;P62807;P57053;P58876;Q93079;Q5QNW6;Q99879;Q99877;Q99880	38;38;38;38;38;38;38;38;38	Y	NA	NA	NA	0.921286	0.938652	0.921655
Fructose-bisphosphate aldolase A	ALDOA	P04075	328	P04075	328	Y	NA	NA	NA	1	1	1
Glyceraldehyde-3-phosphate dehydrogenase	GAPDH	P04406	314	P04406	314	Y	NA	NA	NA	0.989901	0.997615	0.93439
Keratin, type I cytoskeletal 18	KRT18	P05783	256	P05783	256	Y	NA	NA	NA	1	1	1
ATP synthase subunit beta, mitochondrial	ATP5B	P06576	196	P06576	196	Y	NA	NA	NA	1	1	1
Alpha-enolase	ENO1	P06733	189	P06733;P06733-2	189;96	Y	NA	NA	NA	1	1	1
Alpha-enolase	ENO1	P06733	257	P06733;P06733-2	257;164	Y	NA	NA	NA	0.999556	0.998675	0.995361
Alpha-enolase	ENO1	P06733	280	P06733;P06733-2	280;187	Y	NA	NA	NA	1	0.999975	0.999975
Histone H2B type 1-J;Histone H2B type 2-E	HIST1H2BJ;HIST2H2BE	P06899	38	P06899;Q16778	38;38	Y	NA	NA	NA	0.889826	0.900432	0.902521
Histone H2B type 1-J;Histone H2B type 2-E	HIST1H2BJ;HIST2H2BE	P06899	41	P06899;Q16778	41;41	Y	NA	NA	NA	0.997406	0.993377	0.998168
L-lactate dehydrogenase B chain	LDHB	P07195	240	P07195	240	Y	NA	NA	NA	0.960018	0.799751	0.954538
Protein disulfide-isomerase	P4HB	P07237	63	P07237	63	Y	NA	NA	NA	1	1	1
Annexin A2;Putative annexin A2-like protein	ANXA2;ANXA2P2	P07355	199	P07355;P07355-2;A6NMY6	199;217;199	Y	NA	NA	NA	1	1	1
Annexin A2	ANXA2	P07355	75	P07355;P07355-2	75;93	Y	NA	NA	NA	1	1	1
Tubulin beta chain;Tubulin beta-2B chain;Tubulin beta-2A chain;Tubulin beta-4B chain;Tubulin beta-4A chain;Tubulin beta-3 chain;Tubulin beta-6 chain	TUBB;TUBB2B;TUBB2A;TUBB4B;TUBB4A;TUBB3;TUBB6	P07437	340	P07437;Q9BVA1;Q13885;P68371;P04350;Q13509;Q9BUF5	340;340;340;340;340;340;340	Y	NA	NA	NA	0.993799	0.876801	0.991915
Tubulin beta chain;Tubulin beta-4B chain;Tubulin beta-4A chain	TUBB;TUBB4B;TUBB4A	P07437	310	P07437;P68371;P04350	310;310;310	Y	NA	NA	NA	0.999995	0.999789	0.99978
Heat shock protein HSP 90-alpha	HSP90AA1	P07900	438	P07900;P07900-2	438;560	Y	NA	NA	NA	1	1	0.999999
Heat shock protein HSP 90-alpha;Putative heat shock protein HSP 90-alpha A5	HSP90AA1;HSP90AA5P	P07900	493	P07900;P07900-2;Q58FG0	493;615;178	Y	NA	0.609162	NA	0.986686	0.86047	0.984891
Heat shock 70 kDa protein 1A/1B;Heat shock 70 kDa protein 6	HSPA1A;HSPA6	P08107	183	P08107;P17066	183;185	Y	NA	NA	NA	0.999999	0.999387	0.990163
Heat shock protein HSP 90-beta	HSP90AB1	P08238	430	P08238	430	Y	NA	NA	NA	1	1	1
Heat shock protein HSP 90-beta	HSP90AB1	P08238	301	P08238	301	Y	NA	NA	NA	0.994565	0.983367	0.995817
Heat shock protein HSP 90-beta	HSP90AB1	P08238	305	P08238	305	Y	NA	NA	NA	0.99557	0.998923	0.998916
U1 small nuclear ribonucleoprotein 70 kDa	SNRNP70	P08621	126	P08621;P08621-2;P08621-3	126;126;126	Y	NA	NA	NA	1	1	1
Annexin A5	ANXA5	P08758	91	P08758	91	Y	NA	NA	NA	0.999984	0.99893	0.999758
Glutathione S-transferase P	GSTP1	P09211	50	P09211	50	Y	NA	NA	NA	1	0.999981	0.999934
Heterogeneous nuclear ribonucleoprotein A1	HNRNPA1	P09651-3	236	P09651-3;P09651-2;P09651	236;289;341	Y	NA	NA	NA	0.992133	0.987624	0.969545
Heterogeneous nuclear ribonucleoprotein A1	HNRNPA1	P09651-3	242	P09651-3;P09651-2;P09651	242;295;347	Y	NA	NA	NA	0.999958	0.990183	0.997143
60 kDa heat shock protein, mitochondrial	HSPD1	P10809	227	P10809	227	Y	NA	NA	NA	0.906954	0.983804	0.985921
78 kDa glucose-regulated protein	HSPA5	P11021	209	P11021	209	Y	NA	NA	NA	0.999766	0.999916	0.999952
Heat shock cognate 71 kDa protein;Heat shock-related 70 kDa protein 2	HSPA8;HSPA2	P11142	183	P11142;P11142-2;P54652	183;183;184	Y	NA	NA	NA	0.999993	0.999997	0.999504
Heat shock cognate 71 kDa protein;Heat shock-related 70 kDa protein 2	HSPA8;HSPA2	P11142	107	P11142;P11142-2;P54652	107;107;108	Y	NA	NA	NA	0.999045	0.97795	0.988156
Protein 4.1	EPB41	P11171-2	627	P11171-2;P11171;P11171-7;P11171-4;P11171-3	627;660;646;418;437	Y	NA	NA	NA	1	1	1
60S ribosomal protein L17	RPL17	P18621	4	P18621	4	Y	NA	NA	NA	0.960363	0.936449	0.809445
Voltage-dependent anion-selective channel protein 1	VDAC1	P21796	22	P21796	22	Y	NA	NA	NA	1	1	1
Cofilin-1;Cofilin-2	CFL1;CFL2	P23528	82	P23528;Q9Y281	82;82	Y	NA	NA	NA	0.999997	0.999929	0.999995
14-3-3 protein theta;14-3-3 protein beta/alpha;14-3-3 protein beta/alpha, N-terminally processed;14-3-3 protein sigma;14-3-3 protein gamma;14-3-3 protein gamma, N-terminally processed;14-3-3 protein epsilon;14-3-3 protein zeta/delta;14-3-3 protein eta	YWHAQ;YWHAB;SFN;YWHAG;YWHAE;YWHAZ;YWHAH	P63104	48	P27348;P31946-2;P31946;P31947;P31947-2;P61981;P62258;P62258-2;P63104;Q04917	48;48;50;48;48;49;49;27;48;49	Y	NA	NA	NA	0.996288	0.996948	0.99571
Phosphatidylethanolamine-binding protein 1;Hippocampal cholinergic neurostimulating peptide	PEBP1	P30086	181	P30086	181	Y	NA	NA	NA	1	1	1
RNA-binding motif protein, X chromosome;RNA-binding motif protein, X chromosome, N-terminally processed;RNA binding motif protein, X-linked-like-1	RBMX;RBMXL1	P38159	206	P38159;Q96E39	206;206	Y	NA	NA	NA	0.998975	0.99901	0.999599
Signal transducer and activator of transcription 3	STAT3	P40763	705	P40763	705	Y	NA	NA	NA	0.999995	0.999907	0.999938
Voltage-dependent anion-selective channel protein 2	VDAC2	P45880-2	225	P45880-2;P45880;P45880-1	225;236;251	Y	NA	NA	NA	1	0.999985	0.999989
60S ribosomal protein L29	RPL29	P47914	98	P47914	98	Y	NA	NA	NA	1	1	1
Fatty acid synthase;[Acyl-carrier-protein] S-acetyltransferase;[Acyl-carrier-protein] S-malonyltransferase;3-oxoacyl-[acyl-carrier-protein] synthase;3-oxoacyl-[acyl-carrier-protein] reductase;3-hydroxyacyl-[acyl-carrier-protein] dehydratase;Enoyl-[acyl-carrier-protein] reductase;Oleoyl-[acyl-carrier-protein] hydrolase	FASN	P49327	45	P49327	45	Y	NA	NA	NA	1	1	1
Fatty acid synthase;[Acyl-carrier-protein] S-acetyltransferase;[Acyl-carrier-protein] S-malonyltransferase;3-oxoacyl-[acyl-carrier-protein] synthase;3-oxoacyl-[acyl-carrier-protein] reductase;3-hydroxyacyl-[acyl-carrier-protein] dehydratase;Enoyl-[acyl-carrier-protein] reductase;Oleoyl-[acyl-carrier-protein] hydrolase	FASN	P49327	2269	P49327	2269	Y	NA	NA	NA	0.768124	0.764701	0.765194
Afadin	MLLT4	P55196	1230	P55196;P55196-5;P55196-3;P55196-1;P55196-2;P55196-6	1230;1229;1213;1213;1214;1230	Y	NA	NA	NA	1	0.99966	0.999991
Triosephosphate isomerase	TPI1	P60174-1	48	P60174-1;P60174	48;85	Y	NA	NA	NA	0.948456	0.913634	0.931269
60S ribosomal protein L37a;Putative 60S ribosomal protein L37a-like	RPL37A;RPL37L	P61513	37	P61513;A6NKH3	37;38	Y	NA	NA	NA	0.901666	0.862815	0.837454
Heterogeneous nuclear ribonucleoprotein K	HNRNPK	P61978	72	P61978;P61978-2;P61978-3	72;72;72	Y	NA	NA	NA	0.912221	0.789285	0.960442
40S ribosomal protein S8	RPS8	P62241	188	P62241	188	Y	NA	NA	NA	1	1	1
Small nuclear ribonucleoprotein Sm D3	SNRPD3	P62318	62	P62318	62	Y	NA	NA	NA	1	1	1
60S ribosomal protein L23a	RPL23A	P62750	117	P62750	117	Y	NA	NA	NA	1	1	1
Peptidyl-prolyl cis-trans isomerase A;Peptidyl-prolyl cis-trans isomerase A, N-terminally processed	PPIA	P62937	79	P62937	79	Y	NA	NA	NA	0.999962	0.999973	0.996728
14-3-3 protein zeta/delta	YWHAZ	P63104	128	P63104	128	Y	NA	NA	NA	1	1	1
40S ribosomal protein S21	RPS21	P63220	53	P63220	53	Y	NA	NA	NA	0.98676	0.990319	0.987521
Tubulin alpha-1B chain;Tubulin alpha-4A chain;Tubulin alpha-1C chain;Tubulin alpha-3C/D chain;Tubulin alpha-3E chain	TUBA1B;TUBA4A;TUBA1C;TUBA3C;TUBA3E	P68363	272	P68363;P68366;Q9BQE3;Q13748;Q13748-2;Q6PEY2	272;272;272;272;272;272	Y	NA	NA	NA	0.998877	0.999303	0.998194
Tubulin alpha-1B chain;Tubulin alpha-4A chain;Tubulin alpha-1C chain;Tubulin alpha-3C/D chain	TUBA1B;TUBA4A;TUBA1C;TUBA3C	P68363	161	P68363;P68366;Q9BQE3;Q13748;Q13748-2	161;161;161;161;161	Y	NA	NA	NA	1	1	1
Tubulin alpha-1B chain;Tubulin alpha-4A chain;Tubulin alpha-1C chain;Tubulin alpha-3C/D chain;Tubulin alpha-3E chain;Tubulin alpha-8 chain	TUBA1B;TUBA4A;TUBA1C;TUBA3C;TUBA3E;TUBA8	P68363	357	P68363;P68366;Q9BQE3;Q13748;Q13748-2;Q6PEY2;Q9NY65	357;357;357;357;357;357;357	Y	NA	NA	NA	1	0.999973	0.999101
Histone H3.2;Histone H3.1;Histone H3.3C;Histone H3.3;Histone H3.1t	HIST2H3A;HIST1H3A;H3F3C;H3F3A;HIST3H3	Q71DI3	42	Q71DI3;P68431;Q6NXT2;P84243;Q16695	42;42;41;42;42	Y	NA	NA	NA	0.9999	0.99998	0.99995
Tyrosine-protein phosphatase non-receptor type substrate 1	SIRPA	P78324-4	428	P78324-4;P78324	428;429	Y	NA	NA	NA	0.935512	0.770937	0.767263
Serine/arginine-rich splicing factor 3	SRSF3	P84103	33	P84103	33	Y	NA	NA	NA	0.866764	0.874788	0.890238
Serine/arginine-rich splicing factor 2;Serine/arginine-rich splicing factor 8	SRSF2;SRSF8	Q01130	44	Q01130;Q9BRL6-2;Q9BRL6	44;44;44	Y	NA	NA	NA	1	1	1
Peroxiredoxin-1	PRDX1	Q06830	194	Q06830	194	Y	NA	NA	NA	0.992841	0.98783	0.982566
Peroxiredoxin-1	PRDX1	Q06830	116	Q06830	116	Y	NA	NA	NA	0.999995	0.999977	0.999989
Interleukin enhancer-binding factor 3	ILF3	Q12906	579	Q12906;Q12906-5;Q12906-2;Q12906-3;Q12906-4;Q12906-6	579;579;579;579;583;583	Y	NA	NA	NA	1	1	1
Desmoglein-2	DSG2	Q14126	968	Q14126	968	Y	NA	NA	NA	0.978229	0.96944	0.973634
Fascin	FSCN1	Q16658	230	Q16658	230	Y	NA	NA	NA	0.999972	0.999985	0.999827
Histone H2B type 3-B	HIST3H2BB	Q8N257	38	Q8N257	38	Y	NA	NA	NA	0.889826	0.900432	0.902521
Histone H2B type 3-B	HIST3H2BB	Q8N257	41	Q8N257	41	Y	NA	NA	NA	0.997406	0.993377	0.998168
Discoidin, CUB and LCCL domain-containing protein 2	DCBLD2	Q96PD2	715	Q96PD2;Q96PD2-2	715;729	Y	0.50609	NA	NA	0.958226	0.956908	0.984204
Ribonuclease 7	RNASE7	Q9H1E1	130	Q9H1E1	130	Y	NA	NA	NA	0.99087	0.862258	0.964964
Abl interactor 2	ABI2	Q9NYB9-3	162	Q9NYB9-3;Q9NYB9-2;Q9NYB9-4;Q9NYB9	162;207;207;213	Y	NA	NA	NA	0.88625	0.982505	0.979198
