# Supplementary material for: Improved phosphoproteomic analysis for phosphosignaling and active-kinome profiling in Matrigel-embedded spheroids and patient-derived organoids
Source: Sci Rep. 2018 Jul 30;8:11401. doi: 10.1038/s41598-018-29837-1 (PMC6065387; doi:10.1038/s41598-018-29837-1)
Supplement: Supplementary file 5 — Supplementary dataset4 [file 41598_2018_29837_MOESM5_ESM.xlsx]

## Sheet: Summary of contents in Table S4
Item name	Contents
Protein names	Names of proteins in UniprotKB associated with identified peptide.
Gene names	Names of genes associated with identified peptide.
Protein	Uniprot ID of the most compatible protein in UniprotKB for identified peptide.
Position within "Protein"	Position of the identified phosphosite in the respective protein sequence within "Protein" column. The first amino acid in the sequence is 1.
Proteins	Uniprot IDs in a group of the compatible proteins in UniprotKB for identified peptide.
Positions within "Proteins"	Positions of the identified phosphosite in the respective protein sequences within "Proteins" column. The first amino acid in the sequence is 1.
Amino acid	Amino acid of the phosphorylation site. 'S' is serine, 'T' is threonine, and 'Y' is tyrosine.
Fold change Dispase/2D_AcetonePrep	Fold change of the intensity of each phosphosite between mean of 3D-culture HCT116 collected with Dispase (N=3) and 2D-culture HCT116 processed with Acetone precipitation (N=3)
Fold change Recovery/2D_AcetonePrep	Fold change of the intensity of each phosphosite between mean of 3D-culture HCT116 collected with Recovery Solution (N=3) and 2D-culture HCT116 processed with Acetone precipitation (N=3).
q value Dispase/2D_AcetonePrep	q value of each phosphosite between mean of 3D-culture HCT116 collected with Dispase (N=3) and 2D-culture HCT116 processed with Acetone precipitation (N=3)
q value Recovery/2D_AcetonePrep	q value of each phosphosite between mean of 3D-culture HCT116 collected with Recovery Solution (N=3) and 2D-culture HCT116 processed with Acetone precipitation (N=3).
Mean 2D_AcetonePrep	Mean of intensities of HCT116 cells under 2D condition with Acetone Precipitation (N=3)
Mean Dispase	Mean of intensities of 3D-culture HCT116 collected with Dispase (N=3)
Mean Recovery	Mean of intensities of 3D-culture HCT116 collected with Recovery Solution (N=3)
Standard deviation 2D_AcetonePrep	Standard deviation of intensities of HCT116 cells under 2D condition with Acetone Precipitation (N=3)
Standard deviation Dispase	Standard deviation of intensities of 3D-culture HCT116 collected with Dispase (N=3)
Standard deviation Recovery	Standard deviation of intensities of 3D-culture HCT116 collected with Recovery Solution (N=3)
Localization prob 2D_HCT116_AcetonePrep_Rep1	Localization probability of each identified phosphosite in HCT116 cells under 2D condition with Acetone Precipitation (Replicate1)
Localization prob 2D_HCT116_AcetonePrep_Rep2	Localization probability of each identified phosphosite in HCT116 cells under 2D condition with Acetone Precipitation (Replicate2)
Localization prob 2D_HCT116_AcetonePrep_Rep3	Localization probability of each identified phosphosite in HCT116 cells under 2D condition with Acetone Precipitation (Replicate3)
Localization prob 3D_HCT116_Dispase_Rep1	Localization probability of each identified phosphosite in 3D-cultured HCT116 collected with Dispase (Replicate1)
Localization prob 3D_HCT116_Dispase_Rep2	Localization probability of each identified phosphosite in 3D-cultured HCT116 collected with Dispase (Replicate2)
Localization prob 3D_HCT116_Dispase_Rep3	Localization probability of each identified phosphosite in 3D-cultured HCT116 collected with Dispase (Replicate3)
Localization prob 3D_HCT116_Recovery_Rep1	Localization probability of each identified phosphosite in 3D-cultured HCT116 collected with Recovery Solution (Replicate1)
Localization prob 3D_HCT116_Recovery_Rep2	Localization probability of each identified phosphosite in 3D-cultured HCT116 collected with Recovery Solution (Replicate2)
Localization prob 3D_HCT116_Recovery_Rep3	Localization probability of each identified phosphosite in 3D-cultured HCT116 collected with Recovery Solution (Replicate3)

## Sheet: Class1 sites (Dispase Up)
Protein names	Gene names	Protein	Position within "Protein"	Proteins	Positions within "Proteins"	Amino acid	Fold change Dispase/2D_AcetonePrep	q value Dispase/2D_AcetonePrep	Mean 2D_AcetonePrep	Mean Dispase	Standard deviation 2D_AcetonePrep	Standard deviation Dispase	Localization prob 2D_HCT116_AcetonePrep_Rep1	Localization prob 2D_HCT116_AcetonePrep_Rep2	Localization prob 2D_HCT116_AcetonePrep_Rep3	Localization prob 3D_HCT116_Dispase_Rep1	Localization prob 3D_HCT116_Dispase_Rep2	Localization prob 3D_HCT116_Dispase_Rep3
Serine/arginine repetitive matrix protein 2	SRRM2	Q9UQ35	1043	Q9UQ35;Q9UQ35-2	1043;1043	T	8.11588	0.0137473	-0.863055	7.25282	1.42802	0.0777687	0.989681	0.980469	0.942417	0.973678	0.985558	0.990148
Fatty acid synthase;[Acyl-carrier-protein] S-acetyltransferase;[Acyl-carrier-protein] S-malonyltransferase;3-oxoacyl-[acyl-carrier-protein] synthase;3-oxoacyl-[acyl-carrier-protein] reductase;3-hydroxyacyl-[acyl-carrier-protein] dehydratase;Enoyl-[acyl-carrier-protein] reductase;Oleoyl-[acyl-carrier-protein] hydrolase	FASN	P49327	1174	P49327	1174	S	7.09309	0.00604478	-3.52274	3.57036	0.228116	0.703907	1	1	1	1	1	1
Tumor protein D52	TPD52	P55327-2	131	P55327-2;P55327;P55327-3	131;171;195	S	6.64261	0.00963293	-2.98483	3.65778	0.733816	0.036289	0.887939	0.993716	0.883711	0.996805	0.99988	0.999807
Tristetraprolin	ZFP36	P26651	186	P26651	186	S	6.49433	0.00782927	-2.10731	4.38702	0.777041	0.861124	0.995686	0.998151	0.99806	0.999993	0.99983	0.996907
Solute carrier family 2, facilitated glucose transporter member 1	SLC2A1	P11166	226	P11166	226	S	6.23069	0.0137743	-0.405542	5.82515	1.72252	1.01521	1	1	1	1	1	1
Ensconsin	MAP7	Q14244	183	Q14244;Q14244-3	183;89	S	6.00131	0.0321575	-3.82707	2.17424	0.325063	2.04705	0.923726	0.808817	0.77816	0.984036	0.994085	0.993854
Tristetraprolin	ZFP36	P26651	60	P26651	60	S	5.97908	0.00889756	-2.47362	3.50546	0.905786	0.445867	0.993532	0.990879	0.997522	0.998125	0.995223	0.970809
BAG family molecular chaperone regulator 3	BAG3	O95817	289	O95817	289	S	5.78145	0.0128116	-1.96883	3.81262	1.0544	0.190737	0.883926	0.985729	0.96109	0.997194	0.999661	0.999701
Elongation factor 2	EEF2	P13639	502	P13639	502	S	5.36805	0.0060223	-1.7378	3.63025	0.454911	0.131267	0.999995	0.999991	0.999843	0.999997	1	1
Fructose-bisphosphate aldolase A	ALDOA	P04075	46	P04075	46	S	5.24717	0.00809249	0.65419	5.90136	0.353947	0.100575	0.999835	0.999846	0.999971	0.999999	1	1
Zinc transporter SLC39A7	SLC39A7	Q92504	275	Q92504	275	S	5.20909	0.0329908	-2.14083	3.06826	0.344958	1.87904	0.999128	0.889218	0.999912	0.999994	1	1
Hydroxymethylglutaryl-CoA synthase, cytoplasmic	HMGCS1	Q01581	4	Q01581	4	S	5.20495	0.00795455	-0.862175	4.34278	0.525312	0.251686	1	1	1	1	1	1
Serine/threonine-protein kinase MARK2	MARK2	Q7KZI7-14	537	Q7KZI7-11;Q7KZI7-8;Q7KZI7;Q7KZI7-12;Q7KZI7-3;Q7KZI7-6;Q7KZI7-14	571;571;571;538;538;538;537	S	5.15321	0	0.208864	5.36207	0.204389	0.191109	0.983641	0.989428	0.995144	0.999953	0.999286	0.999867
Serine/threonine-protein kinase MARK2	MARK2	Q7KZI7-15	516	Q7KZI7-15;Q7KZI7-16;Q7KZI7-13	516;516;483	S	5.15321	0	0.208864	5.36207	0.204389	0.191109	0.983641	0.989428	0.995144	0.999953	0.999291	0.999867
A-kinase anchor protein 12	AKAP12	Q02952	483	Q02952;Q02952-3;Q02952-2	483;378;385	S	5.15139	0.00828866	0.751614	5.903	0.75882	0.373155	1	1	1	1	1	1
Suppressor of G2 allele of SKP1 homolog	SUGT1	Q9Y2Z0-2	233	Q9Y2Z0-2;Q9Y2Z0	233;265	T	5.14823	0.0345556	-1.36916	3.77906	0.578502	0.197172	1	1	1	1	1	1
G-protein coupled receptor family C group 5 member C	GPRC5C	Q9NQ84	383	Q9NQ84;Q9NQ84-2	383;395	S	5.13251	0.00925424	-1.39769	3.73483	0.42083	0.195369	0.999998	0.99956	0.99999	1	1	1
Cytoplasmic dynein 1 heavy chain 1	DYNC1H1	Q14204	4368	Q14204	4368	S	5.12852	0.0098452	-0.488652	4.63987	1.06928	0.582227	0.929068	0.811598	0.946536	0.995438	0.995769	0.994334
Solute carrier family 12 member 4	SLC12A4	Q9UP95-3	51	Q9UP95-3;Q9UP95-2;Q9UP95;Q9UP95-4	51;51;51;51	S	5.08627	0.00984615	-3.27883	1.80744	0.53069	0.503957	0.997783	0.976334	0.964956	0.99999	0.9996	0.998987
Hydroxymethylglutaryl-CoA synthase, cytoplasmic	HMGCS1	Q01581	495	Q01581	495	S	5.07991	0.00986047	-0.0346937	5.04522	0.100091	0.679368	0.999337	0.992797	0.99532	0.999943	0.999701	1
RelA-associated inhibitor	PPP1R13L	Q8WUF5	187	Q8WUF5	187	S	5.03339	0.0301475	-1.17072	3.86267	1.75349	0.468708	1	1	1	1	1	1
NFATC2-interacting protein	NFATC2IP	Q8NCF5	204	Q8NCF5	204	S	5.02215	0.0123657	-2.69845	2.32371	0.210503	0.907713	0.997224	0.997472	0.999272	0.998552	0.996705	0.999968
SAP30-binding protein	SAP30BP	Q9UHR5	52	Q9UHR5;Q9UHR5-2	52;52	S	5.01143	0.0118311	-2.92192	2.0895	0.839209	0.154061	0.999994	0.999712	0.999631	0.999999	1	1
Gephyrin;Molybdopterin adenylyltransferase;Molybdopterin molybdenumtransferase	GPHN	Q9NQX3	188	Q9NQX3;Q9NQX3-2	188;188	S	4.97362	0.0058	-0.381233	4.59238	0.324341	0.340869	0.998426	0.994186	0.990541	0.999989	0.999992	0.999999
ADP-ribosylation factor-like protein 3	ARL3	P36405	5	P36405	5	S	4.90169	0.022016	-4.89354	0.0081539	0.458174	0.66141	1	1	1	1	1	1
Beta-adrenergic receptor kinase 1	ADRBK1	P25098	670	P25098	670	S	4.84839	0.0366932	0.281953	5.13034	1.94452	0.559047	0.999788	0.999998	0.999993	1	1	0.999999
Transgelin-2	TAGLN2	P37802	163	P37802	163	S	4.8457	0.00905996	-2.07256	2.77314	0.294179	0.744977	1	1	1	1	1	1
Rho guanine nucleotide exchange factor 2	ARHGEF2	Q92974-3	617	Q92974-3;Q92974-2;Q92974	617;644;645	S	4.83911	0.00906667	-1.0247	3.81442	0.262649	0.317354	0.999758	0.998409	0.99964	0.999981	0.999951	0.999817
Serine/threonine-protein kinase PRP4 homolog	PRPF4B	Q13523	257	Q13523	257	S	4.79461	0.0115853	-0.245005	4.5496	0.825242	0.178927	0.999008	0.996886	0.998733	0.999776	0.998253	0.999697
Rho GTPase-activating protein 1	ARHGAP1	Q07960	51	Q07960	51	S	4.78645	0.0140114	-0.751187	4.03526	0.858309	0.0252388	0.996995	0.993946	0.99824	0.998383	0.999802	0.999524
Serine/threonine-protein kinase mTOR	MTOR	P42345	1261	P42345	1261	S	4.73139	0.00825	-1.37293	3.35846	0.271058	0.113774	0.770436	0.955683	0.986645	0.985608	0.995953	0.972798
Choline-phosphate cytidylyltransferase B	PCYT1B	Q9Y5K3-2	315	Q9Y5K3-2;Q9Y5K3-3;Q9Y5K3	315;297;315	S	4.72344	0.0126733	-2.7995	1.92394	1.25371	0.842703	1	1	1	1	1	1
Phosphoglycerate mutase 1	PGAM1	P18669	14	P18669	14	S	4.70263	0.0217076	-0.700292	4.00234	1.33288	0.366573	1	1	1	1	1	1
Neuroblast differentiation-associated protein AHNAK	AHNAK	Q09666	2397	Q09666	2397	S	4.63399	0.0246531	-0.303336	4.33065	0.495786	1.50187	1	1	1	1	1	1
Pyruvate dehydrogenase E1 component subunit alpha, somatic form, mitochondrial	PDHA1	P08559	232	P08559	232	S	4.63188	0.00951579	-1.67377	2.95811	0.692969	0.983531	0.915619	0.752889	0.987202	0.947436	0.992831	0.933824
Protein NDRG1	NDRG1	Q92597	333	Q92597	333	S	4.60804	0.0126379	1.60113	6.20917	0.962312	1.25107	0.935936	0.97777	0.987302	0.991588	0.999241	0.992508
HEAT repeat-containing protein 5B	HEATR5B	Q9P2D3	1737	Q9P2D3	1737	S	4.57665	0.0114806	-1.63314	2.94351	1.08725	0.634879	0.939794	0.946468	0.964784	0.957825	0.996628	0.999901
Ezrin	EZR	P15311	366	P15311	366	S	4.55972	0.00945041	-1.64731	2.91241	0.865247	1.01508	1	1	1	1	1	1
Fatty acid synthase;[Acyl-carrier-protein] S-acetyltransferase;[Acyl-carrier-protein] S-malonyltransferase;3-oxoacyl-[acyl-carrier-protein] synthase;3-oxoacyl-[acyl-carrier-protein] reductase;3-hydroxyacyl-[acyl-carrier-protein] dehydratase;Enoyl-[acyl-carrier-protein] reductase;Oleoyl-[acyl-carrier-protein] hydrolase	FASN	P49327	1411	P49327	1411	S	4.52924	0.00983784	1.26463	5.79387	0.297756	0.113545	0.976984	0.976844	0.976844	0.998907	0.999972	0.999994
Proline synthase co-transcribed bacterial homolog protein	PROSC	O94903	244	O94903	244	S	4.4947	0.00956114	-3.99436	0.500342	0.309946	0.765482	0.805118	0.996338	0.972981	0.998676	0.997295	0.981926
Rab GTPase-binding effector protein 1	RABEP1	Q15276-2	410	Q15276-2;Q15276	410;410	S	4.47542	0.0208296	-1.40087	3.07456	1.05656	0.0834213	0.999947	0.997083	0.966207	0.999894	0.999745	0.999911
ERBB receptor feedback inhibitor 1	ERRFI1	Q9UJM3	326	Q9UJM3	326	S	4.47408	0.0157496	-0.0725756	4.40151	0.886945	0.0699093	0.992208	0.874321	0.933704	0.998024	0.991713	0.991776
Annexin A1	ANXA1	P04083	37	P04083	37	S	4.46653	0.0389262	0.481112	4.94764	1.71405	0.242788	0.886677	0.990304	0.98704	0.990592	0.999563	0.999723
Glycerol-3-phosphate acyltransferase 3	AGPAT9	Q53EU6	68	Q53EU6	68	S	4.44733	0.00977576	2.67584	7.12316	0.555678	0.0414534	0.999977	0.999972	0.999934	0.999994	0.999986	0.999993
Drebrin	DBN1	Q16643	345	Q16643;Q16643-2	345;347	S	4.42933	0.00826735	-0.328659	4.10068	0.594069	0.25301	0.823644	0.996681	0.917065	0.970727	0.998109	0.999246
ATP-citrate synthase	ACLY	P53396	455	P53396	455	S	4.41645	0.00792053	0.388375	4.80482	0.194501	0.408924	0.999785	0.999565	0.999437	0.999932	0.999917	0.999967
Phosphoglycerate kinase 1	PGK1	P00558	203	P00558	203	S	4.39384	0.0367394	-1.25804	3.13581	0.901676	1.92092	1	1	1	1	1	1
Membrane-associated progesterone receptor component 2	PGRMC2	O15173	104	O15173	104	S	4.38146	0.00962252	-2.70781	1.67365	0.47191	0.875774	1	1	1	1	1	1
Hematopoietic SH2 domain-containing protein	HSH2D	Q96JZ2-2	137	Q96JZ2-2;Q96JZ2	137;194	S	4.37652	0.00609253	-2.5699	1.80662	0.337587	0.0759991	0.965003	0.95544	0.954202	0.999864	0.993525	0.994775
Trafficking protein particle complex subunit 12	TRAPPC12	Q8WVT3	184	Q8WVT3	184	S	4.28707	0.0229058	-1.88906	2.398	1.35297	0.487519	0.977777	0.991858	0.998732	0.999738	0.999836	0.9999
Heat shock protein beta-1	HSPB1	P04792	15	P04792	15	S	4.28208	0.0116059	-0.855794	3.42629	0.767579	0.227787	1	1	1	1	1	1
Neuron navigator 1	NAV1	Q8NEY1-2	90	Q8NEY1-3;Q8NEY1;Q8NEY1-7;Q8NEY1-4;Q8NEY1-2;Q8NEY1-6	90;90;90;90;90;90	S	4.27781	0.00982998	-3.55005	0.727761	0.694451	0.976007	0.815538	0.935511	0.937821	0.948983	0.999293	0.997684
Tumor protein D54	TPD52L2	O43399	96	O43399	96	S	4.27666	0.00909726	-2.76422	1.51244	0.600291	0.26619	0.999965	0.999051	0.999202	1	1	1
Creatine kinase B-type	CKB	P12277	35	P12277	35	T	4.26599	0.00948824	-3.06203	1.20396	0.802883	0.337724	0.999969	0.99999	0.999983	0.999911	0.999993	0.999995
Plakophilin-3	PKP3	Q9Y446	123	Q9Y446	123	S	4.24864	0.00899797	1.07173	5.32036	0.512869	0.136524	0.999973	0.999998	0.999997	1	1	1
Ras-specific guanine nucleotide-releasing factor RalGPS2	RALGPS2	Q86X27	329	Q86X27	329	S	4.2485	0.00944948	-2.67171	1.57679	0.8764	0.552811	0.986609	0.924079	0.998353	0.999989	0.998688	0.999808
Polyadenylate-binding protein 1	PABPC1	P11940-2	315	P11940-2;P11940	315;315	S	4.18882	0.00808889	-3.11547	1.07335	0.0532941	0.219624	0.917143	0.995265	0.976277	0.999981	0.999986	0.999992
DENN domain-containing protein 4C	DENND4C	Q5VZ89-6	753	Q5VZ89-6;Q5VZ89;Q5VZ89-5;Q5VZ89-2	753;753;753;229	S	4.18757	0.0118565	-2.19668	1.99088	0.860978	0.301341	0.999933	0.999896	0.999832	1	1	1
Fructose-bisphosphate aldolase A	ALDOA	P04075	39	P04075	39	S	4.1641	0.0104583	-0.899378	3.26472	0.410489	0.257653	0.964264	0.984068	0.981194	0.997807	0.99334	0.999773
Fructose-bisphosphate aldolase A	ALDOA	P04075	9	P04075	9	T	4.15676	0.0137611	-2.26322	1.89354	0.741091	0.0434175	0.999996	0.997816	0.998927	0.999999	1	1
Disco-interacting protein 2 homolog B	DIP2B	Q9P265	100	Q9P265	100	S	4.15144	0.007744	0.0406539	4.1921	0.26361	0.574903	0.997647	0.950191	0.991451	0.999753	0.999976	0.99979
ERBB receptor feedback inhibitor 1	ERRFI1	Q9UJM3	461	Q9UJM3	461	S	4.14366	0.00627907	-1.32877	2.81489	0.426699	0.169627	1	1	1	1	1	1
Paxillin	PXN	P49023-3	126	P49023;P49023-2;P49023-3	126;126;126	S	4.13905	0.0386548	-1.92816	2.21089	0.432077	1.66941	0.991175	0.9966	0.994311	0.999999	0.999632	0.99998
Stress-induced-phosphoprotein 1	STIP1	P31948	481	P31948	481	S	4.13262	0.00666667	-3.34742	0.785203	0.244239	0.474634	1	1	1	1	1	1
Rho GTPase-activating protein 5	ARHGAP5	Q13017-2	968	Q13017-2;Q13017	968;968	S	4.11957	0.0078	-1.84995	2.26962	0.374472	0.179707	0.999976	0.999998	0.999999	1	1	1
Integrin-linked kinase-associated serine/threonine phosphatase 2C	ILKAP	Q9H0C8	82	Q9H0C8	82	S	4.10789	0.00666216	-0.509253	3.59864	0.641302	0.432271	0.913025	0.985509	0.935435	0.997162	0.996388	0.991575
Transketolase	TKT	P29401	295	P29401	295	S	4.08572	0.0118519	-3.31145	0.774271	0.26529	0.320264	0.999943	0.998274	0.999689	0.999994	1	1
Zyxin	ZYX	Q15942	267	Q15942	267	S	4.06052	0.00972344	0.0336698	4.09419	0.746668	0.296313	0.999702	0.999732	0.999705	0.999972	0.999994	0.999937
Probable ATP-dependent RNA helicase DDX20	DDX20	Q9UHI6	268	Q9UHI6	268	S	4.04327	0.015777	-2.14051	1.90276	0.821004	0.103793	0.954557	0.792549	0.932261	0.988692	0.962143	0.987425
Ribosomal protein S6 kinase beta-1	RPS6KB1	P23443-2	424	P23443-2;P23443	424;447	S	4.02801	0.0172125	-1.6937	2.33431	1.08841	1.25984	0.999996	0.999949	1	0.999979	1	0.999995
A-kinase anchor protein 12	AKAP12	Q02952	289	Q02952;Q02952-3;Q02952-2	289;184;191	T	4.0037	0.00961644	-0.511823	3.49187	0.25491	0.654299	0.860502	0.762713	0.860185	0.841952	0.973853	0.913527
Y-box-binding protein 3	YBX3	P16989-2	134	P16989-2;P16989;P16989-3	134;134;134	S	4.00364	0.01	-2.20785	1.79579	0.372328	0.22082	0.998526	0.999889	0.999875	1	1	1
Nuclease-sensitive element-binding protein 1;Y-box-binding protein 2	YBX1;YBX2	P67809	102	P67809;Q9Y2T7	102;137	S	4.00364	0.00988764	-2.20785	1.79579	0.372328	0.22082	0.998526	0.999889	0.999875	1	1	1
SH3 domain-containing kinase-binding protein 1	SH3KBP1	Q96B97-2	550	Q96B97-2;Q96B97	550;587	S	3.97426	0.010121	0.992649	4.96691	0.539948	0.0790348	0.998243	0.980805	0.99424	0.999972	0.999943	0.999991
Fatty acid synthase;[Acyl-carrier-protein] S-acetyltransferase;[Acyl-carrier-protein] S-malonyltransferase;3-oxoacyl-[acyl-carrier-protein] synthase;3-oxoacyl-[acyl-carrier-protein] reductase;3-hydroxyacyl-[acyl-carrier-protein] dehydratase;Enoyl-[acyl-carrier-protein] reductase;Oleoyl-[acyl-carrier-protein] hydrolase	FASN	P49327	2198	P49327	2198	S	3.97347	0.00845106	0.0335233	4.00699	0.711121	0.411317	1	1	0.999976	1	1	1
Tudor domain-containing protein 7	TDRD7	Q8NHU6-2	245	Q8NHU6-2;Q8NHU6	245;319	S	3.96755	0.00990654	-2.75486	1.2127	0.719808	0.298803	0.988059	0.926501	0.997541	0.999997	0.999997	0.999997
Major vault protein	MVP	Q14764	873	Q14764	873	S	3.94183	0.00711111	-0.0867246	3.85511	0.270138	0.347125	0.996264	0.897935	0.982893	0.999623	0.999969	0.999957
Epidermal growth factor receptor substrate 15	EPS15	P42566	324	P42566	324	S	3.93841	0.00868571	-1.96909	1.96932	0.656747	0.369048	0.771903	0.761137	0.75806	0.806916	0.835473	0.918147
Nuclear factor of activated T-cells, cytoplasmic 1	NFATC1	O95644-7	197	O95644-7;O95644-6;O95644;O95644-9;O95644-5;O95644-4;O95644-8;O95644-3;O95644-2	197;220;233;197;220;233;197;220;233	S	3.92847	0.0251442	-1.78753	2.14094	1.14388	0.154244	0.999527	0.99986	0.999615	0.999999	1	1
Tight junction protein ZO-1	TJP1	Q07157	617	Q07157;Q07157-2	617;617	S	3.91557	0.0104615	1.7803	5.69587	0.196399	0.119092	0.999847	0.999984	0.999881	0.999985	1	0.999967
E3 ubiquitin-protein ligase UBR4	UBR4	Q5T4S7-3	625	Q5T4S7-3;Q5T4S7-4;Q5T4S7;Q5T4S7-2;Q5T4S7-5	625;625;625;625;625	S	3.89727	0.00941516	-0.717482	3.17979	0.163737	0.541259	0.999019	0.996866	0.996291	0.999061	0.999058	0.99855
SUZ domain-containing protein 1	SZRD1	Q7Z422-2	87	Q7Z422-2;Q7Z422-4;Q7Z422-3;Q7Z422	87;88;89;107	S	3.8942	0.0316716	1.52905	5.42325	1.40212	0.395387	0.99992	0.985645	0.974554	0.999978	0.999986	0.999937
Nuclear pore complex protein Nup93	NUP93	Q8N1F7	767	Q8N1F7	767	S	3.89255	0.0095727	1.73964	5.6322	0.434054	0.818367	0.984943	0.956552	0.987963	0.99978	0.999414	0.999966
Fatty acid synthase;[Acyl-carrier-protein] S-acetyltransferase;[Acyl-carrier-protein] S-malonyltransferase;3-oxoacyl-[acyl-carrier-protein] synthase;3-oxoacyl-[acyl-carrier-protein] reductase;3-hydroxyacyl-[acyl-carrier-protein] dehydratase;Enoyl-[acyl-carrier-protein] reductase;Oleoyl-[acyl-carrier-protein] hydrolase	FASN	P49327	2204	P49327	2204	T	3.867	0.007	3.48332	7.35032	0.51897	0.344008	1	1	1	1	1	1
Pre-mRNA-splicing factor 38A	PRPF38A	Q8NAV1-2	22	Q8NAV1-2;Q8NAV1	22;209	S	3.84772	0	0.592276	4.44	0.112267	0.14716	1	1	1	1	1	1
Integrin beta-4	ITGB4	P16144	1483	P16144;P16144-4;P16144-2;P16144-3	1483;1413;1413;1413	S	3.84333	0.0085492	-0.574559	3.26877	0.724729	0.651257	0.983384	0.995696	0.993945	0.975053	0.997604	0.988605
Heterogeneous nuclear ribonucleoprotein H;Heterogeneous nuclear ribonucleoprotein H, N-terminally processed	HNRNPH1	P31943	23	P31943	23	S	3.83124	0.00787368	-2.98938	0.841858	0.578073	0.300077	0.98472	0.950959	0.996669	0.997587	0.998403	0.990209
Ribonucleoside-diphosphate reductase subunit M2	RRM2	P31350	20	P31350	20	S	3.82807	0.00987904	1.74543	5.5735	0.681151	0.908566	1	0.999989	0.999998	0.999996	1	1
RelA-associated inhibitor	PPP1R13L	Q8WUF5	280	Q8WUF5	280	S	3.82115	0.0165309	-2.58099	1.24016	1.04061	0.439014	0.997016	0.981723	0.989378	0.999979	0.999802	0.999929
MAP/microtubule affinity-regulating kinase 3	MARK3	P27448-3	540	P27448-3;P27448-2;P27448-4;P27448;P27448-6;P27448-7	540;563;540;540;524;547	S	3.8134	0.00948148	-0.644764	3.16864	0.40685	0.365648	0.982684	0.933722	0.905555	0.964093	0.99415	0.95846
Rho guanine nucleotide exchange factor 1	ARHGEF1	Q92888-2	830	Q92888-2;Q92888;Q92888-3	830;863;878	S	3.81153	0.00630032	0.446414	4.25794	0.484119	0.630069	1	1	1	1	1	1
Ubiquitin carboxyl-terminal hydrolase 15	USP15	Q9Y4E8	226	Q9Y4E8	226	T	3.80604	0.00884082	-0.19677	3.60926	0.417249	0.702926	0.801113	0.813171	0.871193	0.963409	0.938759	0.925675
Tubulin beta chain	TUBB	P07437	55	P07437	55	T	3.79023	0.00873303	-3.24585	0.544384	0.10685	0.441869	0.969976	0.999656	0.999693	0.999998	1	0.999994
Nuclear-interacting partner of ALK	ZC3HC1	Q86WB0	329	Q86WB0;Q86WB0-2	329;308	S	3.78988	0.0214088	-2.7289	1.06097	0.940868	0.069427	0.998571	0.998229	0.999474	1	1	0.999997
Kinesin light chain 3	KLC3	Q6P597	502	Q6P597;Q6P597-3;Q6P597-2	502;516;501	S	3.78649	0.00780488	2.21635	6.00285	0.291544	0.189608	1	1	1	1	1	1
Cdc42 effector protein 4	CDC42EP4	Q9H3Q1	140	Q9H3Q1	140	S	3.78519	0.0401843	-1.56494	2.22025	1.45321	1.71056	0.911076	0.931466	0.95265	0.992569	0.996937	0.994548
STE20-like serine/threonine-protein kinase	SLK	Q9H2G2-2	779	Q9H2G2-2;Q9H2G2	779;779	S	3.78414	0.00824828	-1.96498	1.81916	0.334705	0.466837	0.993231	0.99369	0.99464	0.999859	0.999572	0.999257
Brefeldin A-inhibited guanine nucleotide-exchange protein 3	ARFGEF3	Q5TH69	2097	Q5TH69	2097	S	3.78147	0.00939929	-2.58917	1.1923	0.481438	0.1105	0.955555	0.918852	0.902604	0.988671	0.982022	0.997004
Protein phosphatase 1 regulatory subunit 12A	PPP1R12A	O14974-2	507	O14974-2;O14974;O14974-3;O14974-4	507;507;507;507	S	3.77338	0.0209363	0.145196	3.91857	1.26764	0.742457	0.95664	0.993331	0.994265	0.998595	0.996635	0.999228
WD repeat-containing protein 44	WDR44	Q5JSH3-2	50	Q5JSH3-2;Q5JSH3	50;50	S	3.77337	0.0327864	0.07451	3.84788	1.44992	0.484403	1	1	1	1	1	1
Nucleophosmin	NPM1	P06748	237	P06748;P06748-2	237;208	T	3.77088	0.00736842	-0.191739	3.57914	0.527066	0.483184	0.969907	0.998815	0.997509	0.99828	0.999488	0.999066
Importin subunit alpha-1	KPNA2	P52292	490	P52292	490	S	3.76492	0.0126586	-3.20647	0.558455	0.994112	0.637409	0.99999	0.998554	0.999598	0.999975	0.999957	0.999856
Guanine nucleotide exchange factor for Rab-3A	RAB3IL1	Q8TBN0	179	Q8TBN0	179	S	3.76344	0.0178671	-1.2311	2.53234	0.919123	0.231119	0.945611	0.961268	0.92435	0.955833	0.92715	0.952162
Protein NDRG1	NDRG1	Q92597	336	Q92597	336	S	3.75719	0.013712	0.859596	4.61679	0.265328	0.818553	0.951348	0.922409	0.946478	0.911514	0.959759	0.959382
Neuroblast differentiation-associated protein AHNAK	AHNAK	Q09666	5077	Q09666	5077	S	3.75189	0.0110808	-1.60085	2.15105	0.865123	0.892103	1	1	1	1	1	1
A-kinase anchor protein 12	AKAP12	Q02952	627	Q02952;Q02952-3;Q02952-2	627;522;529	S	3.74281	0.00946619	-0.996672	2.74614	0.397929	0.56069	1	0.95634	1	1	1	1
Guanine nucleotide exchange factor for Rab-3A	RAB3IL1	Q8TBN0	168	Q8TBN0	168	S	3.73835	0.00725389	-0.67171	3.06664	0.430921	0.231269	0.965973	0.949825	0.931557	0.994385	0.992918	0.996447
Nicotinate phosphoribosyltransferase	NAPRT1	Q6XQN6-3	524	Q6XQN6-3;Q6XQN6;Q6XQN6-2	524;537;566	S	3.73693	0.00782123	1.37603	5.11296	0.402981	0.208254	0.999949	0.999999	0.998857	1	1	1
Nuclear cap-binding protein subunit 2	NCBP2	P52298	13	P52298	13	S	3.73476	0.015695	-2.40102	1.33374	0.775263	0.119873	0.967256	0.918801	0.95813	0.99206	0.97703	0.966348
Ribosomal protein S6 kinase alpha-1	RPS6KA1	Q15418	380	Q15418;Q15418-2;Q15418-3	380;389;288	S	3.72886	0.0144886	-3.34625	0.38262	0.988978	1.05284	0.999198	0.999696	0.999944	1	1	1
Phosphoglucomutase-1	PGM1	P36871	117	P36871;P36871-2	117;135	S	3.72418	0.0137726	2.83724	6.56142	0.820393	0.263233	0.972748	0.99512	0.953555	0.99757	0.99969	0.999968
Serine/threonine-protein kinase PAK 4	PAK4	O96013	104	O96013;O96013-4;O96013-2	104;104;104	S	3.72404	0.0188365	-1.96275	1.7613	1.06801	0.430448	1	1	1	1	1	1
Microtubule-associated protein 1B;MAP1B heavy chain;MAP1 light chain LC1	MAP1B	P46821	1785	P46821	1785	S	3.72063	0.00648276	-1.70489	2.01573	0.47843	0.268777	0.99936	0.986719	0.997678	0.999994	0.999999	0.999999
E3 ubiquitin-protein ligase HUWE1	HUWE1	Q7Z6Z7-2	3741	Q7Z6Z7-2;Q7Z6Z7-3;Q7Z6Z7	3741;3748;3757	S	3.71506	0.00948124	-1.73061	1.98445	0.510071	0.119823	0.925294	0.9981	0.992571	0.993678	0.998378	0.993532
Protein FAM122A	FAM122A	Q96E09	189	Q96E09	189	S	3.70715	0.0176794	-2.43824	1.26891	0.865014	0.177818	0.998438	0.999246	0.999367	0.999515	0.999075	0.999957
Diphosphomevalonate decarboxylase	MVD	P53602	96	P53602	96	S	3.69839	0.00651136	0.518134	4.21652	0.26806	0.528393	0.999999	1	0.999961	1	1	1
Pleckstrin homology domain-containing family A member 2	PLEKHA2	Q9HB19	314	Q9HB19	314	S	3.68561	0.00622082	-0.705084	2.98053	0.559733	0.602144	0.966868	0.972832	0.963812	0.999074	0.998885	0.997503
CAP-Gly domain-containing linker protein 1	CLIP1	P30622-2	195	P30622-2;P30622-1;P30622	195;195;195	S	3.68106	0.0334895	0.210317	3.89138	1.40416	0.428395	0.999748	0.996242	0.997765	0.999953	0.999988	0.999993
TBC1 domain family member 10B	TBC1D10B	Q4KMP7	707	Q4KMP7;Q4KMP7-2	707;132	S	3.67332	0.00951463	1.22627	4.8996	0.43207	0.740967	0.971728	0.895109	0.768819	0.952339	0.950778	0.963747
Cofilin-1	CFL1	P23528	41	P23528	41	S	3.66605	0.01277	-1.86834	1.79771	0.614	0.0386081	1	1	1	1	1	1
Spermatogenesis-defective protein 39 homolog	VIPAS39	Q9H9C1	121	Q9H9C1	121	S	3.6399	0.0061433	1.24264	4.88254	0.232333	0.478041	0.965147	0.97139	0.996788	0.998457	0.999608	0.9993
Alpha-enolase	ENO1	P06733	79	P06733	79	S	3.63848	0.00650602	-2.88647	0.752007	0.364323	0.142326	0.99997	0.999979	0.999997	1	1	1
Annexin A2	ANXA2	P07355	184	P07355;P07355-2	184;202	S	3.63206	0.0105	-2.37491	1.25715	0.419526	0.371252	0.999973	0.999979	0.999846	0.999999	1	1
PDZ and LIM domain protein 7	PDLIM7	Q9NR12	111	Q9NR12;Q9NR12-3;Q9NR12-5;Q9NR12-6;Q9NR12-4	111;111;111;111;111	S	3.62773	0.00776623	-2.74353	0.884194	0.441741	0.298442	0.848057	0.868904	0.801704	0.949725	0.988777	0.993642
Nucleoprotein TPR	TPR	P12270	2155	P12270	2155	S	3.62636	0.0418456	4.52747	8.15382	1.42261	0.12183	1	1	1	1	1	1
MORC family CW-type zinc finger protein 3	MORC3	Q14149	514	Q14149	514	S	3.62402	0.0378194	-1.41226	2.21176	0.366875	0.063219	0.999573	0.987085	0.997624	1	1	1
Microtubule-associated protein 4	MAP4	P27816-4	269	P27816-4	269	S	3.61513	0.00908367	-3.4968	0.118329	0.35452	0.011244	0.938952	0.973732	0.980424	0.999988	0.999976	0.999724
Protein-methionine sulfoxide oxidase MICAL3	MICAL3	Q7RTP6	1310	Q7RTP6	1310	S	3.61256	0.0115856	-2.89883	0.713737	0.895078	0.524671	1	1	1	1	1	1
WD repeat-containing protein 62	WDR62	O43379	1348	O43379;O43379-4	1348;1353	S	3.6096	0.00647619	-0.916275	2.69332	0.245589	0.198811	0.984905	0.996717	0.984335	0.999871	0.99907	0.998959
C2 domain-containing protein 2-like	C2CD2L	O14523	417	O14523;O14523-2	417;417	T	3.60443	0.0137668	-2.13592	1.46851	0.528821	0.830695	0.990644	0.999346	0.991152	0.992661	0.998521	0.996477
Discoidin, CUB and LCCL domain-containing protein 2	DCBLD2	Q96PD2	600	Q96PD2;Q96PD2-2	600;614	S	3.60411	0.013707	-1.48527	2.11884	0.990026	0.579622	0.855598	0.970215	0.968646	0.968565	0.978182	0.962083
Cytoplasmic dynein 1 light intermediate chain 1	DYNC1LI1	Q9Y6G9	421	Q9Y6G9	421	S	3.60354	0.0127983	-1.88614	1.7174	0.769955	1.00044	0.842509	0.993527	0.870728	0.999736	0.991698	0.990996
Protein CASC5	CASC5	Q8NG31-2	1050	Q8NG31-2;Q8NG31;Q8NG31-4;Q8NG31-3	1050;1076;1050;1050	S	3.5908	0.0187009	-2.30373	1.28707	0.642744	0.909452	1	0.999976	0.999994	1	1	1
Zinc finger protein 655	ZNF655	Q8N720-2	60	Q8N720-2	60	S	3.58977	0.0366909	-2.16505	1.42472	0.577787	0.299589	0.999991	0.999994	0.999942	1	1	1
ETS-related transcription factor Elf-3	ELF3	P78545-2	231	P78545-2;P78545	231;254	S	3.58713	0.00902773	-0.916479	2.67065	0.557871	0.216857	0.999982	0.99993	0.999993	1	1	1
Heterogeneous nuclear ribonucleoprotein K	HNRNPK	P61978	379	P61978;P61978-2;P61978-3	379;379;355	S	3.58177	0.00611354	-2.3615	1.22027	0.227176	0.279148	0.999193	0.999267	0.995145	1	1	1
Leukocyte receptor cluster member 8	LENG8	Q96PV6	314	Q96PV6;Q96PV6-2	314;351	S	3.57766	0.0207843	-1.49321	2.08445	0.807955	1.21019	1	1	1	1	1	1
COP9 signalosome complex subunit 1	GPS1	Q13098-7	510	Q13098-7;Q13098-5;Q13098	510;470;474	S	3.57539	0.00719783	-0.24522	3.33017	0.418771	0.15078	1	0.999999	1	1	1	1
Nuclear pore complex protein Nup160	NUP160	Q12769	1157	Q12769	1157	S	3.5729	0.0217491	-1.2484	2.3245	1.24626	1.02258	0.999734	0.999893	1	0.999984	1	0.99999
Tryptophan--tRNA ligase, cytoplasmic;T1-TrpRS;T2-TrpRS	WARS	P23381	467	P23381;P23381-2	467;420	S	3.56197	0.0131166	-2.88346	0.678513	0.920821	0.486574	1	1	1	1	1	1
U3 small nucleolar RNA-interacting protein 2	RRP9	O43818	51	O43818	51	S	3.55415	0.00607092	-2.66484	0.88931	0.438925	0.213352	0.999868	0.999999	1	0.999997	0.999884	0.999998
Ankyrin repeat domain-containing protein 17	ANKRD17	O75179-2	2400	O75179-2;O75179;O75179-4	2400;2401;1808	S	3.53027	0.0204006	1.00433	4.5346	1.06665	0.470753	0.99975	0.996761	0.999995	0.99935	0.999844	0.999779
RING finger protein 10	RNF10	Q8N5U6	41	Q8N5U6;Q8N5U6-2	41;41	S	3.52174	0.015465	-2.21975	1.30199	0.213272	0.792761	0.999861	0.999747	0.999997	0.999509	0.999992	0.999994
Plectin	PLEC	Q15149-4	21	Q15149-4	21	S	3.52101	0.00866821	3.85223	7.37324	0.409118	0.121087	0.897716	0.999909	0.999685	0.999763	0.999901	0.99982
Protein NDRG1	NDRG1	Q92597	330	Q92597	330	S	3.51825	0.00791304	4.73349	8.25174	0.294876	0.420626	0.998539	0.999592	0.999477	0.999731	0.999946	0.999927
Calmodulin-regulated spectrin-associated protein 3	CAMSAP3	Q9P1Y5	554	Q9P1Y5;Q9P1Y5-2	554;581	S	3.50842	0.00615827	-0.67244	2.83598	0.260126	0.0526174	0.824778	0.778192	0.780635	0.757944	0.999751	0.99017
Protein capicua homolog	CIC	Q96RK0	739	Q96RK0	739	S	3.50576	0.00946597	-0.712706	2.79306	0.380561	0.0161504	0.778624	0.777117	0.885365	0.938323	0.989396	0.92302
CREB-regulated transcription coactivator 3	CRTC3	Q6UUV7-3	370	Q6UUV7-3;Q6UUV7	370;370	S	3.50356	0.0355212	-0.777615	2.72595	1.37491	0.423714	0.983556	0.969294	0.944094	0.999688	0.999116	0.993341
A-kinase anchor protein 12	AKAP12	Q02952	283	Q02952;Q02952-3;Q02952-2	283;178;185	S	3.50239	0.0314001	3.65162	7.15401	1.46267	1.00608	0.999597	0.99998	0.998593	0.999443	0.999938	0.999963
Sodium bicarbonate cotransporter 3	SLC4A7	Q9Y6M7-2	258	Q9Y6M7-2;Q9Y6M7-4;Q9Y6M7-3	258;168;168	S	3.49068	0.0089904	-1.29731	2.19336	0.672727	0.400254	0.999152	0.9845	0.998989	0.999993	0.999959	0.999954
Centrosomal protein POC5	POC5	Q8NA72-3	84	Q8NA72-3;Q8NA72	84;109	S	3.48997	0.0114286	0.0975119	3.58748	0.263686	0.277337	0.999955	0.999985	0.999998	0.999919	1	0.999996
Hematopoietic SH2 domain-containing protein	HSH2D	Q96JZ2-2	241	Q96JZ2-2;Q96JZ2	241;298	S	3.48988	0.00604908	-0.213525	3.27636	0.518372	0.584522	0.999719	0.993805	0.998924	0.999699	0.999895	0.999876
Pleckstrin homology domain-containing family A member 3	PLEKHA3	Q9HB20	211	Q9HB20	211	S	3.48689	0.0105098	-2.74661	0.740283	0.243015	0.65646	0.994425	0.993851	0.9957	0.999989	0.999487	0.999918
Syntaxin-binding protein 2	STXBP2	Q15833-2	91	Q15833-2;Q15833	91;94	T	3.48428	0.0103784	-2.36361	1.12067	0.0876829	0.211734	0.900452	0.939472	0.94124	0.973027	0.949776	0.986889
Phosphatidylinositide phosphatase SAC2	INPP5F	Q9Y2H2	1069	Q9Y2H2	1069	S	3.48151	0.0137204	-3.62302	-0.141509	0.773332	0.99264	1	1	1	1	1	1
Protein phosphatase 1 regulatory subunit 3D	PPP1R3D	O95685	25	O95685	25	S	3.47494	0.0135181	-2.7463	0.728644	0.706857	0.188707	0.967569	0.814812	0.954751	0.995131	0.994876	0.96581
NGFI-A-binding protein 2	NAB2	Q15742	171	Q15742;Q15742-3;Q15742-2	171;171;171	S	3.4737	0.0117107	1.42831	4.90201	0.917803	0.67387	1	0.999208	1	0.999999	1	1
Cdc42 effector protein 3	CDC42EP3	Q9UKI2	100	Q9UKI2	100	S	3.467	0.0147335	-0.64928	2.81772	0.863572	0.332321	0.963367	0.945296	0.947294	0.998356	0.987372	0.970462
A-kinase anchor protein 12	AKAP12	Q02952	286	Q02952;Q02952-3;Q02952-2	286;181;188	S	3.46533	0.0317071	4.14338	7.60871	0.342431	1.24113	0.995587	0.997253	0.979844	0.998788	0.999976	0.999978
Heat shock protein HSP 90-beta;Putative heat shock protein HSP 90-beta-3;Putative heat shock protein HSP 90-beta 2	HSP90AB1;HSP90AB3P;HSP90AB2P	P08238	532	P08238;Q58FF7;Q58FF8	532;405;305	S	3.4581	0.035303	-1.55838	1.89972	1.25756	0.222109	0.999758	0.999616	0.998996	0.999991	0.999997	0.999987
Drebrin	DBN1	Q16643	342	Q16643;Q16643-2	342;344	S	3.45121	0.00812468	0.19087	3.64208	0.555575	0.317473	0.98739	0.969619	0.861925	0.996875	0.998424	0.999306
Protein phosphatase 1 regulatory subunit 12A	PPP1R12A	O14974-2	696	O14974-2;O14974;O14974-3;O14974-4	696;696;640;637	T	3.4506	0.0130765	0.843576	4.29418	0.597442	0.943722	0.844419	0.866829	0.841313	0.936571	0.949843	0.868425
Protein FAM122A	FAM122A	Q96E09	76	Q96E09	76	S	3.44968	0.00971429	-3.33772	0.111957	0.22381	0.191626	1	1	1	1	1	1
Nuclear pore complex protein Nup153	NUP153	P49790	192	P49790	192	S	3.44961	0.0126874	-0.0655505	3.38406	0.918913	0.763651	0.997145	0.999986	0.999435	0.999983	0.999966	0.999928
WW domain-containing adapter protein with coiled-coil	WAC	Q9BTA9	293	Q9BTA9;Q9BTA9-2;Q9BTA9-3	293;248;248	T	3.44872	0.00628025	-0.0705389	3.37818	0.246197	0.0278109	0.999901	0.999245	0.999995	0.998623	0.999634	0.998122
Methylthioribulose-1-phosphate dehydratase	APIP	Q96GX9	87	Q96GX9	87	S	3.44166	0.0198125	1.20862	4.65027	0.826298	0.143313	0.84339	0.870424	0.958881	0.926765	0.97065	0.937593
Arf-GAP with SH3 domain, ANK repeat and PH domain-containing protein 1	ASAP1	Q9ULH1	1008	Q9ULH1;Q9ULH1-2	1008;1011	S	3.42912	0.0101602	-0.940115	2.489	0.563283	0.810608	0.993032	0.978511	0.99504	0.999924	0.999911	0.999187
Mitotic interactor and substrate of PLK1	MISP	Q8IVT2	400	Q8IVT2	400	S	3.42803	0.00715903	-1.08647	2.34156	0.433713	0.175218	0.99987	0.999795	0.999982	1	1	1
Neuralized-like protein 4	NEURL4	Q96JN8-2	905	Q96JN8-2;Q96JN8	905;907	S	3.42769	0.0141507	-0.508595	2.9191	0.130609	0.682795	0.9607	0.998725	0.999927	0.999994	0.99999	0.99974
Rho GTPase-activating protein 29	ARHGAP29	Q52LW3	519	Q52LW3	519	S	3.42321	0.0351278	0.908595	4.33181	1.34502	0.428837	0.982512	0.795868	0.978841	0.997377	0.994183	0.999169
Disco-interacting protein 2 homolog A;Disco-interacting protein 2 homolog B	DIP2A;DIP2B	Q9P265	283	Q14689;Q14689-3;Q14689-2;Q14689-4;Q9P265	279;236;279;279;283	T	3.40886	0.00979968	-0.574898	2.83396	0.481905	0.748999	1	1	1	1	1	1
ATP-dependent RNA helicase DDX19A;ATP-dependent RNA helicase DDX19B	DDX19A;DDX19B	Q9NUU7	85	Q9NUU7;Q9UMR2-2;Q9UMR2	85;86;86	S	3.40365	0.00966372	-2.29623	1.10742	0.395129	0.304597	0.999595	0.99321	0.999853	0.99181	0.999957	0.999903
Mitogen-activated protein kinase kinase kinase 11	MAP3K11	Q16584	507	Q16584	507	S	3.39596	0.00967033	-2.10093	1.29503	0.262918	0.363069	1	1	0.999996	1	1	1
Rho GTPase-activating protein 4	ARHGAP4	P98171	860	P98171	860	S	3.39579	0	-2.70976	0.686033	0.191822	0.185466	1	1	1	1	1	1
ERBB receptor feedback inhibitor 1	ERRFI1	Q9UJM3	251	Q9UJM3	251	S	3.39286	0.0156138	2.59219	5.98504	0.410421	0.922053	0.999831	0.99994	0.999542	0.999973	0.999976	0.999993
Septin-7	42985	Q16181-2	425	Q16181-2;Q16181	425;426	T	3.38959	0.0115986	0.595307	3.98489	0.510224	0.850237	0.807043	0.904662	0.897957	0.984034	0.919968	0.940519
Heat shock protein beta-1	HSPB1	P04792	199	P04792	199	S	3.37863	0.00766227	-1.80345	1.57518	0.435514	0.597896	0.897581	0.905832	0.912502	0.995025	0.998808	0.987604
Transforming acidic coiled-coil-containing protein 2	TACC2	O95359-3	2512	O95359-3;O95359;O95359-5;O95359-6;O95359-1;O95359-2	2512;2512;658;590;590;212	S	3.37491	0.00591453	-0.374843	3.00007	0.52232	0.300951	0.999568	0.998594	0.972048	0.979819	0.999991	0.999956
Centrosomal protein of 170 kDa protein B	CEP170B	Q9Y4F5-3	759	Q9Y4F5-3;Q9Y4F5;Q9Y4F5-2	759;829;829	S	3.37311	0.0214979	-1.11426	2.25886	1.02183	0.372711	0.999957	0.997049	0.999959	0.99956	0.999982	0.999782
DnaJ homolog subfamily C member 2	DNAJC2	Q99543-2	47	Q99543-2;Q99543	47;47	S	3.37103	0.00632813	0.410514	3.78155	0.468307	0.282366	1	0.972082	0.999761	1	1	0.99998
BRCA1-A complex subunit RAP80	UIMC1	Q96RL1-2	101	Q96RL1-2;Q96RL1;Q96RL1-3;Q96RL1-5	101;101;23;101	S	3.3684	0	-2.94136	0.427041	0.140236	0.0864275	1	1	1	1	1	1
Poly [ADP-ribose] polymerase 4	PARP4	Q9UKK3	1335	Q9UKK3	1335	S	3.36799	0.008	-0.938553	2.42943	0.296011	0.255544	0.998654	0.987438	0.998788	0.999947	0.99998	0.999998
Retinoblastoma-associated protein	RB1	P06400	811	P06400	811	S	3.36534	0.018357	-1.12928	2.23605	1.05236	0.580849	0.974041	0.912582	0.981199	0.999993	0.998958	0.99994
Alpha-tubulin N-acetyltransferase	ATAT1	Q5SQI0-7	292	Q5SQI0-7;Q5SQI0-6;Q5SQI0-5;Q5SQI0-4;Q5SQI0-3;Q5SQI0-2;Q5SQI0	292;292;315;315;292;303;315	S	3.3621	0.0220306	-2.66493	0.697177	0.538764	1.12874	1	1	1	1	1	1
Protein FAM83G	FAM83G	A6ND36	760	A6ND36	760	S	3.35925	0.0112941	-1.90782	1.45143	0.151197	0.268905	1	1	1	1	1	1
Filamin-C	FLNC	Q14315-2	2203	Q14315-2;Q14315	2203;2236	S	3.35808	0	-2.10624	1.25184	0.161392	0.186294	0.975581	0.829533	0.957808	0.984347	0.999217	0.990028
Alpha-tubulin N-acetyltransferase	ATAT1	Q5SQI0-7	253	Q5SQI0-7;Q5SQI0-6;Q5SQI0-5;Q5SQI0-4;Q5SQI0-3;Q5SQI0-2;Q5SQI0	253;253;276;276;253;264;276	S	3.35519	0.00954351	-2.28619	1.069	0.29564	0.62814	0.999999	0.999585	0.999486	0.999241	1	1
Zinc finger protein 629	ZNF629	Q9UEG4	745	Q9UEG4	745	S	3.34718	0.0351345	-2.3975	0.949685	0.13196	1.18023	0.998272	1	0.995982	1	1	1
TBC1 domain family member 4	TBC1D4	O60343-2	694	O60343-2;O60343-3;O60343	694;749;757	S	3.34168	0.00765027	-0.41105	2.93063	0.258066	0.41708	0.974391	0.923707	0.966648	0.995795	0.981913	0.972222
Protein LYRIC	MTDH	Q86UE4	298	Q86UE4	298	S	3.32889	0.0220053	1.98124	5.31014	0.961596	0.263096	0.99863	0.999978	0.999149	0.999986	0.999896	0.999997
Ankyrin repeat and zinc finger domain-containing protein 1	ANKZF1	Q9H8Y5	361	Q9H8Y5	361	S	3.32767	0.00732984	0.0470403	3.37471	0.232134	0.402882	0.999804	0.999527	0.999966	0.99993	0.999945	0.999937
Triosephosphate isomerase	TPI1	P60174-1	21	P60174-1;P60174	21;58	S	3.32441	0.008736	4.36433	7.68874	0.403169	0.327412	1	1	1	1	1	1
Acetyl-coenzyme A synthetase, cytoplasmic	ACSS2	Q9NR19	30	Q9NR19	30	S	3.32153	0.0061362	2.45051	5.77204	0.472806	0.282931	0.999959	0.999979	0.999998	1	0.999997	1
Cyclin-dependent kinase 16	CDK16	Q00536	138	Q00536	138	S	3.32104	0.00948307	-2.23881	1.08223	0.0613745	0.384708	0.998102	0.999618	0.999954	0.999953	0.999986	0.999966
Autophagy-related protein 9A	ATG9A	Q7Z3C6	761	Q7Z3C6;Q7Z3C6-2	761;700	S	3.31615	0.0102056	2.32	5.63615	0.377154	0.284107	0.977252	0.99395	0.998697	0.998963	0.994405	0.99914
NAD kinase	NADK	O95544	64	O95544	64	S	3.3049	0.00911194	-2.51492	0.789974	0.692097	0.56045	0.999897	0.997076	1	0.999991	1	1
C-Jun-amino-terminal kinase-interacting protein 4	SPAG9	O60271	730	O60271;O60271-3;O60271-4;O60271-2;O60271-5;O60271-6	730;730;716;720;716;509	S	3.29988	0.0143787	1.54087	4.84075	0.64279	0.0957536	0.99728	0.997565	0.998514	0.999837	0.999648	0.999892
Zinc finger protein 36, C3H1 type-like 1	ZFP36L1	Q07352	92	Q07352	92	S	3.29574	0.0198164	-1.3383	1.95744	0.764995	1.09721	0.999738	0.99897	0.999103	0.994657	0.999776	0.999882
Liprin-beta-1	PPFIBP1	Q86W92-4	509	Q86W92-4;Q86W92;Q86W92-3	509;540;387	S	3.29453	0.0091	2.26027	5.5548	0.349612	0.216373	0.99933	0.999761	0.999155	0.999926	0.999885	0.999851
PERQ amino acid-rich with GYF domain-containing protein 2	GIGYF2	Q6Y7W6	30	Q6Y7W6;Q6Y7W6-3	30;30	S	3.29395	0.0061625	1.14931	4.44326	0.342238	0.118758	0.964456	0.997707	0.98935	1	0.997969	0.999869
Cofilin-1	CFL1	P23528	156	P23528	156	S	3.29103	0.00958059	-2.32467	0.966364	0.624785	0.325693	0.993041	0.991751	0.999295	0.999833	0.999812	0.999301
Drebrin	DBN1	Q16643	339	Q16643;Q16643-2	339;341	S	3.28756	0.00936585	0.41741	3.70497	0.232247	0.333155	0.932118	0.982843	0.987	0.993827	0.999718	0.99925
Mitogen-activated protein kinase 13	MAPK13	O15264	350	O15264	350	S	3.28654	0.0085035	-3.61472	-0.328185	0.531693	0.276566	1	1	1	1	1	1
Mitogen-activated protein kinase kinase kinase 6	MAP3K6	O95382-3	956	O95382-3;O95382;O95382-2	956;964;687	S	3.28563	0.0104473	-2.94915	0.336483	0.809457	0.602379	0.999879	0.971335	0.983628	0.999838	0.999998	0.999991
General transcription factor II-I	GTF2I	P78347-2	476	P78347-2;P78347-4;P78347-3;P78347	476;496;497;517	S	3.27411	0.00981529	-4.78754	-1.51342	0.613862	0.280423	0.999066	0.985749	0.966851	0.999258	0.998734	0.999855
RNA-binding protein 26	RBM26	Q5T8P6-3	518	Q5T8P6-2;Q5T8P6;Q5T8P6-3;Q5T8P6-5;Q5T8P6-4	518;518;518;72;72	S	3.27128	0.032256	-1.74117	1.53011	0.854635	0.797161	0.999997	0.99944	1	0.999583	1	1
SLAIN motif-containing protein 2	SLAIN2	Q9P270	48	Q9P270	48	S	3.27082	0.0255971	-0.588781	2.68204	0.73948	1.24606	0.988401	0.999724	0.993506	0.999493	0.999822	0.999972
Rho guanine nucleotide exchange factor 7	ARHGEF7	Q14155-1	71	Q14155-2;Q14155-3;Q14155;Q14155-1;Q14155-5;Q14155-6	199;228;249;71;156;71	S	3.26783	0.00877273	-2.11161	1.15623	0.510795	0.246383	0.999994	0.999825	0.999998	1	1	1
Multifunctional protein ADE2;Phosphoribosylaminoimidazole-succinocarboxamide synthase;Phosphoribosylaminoimidazole carboxylase	PAICS	P22234	107	P22234;P22234-2	107;114	S	3.26601	0.00909515	-2.88142	0.384594	0.397499	0.095155	0.99961	0.955857	0.986374	0.999931	0.999138	0.998061
Tyrosine-protein kinase SgK223	SGK223	Q86YV5	743	Q86YV5	743	S	3.25748	0.00977778	1.30792	4.5654	0.151984	0.255823	0.995413	0.917106	0.94994	0.968881	0.996738	0.993487
26S proteasome non-ATPase regulatory subunit 1	PSMD1	Q99460-2	273	Q99460-2;Q99460	273;273	T	3.25012	0.0063035	1.43686	4.68698	0.452463	0.272418	0.977095	0.981916	0.986281	0.997445	0.998657	0.996465
Niban-like protein 1	FAM129B	Q96TA1-2	683	Q96TA1-2;Q96TA1	683;696	S	3.24797	0.0147818	2.87963	6.1276	0.803846	0.312037	0.9995	0.998937	0.999966	0.999997	0.999998	0.99998
Serine/threonine-protein kinase WNK1	WNK1	Q9H4A3-2	1785	Q9H4A3-2;Q9H4A3;Q9H4A3-5;Q9H4A3-6;Q9H4A3-4	1785;2032;2284;2292;1625	S	3.2453	0.00606742	1.94771	5.19301	0.408011	0.507503	0.998237	0.996989	0.999839	0.999892	1	1
Eukaryotic translation initiation factor 3 subunit A	EIF3A	Q14152	584	Q14152	584	S	3.24378	0.0292358	-1.26886	1.97492	1.20095	0.469101	1	1	1	1	1	1
Rab GTPase-binding effector protein 1	RABEP1	Q15276-2	407	Q15276-2;Q15276	407;407	S	3.22832	0.00818848	-0.202214	3.0261	0.432615	0.187344	0.999333	0.998904	0.955009	0.999189	0.999259	0.998938
Ras-specific guanine nucleotide-releasing factor RalGPS2	RALGPS2	Q86X27	361	Q86X27	361	T	3.225	0.0156936	-0.0483599	3.17664	0.933122	0.498372	0.999215	0.999215	0.99516	0.99947	0.999897	0.999662
Ubiquitin-like modifier-activating enzyme 1	UBA1	P22314	835	P22314	835	S	3.2217	0.0351022	-1.78114	1.44056	1.41714	0.945696	0.999502	0.999242	0.999767	0.999977	0.999868	0.999972
Uncharacterized protein KIAA0930	KIAA0930	Q6ICG6-3	328	Q6ICG6-3;Q6ICG6;Q6ICG6-2	328;362;367	S	3.22037	0.0280953	-0.393564	2.8268	1.07341	0.300781	0.999988	0.999985	1	0.999987	1	1
Microtubule-associated protein tau	MAPT	P10636	579	P10636;P10636-9;P10636-5;P10636-8;P10636-3;P10636-2;P10636-6;P10636-4;P10636-7	579;597;262;262;168;204;204;233;233	S	3.22003	0.00865471	-0.0743853	3.14565	0.528241	0.621296	0.978644	0.966047	0.938173	0.966047	0.982278	0.995366
Peroxiredoxin-6	PRDX6	P30041	44	P30041	44	T	3.21299	0.0104632	-1.42703	1.78596	0.655994	0.290579	0.998898	0.994618	0.999763	1	0.999977	1
Heat shock protein HSP 90-alpha;Putative heat shock protein HSP 90-alpha A2;Putative heat shock protein HSP 90-alpha A5	HSP90AA1;HSP90AA2;HSP90AA5P	P07900	263	P07900;P07900-2;Q14568;Q58FG0	263;385;263;89	S	3.20911	0.0170485	-0.482938	2.72617	0.911271	0.958501	1	1	1	1	1	1
ERBB receptor feedback inhibitor 1	ERRFI1	Q9UJM3	256	Q9UJM3	256	S	3.20287	0.00660377	-0.851239	2.35163	0.395306	0.222645	1	0.999968	0.99992	1	1	1
Rhophilin-2;Putative rhophilin-2-like protein RHPN2P1	RHPN2;RHPN2P1	Q8IUC4	639	Q8IUC4;A8MT19	639;536	S	3.19943	0.0170499	-1.66331	1.53611	0.850565	0.319128	0.998316	0.993109	0.998467	0.999996	0.999988	0.999941
Condensin complex subunit 1	NCAPD2	Q15021	1333	Q15021	1333	S	3.19352	0.00813953	-0.788476	2.40505	0.428043	0.405757	0.904412	0.864439	0.977182	0.997557	0.996833	0.999322
Brefeldin A-inhibited guanine nucleotide-exchange protein 3	ARFGEF3	Q5TH69	1991	Q5TH69	1991	S	3.19036	0.0229709	-2.54367	0.646689	0.252489	0.0980683	1	1	1	1	1	1
Bifunctional polynucleotide phosphatase/kinase;Polynucleotide 3'-phosphatase;Polynucleotide 5'-hydroxyl-kinase	PNKP	Q96T60	122	Q96T60	122	T	3.18437	0.00630631	-0.883161	2.3012	0.465969	0.350827	0.993142	0.999371	0.999559	0.999614	0.99999	0.999964
Receptor-interacting serine/threonine-protein kinase 2	RIPK2	O43353-2	394	O43353-2;O43353	394;531	S	3.18185	0.00622545	-1.20699	1.97486	0.391662	0.501487	0.998558	0.999973	0.999442	1	0.999998	0.999998
F-box only protein 6	FBXO6	Q9NRD1	284	Q9NRD1	284	S	3.17563	0.0065515	-0.184292	2.99134	0.492498	0.321867	0.999999	0.99998	1	1	1	1
Zyxin	ZYX	Q15942	344	Q15942	344	S	3.17019	0.0351698	0.366886	3.53708	0.180047	1.13815	1	1	1	1	1	1
Regulator of telomere elongation helicase 1	RTEL1	Q9NZ71-5	92	Q9NZ71-5;Q9NZ71-9;Q9NZ71-8;Q9NZ71-4;Q9NZ71;Q9NZ71-7;Q9NZ71-6;Q9NZ71-2	92;624;847;847;847;871;847;847	S	3.16712	0.0237567	-1.58403	1.5831	0.907912	0.176936	0.990072	0.998561	0.993829	1	1	0.999749
Plakophilin-3	PKP3	Q9Y446	180	Q9Y446	180	S	3.1666	0.0111304	1.51718	4.68378	0.208434	0.30172	0.999181	0.957797	0.992241	0.999996	0.999971	0.999828
G2 and S phase-expressed protein 1	GTSE1	Q9NYZ3	575	Q9NYZ3	575	S	3.16584	0.0186966	-1.03347	2.13237	1.01395	0.60628	1	0.887218	0.970527	1	1	1
Dedicator of cytokinesis protein 7	DOCK7	Q96N67-2	1383	Q96N67-2;Q96N67-6;Q96N67-4;Q96N67-3;Q96N67;Q96N67-5	1383;1383;1352;1352;1383;1352	S	3.16557	0.0242266	-1.68194	1.48363	0.34856	1.01813	0.980935	0.995224	0.999608	0.999638	0.998082	0.999559
Mitochondrial import inner membrane translocase subunit Tim8 A	TIMM8A	O60220	96	O60220	96	S	3.16381	0.00591241	-1.71661	1.4472	0.497119	0.437579	0.990818	0.999091	0.995692	0.99999	0.999994	0.999778
Period circadian protein homolog 1	PER1	O15534	704	O15534	704	S	3.1604	0.024125	0.313668	3.47407	0.946412	0.228625	0.999471	0.994421	0.997974	0.999705	0.999939	0.999988
Neuroblast differentiation-associated protein AHNAK	AHNAK	Q09666	41	Q09666	41	S	3.15709	0.035883	-0.754191	2.4029	0.46147	1.28411	0.999457	0.999454	0.998862	0.999903	1	0.999994
Putative uncharacterized protein FLJ22184		Q9H6K5	580	Q9H6K5	580	S	3.15566	0.0220081	-3.60425	-0.448588	1.08665	0.59369	0.990547	0.942444	0.996828	0.99898	0.999985	0.997007
C-Jun-amino-terminal kinase-interacting protein 4	SPAG9	O60271	733	O60271;O60271-3;O60271-4;O60271-2;O60271-5;O60271-6	733;733;719;723;719;512	S	3.15352	0.0186429	2.00589	5.15941	0.717188	0.0936291	0.997905	0.984442	0.993543	0.997905	0.998355	0.998363
Microtubule-associated protein 1S;MAP1S heavy chain;MAP1S light chain	MAP1S	Q66K74	741	Q66K74	741	S	3.14807	0.0113333	-1.74415	1.40392	0.183605	0.192706	1	0.999993	1	1	1	1
Glutathione synthetase	GSS	P48637	415	P48637	415	S	3.14707	0.0102326	0.772194	3.91926	0.341775	0.328101	1	1	1	1	1	1
Protein NDRG1	NDRG1	Q92597	366	Q92597	366	T	3.14455	0.0287123	2.16503	5.30958	0.922697	1.26396	0.984476	0.97287	0.917645	0.978702	0.985308	0.95934
N-acetyl-D-glucosamine kinase	NAGK	Q9UJ70	76	Q9UJ70	76	S	3.14441	0.00858353	-2.03341	1.111	0.584357	0.418465	0.997427	0.97148	0.988041	0.98564	0.991117	0.999993
Chromobox protein homolog 3	CBX3	Q13185	93	Q13185	93	S	3.14385	0.0419213	3.23046	6.37431	1.45312	0.675361	1	0.999999	0.999938	1	0.999999	0.999999
Microtubule-associated protein 4	MAP4	P27816	521	P27816;P27816-6;P27816-2	521;521;521	T	3.14383	0.030474	-1.50447	1.63937	0.514834	1.2149	0.999996	0.999995	0.999999	1	1	1
Pericentriolar material 1 protein	PCM1	Q15154	1435	Q15154;Q15154-2	1435;1380	S	3.14356	0.00976608	0.742706	3.88627	0.373183	0.472721	0.939386	0.999541	0.832675	0.999986	0.998576	0.999999
E3 ubiquitin/ISG15 ligase TRIM25	TRIM25	Q14258	91	Q14258	91	T	3.13012	0.0103529	-1.15768	1.97244	0.283842	0.341333	1	1	1	1	1	1
WD repeat-containing protein 44	WDR44	Q5JSH3-2	96	Q5JSH3-2;Q5JSH3	96;96	S	3.1288	0.0108169	0.576477	3.70527	0.281712	0.176248	0.999499	0.999801	0.999749	0.999812	0.999894	0.99996
AP-3 complex subunit beta-1	AP3B1	O00203	276	O00203	276	S	3.12791	0.0135864	0.286143	3.41405	0.874277	0.734433	1	0.999999	1	0.999993	0.999998	1
AT-rich interactive domain-containing protein 3A	ARID3A	Q99856	88	Q99856	88	S	3.12732	0.014164	-1.13151	1.99582	0.795423	0.348739	0.999948	0.985026	0.9999	0.999999	0.999999	1
Tubulin alpha-1B chain;Tubulin alpha-4A chain	TUBA1B;TUBA4A	P68363	340	P68363;P68366	340;340	S	3.11794	0.00864815	-0.283389	2.83455	0.527828	0.585842	0.999957	0.999968	0.999957	0.999999	1	0.999999
CTP synthase 1	CTPS1	P17812	575	P17812	575	S	3.11117	0.0229344	2.98304	6.09421	0.903358	0.223129	0.928707	0.88833	0.959383	0.995242	0.998951	0.999449
Nuclear pore complex protein Nup50	NUP50	Q9UKX7-2	193	Q9UKX7-2;Q9UKX7	193;221	S	3.11079	0.00819178	1.17229	4.28308	0.396946	0.357066	0.993317	0.982527	0.992323	0.99899	0.999872	0.999586
Fatty acid synthase;[Acyl-carrier-protein] S-acetyltransferase;[Acyl-carrier-protein] S-malonyltransferase;3-oxoacyl-[acyl-carrier-protein] synthase;3-oxoacyl-[acyl-carrier-protein] reductase;3-hydroxyacyl-[acyl-carrier-protein] dehydratase;Enoyl-[acyl-carrier-protein] reductase;Oleoyl-[acyl-carrier-protein] hydrolase	FASN	P49327	207	P49327	207	S	3.11073	0.0142477	-2.50665	0.604075	0.907841	0.613906	0.999786	0.99994	0.99878	0.999993	0.999998	0.999994
Band 4.1-like protein 1	EPB41L1	Q9H4G0-2	413	Q9H4G0-2;Q9H4G0-3;Q9H4G0;Q9H4G0-4	413;378;475;444	T	3.1053	0.0211525	0.129247	3.23455	0.901576	0.302831	0.947186	0.981169	0.978759	0.987772	0.995844	0.999748
Leucine-rich repeat and calponin homology domain-containing protein 4	LRCH4	O75427	521	O75427	521	S	3.10483	0.00679121	-0.057031	3.0478	0.542358	0.399901	0.751265	0.903293	0.913039	0.817944	0.930358	0.914187
Protein 4.1	EPB41	P11171-2	651	P11171-2;P11171;P11171-7;P11171-5;P11171-4;P11171-3;P11171-6	651;684;670;595;442;461;386	S	3.09374	0.00927525	-1.84269	1.25105	0.0934618	0.394949	0.993443	0.990095	0.918495	0.998842	0.997866	0.999539
Protein FAM122A	FAM122A	Q96E09	143	Q96E09	143	S	3.09049	0.00934974	0.0081552	3.09865	0.435975	0.130792	0.999993	0.999998	0.99999	0.999982	0.999978	0.999998
Prelamin-A/C;Lamin-A/C	LMNA	P02545	423	P02545;P02545-2;P02545-3	423;423;423	S	3.08972	0.0128175	0.837843	3.92756	0.764905	0.79424	0.954945	0.991972	0.939907	0.992372	0.991378	0.981097
Sperm-specific antigen 2	SSFA2	P28290	300	P28290;P28290-3;P28290-2	300;300;147	S	3.08571	0.00942857	0.566573	3.65228	0.227678	0.293569	0.999894	0.999963	0.999949	0.999948	0.999985	1
CAP-Gly domain-containing linker protein 1	CLIP1	P30622-2	200	P30622-2;P30622-1;P30622	200;200;200	S	3.08538	0.0274215	0.546354	3.63173	1.1789	0.62524	0.999956	0.999585	0.999997	1	0.999999	1
Calmodulin-regulated spectrin-associated protein 3	CAMSAP3	Q9P1Y5	334	Q9P1Y5;Q9P1Y5-2	334;361	S	3.08483	0.0464772	-1.88059	1.20425	1.4828	0.587127	1	1	1	1	1	1
Tyrosine-protein phosphatase non-receptor type 2	PTPN2	P17706-2	298	P17706-2;P17706	298;298	S	3.07757	0.00934767	-1.52748	1.5501	0.176486	0.474684	0.998452	0.999889	0.994787	0.999968	1	1
WD repeat-containing protein 62	WDR62	O43379	1123	O43379;O43379-4	1123;1128	S	3.07596	0.00919774	-0.789523	2.28643	0.640639	0.535814	1	1	1	1	1	1
Rap1 GTPase-activating protein 1	RAP1GAP	P47736	484	P47736;P47736-3	484;514	S	3.06739	0.0061597	0.322864	3.39026	0.302264	0.112484	0.80932	0.823654	0.857794	0.95654	0.957934	0.956695
Translation initiation factor eIF-2B subunit epsilon	EIF2B5	Q13144	544	Q13144	544	S	3.06629	0.0219907	-1.68056	1.38573	0.647433	1.08223	1	1	1	1	1	1
CTTNBP2 N-terminal-like protein	CTTNBP2NL	Q9P2B4	560	Q9P2B4	560	S	3.06134	0.0349095	-1.5203	1.54105	1.33312	0.997494	0.949668	0.981707	0.965419	0.974072	0.99998	0.999983
Pleckstrin homology-like domain family A member 2	PHLDA2	Q53GA4	42	Q53GA4	42	S	3.05861	0.00949673	0.256177	3.31479	0.586004	0.286728	1	1	1	1	1	1
X-ray repair cross-complementing protein 6	XRCC6	P12956	477	P12956	477	S	3.05574	0.00635294	-0.591945	2.4638	0.16528	0.353893	0.99703	0.967561	0.999657	0.999844	0.999988	0.999965
Protein FAM122A	FAM122A	Q96E09	147	Q96E09	147	S	3.0484	0.00964189	0.349496	3.3979	0.492698	0.183575	0.994135	0.976189	0.95459	0.98504	0.95758	0.9936
Neural Wiskott-Aldrich syndrome protein	WASL	O00401	256	O00401	256	Y	3.04407	0.00999719	-3.1418	-0.0977306	0.682089	0.401282	1	1	1	1	1	1
Golgi-specific brefeldin A-resistance guanine nucleotide exchange factor 1	GBF1	Q92538	1773	Q92538	1773	S	3.03769	0.0104205	0.943011	3.9807	0.422931	0.0322509	0.999108	0.997965	0.998917	0.99999	1	1
A-kinase anchor protein 13	AKAP13	Q12802-4	1858	Q12802-4;Q12802;Q12802-2	1858;1876;1880	S	3.03305	0.00820408	-1.33654	1.69651	0.517036	0.530448	1	1	1	1	1	1
Rhotekin	RTKN	Q9BST9	529	Q9BST9;Q9BST9-2;Q9BST9-3	529;516;533	S	3.02845	0.0279815	-2.38806	0.64039	0.951651	0.18035	1	0.999992	0.999999	1	1	1
HBS1-like protein	HBS1L	Q9Y450-2	246	Q9Y450-2	246	S	3.02728	0.0164831	-2.07221	0.955072	0.671883	0.141044	0.768041	0.991996	0.957849	0.980539	0.974525	0.999228
Ubiquitin fusion degradation protein 1 homolog	UFD1L	Q92890	299	Q92890;Q92890-1	299;335	S	3.01393	0.0249212	-0.5902	2.42373	1.11161	0.578632	0.999982	0.999379	1	1	1	0.999998
Myristoylated alanine-rich C-kinase substrate	MARCKS	P29966	101	P29966	101	S	3.00099	0.0096	1.51379	4.51478	0.485439	0.184978	1	1	1	1	1	1
Oxysterol-binding protein 1	OSBP	P22059	240	P22059	240	S	2.99894	0.0155528	0.68751	3.68645	0.782627	0.326852	0.998175	0.998942	0.993981	0.999826	0.999975	0.999992
Centrosome-associated protein CEP250	CEP250	Q9BV73-2	2173	Q9BV73-2;Q9BV73	2173;2229	S	2.9939	0.00977778	-0.883011	2.11089	0.327585	0.310472	0.999916	0.999955	0.99991	0.999979	0.999983	0.999988
MKL/myocardin-like protein 1	MKL1	Q969V6	385	Q969V6	385	S	2.99246	0.00941379	-0.979797	2.01267	0.249479	0.12574	0.999999	1	0.999998	1	1	1
Desmoglein-2	DSG2	Q14126	723	Q14126	723	S	2.99024	0.0209871	-1.1121	1.87814	0.154241	0.768913	0.998064	0.999261	0.99655	0.99957	0.997958	0.999476
Calmodulin-regulated spectrin-associated protein 1	CAMSAP1	Q5T5Y3-2	1120	Q5T5Y3-2;Q5T5Y3;Q5T5Y3-3	1120;1398;1409	S	2.98891	0.0409653	0.0907726	3.07968	0.357969	1.2591	0.94756	0.998119	0.803094	0.974177	0.844983	0.925975
Centrosomal protein of 135 kDa	CEP135	Q66GS9	1121	Q66GS9	1121	T	2.98646	0.00910345	-3.09993	-0.113477	0.271106	0.190026	0.999973	0.999931	0.99954	0.997361	1	0.998878
Drebrin-like protein	DBNL	Q9UJU6	283	Q9UJU6;Q9UJU6-2;Q9UJU6-3	283;284;292	S	2.98631	0.006	0.116258	3.10256	0.455361	0.437377	1	1	1	1	1	1
Myotubularin-related protein 12	MTMR12	Q9C0I1-3	454	Q9C0I1-3;Q9C0I1-2;Q9C0I1	454;510;564	S	2.98006	0.00717949	-0.772099	2.20796	0.363438	0.424014	0.999978	0.999917	0.999994	1	0.999997	1
Clathrin light chain A	CLTA	P09496-2	105	P09496-2;P09496-3;P09496	105;105;105	S	2.97177	0.0096	0.519758	3.49153	0.225647	0.284328	0.999999	0.999999	0.999983	1	1	1
Kinesin light chain 1	KLC1	Q07866-6	460	Q07866-3;Q07866-6;Q07866-4;Q07866-9;Q07866-7;Q07866-5;Q07866-8;Q07866-2;Q07866	460;460;460;460;460;460;460;460;460	S	2.96567	0.0107314	0.93495	3.90062	0.392059	0.0131868	0.999375	0.999416	0.999856	0.99991	0.999776	0.999765
Arginine/serine-rich coiled-coil protein 2	RSRC2	Q7L4I2	30	Q7L4I2	30	S	2.96334	0.0161128	0.573946	3.53729	0.727514	0.9083	0.999674	0.999754	0.999862	0.999911	0.999982	0.999999
A-kinase anchor protein 2	AKAP2	Q9Y2D5-5	837	Q9Y2D5-5;Q9Y2D5-7;Q9Y2D5-6;Q9Y2D5-4;Q9Y2D5	837;837;979;979;748	S	2.96151	0.0161293	1.97094	4.93244	0.747747	0.262602	0.998444	0.931279	0.968078	0.988324	0.929986	0.913069
Zinc finger and BTB domain-containing protein 21	ZBTB21	Q9ULJ3	431	Q9ULJ3;Q9ULJ3-2	431;431	T	2.95245	0.0407923	1.22319	4.17564	1.24333	0.359841	0.999975	0.999998	0.999595	1	0.99999	0.999999
Shootin-1	KIAA1598	A0MZ66-5	446	A0MZ66-5;A0MZ66-6;A0MZ66;A0MZ66-3;A0MZ66-4;A0MZ66-7	446;476;506;506;506;94	S	2.95163	0.0169147	-2.07105	0.880582	0.429528	0.858931	0.999952	0.999973	0.999999	0.999999	1	0.99999
Kinesin light chain 1	KLC1	Q07866-6	622	Q07866-6;Q07866-4;Q07866-7	622;631;578	S	2.94431	0.0257989	3.29454	6.23884	0.929711	0.229437	0.994631	0.998223	0.999966	0.997521	0.996535	0.999282
Nuclear pore complex protein Nup153	NUP153	P49790	619	P49790	619	S	2.94188	0.0206237	-3.15545	-0.213577	0.134958	0.730349	0.99989	0.999945	0.999983	0.99999	1	1
60S ribosomal export protein NMD3	NMD3	Q96D46	258	Q96D46	258	S	2.93993	0.0172522	-2.93289	0.00704002	0.73688	0.226123	1	1	1	1	1	1
HCLS1-binding protein 3	HS1BP3	Q53T59	249	Q53T59	249	S	2.93989	0.00721649	-0.228412	2.71148	0.418292	0.354472	0.999709	0.999344	0.999816	0.999903	1	0.999994
HIRA-interacting protein 3	HIRIP3	Q9BW71	370	Q9BW71	370	S	2.93878	0.028723	-0.902469	2.03631	1.18648	0.824275	0.943931	0.994263	0.998836	1	0.98654	0.983656
Pyruvate kinase PKM	PKM	P14618	37	P14618;P14618-2	37;37	S	2.93828	0.0116808	3.14956	6.08784	0.491994	0.102353	0.999998	0.999868	1	0.999989	0.999998	1
Plakophilin-2	PKP2	Q99959-2	197	Q99959-2;Q99959	197;197	S	2.93264	0.0220678	0.480812	3.41345	1.01913	0.583305	0.999981	0.989839	0.999726	1	0.999999	0.999998
Tripartite motif-containing protein 47	TRIM47	Q96LD4	588	Q96LD4	588	S	2.93185	0.0137459	1.7911	4.72295	0.193424	0.635013	1	0.999999	0.999995	1	1	0.999999
Kinesin light chain 1	KLC1	Q07866-6	591	Q07866-6;Q07866-4;Q07866-9;Q07866-7	591;600;600;547	S	2.92869	0.00901626	2.9008	5.82949	0.342934	0.0843959	0.998337	0.99928	0.992664	0.999253	0.9995	0.9995
Insulin receptor substrate 2	IRS2	Q9Y4H2	1100	Q9Y4H2	1100	S	2.92566	0.00609023	0.674135	3.59979	0.449659	0.33105	0.997132	0.991989	0.997525	0.999643	0.998113	0.999559
DmX-like protein 1	DMXL1	Q9Y485	1908	Q9Y485	1908	S	2.92262	0.00912	-1.30355	1.61908	0.030947	0.252015	0.936005	0.792339	0.796732	0.901992	0.969428	0.953593
Leucine-rich repeat-containing protein 16A	LRRC16A	Q5VZK9	1101	Q5VZK9;Q5VZK9-2	1101;1101	S	2.91543	0.0424057	-1.82027	1.09515	1.19032	0.208219	1	1	1	1	1	1
DNA replication licensing factor MCM7	MCM7	P33993	500	P33993	500	S	2.91433	0.00867416	-4.52762	-1.61329	0.480249	0.561529	1	0.999999	1	0.999999	1	1
Solute carrier organic anion transporter family member 4A1	SLCO4A1	Q96BD0-3	40	Q96BD0-3;Q96BD0-4;Q96BD0;Q96BD0-2	40;40;40;40	S	2.91291	0.0455181	1.92751	4.84042	1.22777	0.156745	0.997667	0.988293	0.993578	0.998195	0.998537	0.999109
WAS/WASL-interacting protein family member 3	WIPF3	A6NGB9	149	A6NGB9	149	S	2.91278	0.012905	-1.04914	1.86364	0.774156	0.734201	0.999979	0.997559	0.999996	1	0.999948	0.999993
Lysine-specific demethylase 3B	KDM3B	Q7LBC6	798	Q7LBC6;Q7LBC6-2	798;454	S	2.91107	0.00566667	0.211473	3.12255	0.493124	0.462398	1	1	1	1	1	1
Cyclin-dependent kinase 17	CDK17	Q00537	180	Q00537	180	S	2.90532	0.0147807	0.635054	3.54037	0.798581	0.397012	0.997635	0.98504	0.996058	0.978563	0.983697	0.998586
182 kDa tankyrase-1-binding protein	TNKS1BP1	Q9C0C2	131	Q9C0C2	131	T	2.90496	0.0204737	0.203498	3.10846	0.687675	0.0858329	0.970708	0.984036	0.991066	0.999997	1	1
CREB-regulated transcription coactivator 3	CRTC3	Q6UUV7-3	329	Q6UUV7-3;Q6UUV7	329;329	S	2.89601	0.00914607	-1.93716	0.958852	0.326108	0.0531352	0.997332	0.991133	0.995406	1	1	0.999995
Kinesin-like protein KIF13B	KIF13B	Q9NQT8	1381	Q9NQT8	1381	S	2.89091	0.0441534	-0.826296	2.06462	1.27446	0.339867	0.996329	0.962632	0.994045	0.99827	0.998155	0.991674
A-kinase anchor protein 12	AKAP12	Q02952	1674	Q02952;Q02952-3;Q02952-2	1674;1569;1576	S	2.88904	0.00909497	-1.25324	1.63581	0.423587	0.148624	1	1	1	1	1	1
Microtubule-associated protein 1B;MAP1B heavy chain;MAP1 light chain LC1	MAP1B	P46821	1400	P46821	1400	S	2.88463	0.0210701	-2.1811	0.703525	0.491982	0.949507	0.939936	0.996614	0.998303	0.999994	0.999812	0.999308
Ribosomal protein S6 kinase alpha-3	RPS6KA3	P51812	715	P51812	715	S	2.88461	0.0300558	0.2464	3.13101	1.18693	0.775883	1	1	1	1	1	1
tRNA-specific adenosine deaminase 1	ADAT1	Q9BUB4-2	42	Q9BUB4-2;Q9BUB4	42;191	S	2.88393	0.0141774	-2.03861	0.845325	0.625013	0.174915	0.994305	0.993429	0.995019	0.99872	0.998488	0.999467
NGFI-A-binding protein 2	NAB2	Q15742	162	Q15742;Q15742-3;Q15742-2	162;162;162	S	2.88337	0.0323598	0.9029	3.78627	0.81014	1.22645	0.999998	0.999995	1	1	1	1
MKL/myocardin-like protein 2	MKL2	Q9ULH7-4	882	Q9ULH7-4;Q9ULH7	882;921	S	2.88013	0.00618182	-0.326483	2.55365	0.204519	0.194636	0.96812	0.975835	0.964304	0.976831	0.986666	0.992461
E3 ubiquitin-protein ligase rififylin	RFFL	Q8WZ73-2	240	Q8WZ73-2;Q8WZ73;Q8WZ73-3	240;240;212	S	2.87594	0.0170066	-2.04358	0.832365	0.302167	0.787823	0.981375	0.978969	0.844328	0.868061	0.988303	0.99916
Neuroblast differentiation-associated protein AHNAK	AHNAK	Q09666	220	Q09666	220	S	2.87488	0.00879036	0.0548572	2.92974	0.51531	0.49919	0.832808	0.936507	0.766766	0.993907	0.984605	0.997882
5-azacytidine-induced protein 1	AZI1	Q9UPN4-2	795	Q9UPN4;Q9UPN4-2	798;795	S	2.87339	0.0103226	-2.33635	0.537044	0.19849	0.124094	0.999992	0.998248	0.999086	0.999932	0.99999	0.999998
KIF1-binding protein	KIAA1279	Q96EK5	178	Q96EK5	178	S	2.86873	0.00961391	-1.20055	1.66818	0.34469	0.059548	1	0.999996	0.999999	1	1	1
Non-histone chromosomal protein HMG-14	HMGN1	P05114	86	P05114	86	S	2.86712	0.0365895	-0.0923076	2.77481	1.05594	0.158254	0.99961	0.999721	0.999947	0.999956	0.999999	0.999996
Serine/threonine-protein kinase RIO2	RIOK2	Q9BVS4	337	Q9BVS4	337	S	2.86337	0.023315	-1.38466	1.4787	0.855368	0.226326	0.999695	0.999581	0.951612	1	0.996751	0.998083
Protein FAM117B	FAM117B	Q6P1L5	194	Q6P1L5;Q6P1L5-2	194;194	S	2.861	0.0100057	-2.77856	0.0824369	0.627157	0.646551	0.99905	0.997458	0.993987	0.999563	0.997406	0.98847
Oxysterol-binding protein 1	OSBP	P22059	238	P22059	238	S	2.86094	0.0286859	-2.54217	0.318775	0.206772	0.379359	0.99221	0.990433	0.989535	0.950216	0.993997	0.988861
NHS-like protein 1	NHSL1	Q5SYE7-2	1491	Q5SYE7-2;Q5SYE7	1491;1495	S	2.85791	0.0104769	-2.90636	-0.0484536	0.478056	0.690913	0.918171	0.990227	0.906371	0.988838	0.997794	0.999098
Yorkie homolog	YAP1	P46937	61	P46937;P46937-2;P46937-3	61;61;61	S	2.85717	0.0304729	-1.51358	1.3436	1.12157	1.02445	0.99628	0.993593	0.998809	0.999343	0.99622	0.999088
Cytoplasmic dynein 1 light intermediate chain 1	DYNC1LI1	Q9Y6G9	516	Q9Y6G9	516	S	2.85287	0.0115452	3.89478	6.74764	0.18441	0.557209	0.973717	0.972236	0.953746	0.934933	0.98444	0.957109
Neuroblast differentiation-associated protein AHNAK	AHNAK	Q09666	5110	Q09666	5110	S	2.85156	0.00644444	0.757211	3.60877	0.334962	0.141479	1	1	1	1	1	1
Period circadian protein homolog 1	PER1	O15534	811	O15534	811	S	2.85053	0.0105885	-1.87607	0.97446	0.691368	0.556541	0.803002	0.811445	0.777435	0.824472	0.84961	0.785071
Rho GTPase-activating protein 35	ARHGAP35	Q9NRY4-2	589	Q9NRY4-2;Q9NRY4	589;589	S	2.84948	0.0313833	-1.77226	1.07722	0.968608	0.188601	0.998403	0.998295	0.998811	0.998591	0.998738	0.999755
Nucleoporin NUP188 homolog	NUP188	Q5SRE5-2	1412	Q5SRE5-2;Q5SRE5	1412;1523	S	2.84675	0.021354	-1.05592	1.79083	0.750959	0.159286	0.996259	0.983825	0.994658	0.999796	0.998926	0.984673
Retinoblastoma-associated protein	RB1	P06400	788	P06400	788	S	2.83906	0.0392653	-2.76592	0.0731394	1.12594	1.25136	0.999931	0.98574	0.994536	0.999004	0.998013	0.999971
FAS-associated factor 1	FAF1	Q9UNN5-2	430	Q9UNN5-2;Q9UNN5	430;582	S	2.83318	0.0156801	-0.929478	1.9037	0.727734	0.276179	0.999829	0.999279	0.999452	0.998804	0.999373	0.999555
Nuclear pore complex protein Nup214	NUP214	P35658-2	635	P35658-2;P35658;P35658-5	635;646;635	S	2.81635	0.00673077	-0.489445	2.3269	0.311591	0.153737	0.934636	0.801959	0.8114	0.775659	0.752117	0.798187
Phosphatidylinositol 4-kinase alpha	PI4KA	P42356	1378	P42356;P42356-2	1378;188	S	2.81513	0.0139186	-2.2157	0.599436	0.808645	0.674675	0.999997	0.999998	0.999966	0.999982	1	0.999999
Extended synaptotagmin-2	ESYT2	A0FGR8-2	710	A0FGR8-2;A0FGR8;A0FGR8-6;A0FGR8-5	710;738;759;145	S	2.81217	0.0109714	1.28525	4.09742	0.200799	0.0998549	0.960394	0.967699	0.981595	0.989675	0.973121	0.98093
Paxillin	PXN	P49023-3	85	P49023;P49023-2;P49023-3	85;85;85	S	2.81111	0.0170906	3.57124	6.38235	0.547265	0.870269	0.940288	0.884805	0.773672	0.847773	0.980592	0.951787
Centriolar coiled-coil protein of 110 kDa	CCP110	O43303-2	400	O43303-2;O43303	400;400	S	2.80932	0.00786842	-0.529512	2.27981	0.34686	0.241366	1	0.999959	1	1	1	1
Protein timeless homolog	TIMELESS	Q9UNS1-2	1148	Q9UNS1-2;Q9UNS1	1148;1149	S	2.79986	0.0209571	-0.290813	2.50904	0.797927	0.945289	1	1	1	1	1	1
Ubiquitin carboxyl-terminal hydrolase 15	USP15	Q9Y4E8	229	Q9Y4E8	229	S	2.79957	0.0078773	3.71757	6.51714	0.201312	0.329312	0.999998	0.999999	0.999998	0.999999	1	1
Methyltransferase-like protein 22	METTL22	Q9BUU2-2	132	Q9BUU2-2;Q9BUU2	132;132	S	2.79795	0.0214888	-2.38039	0.417567	0.924139	0.876761	0.992512	0.968747	0.996797	0.988695	0.986034	0.997834
Pleckstrin homology domain-containing family G member 3	PLEKHG3	A1L390-3	575	A1L390-3;A1L390;A1L390-2	575;631;164	S	2.79745	0.048783	-3.98527	-1.18782	0.628164	1.40053	0.999894	0.999904	0.999808	0.999997	0.999842	0.999994
Microtubule-associated protein 4	MAP4	P27816	280	P27816;P27816-6;P27816-2;P27816-5	280;280;280;280	S	2.7953	0.0424025	2.1977	4.993	0.296907	1.18242	0.999824	0.999746	0.999584	0.999302	0.999872	0.999447
Protein phosphatase 1 regulatory subunit 12C	PPP1R12C	Q9BZL4-4	509	Q9BZL4-4;Q9BZL4;Q9BZL4-2;Q9BZL4-3	509;509;509;508	S	2.7925	0.0225013	0.14769	2.9402	0.719419	0.0448614	0.999986	0.999885	0.999881	0.999997	0.999998	0.999999
Microtubule-associated tumor suppressor 1	MTUS1	Q9ULD2	1203	Q9ULD2;Q9ULD2-4;Q9ULD2-3;Q9ULD2-6;Q9ULD2-2	1203;275;369;450;1149	S	2.79204	0.00769231	-2.46469	0.327351	0.238894	0.361548	0.991402	0.806492	0.997788	0.981078	0.952164	0.988099
FYVE, RhoGEF and PH domain-containing protein 1	FGD1	P98174	116	P98174	116	S	2.7916	0.00648	-1.38144	1.41016	0.424509	0.387987	0.987557	0.985689	0.983152	0.998324	0.999714	0.998192
Proline and serine-rich protein 2	PROSER2	Q86WR7	43	Q86WR7;Q86WR7-2	43;43	S	2.7882	0.00817834	-1.98553	0.802661	0.301079	0.367569	0.98975	0.99654	0.997845	0.965794	0.998874	0.961111
E3 ubiquitin-protein ligase HECTD1	HECTD1	Q9ULT8	1772	Q9ULT8	1772	S	2.78759	0.0144489	-2.00915	0.778443	0.468027	0.794858	1	1	1	1	1	1
Mitochondrial import receptor subunit TOM34	TOMM34	Q15785	186	Q15785	186	S	2.77648	0.010631	-0.566121	2.21036	0.672448	0.525891	1	1	1	1	1	1
cAMP-dependent protein kinase type II-alpha regulatory subunit	PRKAR2A	P13861	99	P13861	99	S	2.77524	0.00614035	3.38915	6.16439	0.0952041	0.256688	0.999989	0.999976	0.999991	0.999994	0.999993	0.99999
Cyclin-dependent kinase 12	CDK12	Q9NYV4-2	334	Q9NYV4;Q9NYV4-2;Q9NYV4-3	334;334;334	S	2.77375	0.0116596	-1.85074	0.923016	0.591079	0.712152	0.993524	0.986134	0.995921	0.999831	0.998618	0.999355
Cofilin-1	CFL1	P23528	25	P23528	25	T	2.77309	0.00972477	-1.92361	0.849478	0.375799	0.0556177	0.998564	0.993079	0.989791	0.997689	0.987938	0.998929
Nucleolin	NCL	P19338	460	P19338	460	S	2.76795	0.0127661	-3.49119	-0.723233	0.674724	0.324464	0.995087	0.98568	0.998421	0.994389	0.998776	0.999939
Tyrosine-protein kinase ABL1	ABL1	P00519-2	737	P00519-2;P00519	737;718	S	2.76594	0.0287022	-0.260425	2.50552	0.886995	0.165126	0.998255	0.996837	0.998904	0.996953	0.99974	0.999358
Myc box-dependent-interacting protein 1	BIN1	O00499-6	267	O00499-6;O00499-2;O00499;O00499-11;O00499-7;O00499-4;O00499-3;O00499-5;O00499-8;O00499-9;O00499-10	267;267;298;282;267;267;298;298;282;267;282	S	2.76533	0.0480202	0.55249	3.31782	1.34469	0.528648	0.983377	0.986102	0.982747	0.999956	0.999819	0.999969
Guanine nucleotide-binding protein-like 1	GNL1	P36915	51	P36915	51	S	2.76473	0.0257524	1.42755	4.19228	1.0064	0.464445	0.956947	0.988453	0.973717	0.998034	0.996386	0.99047
PDZ and LIM domain protein 2	PDLIM2	Q96JY6	137	Q96JY6;Q96JY6-3;Q96JY6-4;Q96JY6-2	137;137;137;137	S	2.76427	0.0432604	0.391942	3.15621	1.21617	0.369554	0.993986	0.995532	0.999863	0.999985	0.999946	0.999442
Rhotekin	RTKN	Q9BST9	106	Q9BST9;Q9BST9-2;Q9BST9-3	106;93;110	S	2.75106	0.0128516	2.24446	4.99552	0.512384	0.119914	0.984236	0.99876	0.995032	0.99492	0.999493	0.999837
ATP-binding cassette sub-family E member 1	ABCE1	P61221	42	P61221	42	T	2.7493	0.0100583	-2.82213	-0.0728309	0.54748	0.246802	0.83918	0.862694	0.755551	0.962145	0.851788	0.905308
Tight junction protein ZO-2	TJP2	Q9UDY2-3	151	Q9UDY2-3;Q9UDY2;Q9UDY2-4;Q9UDY2-2;Q9UDY2-5	151;174;151;174;174	S	2.74737	0.0287285	0.538353	3.28572	0.557034	1.07369	0.999998	0.999989	0.999996	1	1	1
40S ribosomal protein S8	RPS8	P62241	130	P62241	130	T	2.74386	0.0062029	-0.153262	2.5906	0.121748	0.297062	1	1	1	1	1	1
Na(+)/H(+) exchange regulatory cofactor NHE-RF1	SLC9A3R1	O14745	269	O14745	269	S	2.74374	0.0206475	-2.25308	0.490662	0.423623	0.369636	1	0.999997	0.999893	1	1	1
Septin-2	42980	Q15019	218	Q15019;Q15019-2	218;253	S	2.74085	0.0384826	-1.14559	1.59525	1.1218	0.326727	1	1	1	1	1	1
Zyxin	ZYX	Q15942	281	Q15942	281	S	2.73969	0.00777778	-0.329962	2.40973	0.33498	0.20231	0.997122	0.98535	0.996558	0.999998	0.999985	0.999964
Rhophilin-2;Putative rhophilin-2-like protein RHPN2P1	RHPN2;RHPN2P1	Q8IUC4	654	Q8IUC4;A8MT19	654;551	S	2.73408	0.00915663	1.74042	4.4745	0.365825	0.119093	0.864578	0.815139	0.964797	0.966268	0.941518	0.961761
Scaffold attachment factor B1	SAFB	Q15424	384	Q15424	384	S	2.73395	0.0473777	-0.241764	2.49218	0.574426	1.33756	0.999082	0.999365	0.998714	0.999901	0.999972	0.999994
Arginine/serine-rich coiled-coil protein 2	RSRC2	Q7L4I2	222	Q7L4I2;Q7L4I2-2	222;174	S	2.73208	0.0297483	-1.4875	1.24458	0.647706	0.809538	0.998491	0.999814	0.999657	0.999661	0.999997	0.999987
Leucine-rich repeat flightless-interacting protein 1	LRRFIP1	Q32MZ4-2	744	Q32MZ4-2;Q32MZ4-3;Q32MZ4	744;712;768	S	2.72771	0.0116534	-0.993917	1.73379	0.51147	0.155573	0.943599	0.907541	0.792886	0.999462	0.999989	0.999943
CAD protein;Glutamine-dependent carbamoyl-phosphate synthase;Aspartate carbamoyltransferase;Dihydroorotase	CAD	P27708	1038	P27708	1038	S	2.7262	0.00569942	-0.589209	2.13699	0.468619	0.356178	0.983231	0.974148	0.808739	0.876268	0.987905	0.995816
Elongation factor 2	EEF2	P13639	48	P13639	48	S	2.72615	0.00630928	-3.14291	-0.416759	0.322201	0.143196	1	1	1	1	1	1
Protein PRRC2C	PRRC2C	Q9Y520-6	2105	Q9Y520-6;Q9Y520-4;Q9Y520-5;Q9Y520;Q9Y520-7;Q9Y520-2;Q9Y520-3	2105;2105;2058;2105;2107;1862;2105	S	2.71834	0.0425927	-0.52423	2.19411	1.06324	1.26281	1	1	1	1	1	1
60S acidic ribosomal protein P2	RPLP2	P05387	79	P05387	79	S	2.71633	0.0101053	1.11602	3.83236	0.235857	0.285507	0.999434	0.99916	0.990261	0.999656	0.999945	0.9999
Hsp90 co-chaperone Cdc37;Hsp90 co-chaperone Cdc37, N-terminally processed	CDC37	Q16543	377	Q16543	377	S	2.71543	0.028542	0.523691	3.23913	0.256288	0.922713	1	0.999997	1	1	1	1
Uncharacterized protein C18orf25	C18orf25	Q96B23-2	69	Q96B23-2;Q96B23	69;69	S	2.71418	0.0123077	2.34941	5.06359	0.20698	0.207314	0.993099	0.994139	0.990427	0.998725	0.998628	0.997012
E3 ubiquitin-protein ligase UBR5	UBR5	O95071	2486	O95071	2486	S	2.71359	0.0304905	-1.40721	1.30638	0.82305	1.11964	1	1	1	1	1	1
dCTP pyrophosphatase 1	DCTPP1	Q9H773	85	Q9H773	85	S	2.71037	0.0154885	-0.849795	1.86058	0.670853	0.242947	0.999997	0.999989	0.999993	1	0.999998	1
Microtubule-associated protein 1B;MAP1B heavy chain;MAP1 light chain LC1	MAP1B	P46821	1779	P46821	1779	S	2.70875	0.00989114	0.514244	3.22299	0.425641	0.130491	1	1	1	1	1	1
Zinc finger CCCH domain-containing protein 13	ZC3H13	Q5T200-2	1364	Q5T200;Q5T200-2	1364;1364	S	2.70866	0.00984665	-1.79267	0.915992	0.600974	0.541678	0.91918	0.80053	0.960984	0.992845	0.999928	0.992973
Myotubularin-related protein 6	MTMR6	Q9Y217	561	Q9Y217	561	S	2.7084	0.00940453	1.24904	3.95744	0.347139	0.0608721	0.998721	0.999985	0.99968	0.999998	0.999993	0.999996
Nuclear factor interleukin-3-regulated protein	NFIL3	Q16649	301	Q16649	301	S	2.70739	0.00941176	2.19394	4.90133	0.0980907	0.173052	1	1	1	1	1	1
Ataxin-2-like protein	ATXN2L	Q8WWM7-6	594	Q8WWM7-6;Q8WWM7-5;Q8WWM7-4;Q8WWM7-2;Q8WWM7;Q8WWM7-3	594;594;594;594;594;594	S	2.70424	0.0462524	0.231886	2.93612	1.28608	1.12775	0.961796	0.991803	0.995827	0.99712	0.99509	0.97857
Probable E3 ubiquitin-protein ligase HERC1	HERC1	Q15751	1521	Q15751	1521	S	2.69926	0.0134497	0.382908	3.08217	0.472144	0.0490345	0.999978	0.999303	0.999847	0.999981	0.999997	0.999992
Nuclear ubiquitous casein and cyclin-dependent kinase substrate 1	NUCKS1	Q9H1E3	204	Q9H1E3;Q9H1E3-2	204;164	S	2.69922	0.0345381	0.540983	3.2402	0.482894	0.30733	0.903333	0.94778	0.999894	1	1	1
Mitotic interactor and substrate of PLK1	MISP	Q8IVT2	395	Q8IVT2	395	S	2.69841	0.0244563	-1.57854	1.11987	0.405246	0.285694	0.750901	0.797443	0.987588	0.999837	0.999858	0.999916
Transforming acidic coiled-coil-containing protein 2	TACC2	O95359-3	2321	O95359-3;O95359;O95359-5;O95359-6;O95359-1;O95359-2	2321;2321;467;399;399;25	S	2.69709	0.0254913	0.385833	3.08292	0.782709	0.0936393	0.99993	0.997656	0.999455	0.999833	0.999922	0.999871
Sorting nexin-2	SNX2	O60749	185	O60749	185	S	2.69606	0.00717838	-1.0404	1.65566	0.341206	0.47292	0.999997	0.999583	0.999917	1	1	1
Rhotekin	RTKN	Q9BST9	220	Q9BST9;Q9BST9-2;Q9BST9-3	220;207;224	S	2.69482	0.0282612	2.61242	5.30724	0.872062	0.189676	0.975343	0.946429	0.968842	0.979341	0.972834	0.968402
OTU domain-containing protein 4	OTUD4	Q01804-3	940	Q01804-3;Q01804	940;1005	S	2.69186	0.0083731	2.36752	5.05938	0.262944	0.0364864	0.999523	0.999956	0.997851	1	1	1
Myeloid leukemia factor 1	MLF1	P58340	34	P58340	34	S	2.68746	0.00833333	0.207437	2.89489	0.322228	0.196563	0.99925	0.99945	0.999946	0.999994	0.999932	0.999988
Protein FAM122B	FAM122B	Q7Z309-3	156	Q7Z309;Q7Z309-2;Q7Z309-5;Q7Z309-3;Q7Z309-4	137;137;84;156;156	S	2.68177	0.0219809	-1.28781	1.39396	0.676771	0.951515	0.941719	0.967167	0.96323	0.999751	0.978041	0.991878
Calcium-regulated heat stable protein 1	CARHSP1	Q9Y2V2	32	Q9Y2V2	32	S	2.6784	0.0208179	4.57597	7.25437	0.819398	0.348912	1	0.999994	0.999996	1	1	1
Cyclin-dependent kinase inhibitor 1C	CDKN1C	P49918-2	286	P49918-2;P49918	286;297	S	2.67422	0.00612422	-0.154325	2.5199	0.438199	0.408163	0.915109	0.755841	0.885208	0.94195	0.936321	0.892262
RNA polymerase-associated protein LEO1	LEO1	Q8WVC0-2	140	Q8WVC0-2;Q8WVC0	140;140	S	2.67367	0.0441747	-1.46585	1.20782	1.22483	0.645903	1	1	1	1	1	1
Rho guanine nucleotide exchange factor 18	ARHGEF18	Q6ZSZ5-2	602	Q6ZSZ5-2;Q6ZSZ5;Q6ZSZ5-3	602;760;602	S	2.67111	0.0130958	-1.63044	1.04066	0.454088	0.0326983	1	1	1	1	1	1
Neuroblast differentiation-associated protein AHNAK	AHNAK	Q09666	5780	Q09666	5780	S	2.6696	0.0128035	-0.0961428	2.57346	0.659271	0.34101	0.986239	0.99262	0.999982	0.999985	0.999894	0.999996
Centromere protein F	CENPF	P49454	3150	P49454	3150	S	2.66844	0.0128249	1.24504	3.91347	0.700104	0.68277	0.997867	0.99841	0.995288	0.999941	0.999965	0.999992
Protein transport protein Sec16A	SEC16A	O15027-5	1876	O15027-4;O15027-5;O15027;O15027-2;O15027-3	1876;1876;1876;1876;1876	T	2.66625	0.0198313	-0.60773	2.05852	0.671291	0.1555	0.887109	0.814945	0.992613	0.99861	0.983194	0.978416
WD and tetratricopeptide repeats protein 1	WDTC1	Q8N5D0-4	352	Q8N5D0-4;Q8N5D0;Q8N5D0-5;Q8N5D0-3;Q8N5D0-6;Q8N5D0-2	352;353;352;353;352;353	S	2.66521	0.0155622	-1.80952	0.855692	0.728251	0.339812	0.999997	0.999999	1	1	1	1
Protein polybromo-1	PBRM1	Q86U86-8	39	Q86U86-8;Q86U86;Q86U86-5;Q86U86-7;Q86U86-2;Q86U86-4;Q86U86-3;Q86U86-9;Q86U86-6	39;39;39;39;39;39;39;39;39	S	2.66498	0.00980547	-0.872996	1.79198	0.617388	0.487427	0.940002	0.991673	0.993274	0.976311	0.997259	0.999971
Serine/arginine repetitive matrix protein 2	SRRM2	Q9UQ35	2335	Q9UQ35	2335	S	2.66469	0.0218672	-2.50006	0.164626	0.936418	0.594945	0.999934	0.999999	1	1	1	1
ERBB receptor feedback inhibitor 1	ERRFI1	Q9UJM3	302	Q9UJM3	302	S	2.66187	0.0128084	1.20683	3.8687	0.72624	0.601092	0.996996	0.99955	0.999855	0.99998	0.999849	0.999549
Chromobox protein homolog 8	CBX8	Q9HC52	191	Q9HC52	191	S	2.66134	0.0226772	-0.746286	1.91505	0.841929	0.923463	0.977409	0.990362	0.999345	0.990196	0.995167	0.99716
Dedicator of cytokinesis protein 5	DOCK5	Q9H7D0	1789	Q9H7D0	1789	S	2.6608	0.00922047	1.30948	3.97027	0.536187	0.495246	0.987505	0.943781	0.98421	0.998515	0.999862	0.998592
Golgin subfamily A member 3	GOLGA3	Q08378	465	Q08378;Q08378-2;Q08378-4	465;465;465	S	2.65706	0.01004	-1.36291	1.29415	0.300284	0.275978	0.999949	0.975918	0.999568	0.999965	0.999484	0.999925
Heat shock 70 kDa protein 4	HSPA4	P34932	76	P34932	76	S	2.65406	0.0259953	-1.73547	0.918593	0.862354	1.00308	1	1	1	1	1	1
EH domain-binding protein 1-like protein 1	EHBP1L1	Q8N3D4	1017	Q8N3D4	1017	S	2.65255	0.0097224	-4.02289	-1.37034	0.298328	0.365713	0.999785	0.994228	0.993825	0.995399	0.999346	0.998733
UV excision repair protein RAD23 homolog B	RAD23B	P54727	160	P54727	160	S	2.65173	0.0241552	5.4188	8.07053	0.793816	0.192865	0.984551	0.897393	0.89809	0.952593	0.994455	0.98279
5'-AMP-activated protein kinase subunit beta-1	PRKAB1	Q9Y478	108	Q9Y478	108	S	2.65122	0.00645161	2.27139	4.92261	0.386556	0.346078	1	1	1	1	1	1
Transcriptional repressor NF-X1	NFX1	Q12986	95	Q12986;Q12986-3;Q12986-2	95;95;95	S	2.64908	0.0172957	-0.891376	1.7577	0.791214	0.405875	0.993315	0.95976	0.897612	0.997392	0.992443	0.997429
Serine/threonine-protein kinase Nek1	NEK1	Q96PY6-2	793	Q96PY6-2;Q96PY6;Q96PY6-3;Q96PY6-4	793;837;865;768	S	2.64811	0.0237007	-0.0809008	2.5672	0.807051	0.226253	0.998769	0.99661	0.999995	1	1	0.999991
Tether containing UBX domain for GLUT4	ASPSCR1	Q9BZE9-3	448	Q9BZE9-3;Q9BZE9;Q9BZE9-2	448;500;594	S	2.64555	0.0105013	1.50659	4.15214	0.451678	0.131173	0.999896	0.999093	0.996258	0.997888	0.999024	0.99977
SRA stem-loop-interacting RNA-binding protein, mitochondrial	SLIRP	Q9GZT3	15	Q9GZT3	15	S	2.6451	0.0203398	-3.01156	-0.366451	0.552723	0.877225	1	1	1	1	1	1
Tumor necrosis factor receptor superfamily member 21	TNFRSF21	O75509	541	O75509	541	S	2.64397	0.0247406	-1.00679	1.63718	0.876566	0.304068	0.999267	0.999709	0.986216	1	0.999923	0.999991
Multifunctional protein ADE2;Phosphoribosylaminoimidazole-succinocarboxamide synthase;Phosphoribosylaminoimidazole carboxylase	PAICS	P22234	27	P22234;P22234-2	27;27	S	2.64271	0.00642857	-0.174799	2.46791	0.338843	0.181948	1	1	1	1	1	1
SH3 domain-binding protein 1	SH3BP1	Q9Y3L3	550	Q9Y3L3	550	S	2.64051	0.0409466	-3.68014	-1.03963	0.531183	0.650916	0.999277	0.999729	0.999616	0.999995	0.998545	0.999655
Oxysterol-binding protein 1	OSBP	P22059	382	P22059	382	S	2.63605	0.0382403	0.0408434	2.67689	1.1657	0.531513	0.999009	0.990242	0.999506	1	0.999995	1
6-phosphofructo-2-kinase/fructose-2,6-bisphosphatase 3;6-phosphofructo-2-kinase;Fructose-2,6-bisphosphatase	PFKFB3	Q16875-2	461	Q16875-2;Q16875	461;461	S	2.63415	0.0246379	0.0530932	2.68724	0.897533	0.35959	0.988584	0.999703	0.999086	0.99697	0.999404	0.998823
6-phosphofructo-2-kinase/fructose-2,6-bisphosphatase 2;6-phosphofructo-2-kinase;Fructose-2,6-bisphosphatase	PFKFB2	O60825	466	O60825	466	S	2.63324	0.0413552	-1.4678	1.16545	1.15467	0.405864	0.97943	0.998976	0.999935	0.999004	0.999587	0.999309
Paxillin	PXN	P49023-3	106	P49023;P49023-2;P49023-3	106;106;106	S	2.63184	0.0079096	3.00751	5.63935	0.333691	0.216238	0.913619	0.865522	0.880573	0.944338	0.984142	0.991196
Probable E3 ubiquitin-protein ligase HERC1	HERC1	Q15751	1491	Q15751	1491	S	2.63061	0.022978	-0.479123	2.15149	0.352767	0.864557	0.98461	0.998841	0.999563	0.998817	0.999648	0.98677
Extended synaptotagmin-2	ESYT2	A0FGR8-2	711	A0FGR8-2;A0FGR8;A0FGR8-6;A0FGR8-5	711;739;760;146	S	2.62619	0.0173663	1.01105	3.63723	0.651356	0.18286	0.852867	0.827803	0.853814	0.957617	0.892309	0.972643
Neuroblast differentiation-associated protein AHNAK	AHNAK	Q09666	5782	Q09666	5782	S	2.62534	0.0207994	0.720876	3.34622	0.463123	0.855706	0.998031	0.999802	0.999304	0.996737	0.999696	0.999904
E3 ubiquitin-protein ligase RNF123	RNF123	Q5XPI4	711	Q5XPI4;Q5XPI4-2	711;711	S	2.62456	0.0427439	-2.43148	0.193076	1.22307	0.536208	0.999256	0.999432	0.999678	0.986522	0.998468	0.996558
Double-stranded RNA-specific adenosine deaminase	ADAR	P55265	601	P55265;P55265-4;P55265-5;P55265-3;P55265-2	601;644;306;601;601	T	2.62362	0.00669856	1.58042	4.20404	0.272228	0.372056	0.99363	0.998691	0.997108	0.99798	0.998423	0.999033
182 kDa tankyrase-1-binding protein	TNKS1BP1	Q9C0C2	178	Q9C0C2	178	S	2.62091	0.0226343	0.625642	3.24655	0.828124	0.304608	0.999917	0.999946	0.999897	0.999995	1	1
Peptidyl-prolyl cis-trans isomerase D	PPID	Q08752	198	Q08752	198	S	2.61975	0.00604947	0.626981	3.24673	0.283074	0.114482	1	1	1	1	1	1
CTTNBP2 N-terminal-like protein	CTTNBP2NL	Q9P2B4	563	Q9P2B4	563	S	2.60778	0.0162301	-0.251022	2.35676	0.751647	0.383862	0.995688	0.992378	0.998888	0.997879	1	1
Sepiapterin reductase	SPR	P35270	103	P35270	103	S	2.60469	0.00670748	-2.96901	-0.364316	0.422339	0.371432	0.977629	0.945356	0.997885	0.986775	0.999595	0.999611
Mitotic interactor and substrate of PLK1	MISP	Q8IVT2	543	Q8IVT2	543	S	2.60229	0.0127191	2.8459	5.44819	0.488291	0.118567	0.998173	0.982417	0.971801	0.996669	0.997409	0.990155
Protein capicua homolog	CIC	Q96RK0	721	Q96RK0	721	S	2.59663	0.0180063	-1.32495	1.27169	0.681904	0.220202	0.998582	0.999985	0.999188	0.999759	0.999996	0.999987
Annexin A2;Putative annexin A2-like protein	ANXA2;ANXA2P2	P07355	26	P07355;P07355-2;A6NMY6	26;44;26	S	2.59585	0.0221032	1.96761	4.56346	0.0672832	0.675331	1	0.999826	1	1	1	1
Actin filament-associated protein 1-like 1	AFAP1L1	Q8TED9	329	Q8TED9;Q8TED9-3;Q8TED9-2	329;329;329	S	2.59514	0.0126313	-0.650998	1.94414	0.44216	0.0715456	1	0.999999	0.999991	1	1	1
Nuclear factor NF-kappa-B p105 subunit;Nuclear factor NF-kappa-B p50 subunit	NFKB1	P19838	907	P19838;P19838-2	907;908	S	2.59481	0	2.19887	4.79368	0.0639549	0.0904735	0.997141	0.995666	0.998952	0.998364	0.994534	0.994811
ARF GTPase-activating protein GIT1	GIT1	Q9Y2X7	480	Q9Y2X7;Q9Y2X7-3	480;489	T	2.59238	0.00836211	-0.545655	2.04672	0.406302	0.184764	0.996385	0.985947	0.993209	0.999924	0.999984	0.999988
Brefeldin A-inhibited guanine nucleotide-exchange protein 2	ARFGEF2	Q9Y6D5	218	Q9Y6D5	218	S	2.58517	0.00856338	2.97321	5.55838	0.471894	0.317246	0.998191	0.995673	0.985207	0.999894	0.998276	0.997455
Echinoderm microtubule-associated protein-like 3	EML3	Q32P44	198	Q32P44;Q32P44-2	198;198	S	2.58415	0.00904762	-0.351838	2.23231	0.508751	0.490251	0.933212	0.953076	0.986623	0.977814	0.989006	0.988406
Transforming acidic coiled-coil-containing protein 2	TACC2	O95359-3	2317	O95359-3;O95359;O95359-5;O95359-6;O95359-1;O95359-2	2317;2317;463;395;395;21	S	2.5831	0.0297319	0.551091	3.13419	0.859699	0.178219	0.999089	0.976143	0.992263	0.99529	0.999324	0.995874
Rho GTPase-activating protein 35	ARHGAP35	Q9NRY4-2	1105	Q9NRY4-2;Q9NRY4	1105;1105	Y	2.58162	0.01002	-0.94572	1.6359	0.608494	0.507467	0.797874	0.972563	0.971887	0.982018	0.940713	0.994075
C2 calcium-dependent domain-containing protein 4C	C2CD4C	Q8TF44	273	Q8TF44	273	S	2.57984	0.0358552	-2.4165	0.163339	1.12828	0.602644	0.970848	0.910902	0.966052	0.99812	0.947556	0.994279
U5 small nuclear ribonucleoprotein 200 kDa helicase	SNRNP200	O75643	26	O75643;O75643-2	26;26	S	2.57477	0.0214378	-2.24665	0.328126	0.799851	0.3135	1	0.999539	0.999829	0.999996	0.999988	1
NHS-like protein 1	NHSL1	Q5SYE7-2	209	Q5SYE7-2	209	T	2.5741	0.00852968	0.585248	3.15935	0.484886	0.438197	0.998361	0.993528	0.953277	0.999855	0.999231	0.999228
Uncharacterized protein KIAA1671	KIAA1671	Q9BY89	1224	Q9BY89	1224	S	2.5671	0.0209154	-0.177237	2.38986	0.626209	0.884989	0.898157	0.9482	0.890023	0.990265	0.960136	0.958649
CAP-Gly domain-containing linker protein 1	CLIP1	P30622-2	204	P30622-2;P30622-1;P30622	204;204;204	S	2.56618	0.0336352	1.37582	3.942	1.09936	0.610258	0.999999	0.999979	1	1	1	1
Rho GTPase-activating protein 4	ARHGAP4	P98171	930	P98171	930	S	2.56581	0.016788	1.72132	4.28713	0.697874	0.778293	0.922615	0.964125	0.972731	0.900744	0.995224	0.973009
Plakophilin-3	PKP3	Q9Y446	183	Q9Y446	183	S	2.56574	0.00882281	-1.34008	1.22566	0.501854	0.464151	0.999995	0.994809	0.985817	0.999675	1	0.999999
182 kDa tankyrase-1-binding protein	TNKS1BP1	Q9C0C2	601	Q9C0C2;Q9C0C2-2	601;52	S	2.56186	0.00833693	0.400126	2.96198	0.437781	0.496544	0.999769	0.99453	0.999013	0.999749	0.999935	0.999836
Apoptotic chromatin condensation inducer in the nucleus	ACIN1	Q9UKV3	729	Q9UKV3	729	S	2.56139	0.0294507	0.245721	2.80711	0.97912	0.424596	1	1	1	1	1	1
Heterogeneous nuclear ribonucleoprotein H;Heterogeneous nuclear ribonucleoprotein H, N-terminally processed	HNRNPH1	P31943	21	P31943	21	S	2.56015	0.019429	-2.31732	0.242833	0.0755775	0.173371	0.942924	0.947289	0.942924	0.935243	0.956554	0.948309
Putative tRNA (cytidine(32)/guanosine(34)-2'-O)-methyltransferase	FTSJ1	Q9UET6-2	269	Q9UET6-2;Q9UET6	269;271	S	2.5569	0.00925	-0.356205	2.2007	0.272274	0.0316443	0.989434	0.936782	0.992026	0.999989	0.999996	0.999886
ATPase WRNIP1	WRNIP1	Q96S55-2	75	Q96S55-2;Q96S55	75;75	S	2.55567	0.0149253	1.7343	4.28997	0.680784	0.308844	0.998809	0.996116	0.997243	0.999975	0.999256	0.998933
UPF0378 protein KIAA0100	KIAA0100	Q14667-2	1454	Q14667-2;Q14667	1454;1484	S	2.55131	0.00574927	-2.77839	-0.227079	0.301823	0.428569	0.837398	0.933702	0.757067	0.920695	0.99321	0.943394
Centrosomal protein of 170 kDa	CEP170	Q5SW79	356	Q5SW79;Q5SW79-3;Q5SW79-2	356;356;356	S	2.54858	0.010063	1.63074	4.17932	0.433477	0.14403	0.989447	0.998023	0.997077	0.999154	0.999952	0.999965
SH3 domain-containing kinase-binding protein 1	SH3KBP1	Q96B97-2	474	Q96B97-2;Q96B97	474;511	S	2.54347	0.0135279	1.61952	4.163	0.697203	0.620883	0.999853	0.998734	0.999191	0.982241	0.979362	0.995677
Liprin-alpha-1	PPFIA1	Q13136-2	763	Q13136-2;Q13136	763;763	S	2.54176	0.0391254	1.86733	4.40909	0.319203	1.05761	0.999853	0.998245	0.99686	0.969287	0.998955	0.999818
Smith-Magenis syndrome chromosomal region candidate gene 8 protein	SMCR8	Q8TEV9	417	Q8TEV9;Q8TEV9-2	417;417	S	2.54122	0.0136273	-2.54207	-0.000851305	0.559127	0.189386	0.996572	0.944306	0.990748	0.998673	0.997874	0.997627
Signal-induced proliferation-associated 1-like protein 2	SIPA1L2	Q9P2F8	1478	Q9P2F8;Q9P2F8-2	1478;552	S	2.54048	0.0188237	-2.75364	-0.213156	0.596102	0.100762	0.999996	0.999688	0.999981	1	0.999993	0.999996
U3 small nucleolar RNA-interacting protein 2	RRP9	O43818	53	O43818	53	S	2.53984	0.0440666	-2.66484	-0.125003	0.438925	1.17297	0.989604	0.996786	0.994657	0.994243	0.992401	0.994831
Heat shock protein HSP 90-alpha;Heat shock protein HSP 90-beta;Putative heat shock protein HSP 90-beta-3	HSP90AA1;HSP90AB1;HSP90AB3P	P08238	391	P07900;P07900-2;P08238;Q58FF7	399;521;391;333	S	2.53839	0.0323082	-0.92449	1.6139	0.872333	0.149748	1	0.999998	1	1	1	1
Histone-binding protein RBBP4	RBBP4	Q09028-4	111	Q09028-4;Q09028-3;Q09028-2;Q09028	111;146;145;146	S	2.53727	0.0127064	-2.12852	0.408757	0.52417	0.687255	0.799267	0.951691	0.916225	0.99346	0.918991	0.832233
Histone-binding protein RBBP7	RBBP7	Q16576	145	Q16576	145	S	2.53727	0.0126926	-2.12852	0.408757	0.52417	0.687255	0.799267	0.951691	0.916225	0.99346	0.763328	0.832233
Serine/threonine-protein kinase LATS2	LATS2	Q9NRM7	576	Q9NRM7	576	S	2.53373	0.0425287	-2.3988	0.134933	1.19418	0.586217	0.930836	0.949029	0.950253	0.962623	0.983192	0.959692
Ras GTPase-activating-like protein IQGAP2	IQGAP2	Q13576	16	Q13576	16	S	2.5297	0.0241506	-2.64121	-0.111514	0.885372	0.414505	0.999842	0.999576	0.999746	0.998675	0.999996	0.999999
B-cell CLL/lymphoma 9 protein	BCL9	O00512	104	O00512	104	S	2.52112	0.0156192	-1.54897	0.972146	0.495382	0.0324099	0.999363	0.999656	0.996352	0.99977	0.99966	0.99764
Myocyte-specific enhancer factor 2D	MEF2D	Q14814-4	251	Q14814-4;Q14814;Q14814-6;Q14814-3;Q14814-5;Q14814-2	251;251;205;205;250;250	S	2.51656	0.006375	2.4832	4.99976	0.393396	0.376909	0.999826	0.99995	0.999736	0.999443	0.999721	0.999479
Mitotic interactor and substrate of PLK1	MISP	Q8IVT2	471	Q8IVT2	471	S	2.51447	0.0093591	2.23524	4.74971	0.362774	0.0967841	0.999883	0.999342	0.999989	0.999515	0.999976	0.999819
Elongator complex protein 1	IKBKAP	O95163	471	O95163	471	S	2.51365	0.0064	0.653529	3.16718	0.339585	0.205068	1	1	1	1	1	1
Dedicator of cytokinesis protein 7	DOCK7	Q96N67-2	1306	Q96N67-2;Q96N67-6;Q96N67-4;Q96N67-3;Q96N67;Q96N67-5	1306;1306;1275;1275;1306;1275	S	2.51191	0.00944928	-2.69651	-0.184596	0.531193	0.403407	0.99998	0.999774	0.999821	0.999945	0.999998	0.999997
Glyceraldehyde-3-phosphate dehydrogenase	GAPDH	P04406	151	P04406	151	S	2.50846	0.00896314	0.892103	3.40056	0.338778	0.139776	0.9157	0.978109	0.942354	0.995731	0.86179	0.995793
Heat shock protein HSP 90-alpha	HSP90AA1	P07900	231	P07900;P07900-2	231;353	S	2.50372	0.0115052	-0.762181	1.74154	0.503453	0.65369	1	1	1	1	1	1
Translocon-associated protein subunit gamma	SSR3	Q9UNL2	105	Q9UNL2	105	S	2.49989	0.045932	1.67039	4.17028	1.11144	0.274535	1	1	1	1	1	1
Plectin	PLEC	Q15149	1721	Q15149;Q15149-3;Q15149-2;Q15149-7;Q15149-8;Q15149-9;Q15149-5;Q15149-6;Q15149-4	1721;1607;1611;1552;1562;1570;1584;1588;1584	S	2.49944	0.0324961	3.40734	5.90678	0.660834	1.06473	1	1	1	1	1	1
Catenin delta-1	CTNND1	O60716-21	151	O60716-21;O60716-19;O60716-13;O60716-11;O60716-5;O60716-3;O60716-24;O60716-23;O60716-16;O60716-18;O60716-15;O60716-17;O60716-10;O60716-8;O60716-9;O60716-7;O60716-2;O60716;O60716-22;O60716-20;O60716-14;O60716-12;O60716-6;O60716-4	151;151;198;198;252;252;151;151;198;151;198;151;198;252;198;252;252;252;151;151;198;198;252;252	S	2.49729	0.0205085	2.67813	5.17542	0.59156	0.0736747	0.999999	0.999992	0.999976	0.999994	0.999998	1
Mediator of RNA polymerase II transcription subunit 13-like	MED13L	Q71F56	2083	Q71F56	2083	S	2.4972	0.0232585	-0.421546	2.07566	0.862692	0.409443	1	1	1	1	1	1
RING1 and YY1-binding protein	RYBP	Q8N488	123	Q8N488	123	S	2.49672	0.0381868	-1.60827	0.888449	0.865285	1.13087	0.994371	0.996991	0.992289	0.999999	0.999999	1
Small ubiquitin-related modifier 2;Small ubiquitin-related modifier 3;Small ubiquitin-related modifier 4	SUMO2;SUMO3;SUMO4	P61956	28	P61956;P55854;Q6EEV6	28;27;28	S	2.49479	0.0247556	-0.730627	1.76416	0.529043	0.931564	1	1	1	1	1	1
Rhotekin	RTKN	Q9BST9	543	Q9BST9;Q9BST9-2;Q9BST9-3	543;530;547	S	2.49078	0.0358519	-1.17349	1.31728	0.893807	0.102694	1	0.999913	0.999981	1	1	1
Protein SOGA2	SOGA2	Q9Y4B5	540	Q9Y4B5;Q9Y4B5-2;Q9Y4B5-3	540;189;189	S	2.49019	0.00880645	-0.6553	1.83489	0.291382	0.290567	0.995296	0.989243	0.998709	0.999997	0.999984	0.998737
Protein transport protein Sec31A	SEC31A	O94979-3	1049	O94979-3;O94979-2;O94979;O94979-8;O94979-6;O94979-4;O94979-7	1049;1148;1163;1176;1010;1124;912	S	2.48437	0.0115632	2.34767	4.83204	0.597386	0.350385	0.999106	0.889957	0.990778	0.999964	0.999957	0.998806
Zinc finger CCCH domain-containing protein 14	ZC3H14	Q6PJT7-2	327	Q6PJT7-5;Q6PJT7;Q6PJT7-4;Q6PJT7-2;Q6PJT7-3	327;327;293;327;327	S	2.48436	0.0261266	-2.17646	0.3079	0.470193	0.930057	0.918002	0.987162	0.906215	0.99385	0.978529	0.99346
Kinesin-like protein KIF13B	KIF13B	Q9NQT8	1644	Q9NQT8	1644	S	2.48416	0.0476268	-1.13043	1.35373	1.2347	0.577452	1	1	1	1	1	1
FH1/FH2 domain-containing protein 1	FHOD1	Q9Y613	367	Q9Y613	367	S	2.48336	0.0230155	-0.411234	2.07213	0.837705	0.373487	1	1	1	1	1	1
Insulin receptor substrate 1	IRS1	P35568	446	P35568	446	T	2.48285	0.0350504	-1.89246	0.590392	0.02111	0.856745	0.990278	0.986124	0.991219	0.999506	0.999927	0.999974
5'-AMP-activated protein kinase subunit beta-2	PRKAB2	O43741	108	O43741	108	S	2.48193	0.0130689	-1.01462	1.46731	0.179658	0.534616	1	1	0.999999	1	1	1
Eukaryotic translation initiation factor 3 subunit B	EIF3B	P55884	239	P55884;P55884-2	239;239	S	2.47392	0.0219799	-3.23998	-0.766066	0.719497	0.204523	0.994299	0.994712	0.99636	0.999857	0.999982	1
Protein transport protein Sec16A	SEC16A	O15027-5	2115	O15027-5;O15027	2115;2093	S	2.47096	0.0198463	-1.12989	1.34107	0.823007	0.596445	0.969918	0.966263	0.989646	0.999949	0.997848	0.995048
WD repeat-containing protein C2orf44	C2orf44	Q9H6R7	468	Q9H6R7;Q9H6R7-2	468;468	S	2.47045	0.00941593	-1.50906	0.961388	0.136167	0.378698	0.996737	0.98785	0.99075	0.999986	0.999997	1
PERQ amino acid-rich with GYF domain-containing protein 1	GIGYF1	O75420	638	O75420	638	S	2.46906	0.0187704	-0.239867	2.22919	0.758479	0.382201	0.99915	0.999683	0.993155	0.999054	0.99765	0.999211
General transcription factor IIF subunit 1	GTF2F1	P35269	389	P35269	389	T	2.46628	0.0117773	2.25084	4.71712	0.570008	0.27031	0.995172	0.997304	0.999939	0.994746	0.997466	0.999189
Insulin receptor substrate 2	IRS2	Q9Y4H2	306	Q9Y4H2	306	S	2.46426	0.0317637	1.11301	3.57727	0.388876	0.964153	0.993552	0.996797	0.994004	0.993626	0.997674	0.998002
Centrosomal protein of 170 kDa	CEP170	Q5SW79	359	Q5SW79;Q5SW79-3;Q5SW79-2	359;359;359	S	2.46232	0.00676329	1.75227	4.21459	0.308431	0.179459	0.999999	0.999998	0.999997	1	1	1
Oxysterol-binding protein-related protein 3	OSBPL3	Q9H4L5-2	251	Q9H4L5-2;Q9H4L5-6;Q9H4L5-4;Q9H4L5-8	251;251;251;251	S	2.46138	0.0118698	2.79869	5.26007	0.416442	0.0722643	0.998289	0.99957	0.999511	0.998434	0.998875	0.999636
Protein kinase C gamma type	PRKCG	P05129	514	P05129	514	T	2.46088	0.00975316	0.487219	2.9481	0.51956	0.297301	0.914556	0.98845	0.923556	0.941753	0.961985	0.98062
Protein kinase C alpha type;Protein kinase C beta type	PRKCA;PRKCB	P17252	497	P17252;P05771;P05771-2	497;500;500	T	2.46088	0.00973776	0.487219	2.9481	0.51956	0.297301	0.914556	0.98845	0.923556	0.941753	0.961985	0.98062
Tyrosine-protein phosphatase non-receptor type 21	PTPN21	Q16825	660	Q16825	660	S	2.4607	0.00740107	-3.46127	-1.00057	0.114828	0.301295	0.968285	0.972203	0.998182	0.988298	0.994367	0.991771
Septin-9	42987	Q9UHD8	142	Q9UHD8;Q9UHD8-2;Q9UHD8-5;Q9UHD8-7	142;124;135;123	T	2.46027	0.0241703	0.32612	2.78639	0.909728	0.721183	1	1	1	1	1	1
DNA-dependent protein kinase catalytic subunit	PRKDC	P78527	4026	P78527;P78527-2	4026;3995	S	2.45936	0.0294222	-1.68699	0.772369	0.836851	0.211559	1	1	1	1	1	1
Centrosomal protein of 170 kDa protein B	CEP170B	Q9Y4F5-3	1129	Q9Y4F5-3;Q9Y4F5;Q9Y4F5-2	1129;1199;1199	S	2.45824	0.021324	-1.98503	0.473209	0.799428	0.386384	1	0.999988	0.999988	1	1	1
Bcl-2-associated transcription factor 1	BCLAF1	Q9NYF8-2	220	Q9NYF8-2;Q9NYF8;Q9NYF8-3;Q9NYF8-4	220;222;220;222	S	2.4582	0.0118041	0.461822	2.92003	0.502133	0.179565	0.999532	0.99968	0.999833	0.999729	0.999931	0.999933
Fatty aldehyde dehydrogenase	ALDH3A2	P51648	293	P51648;P51648-2	293;293	S	2.45702	0.03262	-4.01107	-1.55405	0.700931	1.05551	1	1	1	1	1	1
FACT complex subunit SPT16	SUPT16H	Q9Y5B9	650	Q9Y5B9	650	S	2.4561	0.0161567	-3.39228	-0.936183	0.317076	0.683538	1	1	1	1	1	1
Conserved oligomeric Golgi complex subunit 7	COG7	P83436	506	P83436	506	S	2.4555	0.0336752	0.951401	3.4069	1.05749	0.612968	0.984037	0.841608	0.930036	0.863516	0.971161	0.916269
WASH complex subunit FAM21B;WASH complex subunit FAM21A;WASH complex subunit FAM21C	FAM21B;FAM21A;FAM21C	Q9Y4E1-4	284	Q5SNT6;Q641Q2-2;Q641Q2;Q9Y4E1-4;Q9Y4E1-3;Q9Y4E1-2;Q9Y4E1	196;284;284;284;229;276;284	S	2.45509	0.0110668	0.0693267	2.52442	0.591702	0.367408	0.911612	0.999865	0.998696	0.999871	0.999983	0.999962
Tyrosine-protein kinase SgK223	SGK223	Q86YV5	694	Q86YV5	694	S	2.45434	0.0116618	1.80214	4.25648	0.464709	0.157345	0.999451	0.998252	0.999732	0.999701	0.999842	0.999935
Serine/arginine repetitive matrix protein 2	SRRM2	Q9UQ35	1600	Q9UQ35;Q9UQ35-2	1600;1600	S	2.45398	0.010292	1.84997	4.30395	0.579482	0.395237	0.999297	0.999741	0.999932	1	1	1
Serine/threonine-protein kinase MRCK beta	CDC42BPB	Q9Y5S2	1693	Q9Y5S2	1693	S	2.45167	0.0116659	-0.286253	2.16542	0.588184	0.59401	0.998719	0.999762	0.999995	1	1	0.999995
Inosine-5'-monophosphate dehydrogenase 2	IMPDH2	P12268	122	P12268	122	S	2.44676	0.0207389	1.31388	3.76064	0.66997	0.199652	1	1	1	1	1	1
Protein EMSY	EMSY	Q7Z589	1130	Q7Z589	1130	S	2.44363	0.01	-0.289317	2.15432	0.176366	0.203919	0.913919	0.907064	0.976418	0.917694	0.948835	0.987007
Coatomer subunit alpha;Xenin;Proxenin	COPA	P53621	402	P53621;P53621-2	402;402	S	2.44313	0.0225162	-2.30324	0.139895	0.596186	0.880551	1	1	1	1	1	1
Microtubule-associated protein 1B;MAP1B heavy chain;MAP1 light chain LC1	MAP1B	P46821	1501	P46821	1501	S	2.44053	0.00585163	-0.753713	1.68681	0.4042	0.38581	0.995626	0.913396	0.994158	0.984645	0.99995	0.999724
Peptidyl-prolyl cis-trans isomerase D	PPID	Q08752	201	Q08752	201	S	2.44037	0.0100112	0.678112	3.11848	0.370741	0.0887432	1	1	1	1	1	1
Plakophilin-2	PKP2	Q99959-2	135	Q99959-2;Q99959	135;135	S	2.44018	0.00969697	1.31567	3.75585	0.188422	0.13161	0.998108	0.997978	0.999542	0.9981	0.999875	0.99991
BCL2/adenovirus E1B 19 kDa protein-interacting protein 3	BNIP3	Q12983	86	Q12983	86	S	2.44004	0.00603058	-1.51201	0.928026	0.210201	0.177464	0.999548	0.999262	0.998735	0.999709	0.999608	0.9992
Proteasome subunit alpha type-2	PSMA2	P25787	7	P25787	7	S	2.43657	0.0130421	-2.21308	0.223492	0.59276	0.2691	0.998378	0.99856	0.999594	0.996995	0.998268	0.99905
Opioid growth factor receptor	OGFR	Q9NZT2-2	378	Q9NZT2-2;Q9NZT2	378;378	S	2.43147	0.00682873	2.94452	5.37599	0.400923	0.254346	1	1	1	1	1	1
Autophagy-related protein 16-1	ATG16L1	Q676U5-4	143	Q676U5-4;Q676U5-3;Q676U5;Q676U5-2	143;287;287;268	S	2.43022	0.0326539	3.774	6.20422	0.314548	0.931919	0.997268	0.980629	0.992049	0.999201	0.995217	0.998372
UHRF1-binding protein 1	UHRF1BP1	Q6BDS2	1103	Q6BDS2	1103	S	2.42863	0.0304564	-0.295389	2.13324	0.813216	0.15641	0.998701	0.9973	0.963426	0.997239	0.999725	0.999697
STE20-like serine/threonine-protein kinase	SLK	Q9H2G2-2	818	Q9H2G2-2;Q9H2G2	818;818	S	2.42747	0.00896162	-1.75194	0.675527	0.450223	0.265523	0.927931	0.942839	0.919032	0.95534	0.998043	0.938893
Leucine-rich repeat flightless-interacting protein 1	LRRFIP1	Q32MZ4-2	120	Q32MZ4-2;Q32MZ4-3;Q32MZ4	120;88;120	S	2.42574	0.0124756	0.223518	2.64926	0.649166	0.504932	0.996399	0.999705	0.99919	0.997021	0.998609	0.99388
Y-box-binding protein 3	YBX3	P16989-2	255	P16989-2;P16989;P16989-3	255;324;324	S	2.42354	0.011757	-0.367957	2.05558	0.643311	0.498347	0.998275	0.999726	0.985767	0.999056	0.999612	0.999989
UHRF1-binding protein 1	UHRF1BP1	Q6BDS2	1106	Q6BDS2	1106	S	2.42209	0.008	-0.933744	1.48835	0.243794	0.211728	0.999062	0.999976	0.996861	0.999867	1	1
Protein AHNAK2	AHNAK2	Q8IVF2-3	180	Q8IVF2-3;Q8IVF2	180;280	S	2.41773	0.0317731	0.820478	3.23821	0.959398	0.419096	0.974713	0.998493	0.998884	0.997808	0.99593	0.999835
Serine/arginine repetitive matrix protein 1	SRRM1	Q8IYB3	727	Q8IYB3;Q8IYB3-2	727;725	T	2.4167	0.0154104	0.615149	3.03185	0.728684	0.531363	0.999304	0.994556	1	1	1	1
Niban-like protein 1	FAM129B	Q96TA1-2	679	Q96TA1-2;Q96TA1	679;692	S	2.41608	0.0205193	4.65251	7.06859	0.563007	0.0527279	0.938422	0.812547	0.963209	0.963647	0.960147	0.957569
Protein kinase C alpha type	PRKCA	P17252	226	P17252	226	S	2.40916	0.0105512	-0.166064	2.2431	0.566	0.541162	0.924715	0.992181	0.945594	0.962387	0.995905	0.955261
SH3 domain-binding protein 4	SH3BP4	Q9P0V3	246	Q9P0V3;Q9P0V3-2	246;246	S	2.40846	0.0165033	0.686902	3.09536	0.511471	0.0722009	0.987602	0.995564	0.997505	0.998952	0.991808	0.998331
HMG box-containing protein 1	HBP1	O60381-3	135	O60381-3;O60381-2;O60381	135;135;135	S	2.40787	0.00960661	-3.26323	-0.855366	0.293733	0.500607	0.773275	0.796401	0.798168	0.82691	0.802914	0.803135
Protein transport protein Sec16A	SEC16A	O15027-5	1905	O15027-4;O15027-5;O15027;O15027-2;O15027-3	1905;1905;1905;1905;1905	S	2.40358	0.00833588	1.20922	3.6128	0.24185	0.29494	0.903647	0.773195	0.964834	0.985547	0.990502	0.976561
Negative elongation factor E	NELFE	P18615	131	P18615	131	S	2.4019	0.0162576	-1.52554	0.876355	0.528471	0.742022	0.999612	0.999557	0.999994	1	0.999968	0.999999
Calmodulin-regulated spectrin-associated protein 3	CAMSAP3	Q9P1Y5	431	Q9P1Y5;Q9P1Y5-2	431;458	S	2.39909	0.00960943	1.87934	4.27843	0.298945	0.053325	0.991217	0.990511	0.971159	0.986956	0.998916	0.995948
General transcription factor 3C polypeptide 1	GTF3C1	Q12789-3	667	Q12789-3;Q12789	667;667	S	2.39621	0.00714286	-3.48039	-1.08419	0.281513	0.15308	1	1	1	1	1	1
HAUS augmin-like complex subunit 6	HAUS6	Q7Z4H7	584	Q7Z4H7;Q7Z4H7-3	584;549	T	2.39334	0.0106019	-0.703005	1.69033	0.273402	0.252629	0.998913	0.999361	0.998556	0.999997	0.999997	0.999995
Protein FAM83B	FAM83B	Q5T0W9	764	Q5T0W9	764	S	2.39228	0.0321134	-3.19856	-0.806277	0.611167	1.01023	0.999934	0.999777	0.999883	0.995227	0.999934	0.999766
40S ribosomal protein S10;Putative 40S ribosomal protein S10-like	RPS10;RPS10P5	P46783	146	P46783;Q9NQ39	146;157	S	2.39158	0.0280623	-0.0359313	2.35565	0.93115	0.770864	0.977663	0.930838	0.993959	0.99142	0.995485	0.998189
Small glutamine-rich tetratricopeptide repeat-containing protein alpha	SGTA	O43765	81	O43765	81	T	2.38968	0.0320589	1.77019	4.15987	0.773242	1.00307	0.998809	0.994167	0.999636	0.999949	0.999832	0.999997
Ras-responsive element-binding protein 1	RREB1	Q92766	175	Q92766;Q92766-2;Q92766-3	175;175;175	S	2.38958	0.0241615	-0.366058	2.02353	0.312167	0.171929	0.99586	0.996407	0.996488	0.999964	0.999999	1
WD repeat-containing protein 44	WDR44	Q5JSH3-2	561	Q5JSH3-2;Q5JSH3;Q5JSH3-3	561;561;88	S	2.38658	0.0101356	1.43343	3.82001	0.460373	0.199448	0.911292	0.900117	0.929541	0.935187	0.995025	0.986977
Eukaryotic translation initiation factor 4E transporter	EIF4ENIF1	Q9NRA8	670	Q9NRA8;Q9NRA8-2	670;495	S	2.38295	0.00642735	0.38485	2.7678	0.341662	0.230222	0.999995	0.999995	0.999862	0.999999	0.999999	0.999997
Tyrosine-protein phosphatase non-receptor type 12	PTPN12	Q05209	435	Q05209	435	S	2.38221	0.0136984	2.31656	4.69877	0.507484	0.153977	1	1	1	1	1	1
Proline and serine-rich protein 2	PROSER2	Q86WR7	212	Q86WR7;Q86WR7-2	212;212	S	2.38174	0.036202	-0.501696	1.88004	0.34746	0.97333	0.896475	0.988535	0.99771	0.999668	0.993023	0.994962
Plectin	PLEC	Q15149	720	Q15149;Q15149-3;Q15149-2;Q15149-7;Q15149-8;Q15149-9;Q15149-5;Q15149-6;Q15149-4	720;606;610;551;561;569;583;587;583	S	2.38162	0.027372	2.2895	4.67112	0.695964	0.932368	0.99974	0.999481	0.99823	0.999915	0.999421	0.996706
60S ribosomal protein L24	RPL24	P83731	149	P83731	149	S	2.37939	0.00633484	-1.36072	1.01867	0.234089	0.0960435	1	1	1	1	1	1
NHS-like protein 1	NHSL1	Q5SYE7-2	1229	Q5SYE7-2;Q5SYE7	1229;1233	S	2.37762	0.00904444	0.920043	3.29766	0.133061	0.359813	0.983107	0.926591	0.957892	0.940804	0.996423	0.957795
Disintegrin and metalloproteinase domain-containing protein 17	ADAM17	P78536	735	P78536	735	T	2.37717	0.0214236	-0.928487	1.44868	0.660427	0.16973	1	1	1	1	1	1
MHC class II regulatory factor RFX1	RFX1	P22670	159	P22670	159	S	2.37551	0.00999147	-1.18369	1.19182	0.268284	0.507304	0.983593	0.976946	0.907456	0.9997	0.999956	0.999582
Insulin receptor substrate 2	IRS2	Q9Y4H2	915	Q9Y4H2	915	S	2.36873	0.0287184	-2.38004	-0.011315	0.907458	0.429479	0.999962	0.999342	0.999999	0.999999	1	1
BTB/POZ domain-containing protein 7	BTBD7	Q9P203	794	Q9P203;Q9P203-5	794;443	S	2.3649	0.0116333	-2.07133	0.293564	0.562451	0.318336	0.999968	0.976101	0.978051	0.993798	0.995313	0.999597
Microtubule-associated protein tau	MAPT	P10636	498	P10636;P10636-5;P10636-8;P10636-3;P10636-2;P10636-6;P10636-4;P10636-7	498;181;181;87;123;123;152;152	T	2.36026	0.0155119	1.67511	4.03537	0.638252	0.292436	0.983145	0.99427	0.997952	0.998983	0.999262	0.99797
INO80 complex subunit B	INO80B	Q9C086	127	Q9C086	127	S	2.35613	0.00857778	-1.28443	1.0717	0.441603	0.294089	0.991558	0.999953	0.994875	0.999679	1	0.998984
Eukaryotic translation initiation factor 5	EIF5	P55010	229	P55010	229	S	2.35412	0.01024	-2.49893	-0.144809	0.245569	0.227612	0.998756	0.998352	0.998943	0.998531	0.998897	0.998915
Nuclear fragile X mental retardation-interacting protein 2	NUFIP2	Q7Z417	652	Q7Z417	652	S	2.35367	0.00646557	2.38931	4.74297	0.279413	0.119951	1	1	1	0.999999	1	1
Heterogeneous nuclear ribonucleoprotein R	HNRNPR	O43390	252	O43390;O43390-2	252;252	S	2.35144	0.00887591	-1.65656	0.694887	0.417674	0.274917	1	1	1	1	1	1
Heterogeneous nuclear ribonucleoprotein Q	SYNCRIP	O60506-3	249	O60506-3;O60506;O60506-4;O60506-2;O60506-5	249;249;249;249;97	S	2.35144	0.00885437	-1.65656	0.694887	0.417674	0.274917	1	1	1	1	1	1
Plectin	PLEC	Q15149	1047	Q15149;Q15149-3;Q15149-2;Q15149-7;Q15149-8;Q15149-9;Q15149-5;Q15149-6;Q15149-4	1047;933;937;878;888;896;910;914;910	S	2.35114	0.0105149	-0.532832	1.81831	0.539953	0.306824	0.995163	0.99848	0.998683	0.999634	0.999619	0.999969
Calcium-regulated heat stable protein 1	CARHSP1	Q9Y2V2	30	Q9Y2V2	30	S	2.34751	0.0128751	4.8336	7.1811	0.622206	0.382288	1	1	1	1	1	1
TBC1 domain family member 9B	TBC1D9B	Q66K14-2	435	Q66K14-2;Q66K14	435;435	S	2.34487	0.00957895	3.14689	5.49176	0.25911	0.272893	0.894313	0.93246	0.928512	0.970402	0.936087	0.949149
SH2 domain-containing protein 3C	SH2D3C	Q8N5H7-5	282	Q8N5H7-5;Q8N5H7-2;Q8N5H7-4;Q8N5H7;Q8N5H7-3	282;283;372;440;86	S	2.34236	0.00583432	-1.26816	1.07421	0.399153	0.320264	0.999971	0.999344	0.999266	0.999977	0.999634	0.999591
Nuclear pore complex protein Nup133	NUP133	Q8WUM0	50	Q8WUM0	50	S	2.34138	0.0127014	-1.06465	1.27673	0.547975	0.614192	0.999988	0.99997	0.999998	0.999887	0.999909	1
Dual specificity protein kinase CLK1	CLK1	P49759	140	P49759	140	S	2.32982	0.0246835	1.52714	3.85696	0.465132	0.855361	1	1	1	1	1	1
Annexin A2;Putative annexin A2-like protein	ANXA2;ANXA2P2	P07355	127	P07355;P07355-2;A6NMY6	127;145;127	S	2.32866	0.0238558	-1.94134	0.387321	0.810211	0.378155	0.999928	0.99999	0.999998	0.999996	1	1
Microtubule-associated tumor suppressor 1	MTUS1	Q9ULD2	399	Q9ULD2;Q9ULD2-5;Q9ULD2-2	399;399;399	S	2.3283	0.00792593	-1.14077	1.18753	0.256355	0.143405	0.80109	0.93344	0.925979	0.93688	0.964086	0.988035
Filamin-B	FLNB	O75369-2	2083	O75369-2;O75369;O75369-7;O75369-5;O75369-4	2083;2107;1927;2107;2107	S	2.32769	0.0104607	0.597095	2.92478	0.40981	0.128067	0.999989	0.999372	0.999992	1	0.999996	0.999997
Choline-phosphate cytidylyltransferase A	PCYT1A	P49585	331	P49585	331	S	2.32765	0.0116778	1.80703	4.13468	0.462662	0.157565	0.999983	0.99994	0.999991	0.999871	0.999983	0.999998
Eukaryotic translation initiation factor 4 gamma 1	EIF4G1	Q04637-6	1042	Q04637-6;Q04637-5;Q04637-4;Q04637-3;Q04637	1042;1074;1151;1198;1238	S	2.32608	0.00958692	-0.790388	1.5357	0.430994	0.543083	1	1	1	1	1	1
Cysteine and histidine-rich domain-containing protein 1	CHORDC1	Q9UHD1	47	Q9UHD1	47	T	2.32557	0.0213941	-1.85688	0.468697	0.248536	0.700015	0.910099	0.912052	0.757317	0.950597	0.961439	0.989585
Pleckstrin homology domain-containing family A member 2	PLEKHA2	Q9HB19	184	Q9HB19	184	S	2.32487	0.00588657	0.527633	2.85251	0.288556	0.390833	0.989834	0.995289	0.975454	0.878829	0.999319	0.995292
TBC1 domain family member 25	TBC1D25	Q3MII6	506	Q3MII6	506	S	2.32222	0.00637795	-0.346796	1.97543	0.359223	0.292248	1	1	1	1	1	1
Galectin-1	LGALS1	P09382	30	P09382	30	S	2.31987	0.00770292	-0.0547962	2.26507	0.375663	0.408806	1	1	1	1	1	1
ATPase family AAA domain-containing protein 5	ATAD5	Q96QE3	602	Q96QE3;Q96QE3-2	602;602	S	2.31874	0.0138774	-2.97745	-0.658708	0.663134	0.446496	0.946172	0.794471	0.983338	0.999791	0.971487	0.980253
Serine/threonine-protein kinase RIO2	RIOK2	Q9BVS4	382	Q9BVS4	382	S	2.31854	0.0117289	0.0633326	2.38188	0.551881	0.567248	0.989352	0.97315	0.901338	0.997041	0.999248	0.999772
Eukaryotic translation initiation factor 2A	EIF2A	Q9BY44	5	Q9BY44	5	T	2.31788	0.0169612	-2.31714	0.000743866	0.259284	0.630754	0.904236	0.945346	0.909042	0.945055	0.998535	0.996944
A-kinase anchor protein 13	AKAP13	Q12802-4	1559	Q12802-4;Q12802;Q12802-2	1559;1559;1559	S	2.31686	0.0206021	-0.371664	1.9452	0.516739	0.779793	0.99958	0.999897	0.999785	0.999665	0.999683	0.999988
Protein lin-54 homolog	LIN54	Q6MZP7	264	Q6MZP7;Q6MZP7-3	264;43	S	2.31669	0.0285502	-1.84709	0.469599	0.758122	0.172658	0.999612	0.988269	0.996606	0.999847	0.999867	1
SH3 domain-binding protein 5-like	SH3BP5L	Q7L8J4	362	Q7L8J4	362	S	2.30659	0.00645634	0.823687	3.13028	0.344516	0.186009	0.99999	0.999964	0.999965	0.999994	0.999999	0.999999
Rho guanine nucleotide exchange factor 11	ARHGEF11	O15085	1462	O15085;O15085-2	1462;1502	T	2.30198	0.0319074	0.783972	3.08596	0.805141	0.172007	0.938342	0.939905	0.997065	0.958691	0.951984	0.991273
Rhotekin	RTKN	Q9BST9	520	Q9BST9;Q9BST9-2;Q9BST9-3	520;507;524	S	2.29457	0.00989296	0.107698	2.40227	0.489334	0.530508	0.999585	0.996805	0.996824	0.999735	0.999617	0.998036
Serine/threonine-protein kinase N2	PKN2	Q16513	958	Q16513	958	T	2.29064	0.0147731	1.24599	3.53663	0.5619	0.207928	0.997554	0.999962	0.999997	0.999976	0.999999	0.999972
SH2 domain-containing protein 5	SH2D5	Q6ZV89	331	Q6ZV89	331	S	2.29015	0.0351169	-0.0608651	2.22929	0.828136	0.14188	0.999035	0.967737	0.998753	0.994175	0.998934	0.997304
Melanoma-associated antigen D2	MAGED2	Q9UNF1-2	54	Q9UNF1-2;Q9UNF1	54;72	T	2.28987	0.0242113	-0.901531	1.38834	0.263627	0.743296	0.998437	0.994599	0.9983	0.999975	0.999742	0.999962
Actin-binding protein anillin	ANLN	Q9NQW6	323	Q9NQW6;Q9NQW6-2	323;323	S	2.28929	0.0180205	2.02591	4.3152	0.65717	0.711338	0.999977	0.999883	0.999961	1	0.999986	1
Transcription intermediary factor 1-beta	TRIM28	Q13263	501	Q13263;Q13263-2	501;419	S	2.28877	0.0137326	-1.39314	0.89563	0.0781662	0.437098	0.99791	0.994038	0.996053	0.999877	1	1
SH3 domain-binding protein 5-like	SH3BP5L	Q7L8J4	343	Q7L8J4	343	S	2.28846	0.0245831	-1.42106	0.86741	0.771198	0.297977	0.998489	0.999993	0.999997	0.999977	1	0.999993
WASH complex subunit FAM21B;WASH complex subunit FAM21A;WASH complex subunit FAM21C	FAM21B;FAM21A;FAM21C	Q9Y4E1-4	352	Q5SNT6;Q641Q2-2;Q641Q2;Q9Y4E1-4;Q9Y4E1-3;Q9Y4E1-2;Q9Y4E1	264;352;352;352;297;344;352	S	2.28299	0.00856881	-2.18824	0.0947533	0.435032	0.361244	0.995762	0.997621	0.997491	0.999721	1	0.999998
Dedicator of cytokinesis protein 6	DOCK6	Q96HP0	1308	Q96HP0	1308	S	2.28243	0.00821053	0.985472	3.2679	0.0695688	0.171642	0.99876	0.98636	0.995351	0.985274	0.996784	0.995358
Kinase suppressor of Ras 1	KSR1	Q8IVT5-3	269	Q8IVT5-3;Q8IVT5-2;Q8IVT5	269;404;404	S	2.28162	0.0177478	0.208936	2.49055	0.610661	0.217466	0.99604	0.990657	0.999404	0.994627	0.999485	0.98775
Kinesin light chain 4	KLC4	Q9NSK0	590	Q9NSK0;Q9NSK0-3	590;608	S	2.27945	0.00661224	1.7568	4.03625	0.344468	0.256798	0.999999	1	1	1	1	1
Cytoplasmic dynein 1 light intermediate chain 1	DYNC1LI1	Q9Y6G9	207	Q9Y6G9	207	S	2.27898	0.00839746	-0.26736	2.01162	0.422197	0.260153	1	1	1	1	1	1
Nuclear ubiquitous casein and cyclin-dependent kinase substrate 1	NUCKS1	Q9H1E3	214	Q9H1E3;Q9H1E3-2	214;174	S	2.2784	0.00626032	1.66298	3.94138	0.124143	0.279707	1	1	1	1	1	1
Actin-binding protein IPP	IPP	Q9Y573-2	265	Q9Y573-2;Q9Y573	265;265	S	2.27452	0.0157086	-2.62428	-0.34976	0.639462	0.317131	0.999999	0.999278	1	1	1	1
Rho GTPase-activating protein 10	ARHGAP10	A1A4S6	591	A1A4S6	591	S	2.27441	0.00959883	0.673258	2.94767	0.432249	0.184155	0.978233	0.968586	0.920871	0.930646	0.983625	0.987468
Retinoblastoma-associated protein	RB1	P06400	821	P06400	821	T	2.27256	0.0357971	0.321546	2.59411	0.223573	0.868755	0.982302	0.992905	0.980155	0.989804	0.861823	0.991479
Tight junction protein ZO-3	TJP3	O95049	169	O95049;O95049-3;O95049-2	169;188;188	S	2.27217	0.0299529	-3.11781	-0.845645	0.812596	0.251964	0.999849	0.999999	0.999993	0.999996	1	1
Proline-rich AKT1 substrate 1	AKT1S1	Q96B36	212	Q96B36;Q96B36-2	212;82	S	2.2704	0.0173802	2.22584	4.49624	0.224471	0.610083	0.945941	0.95448	0.950713	0.999999	1	1
1-phosphatidylinositol 4,5-bisphosphate phosphodiesterase gamma-1	PLCG1	P19174-2	1249	P19174;P19174-2	1248;1249	S	2.26777	0.00969182	1.44362	3.71139	0.494379	0.48025	0.999946	0.999946	0.999684	0.999964	0.999991	0.99994
Protein kinase C epsilon type	PRKCE	Q02156	368	Q02156	368	S	2.26757	0.0101414	-0.747917	1.51965	0.111341	0.202907	1	1	1	1	1	1
Protein NDRG2	NDRG2	Q9UN36-4	289	Q9UN36-4;Q9UN36-5;Q9UN36-2;Q9UN36-3;Q9UN36	289;302;318;321;332	S	2.26359	0.0083913	1.92228	4.18587	0.324772	0.130885	0.999656	0.998389	0.999939	0.999559	0.999718	0.999967
Sickle tail protein homolog	KIAA1217	Q5T5P2	1044	Q5T5P2;Q5T5P2-3;Q5T5P2-2;Q5T5P2-7;Q5T5P2-4;Q5T5P2-8;Q5T5P2-6	1044;727;1044;1009;727;727;727	S	2.26176	0.0137743	-1.08698	1.17478	0.640823	0.518809	1	1	1	1	1	1
A-kinase anchor protein 10, mitochondrial	AKAP10	O43572	281	O43572	281	S	2.26025	0.0250647	-0.626312	1.63394	0.414336	0.828104	0.999473	0.999571	0.999998	0.999979	0.999877	0.99994
La-related protein 4B	LARP4B	Q92615	568	Q92615	568	S	2.26014	0.0486758	-1.03207	1.22807	0.998896	0.152082	0.967637	0.958263	0.972146	0.983673	0.998715	0.982877
Protein ELYS	AHCTF1	Q8WYP5	2212	Q8WYP5;Q8WYP5-2	2212;2247	S	2.25393	0.0323064	-2.55393	-0.299992	0.791947	0.164108	0.99996	0.99797	0.992648	0.999998	0.999028	0.999851
A-kinase anchor protein 11	AKAP11	Q9UKA4	433	Q9UKA4	433	S	2.25236	0.0179921	1.11221	3.36457	0.217492	0.609902	1	1	1	1	1	1
Scaffold attachment factor B2;Scaffold attachment factor B1	SAFB2;SAFB	Q15424	443	Q14151;Q15424	444;443	S	2.25108	0.012834	2.35571	4.60679	0.442699	0.614448	0.991847	0.992924	0.999903	0.999967	0.999998	0.999976
Desmoplakin	DSP	P15924	165	P15924;P15924-2	165;165	S	2.25044	0.0165171	2.55249	4.80293	0.653229	0.331272	0.996429	0.999556	0.991128	0.999999	0.998083	0.999069
Transcription elongation factor A protein 1	TCEA1	P23193-2	79	P23193-2;P23193	79;100	S	2.24675	0.0196449	-0.342296	1.90446	0.5055	0.029101	1	0.999999	1	1	1	1
Uncharacterized protein KIAA0930	KIAA0930	Q6ICG6-3	259	Q6ICG6-3;Q6ICG6;Q6ICG6-2	259;293;298	T	2.24659	0.0238407	1.57212	3.8187	0.652079	0.137029	0.99727	0.989912	0.997497	0.999783	0.99981	0.998507
Arf-GAP with coiled-coil, ANK repeat and PH domain-containing protein 2	ACAP2	Q15057	521	Q15057	521	S	2.24601	0.0128219	0.307099	2.55311	0.432712	0.10923	0.989723	0.941384	0.996851	0.999937	0.999985	0.999853
Protein PML	PML	P29590-7	403	P29590-7;P29590;P29590-5;P29590-2;P29590-9;P29590-3;P29590-8;P29590-4	403;403;403;403;403;403;403;403	S	2.23947	0.0096	-1.52061	0.718853	0.236886	0.21566	0.999982	1	0.999999	0.999999	1	0.999992
TBC1 domain family member 4	TBC1D4	O60343-2	588	O60343-2;O60343-3;O60343	588;588;588	S	2.23899	0.0285829	0.539478	2.77847	0.67913	0.0487323	1	1	1	1	1	1
Protein FAM117B	FAM117B	Q6P1L5	273	Q6P1L5;Q6P1L5-2	273;273	S	2.23728	0.0105464	-0.398134	1.83915	0.534428	0.476793	0.99972	0.999945	0.998878	0.999913	0.999979	0.999956
182 kDa tankyrase-1-binding protein	TNKS1BP1	Q9C0C2	498	Q9C0C2	498	S	2.2368	0.0288387	0.634153	2.87095	0.191545	0.752686	0.969314	0.983131	0.985826	0.994874	0.990698	0.995362
Intersectin-2	ITSN2	Q9NZM3-4	884	Q9NZM3-4;Q9NZM3-3;Q9NZM3-2;Q9NZM3	884;884;857;884	S	2.23535	0.00887705	2.70314	4.93849	0.240574	0.409266	0.999893	0.999938	0.997372	0.999915	0.999959	0.99996
Dynactin subunit 2	DCTN2	Q13561	198	Q13561;Q13561-3;Q13561-2	198;200;203	T	2.23376	0.0285851	1.62094	3.8547	0.737796	0.17638	0.984031	0.981276	0.938903	0.967685	0.995011	0.996107
Transcription factor AP-1	JUN	P05412	63	P05412	63	S	2.23179	0.0220942	-0.0038681	2.22792	0.408602	0.391687	0.957061	0.93712	0.962087	0.973216	0.97714	0.99956
Stromal interaction molecule 1	STIM1	Q13586	257	Q13586	257	S	2.23109	0.0128477	2.00417	4.23526	0.483915	0.608874	1	1	1	1	1	1
N-alpha-acetyltransferase 30	NAA30	Q147X3	199	Q147X3;Q147X3-2	199;162	S	2.22881	0.0136991	0.708878	2.93769	0.632881	0.490807	0.976536	0.954747	0.995074	0.999549	0.976476	0.994571
Non-histone chromosomal protein HMG-14	HMGN1	P05114	7	P05114	7	S	2.22788	0.0287453	4.10478	6.33266	0.150284	0.725903	0.998848	0.974377	0.999797	0.999503	0.998489	0.998091
NSFL1 cofactor p47	NSFL1C	Q9UNZ2	114	Q9UNZ2;Q9UNZ2-5;Q9UNZ2-4	114;116;114	S	2.22741	0.0104231	3.957	6.18441	0.448202	0.203334	1	1	1	1	1	1
mRNA-decapping enzyme 1B	DCP1B	Q8IZD4	147	Q8IZD4	147	S	2.22359	0.0106595	0.127187	2.35078	0.470629	0.231406	0.999805	0.997692	0.989832	0.999996	0.999999	0.999999
Rho GTPase-activating protein 21	ARHGAP21	Q5T5U3	476	Q5T5U3;Q5T5U3-3	476;466	S	2.22313	0.011224	0.253751	2.47688	0.370324	0.549288	0.996547	0.998535	0.998875	0.999844	0.999509	0.993207
Huntingtin	HTT	P42858	1199	P42858	1199	S	2.22184	0.00956522	-1.32274	0.899101	0.246612	0.199989	0.994337	0.992487	0.996963	0.999879	0.99697	0.998991
Antigen KI-67	MKI67	P46013	1991	P46013;P46013-2	1991;1631	T	2.21919	0.00913828	-1.60049	0.618691	0.250889	0.418298	0.930272	0.978466	0.98014	0.97331	0.99962	0.998153
Unconventional myosin-IXb	MYO9B	Q13459	1271	Q13459;Q13459-2	1271;1271	T	2.21916	0.008025	1.90849	4.12766	0.202951	0.283932	0.999968	0.999965	0.999933	1	1	1
Cactin	CACTIN	Q8WUQ7	73	Q8WUQ7;Q8WUQ7-2	73;73	S	2.21562	0.0118581	1.53945	3.75507	0.578459	0.406521	0.999102	0.998273	0.769734	0.949038	0.99954	0.990917
GTP-binding protein SAR1a	SAR1A	Q9NR31	139	Q9NR31	139	T	2.21469	0.0108119	-2.42973	-0.215045	0.17816	0.244361	0.999533	0.997343	0.998194	0.999906	0.999809	0.999977
Phosphatidylinositol 4-phosphate 3-kinase C2 domain-containing subunit alpha	PIK3C2A	O00443	259	O00443	259	S	2.21032	0.00744186	3.02249	5.23282	0.158767	0.095073	1	1	1	1	1	1
A-kinase anchor protein 12	AKAP12	Q02952	608	Q02952;Q02952-3;Q02952-2	608;503;510	T	2.2044	0.00926755	-0.207254	1.99715	0.383536	0.457294	1	1	1	1	1	1
Adenylyltransferase and sulfurtransferase MOCS3;Molybdopterin-synthase adenylyltransferase;Molybdopterin-synthase sulfurtransferase	MOCS3	O95396	47	O95396	47	S	2.20191	0.0117907	-1.83528	0.366631	0.470971	0.187569	1	1	1	1	1	1
Coiled-coil domain-containing protein 9	CCDC9	Q9Y3X0	381	Q9Y3X0	381	T	2.1971	0.00923251	-1.62666	0.570436	0.12126	0.341542	0.998796	0.999272	0.995884	0.999921	0.999988	0.999805
Absent in melanoma 1 protein	AIM1	Q9Y4K1	484	Q9Y4K1	484	S	2.19699	0	0.421125	2.61811	0.07469	0.0702795	0.99998	0.999974	0.999931	0.999606	0.999865	0.99993
Arginine/serine-rich coiled-coil protein 2	RSRC2	Q7L4I2	104	Q7L4I2;Q7L4I2-2	104;56	S	2.19304	0.00633103	0.583363	2.7764	0.298051	0.160808	0.955089	0.984483	0.977552	0.986964	0.994477	0.991238
Non-histone chromosomal protein HMG-14	HMGN1	P05114	89	P05114	89	S	2.19217	0.0297996	0.638618	2.83079	0.85395	0.394251	0.999977	0.999197	1	0.999997	1	0.999996
Exophilin-5	EXPH5	Q8NEV8-2	1155	Q8NEV8-2;Q8NEV8	1155;1162	S	2.18964	0.0256478	-2.23374	-0.0441024	0.394065	0.805085	0.999859	0.999023	0.999809	0.999951	0.999985	1
SWI/SNF-related matrix-associated actin-dependent regulator of chromatin subfamily A containing DEAD/H box 1	SMARCAD1	Q9H4L7	212	Q9H4L7;Q9H4L7-2	212;212	S	2.18883	0.0360767	1.13016	3.31898	0.976406	0.664496	0.859414	0.837597	0.891083	0.971467	0.973764	0.991706
SH3 and PX domain-containing protein 2A	SH3PXD2A	Q5TCZ1-2	809	Q5TCZ1-2;Q5TCZ1-3;Q5TCZ1	809;974;1002	S	2.18702	0.0122768	-0.905498	1.28153	0.480998	0.195862	0.998064	0.998204	0.999844	0.999756	0.999983	0.999874
Histone deacetylase complex subunit SAP130	SAP130	Q9H0E3-2	239	Q9H0E3-2	239	S	2.18435	0.0324793	-0.0245657	2.15978	0.932763	0.614539	0.796565	0.853508	0.966732	0.962247	0.970603	0.987177
Protein FAM53C	FAM53C	Q9NYF3	122	Q9NYF3	122	S	2.1838	0.00912	0.557018	2.74082	0.403537	0.228804	0.999066	0.999338	0.999104	0.997596	0.997675	0.998401
RNA-binding protein 12	RBM12	Q9NTZ6	375	Q9NTZ6	375	S	2.18099	0.0127681	-1.73352	0.44747	0.515876	0.589489	0.993058	0.941006	0.886798	0.988947	0.987343	0.991401
Serine/arginine-rich splicing factor 7	SRSF7	Q16629	192	Q16629	192	S	2.17898	0.0352525	2.17977	4.35875	0.24975	0.845906	0.989495	0.990038	0.999991	0.999995	1	1
Proteasome inhibitor PI31 subunit	PSMF1	Q92530	153	Q92530	153	S	2.17746	0.00905211	1.72386	3.90132	0.386497	0.258744	0.949351	0.784146	0.890979	0.999389	0.996384	0.940557
Oxysterol-binding protein-related protein 8	OSBPL8	Q9BZF1	808	Q9BZF1;Q9BZF1-2	808;793	S	2.17355	0.0459785	2.32778	4.50132	1.07414	0.553391	0.917708	0.880165	0.844009	0.822613	0.834628	0.812831
Calmodulin-regulated spectrin-associated protein 2	CAMSAP2	Q08AD1-2	437	Q08AD1-2;Q08AD1-3;Q08AD1	437;453;464	S	2.17316	0.00744681	2.79695	4.97011	0.276322	0.171314	0.999948	0.999626	0.999913	0.999881	0.999998	0.999821
Calcium/calmodulin-dependent protein kinase kinase 2	CAMKK2	Q96RR4-6	452	Q96RR4-6;Q96RR4-5;Q96RR4-2;Q96RR4-3;Q96RR4-4;Q96RR4-7;Q96RR4	452;452;495;495;452;495;495	S	2.17253	0.00967661	-1.4553	0.717227	0.290198	0.0538377	1	0.999995	0.999996	0.999987	1	1
Leucine-rich repeat flightless-interacting protein 1	LRRFIP1	Q32MZ4-2	16	Q32MZ4-2;Q32MZ4-3;Q32MZ4	16;16;16	S	2.17122	0.0164635	0.64849	2.81971	0.58169	0.657334	1	1	1	1	1	1
FAS-associated factor 2	FAF2	Q96CS3	355	Q96CS3	355	S	2.17025	0.0172818	-1.51307	0.657173	0.560408	0.184984	0.996455	0.994332	0.99606	0.999632	0.999217	0.999542
3-hydroxy-3-methylglutaryl-coenzyme A reductase	HMGCR	P04035-2	504	P04035-2;P04035	504;504	S	2.16484	0.0318906	-1.72518	0.439655	0.841024	0.324367	0.999766	0.929992	0.998414	0.999963	0.99956	0.999994
Helicase ARIP4	RAD54L2	Q9Y4B4	1260	Q9Y4B4	1260	T	2.16411	0.0214215	-2.15661	0.00750603	0.0411014	0.539242	0.999995	0.999917	0.999996	1	1	1
USP6 N-terminal-like protein	USP6NL	Q92738	585	Q92738;Q92738-2	585;602	S	2.163	0.0101538	-2.34691	-0.183906	0.187683	0.126813	0.999968	0.999972	0.999987	0.999999	0.999999	0.999999
Microtubule-associated protein 4	MAP4	P27816	696	P27816;P27816-6;P27816-5;P27816-3;P27816-4	696;696;423;519;431	S	2.16213	0.00951622	-1.59616	0.565966	0.437634	0.213092	1	1	1	1	1	1
CLIP-associating protein 1	CLASP1	Q7Z460-2	559	Q7Z460;Q7Z460-2;Q7Z460-3	559;559;559	S	2.15891	0.0287563	0.0725079	2.23142	0.27212	0.774801	0.851525	0.985628	0.819519	0.84013	0.972052	0.961847
Iron-sulfur cluster assembly enzyme ISCU, mitochondrial	ISCU	Q9H1K1	29	Q9H1K1	29	S	2.15859	0.00962563	0.870944	3.02954	0.466772	0.320674	1	1	1	1	1	1
Cytoplasmic dynein 1 light intermediate chain 1	DYNC1LI1	Q9Y6G9	510	Q9Y6G9	510	S	2.15711	0.0128378	3.0237	5.18081	0.580385	0.494785	0.903091	0.779545	0.938416	0.901369	0.963235	0.918729
Run domain Beclin-1 interacting and cysteine-rich containing protein	KIAA0226	Q92622-3	266	Q92622-3;Q92622-2;Q92622	266;206;266	S	2.15594	0.00994142	-2.21308	-0.0571378	0.324009	0.499764	0.993102	0.98588	0.976466	0.999441	0.998298	0.999994
Protein PBDC1	PBDC1	Q9BVG4	197	Q9BVG4	197	S	2.15231	0.0368696	1.24992	3.40223	0.97517	0.666884	1	1	1	1	1	1
MAP7 domain-containing protein 1	MAP7D1	Q3KQU3-4	367	Q3KQU3-4;Q3KQU3;Q3KQU3-2	367;399;362	S	2.15193	0.0208709	1.17407	3.326	0.668587	0.282938	1	1	1	1	1	1
Unconventional myosin-IXb	MYO9B	Q13459	1972	Q13459;Q13459-2	1972;1972	S	2.15073	0.0455575	-0.56325	1.58748	0.833308	1.04501	0.999972	0.999963	0.999997	1	1	1
Kinesin-like protein KIF21A	KIF21A	Q7Z4S6-2	1199	Q7Z4S6-2;Q7Z4S6;Q7Z4S6-4;Q7Z4S6-3	1199;1212;1212;1212	S	2.15012	0.016143	0.423894	2.57402	0.485737	0.114919	1	1	1	1	1	1
Calcium-dependent secretion activator 2	CADPS2	Q86UW7-3	58	Q86UW7-3;Q86UW7-2;Q86UW7	58;58;58	S	2.14984	0.0106341	-0.541687	1.60815	0.506305	0.330005	0.996649	0.999201	0.99989	0.998527	0.99889	0.99762
SH3 domain-binding protein 5-like	SH3BP5L	Q7L8J4	350	Q7L8J4	350	S	2.14795	0.0161266	0.147394	2.29535	0.536239	0.183788	1	1	1	1	1	1
Ubiquitin carboxyl-terminal hydrolase 10	USP10	Q14694	370	Q14694;Q14694-3;Q14694-2	370;374;418	S	2.14737	0.0165724	1.45404	3.60141	0.155047	0.520866	0.973165	0.975074	0.984614	0.983635	0.997577	0.992225
Stathmin	STMN1	P16949	38	P16949;P16949-2	38;38	S	2.14663	0.0208145	2.50107	4.6477	0.525227	0.0781091	1	1	1	1	1	1
Chromodomain-helicase-DNA-binding protein 1-like	CHD1L	Q86WJ1-3	432	Q86WJ1-3;Q86WJ1-2;Q86WJ1;Q86WJ1-4	432;542;636;523	S	2.14605	0.0100443	-2.16096	-0.0149097	0.510575	0.416714	1	1	1	1	1	1
Cytoplasmic FMR1-interacting protein 1;Cytoplasmic FMR1-interacting protein 2	CYFIP1;CYFIP2	Q7L576	1068	Q7L576;Q7L576-2;Q7L576-3;Q96F07-2;Q96F07	1068;637;262;1067;1092	T	2.14582	0.0425652	-3.45417	-1.30835	0.893195	0.18871	1	1	1	1	1	1
BAG family molecular chaperone regulator 3	BAG3	O95817	377	O95817	377	S	2.14504	0.00611321	4.73519	6.88022	0.333329	0.26116	0.99856	0.998055	0.999312	0.999973	0.999914	0.999832
Ras-specific guanine nucleotide-releasing factor RalGPS2	RALGPS2	Q86X27	343	Q86X27	343	S	2.14196	0.0220516	-1.30237	0.839595	0.580726	0.119964	0.999991	0.999513	0.999794	1	1	1
Neuroblast differentiation-associated protein AHNAK	AHNAK	Q09666	5841	Q09666	5841	S	2.13908	0.0387111	2.11281	4.25188	0.907287	0.316475	0.99896	0.999973	0.99998	0.99994	0.999868	0.999686
182 kDa tankyrase-1-binding protein	TNKS1BP1	Q9C0C2	494	Q9C0C2	494	S	2.13491	0.026142	0.995277	3.13019	0.199894	0.698353	0.995748	0.999713	0.991499	0.999859	0.999953	0.999973
Shootin-1	KIAA1598	A0MZ66-5	434	A0MZ66-5;A0MZ66-6;A0MZ66;A0MZ66-3;A0MZ66-4;A0MZ66-7	434;464;494;494;494;82	S	2.13446	0.0203246	0.767422	2.90188	0.40246	0.697115	0.890388	0.80249	0.922167	0.976841	0.943043	0.982136
Hepatoma-derived growth factor	HDGF	P51858	165	P51858	165	S	2.13443	0.0205096	2.9015	5.03594	0.594233	0.194878	1	1	1	1	1	1
General transcription factor IIF subunit 1	GTF2F1	P35269	385	P35269	385	S	2.13316	0.0118176	2.35087	4.48403	0.419918	0.137712	0.999929	0.999639	0.999999	0.999482	0.999972	0.999991
Baculoviral IAP repeat-containing protein 6	BIRC6	Q9NR09	590	Q9NR09	590	S	2.13292	0.0365544	-3.89432	-1.7614	0.906662	0.818394	0.999999	0.999994	0.999997	0.999966	1	1
Protein TANC2	TANC2	Q9HCD6	1534	Q9HCD6;Q9HCD6-2	1534;1544	S	2.13156	0.00840959	-1.61365	0.517914	0.373354	0.210233	0.999947	0.999872	0.999949	0.999999	0.999991	1
Serine/threonine-protein kinase MARK2	MARK2	Q7KZI7-14	422	Q7KZI7-11;Q7KZI7-8;Q7KZI7;Q7KZI7-12;Q7KZI7-3;Q7KZI7-6;Q7KZI7-14;Q7KZI7-15;Q7KZI7-16;Q7KZI7-13	456;456;456;423;423;423;422;455;455;422	S	2.13156	0.0358297	1.61294	3.74449	0.947823	0.596135	1	1	1	1	1	1
Kinesin light chain 2	KLC2	Q9H0B6	582	Q9H0B6	582	S	2.12883	0.0148396	4.49097	6.61981	0.443156	0.0913754	0.999889	0.999409	0.998823	0.999734	0.999991	0.999668
Transaldolase	TALDO1	P37837	256	P37837	256	S	2.12803	0.00965868	-3.46315	-1.33512	0.196547	0.185058	0.916327	0.803575	0.928684	0.981272	0.916585	0.913512
Male-specific lethal 3 homolog	MSL3	Q8N5Y2-2	346	Q8N5Y2-2;Q8N5Y2	346;405	T	2.12582	0.0116149	0.58592	2.71174	0.194221	0.452275	0.923508	0.911227	0.79435	0.89659	0.940692	0.96376
1-phosphatidylinositol 3-phosphate 5-kinase	PIKFYVE	Q9Y2I7	299	Q9Y2I7;Q9Y2I7-2;Q9Y2I7-3	299;202;213	S	2.12419	0.00625	-2.44278	-0.318586	0.0261395	0.144536	0.99999	0.999983	0.999991	1	1	1
Poly(rC)-binding protein 1	PCBP1	Q15365	173	Q15365	173	S	2.1222	0.0171233	-1.16151	0.960691	0.116948	0.49604	1	0.999992	1	1	1	1
ELL-associated factor 1	EAF1	Q96JC9	165	Q96JC9	165	S	2.11924	0.0204577	3.31273	5.43197	0.540291	0.12525	1	0.999998	1	1	1	1
Sperm-specific antigen 2	SSFA2	P28290	759	P28290;P28290-3;P28290-2	759;759;606	S	2.11886	0.0097093	1.20497	3.32383	0.297101	0.0543774	1	0.999982	1	1	1	1
Coiled-coil domain-containing protein 132	CCDC132	Q96JG6	561	Q96JG6	561	S	2.1183	0.0420045	0.329531	2.44783	0.926491	0.302226	0.993584	0.999928	0.999993	0.996035	0.999997	0.999999
Very-long-chain (3R)-3-hydroxyacyl-[acyl-carrier protein] dehydratase 3	PTPLAD1	Q9P035	135	Q9P035	135	S	2.11703	0.00679612	-0.721374	1.39566	0.301847	0.277706	0.975469	0.993773	0.966692	0.999993	0.995486	0.9913
Neurolysin, mitochondrial	NLN	Q9BYT8	53	Q9BYT8	53	S	2.1157	0.00748663	-3.53621	-1.42051	0.297915	0.261446	1	1	1	1	1	1
GEM-interacting protein	GMIP	Q9P107	234	Q9P107	234	S	2.11538	0.00920236	-1.02499	1.09038	0.283933	0.0875332	0.992782	0.980209	0.920328	0.993643	0.999836	0.997635
OTU domain-containing protein 4	OTUD4	Q01804-3	958	Q01804-3;Q01804	958;1023	S	2.11242	0.0139409	1.38177	3.49419	0.40291	0.0644871	1	1	1	1	1	1
Synaptotagmin-7	SYT7	O43581	52	O43581	52	S	2.11204	0.0088	-1.05097	1.06107	0.191976	0.204185	0.999742	0.999758	0.999988	1	0.999998	0.999996
Coiled-coil domain-containing protein 97	CCDC97	Q96F63	212	Q96F63	212	S	2.10445	0.0242071	1.81129	3.91575	0.691153	0.749206	0.977321	0.978555	0.99167	0.971728	0.999465	0.997366
YrdC domain-containing protein, mitochondrial	YRDC	Q86U90	60	Q86U90	60	S	2.10169	0.0279137	-0.164865	1.93682	0.219334	0.730276	0.994839	0.856473	1	1	1	1
Ran-binding protein 3	RANBP3	Q9H6Z4-3	143	Q9H6Z4-3;Q9H6Z4;Q9H6Z4-4;Q9H6Z4-2	143;211;143;211	S	2.10168	0.00721739	-0.368094	1.73359	0.317317	0.372786	0.853788	0.901028	0.892361	0.883188	0.885993	0.873692
Serine/arginine repetitive matrix protein 2	SRRM2	Q9UQ35	1028	Q9UQ35;Q9UQ35-2	1028;1028	S	2.09901	0.0326873	-1.02002	1.07899	0.72814	0.117667	0.996962	0.999573	0.834362	0.999992	0.999998	0.999882
Ubiquitin-associated protein 2-like	UBAP2L	Q14157	416	Q14157;Q14157-4;Q14157-1;Q14157-3	416;409;416;416	S	2.09826	0.0156056	2.39404	4.4923	0.543827	0.217389	0.995113	0.988485	0.990023	0.998941	0.999837	0.999327
SLIT-ROBO Rho GTPase-activating protein 1	SRGAP1	Q7Z6B7-2	416	Q7Z6B7-2;Q7Z6B7	416;416	S	2.09805	0.0356434	-2.22766	-0.129619	0.769275	0.141621	0.992488	0.911633	0.954124	0.99615	0.998911	0.969978
Forkhead box protein K1	FOXK1	P85037	213	P85037;P85037-2	213;50	S	2.09764	0.0141241	2.10504	4.20268	0.610571	0.426427	0.999998	0.999989	0.999982	0.99999	0.999992	1
Guanine nucleotide exchange factor DBS	MCF2L	O15068-6	590	O15068-6;O15068-8;O15068;O15068-5;O15068-4;O15068-3;O15068-2;O15068-9	590;596;620;431;588;594;623;590	S	2.09426	0.00853982	-1.44246	0.6518	0.261045	0.0830407	1	1	1	1	1	1
RalBP1-associated Eps domain-containing protein 1	REPS1	Q96D71	104	Q96D71;Q96D71-3;Q96D71-2	104;104;104	S	2.09219	0.00949828	-2.55584	-0.463651	0.433342	0.425564	0.996107	0.993956	0.999896	0.999993	1	0.99999
Alsin	ALS2	Q96Q42	1335	Q96Q42	1335	S	2.08696	0.00591304	-1.40158	0.68538	0.140493	0.150715	0.999943	0.999813	0.999891	0.999993	0.99992	1
Nuclear ubiquitous casein and cyclin-dependent kinase substrate 1	NUCKS1	Q9H1E3	61	Q9H1E3	61	S	2.08682	0.0312383	0.404227	2.49105	0.283851	0.392501	0.999779	1	1	1	1	1
E3 ubiquitin-protein ligase CHIP	STUB1	Q9UNE7	23	Q9UNE7	23	S	2.08654	0.00818713	2.49021	4.57674	0.234311	0.128912	0.98979	0.99256	0.985911	0.999602	0.999917	0.999075
Calcium-regulated heat stable protein 1	CARHSP1	Q9Y2V2	52	Q9Y2V2	52	S	2.0842	0.0116938	5.52715	7.61135	0.155961	0.418777	0.99925	0.999956	0.998949	0.999974	0.99956	0.998487
Sperm-specific antigen 2	SSFA2	P28290	442	P28290;P28290-3;P28290-2	442;442;289	T	2.0815	0.0406636	1.46109	3.54259	0.96306	0.495874	0.868289	0.833388	0.871947	0.88847	0.882923	0.954956
Insulin receptor substrate 2	IRS2	Q9Y4H2	391	Q9Y4H2	391	S	2.08119	0.0134361	0.931243	3.01243	0.576605	0.381462	0.999659	0.956711	0.999704	1	1	0.999996
Disabled homolog 2-interacting protein	DAB2IP	Q5VWQ8	702	Q5VWQ8;Q5VWQ8-2;Q5VWQ8-3;Q5VWQ8-4	702;578;509;578	S	2.08059	0.0219003	-0.984046	1.09654	0.608039	0.186084	0.825543	0.813511	0.995996	0.948544	0.992775	0.996444
Y-box-binding protein 3	YBX3	P16989-2	34	P16989-2;P16989;P16989-3	34;34;34	S	2.08007	0.0164553	2.53128	4.61135	0.442338	0.0689629	0.987782	0.972854	0.961885	0.968526	0.998675	0.993145
HAUS augmin-like complex subunit 6	HAUS6	Q7Z4H7	908	Q7Z4H7;Q7Z4H7-3	908;873	S	2.07641	0.0104	-1.20168	0.874734	0.227775	0.234111	0.999999	1	0.999998	0.999999	1	1
Transmembrane protein 55A	TMEM55A	Q8N4L2	22	Q8N4L2	22	T	2.07598	0.0095	1.13043	3.20641	0.366008	0.172108	0.942245	0.871525	0.859661	0.963587	0.941382	0.995782
Transcription factor BTF3	BTF3	P20290	173	P20290;P20290-2	173;129	S	2.07308	0.0286806	-2.2276	-0.154515	0.815994	0.686256	1	1	1	1	1	1
Dual specificity protein kinase CLK3	CLK3	P49761-3	135	P49761-3;P49761-1;P49761	135;135;283	S	2.07276	0.0187948	1.72826	3.80102	0.484999	0.079375	1	1	1	1	1	1
Serine/threonine-protein phosphatase PP1-alpha catalytic subunit	PPP1CA	P62136	320	P62136	320	T	2.07142	0.0327211	-0.227166	1.84426	0.751574	0.184457	0.999254	0.999015	0.999588	0.999978	0.999999	0.99997
Probable helicase with zinc finger domain	HELZ	P42694	1317	P42694	1317	S	2.07082	0.0220389	1.29301	3.36383	0.670831	0.287549	0.919103	0.943018	0.866615	0.900174	0.96774	0.981376
Protein SCAF8	SCAF8	Q9UPN6	617	Q9UPN6	617	S	2.06961	0.011619	3.82086	5.89046	0.481793	0.257819	0.952808	0.981198	0.994735	0.97938	0.999816	0.998965
Protein RIC1 homolog	KIAA1432	Q4ADV7	992	Q4ADV7;Q4ADV7-2	992;913	T	2.06786	0.0137592	1.07086	3.13872	0.58615	0.489072	0.862368	0.886541	0.852521	0.756071	0.822716	0.884444
Leucine zipper protein 1	LUZP1	Q86V48	394	Q86V48;Q86V48-2;Q86V48-3	394;394;394	S	2.06773	0.0367107	2.02558	4.09331	0.763012	0.541308	1	1	1	1	1	1
DNA-directed RNA polymerase II subunit RPB1	POLR2A	P24928	1899	P24928	1899	S	2.06597	0.0339541	0.549844	2.61581	0.799477	0.258441	0.986856	0.79921	0.821507	0.936756	0.954071	0.944082
Protein AHNAK2	AHNAK2	Q8IVF2-3	194	Q8IVF2-3;Q8IVF2	194;294	S	2.06589	0.00937419	1.77724	3.84312	0.463236	0.352974	0.864031	0.893837	0.991877	0.988	0.998789	0.999925
Centrobin	CNTROB	Q8N137-5	80	Q8N137-5;Q8N137;Q8N137-3;Q8N137-2;Q8N137-4	80;80;80;80;80	S	2.06354	0.0242169	-2.74547	-0.681929	0.749706	0.41596	0.99997	0.999459	0.999818	0.99939	0.999998	0.999983
Negative elongation factor A	NELFA	Q9H3P2	363	Q9H3P2;Q9H3P2-7	363;100	S	2.06249	0.0214681	4.1509	6.21339	0.578856	0.156406	0.899131	0.958587	0.903018	0.98419	0.977367	0.973617
CAP-Gly domain-containing linker protein 2	CLIP2	Q9UDT6-2	888	Q9UDT6-2;Q9UDT6	888;923	S	2.06226	0.00653913	2.81543	4.87769	0.309372	0.245071	1	1	1	1	1	1
Cdc42-interacting protein 4	TRIP10	Q15642	351	Q15642	351	S	2.06198	0.011715	0.236599	2.29857	0.441057	0.186933	0.999992	0.999881	0.999902	1	0.999976	0.999873
Ankyrin repeat and LEM domain-containing protein 2	ANKLE2	Q86XL3	528	Q86XL3;Q86XL3-2	528;528	S	2.05921	0.0351522	-1.71235	0.346864	0.820958	0.283852	1	1	1	1	1	1
Tight junction-associated protein 1	TJAP1	Q5JTD0-4	347	Q5JTD0-4;Q5JTD0-2;Q5JTD0	347;412;422	T	2.05862	0.00848372	1.29581	3.35443	0.275098	0.105346	1	1	1	1	1	1
Tight junction protein ZO-1	TJP1	Q07157	178	Q07157;Q07157-2	178;178	S	2.05655	0.0181642	1.37059	3.42715	0.512925	0.134161	0.985371	0.966128	0.995138	0.999913	0.990966	0.999871
Coiled-coil and C2 domain-containing protein 1B	CC2D1B	Q5T0F9-3	213	Q5T0F9-3;Q5T0F9-2;Q5T0F9	213;522;528	S	2.05555	0.0194142	-1.91328	0.142268	0.567423	0.19889	0.913825	0.875048	0.97077	0.994584	0.998278	0.990451
Ankyrin repeat and SAM domain-containing protein 1A	ANKS1A	Q92625	663	Q92625	663	S	2.05514	0.0398427	1.32483	3.37997	0.778233	0.0488684	0.999985	0.999991	0.999855	0.999712	0.999915	0.999937
Unconventional myosin-IXb	MYO9B	Q13459	1290	Q13459;Q13459-2	1290;1290	S	2.05504	0.00816244	3.75182	5.80686	0.174263	0.322746	0.994583	0.999841	0.998507	0.999708	0.999038	0.99955
Hematological and neurological expressed 1 protein	HN1	Q9UK76	87	Q9UK76;Q9UK76-3	87;41	S	2.05253	0.0136138	5.71092	7.76345	0.437962	0.137586	0.998765	0.995171	0.990281	0.997632	0.997284	0.999342
Hematological and neurological expressed 1 protein	HN1	Q9UK76-2	87	Q9UK76-2	87	S	2.05253	0.0136	5.71092	7.76345	0.437962	0.137586	0.998765	0.995171	0.990281	0.997632	0.997284	0.999342
A-kinase anchor protein 11	AKAP11	Q9UKA4	448	Q9UKA4	448	S	2.05244	0.0104824	-1.46335	0.58909	0.428977	0.197752	0.999774	0.999955	0.999806	0.999942	0.999999	0.999987
Rab3 GTPase-activating protein catalytic subunit	RAB3GAP1	Q15042	537	Q15042	537	S	2.05224	0.00797333	0.4733	2.52554	0.184387	0.256215	0.937764	0.889104	0.959822	0.977902	0.98186	0.986947
Angiomotin-like protein 1	AMOTL1	Q8IY63-2	743	Q8IY63-2;Q8IY63	743;793	S	2.0517	0.00925692	-0.719558	1.33214	0.332383	0.146325	0.985905	0.932267	0.997749	0.999631	0.99826	0.993421
Microtubule-associated tumor suppressor 1	MTUS1	Q9ULD2	1268	Q9ULD2;Q9ULD2-4;Q9ULD2-3;Q9ULD2-6;Q9ULD2-2	1268;340;434;515;1214	S	2.05004	0.0434718	0.646021	2.69607	0.446803	0.973187	0.751013	0.936741	0.93993	0.975006	0.922531	0.869751
PHD finger protein 10	PHF10	Q8WUB8-3	223	Q8WUB8-3;Q8WUB8-2;Q8WUB8	223;268;270	S	2.04838	0.0116262	-0.337341	1.71104	0.422369	0.162022	0.999895	0.999667	0.999469	0.999962	0.997437	0.999998
1-phosphatidylinositol 4,5-bisphosphate phosphodiesterase delta-3	PLCD3	Q8N3E9	573	Q8N3E9	573	S	2.04754	0.0365673	-0.95388	1.09366	0.885561	0.412284	1	1	1	1	1	1
C2 domain-containing protein 2	C2CD2	Q9Y426-2	342	Q9Y426-2;Q9Y426-3;Q9Y426	342;497;497	S	2.04694	0.0135317	-0.763484	1.28345	0.353394	0.020005	0.929401	0.831868	0.947721	0.920019	0.985946	0.951785
LIM domain only protein 7	LMO7	Q8WWI1-3	654	Q8WWI1-3;Q8WWI1-4;Q8WWI1-2;Q8WWI1	654;988;988;988	S	2.04612	0.0351198	0.62636	2.67248	0.780372	0.213265	0.797656	0.830221	0.935548	0.884707	0.943679	0.947254
Microtubule-actin cross-linking factor 1, isoforms 1/2/3/5	MACF1	Q9UPN3-4	5242	Q9UPN3-4;Q9UPN3-3;Q9UPN3-2;Q9UPN3;Q96PK2	5242;5316;5372;7330;5880	S	2.04612	0.0497459	-0.575363	1.47075	0.997476	0.349419	0.910798	0.922545	0.929416	0.914645	0.955931	0.930559
Protein transport protein Sec16A	SEC16A	O15027-5	417	O15027-4;O15027-5;O15027;O15027-2;O15027-3	417;417;417;417;417	S	2.04412	0.0281747	1.5731	3.61722	0.687723	0.193046	0.879875	0.993254	0.964809	0.999818	0.994668	0.978555
Drebrin-like protein	DBNL	Q9UJU6	232	Q9UJU6	232	S	2.04283	0.0285202	-0.607474	1.43536	0.521744	0.819162	1	1	0.9129	0.999999	1	1
LysM and putative peptidoglycan-binding domain-containing protein 2	LYSMD2	Q8IV50	24	Q8IV50	24	S	2.04251	0.008	0.674214	2.71672	0.280042	0.242001	0.999839	0.999839	0.999834	0.999981	0.999988	0.999995
Dematin	DMTN	Q08495	372	Q08495;Q08495-2	372;350	S	2.03914	0.024929	-1.54098	0.498163	0.756044	0.661951	0.99917	0.992266	0.993859	0.997776	0.995167	1
Forkhead box protein K2	FOXK2	Q01167-2	424	Q01167-2;Q01167	424;424	S	2.03904	0.0215278	-0.952415	1.08662	0.702165	0.412764	0.999813	0.999998	0.999999	0.999996	1	1
Protein AATF	AATF	Q9NY61	203	Q9NY61	203	S	2.03496	0.0221705	-1.14097	0.893988	0.692393	0.654689	1	0.999993	1	1	1	1
Eukaryotic translation initiation factor 3 subunit A	EIF3A	Q14152	978	Q14152	978	S	2.03439	0.00659532	-1.01309	1.0213	0.168151	0.0328234	1	1	1	1	1	1
TBC1 domain family member 4	TBC1D4	O60343-2	591	O60343-2;O60343-3;O60343	591;591;591	S	2.03362	0.0114378	1.42861	3.46223	0.283955	0.484767	1	1	1	1	1	1
Dual specificity protein phosphatase 9	DUSP9	Q99956	16	Q99956	16	S	2.02818	0.00977847	-0.894442	1.13374	0.191955	0.387702	1	1	1	1	1	1
TOM1-like protein 1	TOM1L1	O75674	323	O75674	323	S	2.02764	0.0142741	0.350242	2.37788	0.458788	0.1426	0.988683	0.932568	0.952918	0.999989	0.999975	0.999997
Myc box-dependent-interacting protein 1	BIN1	O00499-6	265	O00499-6;O00499-2;O00499;O00499-11;O00499-7;O00499-4;O00499-3;O00499-5;O00499-8;O00499-9;O00499-10	265;265;296;280;265;265;296;296;280;265;280	S	2.02505	0.0441985	0.765785	2.79083	0.838388	0.0945887	0.998681	0.992459	0.999148	0.999951	0.99999	0.999964
Guanine nucleotide exchange factor VAV2	VAV2	P52735-3	771	P52735-3	771	S	2.02275	0.00610526	1.8123	3.83506	0.316542	0.201575	0.998858	0.993608	0.988773	0.999985	0.999689	0.999919
Guanine nucleotide exchange factor VAV2	VAV2	P52735-3	769	P52735-3	769	S	2.02258	0.0366251	0.042668	2.06524	0.399671	0.872505	0.991741	0.986664	0.959636	0.946023	0.969496	0.995993
Heterogeneous nuclear ribonucleoprotein U-like protein 1	HNRNPUL1	Q9BUJ2-4	94	Q9BUJ2-4;Q9BUJ2-2;Q9BUJ2;Q9BUJ2-3	94;194;194;151	S	2.02011	0.0387933	-0.044028	1.97608	0.516208	0.927939	1	1	0.999906	0.999996	1	1
Golgi-specific brefeldin A-resistance guanine nucleotide exchange factor 1	GBF1	Q92538	1784	Q92538	1784	S	2.01589	0.0418287	2.03579	4.05168	0.809847	0.124283	0.99381	0.990533	0.993816	0.994751	0.988877	0.999732
Butyrophilin subfamily 2 member A1;Butyrophilin subfamily 2 member A2	BTN2A1;BTN2A2	Q7KYR7-3	374	Q7KYR7-3;Q8WVV5;Q7KYR7	374;522;526	S	2.0145	0.0324077	-2.52019	-0.505697	0.831282	0.705509	0.93093	0.97582	0.999972	0.996352	0.999996	0.997302
Antigen KI-67	MKI67	P46013	2223	P46013;P46013-2	2223;1863	S	2.01366	0.0205247	2.9767	4.99036	0.678244	0.50057	1	1	1	0.999993	1	1
Cold shock domain-containing protein E1	CSDE1	O75534	123	O75534	123	S	2.01271	0.0154513	-0.0767619	1.93595	0.503744	0.189034	0.97577	0.992727	0.97069	0.991094	0.974589	0.997695
Protein phosphatase 1 regulatory subunit 12A	PPP1R12A	O14974-2	445	O14974-2;O14974;O14974-3;O14974-4	445;445;445;445	S	2.00329	0.0139675	4.445	6.44829	0.406167	0.0931278	0.996596	0.994695	0.994598	0.999906	0.993644	0.999759
Proteasome subunit alpha type-5	PSMA5	P28066	16	P28066	16	S	2.00316	0.043491	-0.429808	1.57336	0.800169	0.940367	0.999967	0.999983	0.999989	0.999947	0.999988	0.999892
Serine incorporator 1	SERINC1	Q9NRX5	364	Q9NRX5	364	S	2.00274	0.035835	1.23218	3.23493	0.764349	0.192856	0.996989	0.999997	0.999994	0.999998	0.999996	1
Tetratricopeptide repeat protein 7B	TTC7B	Q86TV6	160	Q86TV6;Q86TV6-2	160;160	S	2.00129	0.0372149	-0.285433	1.71586	0.860878	0.354061	0.787518	0.757643	0.790901	0.823263	0.866679	0.936773
DNA topoisomerase 2-beta	TOP2B	Q02880-2	1517	Q02880-2;Q02880	1517;1522	S	1.99928	0.024959	1.13408	3.13337	0.761677	0.584206	1	1	1	1	0.999966	0.999975
G-protein coupled receptor 126	GPR126	Q86SQ4-2	1134	Q86SQ4-2;Q86SQ4;Q86SQ4-4;Q86SQ4-3	1134;1162;1134;1162	S	1.99824	0.0434182	-0.156586	1.84166	0.972784	0.564614	0.960084	0.776784	0.964656	0.995741	0.991497	0.908103
Myosin-9	MYH9	P35579	1943	P35579;P35579-2	1943;1365	S	1.99587	0.0462344	3.35591	5.35178	0.844659	0.101402	1	1	1	1	1	1
CLIP-associating protein 2	CLASP2	O75122	370	O75122;O75122-2	370;376	S	1.99437	0.00894915	1.99549	3.98986	0.18281	0.192094	0.996467	0.947599	0.99364	0.997601	0.99844	0.988703
Bromodomain-containing protein 7	BRD7	Q9NPI1	279	Q9NPI1;Q9NPI1-2	279;279	S	1.98763	0.0293733	0.81302	2.80065	0.73514	0.279131	1	1	1	1	1	1
Nuclear envelope pore membrane protein POM 121C;Nuclear envelope pore membrane protein POM 121	POM121C;POM121	A8CG34	674	A8CG34;A8CG34-2;Q96HA1;Q96HA1-2;Q96HA1-3	674;432;697;432;432	S	1.98513	0.0472112	1.68211	3.66724	0.173792	0.877581	0.931574	0.863061	0.871137	0.992613	0.943905	0.94147
Pinin	PNN	Q9H307	552	Q9H307;Q9H307-2	552;419	S	1.98487	0.00625483	-0.533892	1.45098	0.289334	0.299072	0.987899	0.950862	0.992949	0.98199	0.992123	0.952434
Calcium/calmodulin-dependent protein kinase type II subunit delta	CAMK2D	Q13557-8	319	Q13557-8;Q13557;Q13557-12;Q13557-10;Q13557-6;Q13557-11;Q13557-9;Q13557-5;Q13557-3;Q13557-4	319;319;319;319;319;319;319;319;319;319	S	1.9834	0.0420531	2.14823	4.13163	0.0508925	0.779001	1	1	1	1	1	1
Rho guanine nucleotide exchange factor 18	ARHGEF18	Q6ZSZ5-2	966	Q6ZSZ5-2;Q6ZSZ5;Q6ZSZ5-3	966;1124;966	S	1.98095	0.014421	0.685763	2.66672	0.514957	0.236181	0.998879	0.999817	0.99769	0.999679	0.999866	0.999883
A-kinase anchor protein 12	AKAP12	Q02952	1395	Q02952;Q02952-3;Q02952-2	1395;1290;1297	S	1.98031	0.00981481	4.54318	6.52349	0.449458	0.309723	0.997908	0.95869	0.997699	0.999538	0.999239	0.999943
TBC1 domain family member 8	TBC1D8	O95759-2	793	O95759-2;O95759	793;1036	S	1.97629	0.0197718	-2.09008	-0.113786	0.311393	0.619055	0.760608	0.900781	0.947107	0.954826	0.939072	0.937819
60S acidic ribosomal protein P2	RPLP2	P05387	86	P05387	86	S	1.97532	0.0136803	3.16137	5.13669	0.0639765	0.373993	0.998887	0.997227	0.989027	0.999989	0.999885	0.999661
Proteasome subunit beta type-6	PSMB6	P28072	69	P28072	69	T	1.97495	0.00948252	-1.14865	0.826294	0.331073	0.425625	0.99969	0.998119	0.998315	0.999885	1	1
Cullin-9	CUL9	Q8IWT3-3	2326	Q8IWT3-3;Q8IWT3	2326;2436	S	1.9715	0.0143138	-1.48606	0.485445	0.413064	0.0974086	0.953284	0.803575	0.999768	0.999921	0.999853	0.9992
Molybdenum cofactor sulfurase	MOCOS	Q96EN8	530	Q96EN8	530	S	1.97109	0.012734	-0.639335	1.33175	0.533494	0.39949	0.994082	0.98109	0.993401	0.999755	0.99975	0.99117
DDB1- and CUL4-associated factor 15	DCAF15	Q66K64	310	Q66K64	310	S	1.9706	0.0127202	1.95159	3.9222	0.412109	0.533456	0.877193	0.842777	0.908828	0.960825	0.985915	0.99896
Centrosomal protein of 55 kDa	CEP55	Q53EZ4	425	Q53EZ4	425	S	1.97021	0.0441259	1.26364	3.23385	0.17656	0.843392	0.999882	0.99996	0.998197	0.999965	0.994412	0.999645
Dedicator of cytokinesis protein 7	DOCK7	Q96N67-2	1423	Q96N67-2;Q96N67-6;Q96N67-4;Q96N67-3;Q96N67;Q96N67-5	1423;1423;1392;1392;1432;1401	S	1.96999	0.0139715	3.4173	5.38729	0.0140088	0.354307	0.999648	0.999899	0.999952	0.999956	0.999997	0.999999
Enhancer of mRNA-decapping protein 4	EDC4	Q6P2E9	844	Q6P2E9;Q6P2E9-2	844;463	S	1.96748	0.0116475	1.30769	3.27517	0.145436	0.401795	0.999833	0.999824	0.99995	0.999995	0.999969	0.999462
Eukaryotic initiation factor 4A-III;Eukaryotic initiation factor 4A-III, N-terminally processed	EIF4A3	P38919	163	P38919	163	T	1.96737	0.010717	1.37314	3.34051	0.375703	0.149831	1	1	1	1	1	1
Breast carcinoma-amplified sequence 3	BCAS3	Q9H6U6-6	642	Q9H6U6-6;Q9H6U6-2;Q9H6U6;Q9H6U6-3;Q9H6U6-8	642;871;886;893;908	S	1.96683	0.0197826	-2.23594	-0.269115	0.634336	0.564856	1	0.99863	1	1	1	1
Abelson tyrosine-protein kinase 2	ABL2	P42684-3	802	P42684-3;P42684;P42684-10;P42684-5;P42684-2;P42684-6;P42684-9;P42684-4;P42684-7	802;817;699;714;781;796;678;678;693	S	1.96575	0.0285665	-0.536962	1.42878	0.787759	0.525948	0.898054	0.994186	0.970841	0.995815	0.997865	0.971158
Alsin	ALS2	Q96Q42	466	Q96Q42;Q96Q42-3	466;466	S	1.96534	0.0302309	0.440181	2.40552	0.506262	0.808851	0.995029	0.998658	0.998859	0.999582	0.999805	0.997265
Dihydropyrimidinase-related protein 3	DPYSL3	Q14195	522	Q14195	522	S	1.96526	0.00649292	2.60522	4.57048	0.292321	0.157141	0.999572	0.999983	0.999994	0.999382	0.999949	0.999955
E3 ubiquitin-protein ligase HUWE1	HUWE1	Q7Z6Z7-2	2365	Q7Z6Z7-2;Q7Z6Z7-3;Q7Z6Z7	2365;2356;2365	S	1.96503	0.0315875	-0.461592	1.50344	0.609651	0.82221	0.806744	0.766903	0.939912	0.757526	0.81291	0.923724
SH2 domain-containing protein 3A	SH2D3A	Q9BRG2	180	Q9BRG2	180	S	1.96208	0.00781699	1.51259	3.47467	0.254361	0.207743	0.997888	0.997042	0.999302	0.996401	0.996414	0.997236
Coiled-coil domain-containing protein 6	CCDC6	Q16204	52	Q16204	52	S	1.96188	0.0281262	-3.00491	-1.04303	0.720332	0.297292	0.999996	0.999997	1	1	1	0.999992
Cdc42 effector protein 4	CDC42EP4	Q9H3Q1	142	Q9H3Q1	142	S	1.96165	0.0434374	3.33032	5.29197	0.80191	0.0977258	0.994169	0.982905	0.976353	0.967052	0.987754	0.992793
Fragile X mental retardation syndrome-related protein 1	FXR1	P51114	420	P51114;P51114-3;P51114-2	420;335;420	S	1.94989	0.00970992	-0.448435	1.50145	0.368441	0.161727	0.999991	0.999756	0.998984	0.999934	1	1
Fragile X mental retardation syndrome-related protein 1	FXR1	P51114	423	P51114;P51114-3;P51114-2	423;338;423	S	1.94989	0.00969512	-0.448435	1.50145	0.368441	0.161727	0.999306	0.998688	0.998134	0.999799	1	0.999995
Nardilysin	NRD1	O43847	86	O43847;O43847-2	86;86	S	1.94972	0.0445642	0.546015	2.49574	0.859919	0.877164	1	0.993523	1	1	1	1
PHD finger protein 3	PHF3	Q92576-2	1837	Q92576-2;Q92576	1837;1925	S	1.94779	0.00872727	0.299688	2.24748	0.216475	0.0522671	0.96195	0.962593	0.997732	0.999929	0.999336	0.998919
Apoptotic chromatin condensation inducer in the nucleus	ACIN1	Q9UKV3	551	Q9UKV3	551	S	1.94756	0.0172945	-0.854767	1.09279	0.218362	0.536392	1	1	1	1	1	1
Serine/threonine-protein kinase N2	PKN2	Q16513	583	Q16513	583	S	1.94424	0.00807547	3.76268	5.70692	0.255741	0.20068	0.971524	0.94778	0.984299	0.998498	0.99927	0.997291
Disks large homolog 5	DLG5	Q8TDM6-4	1153	Q8TDM6-4;Q8TDM6;Q8TDM6-2;Q8TDM6-5	1153;1263;923;18	S	1.94289	0.0250042	1.11691	3.0598	0.557889	0.0616477	0.983617	0.972104	0.995904	0.981303	0.984761	0.989053
MICAL-like protein 2	MICALL2	Q8IY33	143	Q8IY33;Q8IY33-4;Q8IY33-2	143;143;101	S	1.94282	0.0068	1.28693	3.22975	0.123011	0.133444	1	1	1	1	1	1
Kinesin-1 heavy chain	KIF5B	P33176	933	P33176	933	S	1.94168	0.00962985	0.321824	2.26351	0.451669	0.372728	0.960411	0.984541	0.97295	0.993424	0.990855	0.997947
Histone acetyltransferase type B catalytic subunit	HAT1	O14929	361	O14929;O14929-2	361;276	S	1.94053	0.0268024	1.66304	3.60357	0.755895	0.467813	0.999999	0.999999	1	0.999999	0.999997	1
Phosducin-like protein	PDCL	Q13371	296	Q13371	296	S	1.9389	0.00827273	0.86566	2.80456	0.220703	0.235144	0.98876	0.998133	0.999466	0.999748	0.996731	0.997683
YrdC domain-containing protein, mitochondrial	YRDC	Q86U90	37	Q86U90	37	S	1.934	0.00971687	4.65513	6.58913	0.299109	0.083667	1	1	1	1	1	1
Rho guanine nucleotide exchange factor 7	ARHGEF7	Q14155-1	498	Q14155-2;Q14155-3;Q14155;Q14155-1;Q14155-5;Q14155-6	626;655;676;498;583;498	S	1.93365	0.0131032	-1.64694	0.286705	0.227204	0.479501	0.92305	0.995666	0.984054	0.998794	0.982654	0.995399
ATPase WRNIP1	WRNIP1	Q96S55-2	116	Q96S55-2;Q96S55	116;116	T	1.92715	0.0129027	3.6448	5.57195	0.37972	0.107243	0.878161	0.794594	0.783242	0.864978	0.853177	0.953764
Anamorsin	CIAPIN1	Q6FI81-3	170	Q6FI81-3;Q6FI81	170;183	S	1.92611	0.0065298	3.3397	5.26581	0.281421	0.313715	0.945826	0.940131	0.941636	0.96052	0.963516	0.954025
Protein SOGA2	SOGA2	Q9Y4B5	43	Q9Y4B5	43	S	1.92251	0.0079708	0.126763	2.04928	0.220851	0.235432	1	1	1	1	1	1
Stathmin;Stathmin-2	STMN1;STMN2	P16949	46	P16949;P16949-2;Q93045	46;46;80	S	1.92173	0.0061674	0.296273	2.21801	0.285323	0.254141	1	1	1	1	1	1
Centrosomal protein POC5	POC5	Q8NA72-3	80	Q8NA72-3;Q8NA72	80;105	S	1.92108	0.0142214	1.0207	2.94178	0.537314	0.3004	0.9965	0.994718	0.993138	0.972685	0.999731	0.998405
Tyrosine-protein kinase Fer	FER	P16591-2	259	P16591-2;P16591	259;434	S	1.92001	0.0215128	-1.54842	0.37159	0.594747	0.234144	1	1	1	1	1	1
SH3 domain-binding protein 4	SH3BP4	Q9P0V3	279	Q9P0V3;Q9P0V3-2	279;279	S	1.91884	0.0322896	-0.470909	1.44793	0.743784	0.744041	0.999963	0.999995	0.999994	1	1	1
Epidermal growth factor receptor substrate 15	EPS15	P42566	796	P42566;P42566-2	796;482	S	1.91873	0.0360413	0.926796	2.84553	0.734069	0.178284	1	1	1	1	1	1
tRNA (guanine-N(7)-)-methyltransferase subunit WDR4	WDR4	P57081-3	245	P57081-3;P57081-2;P57081	245;390;391	S	1.9142	0.0328419	2.74268	4.65689	0.67972	0.131462	1	1	1	1	1	1
Centrosomal protein of 170 kDa	CEP170	Q5SW79	1165	Q5SW79;Q5SW79-3;Q5SW79-2	1165;1067;1067	S	1.9138	0.0326708	1.55595	3.46975	0.701873	0.780957	0.968001	0.907012	0.989167	0.995653	0.998105	0.992657
Transformation/transcription domain-associated protein	TRRAP	Q9Y4A5-2	2033	Q9Y4A5-2;Q9Y4A5	2033;2051	S	1.91169	0.0228739	1.8391	3.75079	0.483053	0.696627	0.999996	0.999998	0.999997	0.999999	1	1
mRNA-decapping enzyme 1A	DCP1A	Q9NPI6	353	Q9NPI6	353	S	1.90925	0.0365723	1.30165	3.2109	0.781592	0.771429	1	1	1	1	1	1
Serine/arginine repetitive matrix protein 2	SRRM2	Q9UQ35	1152	Q9UQ35;Q9UQ35-2	1152;1152	S	1.90874	0.0209272	0.198762	2.10751	0.648957	0.399877	0.989073	0.866045	0.995285	0.991087	0.93492	0.978678
Centromere protein O	CENPO	Q9BU64-2	29	Q9BU64-2;Q9BU64	29;35	S	1.90854	0.0384658	-0.93356	0.974984	0.795613	0.260159	0.995547	0.999702	0.999732	1	0.999923	0.999999
GAS2-like protein 1	GAS2L1	Q99501	490	Q99501	490	S	1.90831	0.0294094	-0.302434	1.60587	0.771315	0.597031	0.924862	0.951746	0.938024	0.805367	0.993665	0.904761
TATA element modulatory factor	TMF1	P82094	77	P82094;P82094-2	77;77	S	1.90722	0.0133374	-0.142535	1.76468	0.532792	0.378225	0.819294	0.999961	0.992382	0.998677	0.998654	0.999997
DNA mismatch repair protein Msh6	MSH6	P52701	227	P52701;P52701-2	227;227	S	1.90134	0.0231794	0.194346	2.09569	0.30564	0.652804	1	1	1	1	1	1
Inositol hexakisphosphate and diphosphoinositol-pentakisphosphate kinase 1	PPIP5K1	Q6PFW1-2	1149	Q6PFW1-2;Q6PFW1;Q6PFW1-4;Q6PFW1-3;Q6PFW1-7	1149;1152;1126;1127;1085	S	1.90096	0.0220877	0.113478	2.01444	0.65219	0.349046	0.999066	0.998856	0.998065	0.998844	0.999655	0.999965
A-kinase anchor protein 13	AKAP13	Q12802-4	1627	Q12802-4;Q12802;Q12802-2	1627;1645;1649	S	1.89827	0.0212817	-1.70922	0.189051	0.478595	0.659518	0.997465	0.999685	0.999979	0.999799	0.999964	0.999983
PDZ and LIM domain protein 1	PDLIM1	O00151	90	O00151	90	S	1.89764	0.0313387	0.0818015	1.97945	0.662642	0.161112	0.999998	0.999996	0.999998	0.999992	0.999999	1
A-kinase anchor protein 12	AKAP12	Q02952	1512	Q02952;Q02952-3;Q02952-2	1512;1407;1414	S	1.8957	0.029164	-0.462329	1.43337	0.591417	0.0627331	1	1	1	1	1	1
Tyrosine-protein phosphatase non-receptor type 21	PTPN21	Q16825	492	Q16825	492	S	1.8949	0.00846908	-2.28506	-0.390164	0.363145	0.248655	0.99428	0.999769	0.999975	0.99993	0.999549	0.999085
Meiosis arrest female protein 1	KIAA0430	Q9Y4F3-3	1033	Q9Y4F3-3;Q9Y4F3-4;Q9Y4F3-5;Q9Y4F3	1033;1089;1092;1092	S	1.89474	0.0157359	3.10651	5.00125	0.455494	0.14471	0.975378	0.973853	0.910898	0.972034	0.996584	0.99556
A-kinase anchor protein 2	AKAP2	Q9Y2D5-5	482	Q9Y2D5-5;Q9Y2D5-7;Q9Y2D5-6;Q9Y2D5-4;Q9Y2D5	482;482;624;624;393	S	1.89193	0.00667787	3.17301	5.06494	0.25924	0.330618	1	1	1	1	1	1
SH3 and PX domain-containing protein 2B	SH3PXD2B	A1X283	291	A1X283	291	S	1.89155	0.0101111	-0.274026	1.61753	0.204876	0.138513	0.854695	0.855347	0.89994	0.981222	0.97788	0.955665
Calmodulin-regulated spectrin-associated protein 1	CAMSAP1	Q5T5Y3-2	802	Q5T5Y3-2;Q5T5Y3;Q5T5Y3-3	802;1080;1091	S	1.88964	0.00918045	-1.44445	0.445185	0.261455	0.0824105	0.996926	0.994904	0.993552	0.999373	0.999711	0.995995
Eukaryotic translation initiation factor 3 subunit H	EIF3H	O15372	183	O15372	183	S	1.88921	0.0225306	-1.70372	0.185492	0.510425	0.0836245	1	1	1	1	1	1
mRNA-decapping enzyme 1A	DCP1A	Q9NPI6	523	Q9NPI6	523	S	1.88919	0.0245983	1.26197	3.15116	0.568558	0.702951	0.889136	0.971155	0.769148	0.999974	0.999998	0.99992
Nuclear envelope pore membrane protein POM 121C;Nuclear envelope pore membrane protein POM 121	POM121C;POM121	A8CG34	358	A8CG34;A8CG34-2;Q96HA1;Q96HA1-2;Q96HA1-3	358;116;381;116;116	S	1.88665	0.0207305	1.1119	2.99855	0.622756	0.35858	0.999462	0.968865	0.950857	0.991559	0.992847	0.999587
Mediator of RNA polymerase II transcription subunit 1	MED1	Q15648	1482	Q15648	1482	S	1.8865	0.0250193	2.10982	3.99632	0.619586	0.199264	0.891313	0.936478	0.930454	0.89898	0.916353	0.901847
MICAL-like protein 1	MICALL1	Q8N3F8	486	Q8N3F8	486	S	1.88511	0.0204889	-0.32379	1.56132	0.511012	0.154421	0.999985	0.996199	0.968902	0.999751	0.999936	0.999969
Acidic leucine-rich nuclear phosphoprotein 32 family member A;Acidic leucine-rich nuclear phosphoprotein 32 family member D	ANP32A;ANP32D	P39687	15	P39687;O95626	15;15	T	1.88389	0.0105325	1.73207	3.61597	0.375901	0.457535	0.989375	0.984228	0.979168	0.98356	0.988953	0.988217
CD2-associated protein	CD2AP	Q9Y5K6	458	Q9Y5K6	458	S	1.88276	0.0407549	0.334192	2.21695	0.268505	0.810779	0.999999	0.999998	0.999999	0.999997	0.999999	0.999999
Opioid growth factor receptor	OGFR	Q9NZT2-2	315	Q9NZT2-2;Q9NZT2	315;315	S	1.88066	0.00978462	4.40265	6.28331	0.281688	0.42396	0.999991	1	0.999999	1	1	1
DNA topoisomerase 2-beta	TOP2B	Q02880-2	1519	Q02880-2;Q02880	1519;1524	S	1.8786	0.0249289	1.3043	3.1829	0.643462	0.66921	1	1	1	1	0.99724	0.997533
La-related protein 1B	LARP1B	Q659C4-2	296	Q659C4-2;Q659C4;Q659C4-9;Q659C4-4	296;343;343;149	S	1.87361	0.032459	-0.796537	1.07708	0.66546	0.145958	1	0.999482	1	1	1	1
EH domain-binding protein 1	EHBP1	Q8NDI1-3	716	Q8NDI1-3;Q8NDI1-2;Q8NDI1	716;716;751	S	1.87283	0.0060122	2.58976	4.46259	0.167087	0.041813	0.99999	0.999979	0.999992	1	1	0.999993
Plasminogen activator inhibitor 1 RNA-binding protein	SERBP1	Q8NC51	234	Q8NC51;Q8NC51-2	234;228	S	1.87242	0.0116346	2.12642	3.99884	0.245483	0.440484	0.999957	0.999564	0.999966	0.999994	0.999995	0.999951
Vacuolar fusion protein MON1 homolog A	MON1A	Q86VX9	56	Q86VX9	56	S	1.87133	0.00593976	1.15155	3.02288	0.31624	0.274067	1	1	1	1	1	1
Lipopolysaccharide-responsive and beige-like anchor protein	LRBA	P50851-2	1498	P50851-2;P50851	1498;1498	S	1.86982	0.0179528	-1.0379	0.831922	0.428657	0.0714557	0.997911	0.990887	0.942961	0.992973	0.995918	0.999666
Caskin-2	CASKIN2	Q8WXE0-2	276	Q8WXE0-2;Q8WXE0	276;358	S	1.86889	0.0280416	-2.35808	-0.489189	0.742217	0.515122	0.998771	0.99983	0.999766	0.999855	0.99845	0.999818
PHD and RING finger domain-containing protein 1	PHRF1	Q9P1Y6-2	814	Q9P1Y6-2;Q9P1Y6-3;Q9P1Y6	814;813;814	S	1.86828	0.00906561	0.278043	2.14632	0.222722	0.359942	0.99999	0.999998	0.999998	1	1	1
Arginine/serine-rich coiled-coil protein 2	RSRC2	Q7L4I2	17	Q7L4I2	17	S	1.86824	0.0141952	2.82705	4.69529	0.529965	0.310963	0.799451	0.935947	0.911659	0.90182	0.938017	0.774973
Misshapen-like kinase 1	MINK1	Q8N4C8	674	Q8N4C8;Q8N4C8-4;Q8N4C8-2;Q8N4C8-3;Q8N4C8-5	674;654;674;674;654	S	1.86593	0.0207691	2.35357	4.2195	0.244117	0.568589	0.973625	0.995884	0.998246	0.998767	0.999773	0.999624
Uncharacterized protein CXorf38	CXorf38	Q8TB03	314	Q8TB03;Q8TB03-2	314;195	T	1.8649	0.0220367	0.568901	2.4338	0.379403	0.649602	0.999939	0.999812	0.999931	0.999917	0.999997	1
Cysteine--tRNA ligase, cytoplasmic	CARS	P49589-2	19	P49589-2;P49589	19;19	S	1.86008	0.00974622	0.382182	2.24226	0.404367	0.409462	0.999801	0.998166	0.99983	0.999998	0.999939	0.999941
La-related protein 1	LARP1	Q6PKG0	376	Q6PKG0;Q6PKG0-3	376;299	T	1.8589	0.0272934	1.62843	3.48734	0.592175	0.715068	1	1	1	1	1	1
Intersectin-2	ITSN2	Q9NZM3-4	889	Q9NZM3-4;Q9NZM3-3;Q9NZM3-2;Q9NZM3	889;889;862;889	S	1.85638	0.0229186	4.58197	6.43836	0.537931	0.132289	0.992556	0.999452	0.992536	0.998316	0.999285	0.999502
Zinc finger and BTB domain-containing protein 21	ZBTB21	Q9ULJ3	714	Q9ULJ3	714	S	1.85582	0.0249515	0.557436	2.41325	0.233585	0.629033	1	1	1	1	1	1
TOX high mobility group box family member 4	TOX4	O94842	182	O94842	182	S	1.85359	0.0462262	3.7423	5.59589	0.910769	0.437032	0.757487	0.887805	0.890419	0.751345	0.970049	0.874992
Elongation factor 2	EEF2	P13639	57	P13639	57	T	1.85258	0.0425939	6.98325	8.83584	0.834605	0.307931	0.999907	0.99968	0.999963	1	1	1
Serine/threonine-protein kinase PRP4 homolog	PRPF4B	Q13523	387	Q13523	387	S	1.85218	0.00725683	3.52823	5.38041	0.278784	0.327573	0.999979	0.999991	0.999905	0.999966	0.999995	0.999998
Lysine-specific demethylase 5C	KDM5C	P41229-3	260	P41229-3;P41229-2;P41229	260;301;301	S	1.85095	0.0126171	0.070447	1.9214	0.433645	0.489331	0.996114	0.9993	0.999691	0.99982	0.993608	0.999964
Charged multivesicular body protein 7	CHMP7	Q8WUX9	417	Q8WUX9	417	S	1.85008	0.0386748	-1.87315	-0.0230694	0.773823	0.254523	1	1	1	1	1	1
Protein PRRC2A	PRRC2A	P48634	1147	P48634	1147	S	1.84913	0.0209222	1.41801	3.26715	0.404418	0.627939	0.999883	0.999999	0.999633	0.999773	0.999859	0.999936
Rho GTPase-activating protein 12	ARHGAP12	Q8IWW6-3	231	Q8IWW6-2;Q8IWW6-3;Q8IWW6	231;231;231	T	1.84854	0.0220528	3.51099	5.35953	0.493998	0.0903499	0.978389	0.938351	0.995971	0.986829	0.983859	0.977712
Calmodulin-regulated spectrin-associated protein 2	CAMSAP2	Q08AD1-2	1292	Q08AD1-2;Q08AD1-3;Q08AD1	1292;1308;1319	S	1.84759	0.0194638	0.64821	2.4958	0.312782	0.583506	0.827107	0.849741	0.835877	0.89332	0.839359	0.753497
Zinc finger and BTB domain-containing protein 21	ZBTB21	Q9ULJ3	435	Q9ULJ3;Q9ULJ3-2	435;435	S	1.84617	0.048615	2.64633	4.49249	0.937363	0.480239	0.963777	0.932915	0.963399	0.971964	0.947433	0.991858
ETS domain-containing transcription factor ERF	ERF	P50548	327	P50548	327	S	1.84329	0.0106871	2.82363	4.66692	0.447753	0.295909	1	1	1	1	1	1
Serine/threonine-protein phosphatase PP1-beta catalytic subunit	PPP1CB	P62140	316	P62140	316	T	1.84066	0.0183856	1.51928	3.35994	0.544159	0.249261	0.983081	0.990207	0.998819	0.999899	0.989461	0.997964
Plectin	PLEC	Q15149	4396	Q15149;Q15149-3;Q15149-2;Q15149-7;Q15149-8;Q15149-9;Q15149-5;Q15149-6;Q15149-4	4396;4282;4286;4227;4237;4245;4259;4263;4259	S	1.83974	0.00624051	4.82119	6.66094	0.18692	0.28828	0.993623	0.985275	0.989028	0.998057	0.999531	0.999868
Poly(A)-specific ribonuclease PARN	PARN	O95453	557	O95453	557	S	1.83824	0.023886	0.766958	2.6052	0.314969	0.646288	0.999901	0.999968	0.999993	0.999987	0.999987	0.999992
Heat shock protein HSP 90-beta;Putative heat shock protein HSP 90-beta-3	HSP90AB1;HSP90AB3P	P08238	226	P08238;Q58FF7	226;205	S	1.83738	0.0229208	2.04828	3.88565	0.666707	0.447355	1	1	1	1	1	1
Regulatory-associated protein of mTOR	RPTOR	Q8N122	722	Q8N122	722	S	1.83269	0.00812308	3.55028	5.38297	0.153392	0.0926713	0.98923	0.991489	0.956527	0.996693	0.994672	0.995126
Tyrosine-protein phosphatase non-receptor type 3	PTPN3	P26045	357	P26045	357	S	1.83263	0.020833	-0.670663	1.16196	0.446725	0.624326	0.972737	0.939214	0.999999	1	1	1
Protein PRRC2B	PRRC2B	Q5JSZ5	226	Q5JSZ5;Q5JSZ5-5	226;226	S	1.83185	0.0117078	1.00056	2.83241	0.392874	0.169858	0.798827	0.915691	0.954193	0.937087	0.970687	0.970033
TBC1 domain family member 10B	TBC1D10B	Q4KMP7	132	Q4KMP7	132	S	1.83001	0.0281082	1.21198	3.04199	0.693015	0.328918	1	1	1	1	1	1
T-lymphoma invasion and metastasis-inducing protein 1	TIAM1	Q13009	695	Q13009	695	S	1.82985	0.0469241	-2.46219	-0.632337	0.909327	0.696606	0.982924	0.981287	0.98507	0.997041	0.997738	0.996045
Rho GTPase-activating protein 17	ARHGAP17	Q68EM7-6	676	Q68EM7-6;Q68EM7-5;Q68EM7;Q68EM7-3;Q68EM7-7;Q68EM7-2	676;676;676;403;209;598	S	1.8295	0.0106054	4.27911	6.10861	0.288732	0.433481	0.895607	0.940615	0.915748	0.987338	0.973437	0.953347
Poly [ADP-ribose] polymerase 1	PARP1	P09874	782	P09874	782	S	1.82808	0.00663934	0.478489	2.30657	0.120418	0.228379	0.998814	0.996863	0.999823	0.999857	0.999997	0.999861
Hepatoma-derived growth factor-related protein 2	HDGFRP2	Q7Z4V5	369	Q7Z4V5;Q7Z4V5-2	369;369	S	1.82703	0.043629	1.39119	3.21822	0.82436	0.786163	0.973658	0.999074	0.999455	0.999991	0.999942	0.999991
Arf-GAP with SH3 domain, ANK repeat and PH domain-containing protein 1	ASAP1	Q9ULH1	717	Q9ULH1;Q9ULH1-2	717;720	S	1.8255	0.00894355	1.81521	3.64071	0.328299	0.181402	1	1	0.999921	1	1	1
Rho GTPase-activating protein 4	ARHGAP4	P98171	906	P98171	906	S	1.82333	0.0318141	1.30914	3.13247	0.602189	0.757843	0.967594	0.977475	0.885397	0.752389	0.822041	0.978499
TBC1 domain family member 5	TBC1D5	Q92609	544	Q92609	544	S	1.82121	0.0154982	1.27476	3.09598	0.0761811	0.385525	0.999852	0.999832	0.998889	0.999913	0.999922	0.998294
Pleckstrin homology-like domain family B member 2	PHLDB2	Q86SQ0-2	855	Q86SQ0-2;Q86SQ0-3;Q86SQ0	855;882;898	T	1.82086	0.0428482	-1.35701	0.463851	0.580127	0.881741	0.949825	0.949857	0.938469	0.987388	0.99111	0.991556
Plakophilin-4	PKP4	Q99569	422	Q99569;Q99569-2	422;422	S	1.81916	0.0477267	-2.36344	-0.544275	0.108158	0.791077	0.995554	0.983545	0.990955	0.999331	0.954824	0.994107
Plectin	PLEC	Q15149	4613	Q15149;Q15149-3;Q15149-2;Q15149-7;Q15149-8;Q15149-9;Q15149-5;Q15149-6;Q15149-4	4613;4499;4503;4444;4454;4462;4476;4480;4476	S	1.81386	0.0488787	2.10141	3.91527	0.337257	0.887752	0.999999	0.999964	0.999999	0.999998	0.999992	0.999989
Probable ATP-dependent RNA helicase DDX20	DDX20	Q9UHI6	677	Q9UHI6	677	S	1.81263	0.00650825	0.19836	2.01099	0.291866	0.209575	0.998904	0.999654	0.990586	0.999512	0.998824	0.99898
Probable ATP-dependent RNA helicase DDX20	DDX20	Q9UHI6	678	Q9UHI6	678	S	1.81263	0.00648684	0.19836	2.01099	0.291866	0.209575	0.99903	0.998841	0.990586	0.999512	0.99605	0.99898
Ribonucleoprotein PTB-binding 1	RAVER1	Q8IY67-2	463	Q8IY67-2;Q8IY67	463;463	T	1.81183	0.0155758	3.73418	5.54601	0.541688	0.344454	1	1	1	1	1	1
Epidermal growth factor receptor kinase substrate 8-like protein 2	EPS8L2	Q9H6S3	570	Q9H6S3;Q9H6S3-2	570;182	S	1.80975	0.0462163	1.95106	3.7608	0.879202	0.38585	0.89544	0.888463	0.885605	0.946782	0.979293	0.984768
RAF proto-oncogene serine/threonine-protein kinase	RAF1	P04049	43	P04049;P04049-2	43;43	S	1.80705	0.00990691	1.98713	3.79418	0.401097	0.405955	1	1	1	1	1	1
Cyclin-dependent kinase 16	CDK16	Q00536	119	Q00536	119	S	1.80535	0.0246333	1.7711	3.57645	0.682948	0.50735	1	1	1	1	1	1
Cyclin-dependent kinase 17	CDK17	Q00537	146	Q00537	146	S	1.80535	0.0246182	1.7711	3.57645	0.682948	0.50735	1	1	1	1	1	1
Protein KHNYN	KHNYN	O15037	10	O15037	10	S	1.80492	0.00573256	0.0331408	1.83806	0.246821	0.311461	1	0.999999	1	1	1	1
Afadin	MLLT4	P55196	1721	P55196;P55196-5;P55196-1	1721;1731;1704	S	1.80424	0.0302302	-0.116257	1.68798	0.169225	0.630092	0.932387	0.92295	0.970018	0.99207	0.977706	0.987194
Src substrate cortactin	CTTN	Q14247	405	Q14247	405	S	1.8041	0.0220282	6.21175	8.01585	0.203127	0.557047	0.99998	0.999999	1	0.999999	1	0.999998
Heat shock factor protein 1	HSF1	Q00613-2	363	Q00613-2;Q00613	363;363	S	1.80372	0.0172402	3.39754	5.20126	0.501447	0.206254	0.994372	0.986174	0.995298	0.999465	0.999929	0.999591
EH domain-binding protein 1	EHBP1	Q8NDI1-3	401	Q8NDI1-3;Q8NDI1-2;Q8NDI1	401;401;436	S	1.80178	0.0391806	2.0663	3.86808	0.220853	0.748096	0.999705	0.999084	0.999599	0.997003	0.999966	0.999941
Protein TANC1	TANC1	Q9C0D5	85	Q9C0D5;Q9C0D5-2	85;85	S	1.80104	0.020915	0.393643	2.19468	0.618941	0.404094	1	1	1	1	1	1
Insulin receptor substrate 1	IRS1	P35568	1142	P35568	1142	S	1.7991	0.0279767	-1.02904	0.770068	0.146379	0.58607	0.784757	0.785703	0.799659	0.783363	0.828764	0.8021
Tyrosine-protein phosphatase non-receptor type 1	PTPN1	P18031	50	P18031	50	S	1.79629	0.0157222	2.01973	3.81602	0.0618341	0.375294	0.999966	0.999991	0.999941	1	0.999999	1
6-phosphofructo-2-kinase/fructose-2,6-bisphosphatase 2;6-phosphofructo-2-kinase;Fructose-2,6-bisphosphatase	PFKFB2	O60825	493	O60825	493	S	1.7962	0.0165585	0.982142	2.77834	0.559173	0.399706	1	0.987197	0.995783	0.996653	1	1
Transcription initiation factor TFIID subunit 7	TAF7	Q15545	159	Q15545	159	S	1.79324	0.0229994	-2.78358	-0.990343	0.622985	0.581497	1	1	1	1	1	1
Vinculin	VCL	P18206-2	290	P18206-2;P18206	290;290	S	1.79244	0.0116734	1.46791	3.26035	0.461636	0.335407	0.998754	0.999884	0.999988	0.998101	0.999848	0.998662
RalBP1-associated Eps domain-containing protein 2	REPS2	Q8NFH8-3	353	Q8NFH8-3;Q8NFH8-2;Q8NFH8-4;Q8NFH8	353;354;492;493	S	1.7921	0.0249891	-2.18346	-0.391352	0.171105	0.593495	0.994875	0.996101	0.996724	0.91283	0.999417	0.999016
Transcription initiation factor TFIID subunit 6	TAF6	P49848-2	522	P49848-2;P49848	522;532	S	1.79166	0.00693069	-0.264113	1.52755	0.204601	0.106113	0.995179	0.97319	0.993203	0.970018	0.986697	0.970628
Centrosomal protein of 55 kDa	CEP55	Q53EZ4	428	Q53EZ4	428	S	1.79056	0.035512	2.10526	3.89581	0.10283	0.646624	0.972349	0.998196	0.995942	0.989384	0.993003	0.995797
Phosphatidylserine synthase 1	PTDSS1	P48651	11	P48651	11	S	1.78813	0.0232556	0.913643	2.70178	0.643494	0.356019	0.999287	0.999629	0.999644	0.999943	0.999997	0.99989
Period circadian protein homolog 1	PER1	O15534	980	O15534	980	S	1.78797	0.016497	-1.17231	0.615655	0.551975	0.379329	1	1	1	1	1	1
Astrocytic phosphoprotein PEA-15	PEA15	Q15121	116	Q15121	116	S	1.78696	0.0085022	3.26043	5.04739	0.322663	0.194395	1	1	1	1	1	1
Nuclear mitotic apparatus protein 1	NUMA1	Q14980-2	1848	Q14980-2;Q14980	1848;1862	S	1.78174	0.0117011	1.29882	3.08055	0.446187	0.410745	1	1	1	1	1	1
OTU domain-containing protein 7B	OTUD7B	Q6GQQ9	100	Q6GQQ9	100	S	1.78158	0.0164497	-0.866743	0.91484	0.553534	0.401923	0.995296	0.999953	0.99987	0.999968	0.999764	0.999932
Supervillin	SVIL	O95425-2	238	O95425-2;O95425	238;238	S	1.78137	0.022664	-1.57907	0.202297	0.0826903	0.484468	0.948078	0.974588	0.961614	0.983241	0.990847	0.960478
Protein CASC3	CASC3	O15234	265	O15234	265	S	1.78114	0.0220094	0.515562	2.2967	0.407667	0.633558	0.999753	0.999905	0.999313	0.998795	0.999065	0.999845
Uncharacterized protein C18orf25	C18orf25	Q96B23-2	66	Q96B23-2;Q96B23	66;66	S	1.78089	0.00928517	4.80038	6.58127	0.325209	0.172118	0.993193	0.977653	0.977058	0.993594	0.999905	0.999966
LIM domain and actin-binding protein 1	LIMA1	Q9UHB6-4	742	Q9UHB6;Q9UHB6-2;Q9UHB6-3;Q9UHB6-4	741;581;439;742	S	1.7808	0.0127797	-2.5448	-0.764003	0.417785	0.183275	1	1	1	1	1	1
Gamma-taxilin	TXLNG	Q9NUQ3	97	Q9NUQ3	97	S	1.77878	0.035873	-1.21255	0.566227	0.74811	0.678736	0.999999	0.999999	0.999729	1	0.999983	1
Catenin alpha-1;Catenin alpha-2	CTNNA1;CTNNA2	P35221	652	P35221;P35221-2;P26232-3;P26232-2;P26232-5;P26232;P26232-4;P26232-6	652;652;651;651;685;651;283;330	S	1.77876	0.0324456	2.79244	4.5712	0.712029	0.299526	0.838449	0.870333	0.880728	0.895292	0.981804	0.963475
Histone deacetylase 4	HDAC4	P56524	632	P56524	632	S	1.77848	0.00729167	2.35091	4.12939	0.224953	0.249946	0.98159	0.994735	0.987772	0.997764	0.998666	0.993338
DCN1-like protein 5	DCUN1D5	Q9BTE7	9	Q9BTE7	9	S	1.77795	0	-0.911409	0.866537	0.0656954	0.0445623	1	1	1	1	1	1
Retinoblastoma-like protein 2	RBL2	Q08999	642	Q08999	642	T	1.77758	0.00941977	-0.96865	0.808927	0.395722	0.338649	1	1	1	1	1	1
Heterogeneous nuclear ribonucleoprotein U-like protein 2	HNRNPUL2	Q1KMD3	165	Q1KMD3	165	T	1.77577	0.00597786	1.45676	3.23254	0.206313	0.275818	0.998105	0.9991	0.999504	0.999987	0.999813	0.99999
Nucleophosmin	NPM1	P06748	137	P06748;P06748-2	137;137	S	1.77518	0.0154377	1.54118	3.31636	0.511219	0.28571	0.998969	0.998398	0.999686	0.999909	0.999866	0.999995
MAP7 domain-containing protein 1	MAP7D1	Q3KQU3-4	113	Q3KQU3-4;Q3KQU3;Q3KQU3-2	113;113;113	S	1.7749	0.0486314	1.11129	2.88619	0.240023	0.831873	0.774871	0.775226	0.894163	0.829745	0.816911	0.965662
DNA fragmentation factor subunit alpha	DFFA	O00273	315	O00273	315	S	1.77278	0.0157633	2.38254	4.15532	0.40596	0.109582	1	0.999928	1	1	0.999987	1
Heat shock protein beta-1	HSPB1	P04792	82	P04792	82	S	1.77178	0.00973761	7.91704	9.68882	0.365538	0.182806	0.999989	0.999896	0.986341	0.999997	0.999925	0.998964
Oxysterol-binding protein-related protein 8	OSBPL8	Q9BZF1	807	Q9BZF1;Q9BZF1-2	807;792	S	1.76944	0.0382273	2.53259	4.30203	0.749273	0.72112	0.917709	0.88022	0.844009	0.953166	0.827957	0.945651
Patched domain-containing protein 1	PTCHD1	Q96NR3-2	567	Q96NR3-2;Q96NR3	567;672	S	1.76914	0.0312551	-0.172068	1.59707	0.684101	0.659464	0.849076	0.938769	0.995556	0.990149	0.981193	0.983501
Dedicator of cytokinesis protein 9	DOCK9	Q9BZ29-3	1275	Q9BZ29-3;Q9BZ29;Q9BZ29-4;Q9BZ29-5	1275;1275;1275;1274	S	1.76834	0.00914844	2.2799	4.04825	0.0771967	0.242015	0.99993	0.99927	0.986339	0.999974	0.999987	0.999973
Peptidyl-prolyl cis-trans isomerase G	PPIG	Q13427	696	Q13427	696	S	1.76614	0.0241965	-1.17153	0.594616	0.427103	0.660661	0.985931	0.984043	0.967627	0.986811	0.998882	0.997048
Protein KIBRA	WWC1	Q8IX03-2	947	Q8IX03-2;Q8IX03	947;947	S	1.76466	0.0230291	-1.82316	-0.0585073	0.180867	0.549109	0.788562	0.912015	0.830214	0.90912	0.972646	0.973428
Nucleophosmin	NPM1	P06748	139	P06748;P06748-2	139;139	S	1.76366	0.0362991	0.183212	1.94687	0.754173	0.334149	0.998411	0.999654	0.999283	0.998327	0.99952	0.999178
Microtubule-associated protein 1B;MAP1B heavy chain;MAP1 light chain LC1	MAP1B	P46821	1265	P46821	1265	S	1.76297	0.0179953	0.682925	2.4459	0.56165	0.350716	0.981757	0.998866	0.998006	0.999854	0.999864	0.999875
Serine/threonine-protein phosphatase 2A regulatory subunit B'' subunit alpha	PPP2R3A	Q06190	562	Q06190	562	S	1.76085	0.00953103	0.131234	1.89208	0.235437	0.0588295	0.987314	0.755358	0.960095	0.967454	0.948979	0.995744
Phosphatase and actin regulator 4	PHACTR4	Q8IZ21-3	612	Q8IZ21-3;Q8IZ21;Q8IZ21-2	612;628;638	S	1.75827	0.0109086	0.708387	2.46665	0.267747	0.423901	0.991926	0.996053	0.999972	0.998958	1	0.999747
Mini-chromosome maintenance complex-binding protein	MCMBP	Q9BTE3-2	154	Q9BTE3-2;Q9BTE3	154;154	S	1.75729	0.00644211	3.85696	5.61425	0.213351	0.0997092	0.976865	0.972102	0.990125	0.997775	0.994915	0.990154
MAP7 domain-containing protein 1	MAP7D1	Q3KQU3-4	313	Q3KQU3-4;Q3KQU3;Q3KQU3-2	313;313;276	S	1.75519	0.0164912	-0.0923062	1.66289	0.436516	0.143194	0.998742	0.985023	0.999321	0.999779	0.999991	0.99997
Dihydropyrimidinase-related protein 2	DPYSL2	Q16555	509	Q16555	509	T	1.75432	0.0282774	-3.65467	-1.90035	0.675514	0.593708	0.983	0.983461	0.987103	0.986416	0.990771	0.99807
Serine/threonine-protein kinase MARK2	MARK2	Q7KZI7-14	7	Q7KZI7-11;Q7KZI7-8;Q7KZI7;Q7KZI7-12;Q7KZI7-3;Q7KZI7-6;Q7KZI7-14;Q7KZI7-15;Q7KZI7-16;Q7KZI7-13	40;40;40;7;7;7;7;40;40;7	S	1.74888	0.0280139	1.44409	3.19297	0.664171	0.327886	0.928785	0.993704	0.972911	0.994851	0.991564	0.995356
Interferon regulatory factor 2-binding protein-like	IRF2BPL	Q9H1B7	657	Q9H1B7	657	S	1.74878	0.0117564	2.28117	4.02995	0.429917	0.400952	0.996231	0.979779	0.986962	0.988516	0.978364	0.998343
N-alpha-acetyltransferase 30	NAA30	Q147X3	152	Q147X3;Q147X3-2	152;115	S	1.74873	0.00959328	-1.88838	-0.139647	0.383173	0.325088	0.981394	0.996896	0.951654	0.995847	0.995183	0.999879
Rapamycin-insensitive companion of mTOR	RICTOR	Q6R327	21	Q6R327;Q6R327-3;Q6R327-4	21;21;21	S	1.74729	0.0132709	-0.216873	1.53042	0.446841	0.227337	0.999996	0.999986	0.999999	1	0.999999	1
Zinc finger CCCH domain-containing protein 11A	ZC3H11A	O75152	108	O75152	108	S	1.74564	0.0427166	1.51876	3.2644	0.251713	0.773522	0.999961	0.999881	0.999931	0.999986	0.999983	0.999851
Pre-mRNA-splicing factor CWC22 homolog	CWC22	Q9HCG8	829	Q9HCG8	829	S	1.74551	0.0275862	4.1591	5.90461	0.680517	0.405558	0.999717	0.999913	0.99977	0.999977	0.999595	0.999422
Protein SOGA2	SOGA2	Q9Y4B5	74	Q9Y4B5	74	S	1.74488	0.0173085	0.903179	2.64806	0.160248	0.456594	1	1	1	1	1	1
Neurobeachin-like protein 2	NBEAL2	Q6ZNJ1-2	2555	Q6ZNJ1-2;Q6ZNJ1;Q6ZNJ1-3	2555;2739;988	S	1.7422	0.0220134	1.63681	3.37901	0.497798	0.614002	0.99826	0.998761	0.999849	0.997394	0.998744	0.999437
Mini-chromosome maintenance complex-binding protein	MCMBP	Q9BTE3-2	298	Q9BTE3-2;Q9BTE3;Q9BTE3-3	298;298;125	S	1.74075	0.0209452	1.38661	3.12736	0.535916	0.223522	0.999927	0.999998	0.999958	1	1	1
Protein LSM12 homolog	LSM12	Q3MHD2	75	Q3MHD2;Q3MHD2-2	75;78	T	1.74016	0.0139583	0.915861	2.65602	0.489404	0.294596	0.987785	0.972588	0.985622	0.975148	0.999529	0.996324
Sorting nexin-17	SNX17	Q15036	421	Q15036	421	S	1.73478	0.0214525	-1.10479	0.62999	0.531938	0.199504	0.981574	0.991679	0.990733	0.990944	0.967589	0.995758
T-complex protein 1 subunit alpha	TCP1	P17987	544	P17987	544	S	1.73331	0.00978413	2.05058	3.78389	0.140266	0.319739	0.999996	1	1	1	1	1
Src substrate cortactin	CTTN	Q14247	418	Q14247	418	S	1.72952	0.012795	4.67664	6.40616	0.443212	0.239662	0.813539	0.797383	0.998301	0.989775	0.960711	0.830039
FCH domain only protein 1	FCHO1	O14526-2	585	O14526-2;O14526	585;585	S	1.72796	0.0456155	-0.428856	1.29911	0.0961599	0.730482	0.978241	0.945773	0.982308	0.997954	0.999783	0.999341
60S ribosomal protein L29	RPL29	P47914	142	P47914	142	S	1.72736	0.0143538	-0.421766	1.3056	0.468877	0.240548	1	1	1	1	1	1
Ubiquitin carboxyl-terminal hydrolase 8	USP8	P40818	718	P40818	718	S	1.72514	0.0279953	0.692388	2.41753	0.563063	0.141846	0.990689	0.974549	0.994123	0.996616	0.993911	0.99179
Msx2-interacting protein	SPEN	Q96T58	1268	Q96T58	1268	S	1.72473	0.0148664	2.35466	4.07938	0.326248	0.0182624	1	1	1	1	1	1
OTU domain-containing protein 4	OTUD4	Q01804-3	957	Q01804-3;Q01804	957;1022	S	1.72405	0.0175796	0.970472	2.69452	0.538043	0.474493	1	1	1	1	1	1
Integrin alpha-6;Integrin alpha-6 heavy chain;Integrin alpha-6 light chain	ITGA6	P23229-4	1059	P23229-4;P23229-2;P23229-9;P23229-6;P23229-7	1059;1064;1088;1103;945	S	1.72376	0.0142609	3.30058	5.02434	0.492664	0.29834	1	1	1	1	1	1
Plectin	PLEC	Q15149	4675	Q15149;Q15149-3;Q15149-2;Q15149-7;Q15149-8;Q15149-9;Q15149-5;Q15149-6;Q15149-4	4675;4561;4565;4506;4516;4524;4538;4542;4538	S	1.72318	0.0206172	0.551564	2.27474	0.58014	0.448831	0.922362	0.786781	0.875863	0.800058	0.905712	0.788202
Nuclear pore complex protein Nup153	NUP153	P49790	330	P49790	330	S	1.72217	0.0197677	-1.50012	0.222055	0.572097	0.392074	0.999968	0.999725	0.999334	0.999612	0.999939	0.999934
Zinc finger CCHC domain-containing protein 8	ZCCHC8	Q6NZY4-2	254	Q6NZY4-2;Q6NZY4	254;492	T	1.72177	0.0355389	-0.188183	1.53359	0.682261	0.221947	0.99986	0.999944	0.999728	0.999991	0.999966	0.99997
CD276 antigen	CD276	Q5ZPR3-2	307	Q5ZPR3-2;Q5ZPR3	307;525	S	1.72059	0.0265566	3.30729	5.02788	0.657837	0.364169	0.994661	0.950892	0.990678	0.973705	0.979155	0.998538
Keratin, type I cytoskeletal 18	KRT18	P05783	31	P05783	31	S	1.71704	0.0124894	3.02604	4.74308	0.165293	0.386946	0.989818	0.984053	0.98806	0.994198	0.993923	0.999985
Spindle and kinetochore-associated protein 3	SKA3	Q8IX90	155	Q8IX90;Q8IX90-3	155;155	S	1.71675	0.0172098	-1.11893	0.597818	0.520324	0.484094	1	0.999998	0.999999	0.999997	1	1
DENN domain-containing protein 5A	DENND5A	Q6IQ26	193	Q6IQ26	193	S	1.71587	0.0207238	-1.13497	0.580894	0.214507	0.517572	0.999999	1	0.999902	0.999994	1	0.999981
Histone acetyltransferase KAT7	KAT7	O95251	50	O95251	50	S	1.71465	0.0391624	-1.17219	0.542463	0.274206	0.740498	0.897377	0.765961	0.972059	0.988974	0.965021	0.939547
182 kDa tankyrase-1-binding protein	TNKS1BP1	Q9C0C2	1666	Q9C0C2	1666	S	1.71391	0.0101743	3.83121	5.54512	0.285741	0.406029	1	1	1	1	1	1
Protein FAM122B	FAM122B	Q7Z309-3	134	Q7Z309;Q7Z309-2;Q7Z309-5;Q7Z309-3;Q7Z309-4	115;115;62;134;134	S	1.71366	0.0214363	1.14687	2.86054	0.533665	0.574609	0.999765	0.999449	0.998811	0.999825	0.999932	0.999925
LIM domain only protein 7	LMO7	Q8WWI1-3	246	Q8WWI1-3;Q8WWI1-4;Q8WWI1-2;Q8WWI1	246;246;246;246	S	1.71296	0.0413795	-3.48873	-1.77577	0.285469	0.392637	0.999915	0.99901	0.99911	0.999965	0.999937	0.966128
Zinc finger protein 507	ZNF507	Q8TCN5	95	Q8TCN5;Q8TCN5-2	95;95	S	1.71206	0.0280627	-3.40626	-1.6942	0.678066	0.460931	0.999597	0.999944	0.998688	0.999946	0.998029	0.998787
Calmodulin-regulated spectrin-associated protein 3	CAMSAP3	Q9P1Y5	368	Q9P1Y5;Q9P1Y5-2	368;395	S	1.70741	0.0165863	0.228578	1.93599	0.499388	0.486933	0.999998	0.999988	0.999997	1	0.999998	0.999999
RNA-binding protein 33	RBM33	Q96EV2	973	Q96EV2	973	S	1.70669	0.0128068	1.60594	3.31263	0.37275	0.137706	0.999948	0.999996	0.999986	0.999912	0.999625	0.999961
Zinc finger protein 687	ZNF687	Q8N1G0	377	Q8N1G0;Q8N1G0-2	377;377	T	1.70545	0.00897976	2.06996	3.77541	0.306997	0.170874	0.984663	0.997823	0.992727	0.998594	0.97048	0.997993
Microtubule-associated protein 1S;MAP1S heavy chain;MAP1S light chain	MAP1S	Q66K74	657	Q66K74	657	S	1.70542	0.0143672	3.21063	4.91605	0.438468	0.194323	1	0.999993	0.999998	0.999997	1	0.999999
Tight junction-associated protein 1	TJAP1	Q5JTD0-4	225	Q5JTD0-4;Q5JTD0-2;Q5JTD0	225;290;300	S	1.70478	0.0128103	2.21283	3.91762	0.394292	0.458181	1	1	1	1	1	1
Helicase SKI2W	SKIV2L	Q15477	256	Q15477	256	S	1.70373	0.00898522	2.69075	4.39447	0.292677	0.179766	0.997338	0.997519	0.998009	0.999951	0.999763	0.995878
Zinc finger CCCH domain-containing protein 13	ZC3H13	Q5T200-2	372	Q5T200;Q5T200-2	372;372	S	1.70346	0.0367283	1.00338	2.70684	0.715715	0.26742	0.999913	0.999763	0.999992	0.999739	0.999977	0.999985
Ubiquitin carboxyl-terminal hydrolase 24	USP24	Q9UPU5	2047	Q9UPU5	2047	S	1.70017	0.00689655	3.94362	5.64378	0.244488	0.20435	1	1	1	1	1	1
Heterogeneous nuclear ribonucleoprotein U	HNRNPU	Q00839-2	252	Q00839-2;Q00839	252;271	S	1.6998	0.0225455	6.73562	8.43542	0.215347	0.545784	1	1	1	1	1	1
Phosphoribosyl pyrophosphate synthase-associated protein 2	PRPSAP2	O60256	227	O60256	227	S	1.69951	0.00934552	-0.208068	1.49144	0.298661	0.358357	0.99999	0.999998	0.995642	0.999992	0.999998	0.999989
Beta-1-syntrophin	SNTB1	Q13884	219	Q13884;Q13884-2	219;219	S	1.69833	0.0162439	-0.987737	0.710594	0.508871	0.297196	0.999974	0.999959	0.995642	0.999861	0.999831	0.999467
Tuberin	TSC2	P49815-4	1388	P49815-4;P49815;P49815-5;P49815-3;P49815-6;P49815-2	1388;1411;1344;1367;1308;1368	S	1.69788	0.0379724	-0.948238	0.749639	0.61883	0.758128	1	1	1	1	1	1
Protein SMG9	SMG9	Q9H0W8-2	32	Q9H0W8-2;Q9H0W8	32;32	S	1.69754	0.0117136	1.29571	2.99324	0.416362	0.255829	1	1	1	1	1	1
Kinesin-like protein KIF21A	KIF21A	Q7Z4S6-2	1226	Q7Z4S6-2;Q7Z4S6;Q7Z4S6-4;Q7Z4S6-3	1226;1239;1239;1239	S	1.69635	0.0220412	-0.263021	1.43333	0.497953	0.144082	0.996427	0.994687	0.997394	0.998252	0.99949	0.999002
Afadin	MLLT4	P55196	1799	P55196;P55196-5;P55196-3	1799;1809;1718	S	1.69539	0.025283	-0.126165	1.56922	0.558992	0.179879	0.999995	1	1	1	1	1
Interferon regulatory factor 2-binding protein-like	IRF2BPL	Q9H1B7	69	Q9H1B7	69	S	1.68569	0.00802685	0.623476	2.30916	0.162256	0.214023	1	1	1	1	1	1
RalBP1-associated Eps domain-containing protein 1	REPS1	Q96D71	162	Q96D71;Q96D71-3;Q96D71-2	162;162;162	S	1.68555	0.0214462	2.60461	4.29016	0.417738	0.0399774	0.999271	0.955605	0.999915	0.999031	0.999948	0.999811
Rho guanine nucleotide exchange factor 16	ARHGEF16	Q5VV41	191	Q5VV41	191	S	1.68474	0.0369842	0.530496	2.21524	0.764681	0.458305	0.999576	0.974733	0.974413	0.988937	0.999992	0.999724
Cyclin-dependent kinase 16	CDK16	Q00536	153	Q00536	153	S	1.68395	0.0156273	1.15329	2.83724	0.505495	0.438585	0.991127	0.985647	0.99785	0.999969	0.997718	0.994519
Probable ATP-dependent RNA helicase DDX20	DDX20	Q9UHI6	532	Q9UHI6	532	S	1.68193	0.03339	1.7282	3.41013	0.717525	0.393611	0.997034	0.997955	0.995975	0.9988	0.996387	0.998876
Solute carrier family 12 member 6	SLC12A6	Q9UHW9-6	963	Q9UHW9-6;Q9UHW9-5;Q9UHW9-2;Q9UHW9-3;Q9UHW9-4;Q9UHW9	963;970;978;1014;1020;1029	S	1.68153	0.00823529	0.0197328	1.70127	0.1914	0.229059	0.958752	0.837819	0.962965	0.986412	0.998135	0.992896
Epidermal growth factor receptor substrate 15	EPS15	P42566	777	P42566;P42566-2	777;463	T	1.67907	0.00900769	1.13971	2.81878	0.251132	0.0942298	0.993418	0.999532	0.999245	0.999194	0.998996	0.99848
Tight junction protein ZO-2	TJP2	Q9UDY2-3	392	Q9UDY2-3;Q9UDY2;Q9UDY2-4;Q9UDY2-2;Q9UDY2-5	392;415;392;415;415	S	1.67711	0.011039	0.700074	2.37718	0.383532	0.402849	0.999988	0.999993	0.999995	0.99997	1	0.999994
Programmed cell death protein 4	PDCD4	Q53EL6	457	Q53EL6	457	S	1.67674	0.0231943	4.20895	5.88569	0.473184	0.611905	1	1	1	1	1	1
Rho guanine nucleotide exchange factor 7	ARHGEF7	Q14155-1	340	Q14155-2;Q14155-3;Q14155;Q14155-1;Q14155-5;Q14155-6	468;497;518;340;425;340	S	1.67651	0.00638188	2.2277	3.90421	0.272392	0.253722	1	1	1	1	1	1
Rho guanine nucleotide exchange factor 6	ARHGEF6	Q15052-2	334	Q15052-2;Q15052	334;488	S	1.67651	0.00636129	2.2277	3.90421	0.272392	0.253722	1	1	1	1	1	1
Zinc finger and BTB domain-containing protein 5	ZBTB5	O15062	234	O15062	234	S	1.67398	0.0399204	-3.36902	-1.69503	0.263866	0.724938	0.963396	0.753228	0.959706	0.995066	0.996504	0.995874
Heat shock cognate 71 kDa protein	HSPA8	P11142	329	P11142;P11142-2	329;329	S	1.67365	0.0116778	-1.3228	0.350855	0.422539	0.327638	1	0.999998	1	1	1	0.999998
Dual specificity mitogen-activated protein kinase kinase 2	MAP2K2	P36507	394	P36507	394	T	1.67139	0.0355285	5.94209	7.61348	0.425406	0.733926	0.901057	0.949246	0.915615	0.920833	0.971501	0.918069
Kinetochore-associated protein DSN1 homolog	DSN1	Q9H410	125	Q9H410;Q9H410-2	125;58	S	1.67117	0.00856034	-3.55624	-1.88507	0.30225	0.180277	0.979008	0.999221	0.996254	0.999477	0.996125	0.999928
A-kinase anchor protein 11	AKAP11	Q9UKA4	1100	Q9UKA4	1100	T	1.67043	0.0077234	-1.22697	0.443457	0.298676	0.251776	0.996466	0.974729	0.995955	0.993942	0.999204	0.997822
Src substrate cortactin	CTTN	Q14247	401	Q14247	401	T	1.66943	0.0147939	6.66836	8.33779	0.311766	0.491126	0.99697	0.995325	0.995637	0.993816	0.998921	0.996644
MAP7 domain-containing protein 3	MAP7D3	Q8IWC1-2	185	Q8IWC1-2;Q8IWC1	185;185	S	1.66657	0.00901107	2.12371	3.79028	0.337935	0.323173	0.998459	0.970881	0.997274	0.997305	0.99719	0.998567
28 kDa heat- and acid-stable phosphoprotein	PDAP1	Q13442	178	Q13442	178	S	1.664	0.0440473	-1.32752	0.336479	0.599609	0.808748	0.985114	0.991374	0.998234	0.992835	0.997855	0.998806
Protein SOGA2	SOGA2	Q9Y4B5	84	Q9Y4B5	84	S	1.66307	0.00854333	-0.90424	0.758825	0.292942	0.302611	0.978881	0.99632	0.995952	0.99853	0.985296	0.994305
60S ribosomal protein L18a	RPL18A	Q02543	71	Q02543	71	S	1.66034	0.0187154	3.35029	5.01063	0.416398	0.108701	1	1	1	1	1	1
Double-stranded RNA-binding protein Staufen homolog 2	STAU2	Q9NUL3-4	291	Q9NUL3-4;Q9NUL3-3;Q9NUL3-2;Q9NUL3	291;456;456;488	T	1.65898	0.0126652	-0.105423	1.55356	0.0793069	0.313643	0.970549	0.97785	0.968194	0.997126	0.996311	0.993642
182 kDa tankyrase-1-binding protein	TNKS1BP1	Q9C0C2	1385	Q9C0C2	1385	S	1.65796	0.026315	1.65574	3.3137	0.360256	0.635287	0.999179	0.97482	0.947593	0.996945	0.999916	0.999715
Heat shock protein HSP 90-alpha;Putative heat shock protein HSP 90-alpha A2;Putative heat shock protein HSP 90-beta 4	HSP90AA1;HSP90AA2;HSP90AB4P	P07900	61	P07900;P07900-2;Q14568;Q58FF6	61;183;61;32	Y	1.65611	0.047754	-2.71294	-1.05683	0.704976	0.0240723	0.999843	0.986211	0.997895	0.999997	0.999951	0.999999
Heat shock protein HSP 90-beta;Putative heat shock protein HSP 90-beta-3;Putative heat shock protein HSP 90-beta 2	HSP90AB1;HSP90AB3P;HSP90AB2P	P08238	56	P08238;Q58FF7;Q58FF8	56;56;56	Y	1.65611	0.0477339	-2.71294	-1.05683	0.704976	0.0240723	0.999843	0.986211	0.997895	0.999997	0.999951	0.999999
Zinc finger Ran-binding domain-containing protein 2	ZRANB2	O95218-2	305	O95218-2	305	S	1.64915	0.0130823	1.37846	3.02761	0.0489863	0.297532	0.996157	0.997879	0.99962	0.93937	0.991434	0.99763
Uncharacterized protein KIAA0930	KIAA0930	Q6ICG6-3	270	Q6ICG6-3;Q6ICG6;Q6ICG6-2	270;304;309	S	1.64649	0.0368874	-2.13662	-0.490131	0.685229	0.245289	0.989156	0.991632	0.988289	0.989484	0.973257	0.983
Uncharacterized protein C9orf142	C9orf142	Q9BUH6	148	Q9BUH6	148	S	1.6425	0.0105833	3.31869	4.96119	0.227775	0.0194868	0.99994	0.999862	0.999917	0.999968	0.999938	0.999998
1-phosphatidylinositol 3-phosphate 5-kinase	PIKFYVE	Q9Y2I7	1754	Q9Y2I7	1754	S	1.64126	0.0477138	-1.93273	-0.291471	0.823655	0.618394	0.999915	0.99997	0.999999	0.999999	0.999993	0.999933
Poly(ADP-ribose) glycohydrolase	PARG	Q86W56	137	Q86W56;Q86W56-3;Q86W56-2	137;29;55	S	1.63894	0.0486353	1.43491	3.07385	0.268052	0.78616	0.890506	0.871186	0.87128	0.937258	0.953398	0.991305
SH2 domain-containing protein 5	SH2D5	Q6ZV89	147	Q6ZV89	147	S	1.6347	0.0194587	1.75982	3.39453	0.467601	0.18382	0.843982	0.774121	0.909002	0.939454	0.99455	0.975195
Serine/threonine-protein kinase PAK 4	PAK4	O96013	474	O96013;O96013-4;O96013-3;O96013-2	474;384;321;309	S	1.63315	0.00923866	0.427216	2.06036	0.322108	0.207048	0.999985	0.999999	0.999999	0.999939	0.999899	0.999159
tRNA (guanine(26)-N(2))-dimethyltransferase	TRMT1	Q9NXH9-2	596	Q9NXH9-2;Q9NXH9	596;625	S	1.63102	0.0115916	1.90205	3.53307	0.345419	0.150983	0.938081	0.891471	0.992795	0.989162	0.992779	0.97967
Interferon regulatory factor 2-binding protein 2	IRF2BP2	Q7Z5L9-2	344	Q7Z5L9-2;Q7Z5L9	344;360	S	1.63071	0.0156678	3.56017	5.19088	0.39891	0.132626	1	1	1	1	1	1
ARF GTPase-activating protein GIT1	GIT1	Q9Y2X7	596	Q9Y2X7;Q9Y2X7-3	596;605	S	1.62961	0.0177894	2.20063	3.83024	0.432379	0.148595	0.995074	0.999442	0.978485	0.991369	0.994568	0.996561
Transcription cofactor vestigial-like protein 4	VGLL4	Q14135-2	21	Q14135-2;Q14135;Q14135-4	21;52;58	S	1.62879	0.0249818	0.545268	2.17406	0.523771	0.156903	0.955389	0.898971	0.942988	0.977732	0.983551	0.950763
Prelamin-A/C;Lamin-A/C	LMNA	P02545	301	P02545;P02545-2;P02545-3	301;301;301	S	1.62761	0.00879271	-0.828448	0.799159	0.259887	0.310959	0.999393	0.998814	0.999961	0.999986	0.999834	0.999952
Glutamate-rich protein 1	ERICH1	Q86X53	339	Q86X53	339	S	1.62494	0.0117421	-3.57561	-1.95067	0.276396	0.408139	1	1	1	1	1	1
CTTNBP2 N-terminal-like protein	CTTNBP2NL	Q9P2B4	488	Q9P2B4	488	S	1.62389	0.0233448	1.75678	3.38067	0.457396	0.0840408	0.999137	0.995009	0.998939	0.999988	0.999769	0.996975
Apoptotic chromatin condensation inducer in the nucleus	ACIN1	Q9UKV3	243	Q9UKV3	243	S	1.62168	0.0093662	3.30146	4.92314	0.266041	0.34756	1	1	1	1	1	1
Retinoblastoma-associated protein	RB1	P06400	373	P06400	373	T	1.62082	0.00938272	3.49744	5.11826	0.294024	0.34581	1	1	1	1	1	1
CUB domain-containing protein 1	CDCP1	Q9H5V8-2	610	Q9H5V8-2;Q9H5V8	610;797	S	1.62025	0.0341578	3.4359	5.05615	0.631918	0.211488	0.949357	0.980485	0.97275	0.991653	0.997812	0.998399
Transformer-2 protein homolog alpha	TRA2A	Q13595	236	Q13595	236	S	1.62017	0.0144753	1.97851	3.59868	0.470983	0.302325	1	0.999055	1	1	1	1
Sodium bicarbonate cotransporter 3;Sodium-driven chloride bicarbonate exchanger	SLC4A7;SLC4A10	Q9Y6M7-2	233	Q9Y6M7;Q9Y6M7-2;Q9Y6M7-4;Q6U841-2;Q6U841;Q9Y6M7-3	233;233;143;238;238;143	S	1.61769	0.0384463	1.0536	2.67129	0.612737	0.0811938	1	1	1	1	1	1
Transmembrane protein 63B	TMEM63B	Q5T3F8	114	Q5T3F8;Q5T3F8-2;Q5T3F8-3	114;114;114	S	1.61691	0.0484671	0.0597026	1.67661	0.752473	0.211371	0.791321	0.846811	0.835064	0.927343	0.957325	0.830562
Zinc finger CCHC domain-containing protein 8	ZCCHC8	Q6NZY4-2	241	Q6NZY4-2;Q6NZY4	241;479	T	1.61626	0.0481378	0.135341	1.7516	0.816015	0.598011	0.999987	0.999901	0.999995	1	0.999999	0.999949
Tripartite motif-containing protein 3	TRIM3	O75382-3	348	O75382-3;O75382-2;O75382	348;416;427	S	1.61557	0.0280921	-1.41616	0.199406	0.593822	0.285547	1	1	1	1	1	1
MORC family CW-type zinc finger protein 2	MORC2	Q9Y6X9-2	634	Q9Y6X9-2;Q9Y6X9	634;696	S	1.61503	0.00651163	-0.210197	1.40483	0.113636	0.200989	0.935743	0.963775	0.986396	0.975336	0.984465	0.975289
E3 ubiquitin-protein ligase HUWE1	HUWE1	Q7Z6Z7-2	1907	Q7Z6Z7-2;Q7Z6Z7-3;Q7Z6Z7	1907;1898;1907	S	1.61291	0.00916912	3.28214	4.89504	0.335445	0.299717	0.997088	0.998357	0.997454	0.997832	0.999232	0.999557
Smith-Magenis syndrome chromosomal region candidate gene 8 protein	SMCR8	Q8TEV9	492	Q8TEV9;Q8TEV9-2	492;492	S	1.61146	0.0387751	-0.548843	1.06262	0.685117	0.665411	0.990684	0.9985	0.977509	0.999899	0.998083	0.997548
Peroxisomal membrane protein PEX14	PEX14	O75381-2	189	O75381-2;O75381	189;232	S	1.60733	0.0462064	-0.470083	1.13725	0.791969	0.387832	0.921494	0.908855	0.831946	0.98255	0.992773	0.94859
Lipolysis-stimulated lipoprotein receptor	LSR	Q86X29	464	Q86X29;Q86X29-2;Q86X29-3	464;406;444	S	1.60653	0.00723706	2.97764	4.58417	0.0510152	0.169219	0.999999	1	0.999954	1	1	1
A-kinase anchor protein 9	AKAP9	Q99996-5	3526	Q99996-5;Q99996-3;Q99996-2;Q99996;Q99996-6	3526;3568;3576;3580;3580	S	1.60638	0.0103019	-0.688398	0.917985	0.172373	0.183339	0.829545	0.850487	0.959994	0.95593	0.973815	0.993105
Dedicator of cytokinesis protein 7	DOCK7	Q96N67-2	1429	Q96N67-2;Q96N67-6;Q96N67-4;Q96N67-3;Q96N67;Q96N67-5	1429;1429;1398;1398;1438;1407	S	1.60345	0.00593407	2.67036	4.2738	0.115053	0.212304	1	1	1	1	1	1
Rap guanine nucleotide exchange factor 6	RAPGEF6	Q8TEU7	1494	Q8TEU7	1494	S	1.60317	0.034803	-0.638268	0.964905	0.409821	0.697828	0.945326	0.988549	0.949835	0.754143	0.946324	0.82188
E3 ubiquitin-protein ligase UBR5	UBR5	O95071	1549	O95071	1549	S	1.60118	0.00657333	4.84961	6.45078	0.164336	0.249104	0.986437	0.997872	0.997975	0.999911	0.999995	0.999823
Ras-responsive element-binding protein 1	RREB1	Q92766	1320	Q92766;Q92766-2;Q92766-4	1320;1375;111	S	1.60005	0.00946237	2.60907	4.20912	0.15154	0.0912889	0.997236	0.997694	0.98352	0.998446	0.99933	0.993997
Homeobox protein Hox-A3	HOXA3	O43365	148	O43365	148	S	1.59971	0.0350669	-3.82622	-2.22651	0.498981	0.702041	0.753529	0.753532	0.944132	0.958953	0.974814	0.926558
Lamin-B1	LMNB1	P20700	20	P20700	20	T	1.59873	0.00992727	4.8493	6.44803	0.173595	0.184056	0.999837	0.997349	0.997899	0.994573	0.997975	0.993681
40S ribosomal protein S3	RPS3	P23396	221	P23396	221	T	1.59815	0.0164414	6.88158	8.47973	0.375303	0.101475	0.953042	0.986469	0.960817	0.963683	0.962271	0.95385
PR domain zinc finger protein 2	PRDM2	Q13029-3	1283	Q13029-3;Q13029-2;Q13029	1283;1484;1484	S	1.59629	0.047423	0.350688	1.94697	0.305271	0.772524	1	1	1	1	1	1
Exportin-1	XPO1	O14980	391	O14980	391	S	1.59513	0.0137994	1.21953	2.81466	0.385194	0.158142	0.998829	0.998262	0.998849	0.998081	0.999741	0.998714
Abl interactor 2	ABI2	Q9NYB9-3	165	Q9NYB9-3;Q9NYB9-2;Q9NYB9-4;Q9NYB9	165;210;210;216	S	1.59202	0.0104339	-0.437447	1.15457	0.276286	0.390267	0.761621	0.766859	0.770647	0.764359	0.814581	0.819097
Cyclic AMP-dependent transcription factor ATF-7	ATF7	P17544-2	51	P17544-2;P17544-4;P17544-3;P17544	51;51;51;51	T	1.59033	0.00860829	0.726903	2.31723	0.298305	0.271051	0.994106	0.988329	0.997181	0.999408	0.988834	0.995322
SAM and SH3 domain-containing protein 1	SASH1	O94885	813	O94885	813	S	1.59012	0.0445198	-0.18695	1.40317	0.738632	0.66955	0.999891	0.999998	1	0.999996	0.999998	1
Apoptotic chromatin condensation inducer in the nucleus	ACIN1	Q9UKV3	240	Q9UKV3	240	S	1.58917	0.0117497	3.45463	5.04381	0.269023	0.404342	1	1	1	1	1	1
Uncharacterized protein KIAA1671	KIAA1671	Q9BY89	600	Q9BY89	600	T	1.58406	0.0104374	-0.383549	1.20051	0.378038	0.27424	0.999637	0.999863	0.999332	0.999797	0.999599	0.985649
Transcription factor 20	TCF20	Q9UGU0-2	1522	Q9UGU0-2;Q9UGU0	1522;1522	S	1.58291	0.00907807	-1.19688	0.386028	0.321818	0.303703	0.997376	0.996501	0.986794	0.993814	0.996821	0.995367
Desmoplakin	DSP	P15924	22	P15924;P15924-2	22;22	S	1.58098	0.0367364	4.63934	6.22032	0.232165	0.655583	1	1	1	1	1	1
Focal adhesion kinase 1	PTK2	Q05397	910	Q05397;Q05397-2	910;737	S	1.57955	0.00619469	3.4722	5.05175	0.234494	0.183864	0.999787	0.999831	0.999799	0.999923	0.999882	0.999308
6-phosphofructo-2-kinase/fructose-2,6-bisphosphatase 2;6-phosphofructo-2-kinase;Fructose-2,6-bisphosphatase	PFKFB2	O60825	483	O60825	483	S	1.57912	0.0117218	1.82613	3.40525	0.404933	0.308123	0.999829	0.999842	0.999808	0.999547	0.999561	0.999976
Zinc finger protein 318	ZNF318	Q5VUA4	1420	Q5VUA4	1420	S	1.57487	0.00912428	-0.660926	0.91394	0.303168	0.179265	1	1	1	1	1	1
Vinexin	SORBS3	O60504	530	O60504;O60504-2	530;188	S	1.57339	0.0208598	0.0939735	1.66736	0.440016	0.526521	0.979889	0.969225	0.92594	0.952791	0.964034	0.970709
Dematin	DMTN	Q08495	289	Q08495;Q08495-2	289;289	S	1.57128	0.0148129	-0.291638	1.27964	0.32303	0.4665	0.998801	0.999505	0.999322	0.972538	0.999162	0.990875
Angiomotin-like protein 1	AMOTL1	Q8IY63-2	778	Q8IY63-2;Q8IY63	778;828	S	1.56984	0.00891358	-2.85791	-1.28807	0.286384	0.303473	1	1	1	1	1	1
A-kinase anchor protein 13	AKAP13	Q12802-4	1911	Q12802-4;Q12802;Q12802-2	1911;1929;1933	S	1.56827	0.00611429	1.52755	3.09581	0.131282	0.22187	0.822885	0.973805	0.983081	0.983007	0.982518	0.949238
T-complex protein 1 subunit delta	CCT4	P50991	381	P50991	381	S	1.56579	0.00956401	1.46164	3.02743	0.332535	0.300843	0.999628	0.999448	0.998701	0.999947	0.999963	0.997643
Eukaryotic translation initiation factor 3 subunit B	EIF3B	P55884	85	P55884;P55884-2	85;85	S	1.56378	0.0084	3.29754	4.86133	0.160025	0.0921964	0.896544	0.972575	0.976519	0.792286	0.991659	0.97892
BTB/POZ domain-containing protein KCTD3	KCTD3	Q9Y597-2	709	Q9Y597-2;Q9Y597;Q9Y597-3	709;711;65	S	1.56084	0.00937982	1.36409	2.92493	0.239558	0.327288	1	1	1	1	1	1
Protein FAM193A	FAM193A	P78312-2	642	P78312-2;P78312-4;P78312;P78312-3	642;496;642;642	S	1.56068	0.0358696	-1.28097	0.279709	0.58592	0.12574	1	1	1	1	1	1
Protein TANC2	TANC2	Q9HCD6	404	Q9HCD6;Q9HCD6-2;Q9HCD6-3;Q9HCD6-4	404;404;404;404	S	1.55842	0.0173517	-0.512598	1.04582	0.490044	0.315788	0.998556	0.999999	0.999999	0.999995	0.999999	0.999903
Proteasome activator complex subunit 4	PSME4	Q14997-3	265	Q14997-3;Q14997-2;Q14997	265;496;1121	S	1.55789	0.0172238	-1.43899	0.118895	0.491964	0.339341	1	0.999999	0.999998	1	1	1
Serine/threonine-protein kinase 10	STK10	O94804	438	O94804	438	S	1.55757	0.0127756	2.5309	4.08848	0.421031	0.319699	1	1	1	1	1	1
PDZ and LIM domain protein 2	PDLIM2	Q96JY6	124	Q96JY6;Q96JY6-3;Q96JY6-4;Q96JY6-2	124;124;124;124	S	1.55678	0.046246	2.53145	4.08823	0.752783	0.6281	0.97673	0.994897	0.989098	0.991522	0.969848	0.992882
PH and SEC7 domain-containing protein 3	PSD3	Q9NYI0-2	1010	Q9NYI0-2;Q9NYI0;Q9NYI0-3	1010;1011;476	S	1.55045	0.031329	1.46443	3.01488	0.626023	0.314855	0.994572	0.99967	0.952886	0.997794	0.996197	0.99901
SAM and SH3 domain-containing protein 1	SASH1	O94885	614	O94885	614	S	1.54946	0.0285339	-2.91749	-1.36803	0.0285155	0.470489	0.999989	0.996795	0.999993	1	1	1
Dedicator of cytokinesis protein 6	DOCK6	Q96HP0	1230	Q96HP0	1230	S	1.54726	0.0484969	-0.189231	1.35803	0.767548	0.623032	0.996756	0.997831	0.946063	0.984206	0.997899	0.999943
SH2 domain-containing protein 4A	SH2D4A	Q9H788	315	Q9H788	315	S	1.54479	0.0218055	3.57915	5.12394	0.518679	0.262255	0.983035	0.997171	0.995564	0.995584	0.989895	0.995143
Staphylococcal nuclease domain-containing protein 1	SND1	Q7KZF4	426	Q7KZF4	426	S	1.54374	0.0235733	2.58861	4.13235	0.0964336	0.447742	0.928414	0.944647	0.985301	0.999252	0.997817	0.998971
N6-adenosine-methyltransferase 70 kDa subunit	METTL3	Q86U44	43	Q86U44	43	S	1.5416	0.0209601	1.17182	2.71341	0.466806	0.509164	0.845816	0.956346	0.786141	0.942433	0.969252	0.816117
Drebrin	DBN1	Q16643	320	Q16643;Q16643-2	320;322	S	1.54148	0.0211078	0.29145	1.83293	0.225584	0.253068	0.958585	0.906127	0.952342	0.962673	0.967885	0.929997
Thyroid hormone receptor-associated protein 3	THRAP3	Q9Y2W1	672	Q9Y2W1	672	S	1.54108	0.0173097	5.83674	7.37781	0.338592	0.0494649	1	1	1	1	1	1
Ribosome-binding protein 1	RRBP1	Q9P2E9-2	956	Q9P2E9-2;Q9P2E9;Q9P2E9-3	956;959;526	S	1.53937	0.0213754	-2.41203	-0.872658	0.155758	0.45328	1	1	1	1	1	1
Hepatoma-derived growth factor	HDGF	P51858	132	P51858	132	S	1.53846	0.028079	3.96416	5.50263	0.608258	0.441555	1	1	1	1	1	1
PHD finger protein 1	PHF1	O43189	515	O43189	515	S	1.53637	0.00965821	-1.46166	0.0747108	0.0113443	0.17291	0.994239	0.99986	0.999439	0.989409	0.998192	0.999954
Far upstream element-binding protein 2	KHSRP	Q92945-2	480	Q92945-2;Q92945	480;480	S	1.53316	0.0427518	-1.35217	0.180991	0.704106	0.285396	1	1	1	1	1	1
NK-tumor recognition protein;Putative peptidyl-prolyl cis-trans isomerase	NKTR	P30414	463	P30414	463	S	1.53294	0.021451	0.643424	2.17636	0.519344	0.468052	0.983091	0.96957	0.998902	0.996924	0.994502	0.99186
Helicase SKI2W	SKIV2L	Q15477	245	Q15477	245	S	1.5324	0.0220241	-0.424487	1.10791	0.524269	0.273593	0.973246	0.936641	0.961791	0.999605	0.976449	0.99463
Leucine-rich repeat-containing protein 16A	LRRC16A	Q5VZK9	122	Q5VZK9;Q5VZK9-2;Q5VZK9-3	122;122;122	S	1.53087	0.00921509	-1.27229	0.258575	0.315143	0.224843	1	1	1	1	1	1
Protein PRRC2C	PRRC2C	Q9Y520-6	2617	Q9Y520-6;Q9Y520-4;Q9Y520-5;Q9Y520;Q9Y520-7;Q9Y520-2	2617;2682;2635;2682;2684;2439	T	1.53003	0.00998553	1.62633	3.15636	0.113885	0.283783	0.997165	0.988636	0.99859	0.99721	0.999426	0.999758
Zinc finger CCCH domain-containing protein 8	ZC3H8	Q8N5P1	32	Q8N5P1	32	T	1.52867	0.018595	-2.86778	-1.33912	0.356702	0.0629077	0.998844	0.99748	0.998274	0.999999	0.999881	0.999984
E3 ubiquitin-protein ligase TRIP12	TRIP12	Q14669	987	Q14669	987	S	1.5281	0.00881159	-2.41589	-0.887789	0.202455	0.279942	0.999992	1	1	0.999988	1	1
Staphylococcal nuclease domain-containing protein 1	SND1	Q7KZF4	781	Q7KZF4	781	S	1.52651	0.0126593	-0.86111	0.665405	0.315506	0.410049	0.996325	0.99307	0.992724	0.986651	0.999678	0.995422
Synergin gamma	SYNRG	Q9UMZ2-5	580	Q9UMZ2-5;Q9UMZ2;Q9UMZ2-4;Q9UMZ2-3	580;580;502;502	S	1.52297	0.0100183	-1.74257	-0.219603	0.17513	0.134778	0.998506	0.995501	0.988002	0.999203	0.999705	0.999009
Glutamine--fructose-6-phosphate aminotransferase [isomerizing] 1	GFPT1	Q06210-2	243	Q06210-2;Q06210	243;261	S	1.52205	0.0176343	6.66253	8.18458	0.366957	0.0902291	0.989395	0.991282	0.989206	0.996184	0.996259	0.995502
Methylosome protein 50	WDR77	Q9BQA1	5	Q9BQA1	5	T	1.52171	0.0127478	3.14781	4.66951	0.400356	0.248949	1	1	1	1	1	1
Oxidation resistance protein 1	OXR1	Q8N573-2	193	Q8N573-2;Q8N573-3;Q8N573-5;Q8N573	193;133;200;201	S	1.52167	0.0165624	0.833157	2.35482	0.252028	0.454581	0.937908	0.970148	0.9943	0.988029	0.995185	0.989643
Lysine-specific demethylase 5C	KDM5C	P41229-3	276	P41229-3;P41229-2;P41229	276;317;317	S	1.52157	0.00841525	0.640548	2.16212	0.26526	0.145315	1	1	1	1	1	1
FTS and Hook-interacting protein	FAM160A2	Q8N612	510	Q8N612;Q8N612-3;Q8N612-2	510;435;524	S	1.51633	0.022921	0.127345	1.64367	0.472515	0.140803	0.802684	0.996146	0.994777	0.998147	0.990274	0.984716
Structural maintenance of chromosomes protein 4	SMC4	Q9NTJ3-2	41	Q9NTJ3-2;Q9NTJ3	41;41	S	1.51616	0.0127895	1.13105	2.64721	0.151224	0.348383	0.997931	0.999589	0.999546	0.998964	0.999856	0.999199
Rho guanine nucleotide exchange factor 16	ARHGEF16	Q5VV41	174	Q5VV41	174	S	1.51606	0.00810363	2.404	3.92006	0.270758	0.198075	1	1	1	1	1	1
SAM and SH3 domain-containing protein 1	SASH1	O94885	507	O94885	507	S	1.5159	0.0317608	-0.869372	0.646531	0.637667	0.399467	0.998523	0.996874	0.999392	0.999804	0.999848	0.999909
D site-binding protein	DBP	Q10586	86	Q10586	86	S	1.51237	0.0209813	-0.396507	1.11586	0.516783	0.345038	0.999955	0.999998	0.999999	1	1	1
Protein LAP2	ERBB2IP	Q96RT1-6	1179	Q96RT1-6;Q96RT1-4;Q96RT1-5;Q96RT1-3;Q96RT1-2;Q96RT1;Q96RT1-7	1179;1179;1179;1179;1179;1179;1179	S	1.51198	0.024426	0.6135	2.12548	0.533339	0.510101	0.996754	0.997122	0.999771	0.999985	0.999945	0.999898
TBC1 domain family member 5	TBC1D5	Q92609	554	Q92609	554	S	1.51197	0.0062069	1.01422	2.52619	0.136617	0.0447567	0.994653	0.999795	0.99564	0.99967	0.999355	0.998252
Leucine-rich repeat-containing protein 16C	RLTPR	Q6F5E8	1315	Q6F5E8	1315	S	1.51108	0.00866508	-1.39868	0.112405	0.248989	0.281618	0.999382	0.956696	0.986032	0.99992	0.9999	0.997081
Rho GTPase-activating protein 21	ARHGAP21	Q5T5U3	923	Q5T5U3;Q5T5U3-3	923;913	S	1.51108	0.0241769	1.0269	2.53798	0.437215	0.0825745	0.997244	0.97408	0.968003	0.95211	0.985669	0.982201
Probable helicase with zinc finger domain	HELZ	P42694	1614	P42694	1614	S	1.50953	0.0208631	0.851444	2.36097	0.133718	0.422082	0.998448	0.999857	0.999904	1	0.999896	1
Rho GTPase-activating protein 12	ARHGAP12	Q8IWW6-3	240	Q8IWW6-2;Q8IWW6-3;Q8IWW6	240;240;240	S	1.50935	0.0288549	3.57116	5.08051	0.54845	0.203137	0.992582	0.988426	0.999856	1	0.999988	0.999998
Probable E3 ubiquitin-protein ligase MYCBP2	MYCBP2	O75592-2	3440	O75592-2;O75592	3440;3440	S	1.50849	0.0229359	-2.0221	-0.513614	0.22541	0.505504	0.999814	0.999786	0.99986	0.99999	0.999758	0.999954
Rab GTPase-activating protein 1	RABGAP1	Q9Y3P9	996	Q9Y3P9	996	T	1.50601	0.0352853	-1.26873	0.237281	0.664352	0.419092	0.998346	0.972369	0.894791	0.999981	0.999789	0.999965
RalBP1-associated Eps domain-containing protein 1	REPS1	Q96D71	170	Q96D71;Q96D71-3;Q96D71-2	170;170;170	S	1.50502	0.0246548	2.76575	4.27077	0.317554	0.558771	0.992006	0.96211	0.941545	0.986699	0.98387	0.974188
A-kinase anchor protein 10, mitochondrial	AKAP10	O43572	52	O43572	52	S	1.50149	0.0318018	-0.8349	0.666593	0.514632	0.618936	0.999834	0.999344	0.999017	0.999999	0.999893	0.999884
Epsin-1	EPN1	Q9Y6I3-3	428	Q9Y6I3-3;Q9Y6I3;Q9Y6I3-1	428;454;540	S	1.50087	0.0117373	0.834088	2.33496	0.231478	0.0100508	0.999912	0.999928	0.999996	1	0.999999	0.9562
X-ray repair cross-complementing protein 5	XRCC5	P13010	255	P13010	255	S	1.49999	0.0316733	-2.12859	-0.628601	0.502261	0.0801665	0.994606	0.929469	0.98242	0.997514	0.977984	0.997934
SAM and SH3 domain-containing protein 1	SASH1	O94885	407	O94885	407	S	1.49989	0.0221471	1.1193	2.61918	0.536281	0.340444	0.978187	0.978053	0.964417	0.998565	0.999016	0.999586
Serine/threonine-protein kinase PAK 6	PAK6	Q9NQU5	351	Q9NQU5	351	S	1.49886	0.0244109	0.779909	2.27877	0.500562	0.187978	0.994862	0.984449	0.987415	0.990611	0.989881	0.999676
Rapamycin-insensitive companion of mTOR	RICTOR	Q6R327	1302	Q6R327;Q6R327-3	1302;1302	S	1.49751	0.0213904	-1.29224	0.205267	0.470972	0.202405	0.999999	0.999993	1	1	1	0.999999
26S proteasome non-ATPase regulatory subunit 2	PSMD2	Q13200	16	Q13200	16	S	1.49679	0.00653226	4.71845	6.21524	0.229773	0.196919	1	1	1	1	1	1
Casein kinase II subunit alpha'	CSNK2A2	P19784	18	P19784	18	S	1.49643	0.0328226	-2.82529	-1.32886	0.112861	0.534389	0.999955	1	0.999999	0.999999	0.999994	0.999995
Nuclear pore complex protein Nup88	NUP88	Q99567	35	Q99567	35	S	1.49603	0.00974061	3.34022	4.83624	0.298153	0.167815	0.950501	0.945463	0.990278	0.949679	0.983071	0.99255
Filamin-B	FLNB	O75369-2	983	O75369-2;O75369;O75369-7;O75369-6;O75369-3;O75369-5;O75369-4	983;983;814;983;983;983;983	S	1.49298	0.0061893	-1.97727	-0.484287	0.2259	0.20377	0.879572	0.833127	0.842304	0.955881	0.878114	0.968949
Rho guanine nucleotide exchange factor 5	ARHGEF5	Q12774	450	Q12774	450	S	1.4867	0.0170359	-0.163558	1.32315	0.44536	0.424454	0.991555	0.800736	0.924043	0.965203	0.989481	0.982965
Thioredoxin-related transmembrane protein 1	TMX1	Q9H3N1	226	Q9H3N1	226	S	1.48526	0.0141907	-2.04787	-0.562609	0.209882	0.402078	0.997924	0.991434	0.997649	0.99975	0.999478	0.999807
Ataxin-2-like protein	ATXN2L	Q8WWM7-6	111	Q8WWM7-6;Q8WWM7-5;Q8WWM7-4;Q8WWM7-2;Q8WWM7;Q8WWM7-3;Q8WWM7-7	111;111;111;111;111;111;111	S	1.48275	0.0361473	3.99048	5.47323	0.563313	0.129259	1	1	1	1	1	1
Lysosomal-trafficking regulator	LYST	Q99698	2124	Q99698	2124	S	1.48165	0.00936264	-0.510794	0.97086	0.251781	0.313013	0.998969	0.998063	0.99926	0.999983	0.999218	0.999644
RNA-binding protein 20	RBM20	Q5T481	1080	Q5T481	1080	S	1.48087	0.0105236	-1.03916	0.441715	0.02031	0.206471	0.99998	1	1	1	1	1
Ubiquitin conjugation factor E4 A	UBE4A	Q14139	940	Q14139;Q14139-2	940;947	S	1.47919	0.0359228	-2.50172	-1.02253	0.598918	0.208525	0.998769	0.982322	0.995396	0.989498	0.99889	0.999486
Palladin	PALLD	Q8WX93	893	Q8WX93;Q8WX93-5;Q8WX93-2;Q8WX93-3;Q8WX93-4	893;669;669;511;182	S	1.47827	0.00673038	4.80107	6.27934	0.240288	0.197657	1	1	1	1	1	1
Liprin-beta-1	PPFIBP1	Q86W92-2	788	Q86W92-4;Q86W92;Q86W92-3;Q86W92-2	763;794;641;788	S	1.4776	0.0298399	1.62662	3.10422	0.295718	0.320217	0.99303	0.996483	0.962713	0.999943	0.990523	0.997142
Kinesin-like protein KIF1B	KIF1B	O60333-2	1011	O60333-2;O60333;O60333-4	1011;1057;1057	S	1.47336	0.0366621	1.36044	2.83381	0.586436	0.171831	0.99999	0.999998	0.99999	0.999998	0.99999	0.999995
Mothers against decapentaplegic homolog 1;Mothers against decapentaplegic homolog 5	SMAD1;SMAD5	Q99717	133	Q15797;Q99717	132;133	S	1.47042	0.0155255	-2.40068	-0.93025	0.28628	0.238221	1	1	1	1	1	1
Rapamycin-insensitive companion of mTOR	RICTOR	Q6R327	1284	Q6R327;Q6R327-3	1284;1284	S	1.46436	0.030179	0.797498	2.26186	0.596511	0.46837	0.907309	0.881156	0.848632	0.974295	0.961754	0.986615
Heterogeneous nuclear ribonucleoproteins C1/C2	HNRNPC	P07910-2	228	P07910-2;P07910;P07910-4;P07910-3	228;241;185;161	S	1.46395	0.00618182	1.51013	2.97407	0.18498	0.106094	0.949753	0.799261	0.946042	0.783902	0.963141	0.994408
CREB-binding protein	CREBBP	Q92793	2063	Q92793	2063	S	1.46345	0.0418078	-1.76474	-0.301287	0.664266	0.587992	0.987855	0.994491	0.999574	0.994921	0.998596	0.999581
SH3 and PX domain-containing protein 2A	SH3PXD2A	Q5TCZ1-2	845	Q5TCZ1-2;Q5TCZ1-3;Q5TCZ1	845;1010;1038	S	1.45495	0.0100722	-0.199808	1.25514	0.060354	0.228905	0.999163	0.999241	0.999282	0.999268	0.999994	0.999967
Mediator of RNA polymerase II transcription subunit 12	MED12	Q93074-3	1258	Q93074-3;Q93074;Q93074-2	1258;1258;1258	S	1.45414	0.00804598	3.27345	4.72758	0.187911	0.193125	0.999939	0.999975	0.999488	0.999993	0.999996	1
RAF proto-oncogene serine/threonine-protein kinase	RAF1	P04049	301	P04049;P04049-2	301;321	S	1.45269	0.0208921	1.49498	2.94766	0.481356	0.428338	0.985592	0.815812	0.923232	0.983959	0.934327	0.985188
Cyclin-dependent kinase 11B	CDK11B	P21127-6	13	P21127-6;P21127-9;P21127-8;P21127-3;P21127-2;P21127	13;13;47;47;47;47	S	1.45114	0.0166002	1.99921	3.45035	0.450624	0.348928	1	1	1	1	1	1
Caveolin-1	CAV1	Q03135	9	Q03135	9	S	1.44966	0.00620126	-1.032	0.417652	0.230555	0.154311	0.999856	0.998405	0.999177	0.999957	0.999843	0.999974
Coatomer subunit alpha;Xenin;Proxenin	COPA	P53621	173	P53621;P53621-2	173;173	S	1.44891	0.00891597	3.37104	4.81995	0.235902	0.113796	1	0.999994	1	1	1	1
Chromodomain-helicase-DNA-binding protein 4	CHD4	Q14839	1653	Q14839;Q14839-2	1653;1681	T	1.44321	0.0094743	-2.26324	-0.820027	0.333513	0.295285	0.999987	0.999934	0.999997	1	1	1
Myc box-dependent-interacting protein 1	BIN1	O00499-6	300	O00499-6;O00499-2;O00499;O00499-11	300;300;331;315	S	1.4428	0.0104877	4.56503	6.00783	0.347915	0.312085	0.972562	0.913213	0.782612	0.845687	0.931493	0.927862
Protein phosphatase 1 regulatory subunit 12A	PPP1R12A	O14974-2	422	O14974-2;O14974;O14974-3;O14974-4	422;422;422;422	S	1.44144	0.0179639	0.226238	1.66768	0.467199	0.331102	0.997644	0.999616	0.999542	0.999986	0.999988	0.999687
Rho GTPase-activating protein 29	ARHGAP29	Q52LW3	913	Q52LW3	913	S	1.43919	0.0434571	0.088898	1.52809	0.589618	0.08024	1	1	1	1	1	1
Neuralized-like protein 4	NEURL4	Q96JN8-2	502	Q96JN8-2;Q96JN8	502;502	S	1.4373	0.00979969	-0.573269	0.864034	0.197454	0.0391521	1	1	1	1	1	1
Mediator of RNA polymerase II transcription subunit 14	MED14	O60244	617	O60244	617	S	1.43597	0.0250169	1.79285	3.22882	0.0541384	0.415221	1	1	1	1	1	1
Integrin beta-4	ITGB4	P16144	1530	P16144;P16144-4;P16144-2;P16144-3	1530;1460;1460;1513	T	1.43517	0.00968667	2.60538	4.04055	0.30579	0.192741	0.840382	0.819767	0.875948	0.764971	0.83826	0.883707
Centrosomal protein of 112 kDa	CEP112	Q8N8E3	242	Q8N8E3	242	S	1.43479	0.0367812	-1.09723	0.337556	0.601599	0.577131	0.887478	0.949232	0.998969	0.998738	0.994407	0.978231
Protein FAM117A	FAM117A	Q9C073	178	Q9C073	178	S	1.43324	0.00665922	0.047191	1.48043	0.242443	0.234978	1	1	1	1	1	1
Homeobox protein MSX-2	MSX2	P35548	91	P35548	91	S	1.43268	0.009025	-0.324995	1.10768	0.28368	0.227352	0.999999	1	0.999999	0.999984	1	1
Rho guanine nucleotide exchange factor 12	ARHGEF12	Q9NZN5	309	Q9NZN5;Q9NZN5-2	309;290	S	1.43128	0.0423677	0.598949	2.03023	0.668686	0.312138	0.994941	0.943392	0.893501	0.997199	0.999961	0.999767
RNA-binding protein 14	RBM14	Q96PK6	280	Q96PK6	280	S	1.43074	0.0434527	-1.07145	0.359287	0.652042	0.605069	0.988219	0.984659	0.923651	0.995901	0.90279	0.997162
PDZ and LIM domain protein 2	PDLIM2	Q96JY6	129	Q96JY6;Q96JY6-3;Q96JY6-4;Q96JY6-2	129;129;129;129	S	1.42847	0.0409279	3.43689	4.86536	0.554896	0.0548042	0.996805	0.998499	0.995128	0.989136	0.970391	0.989093
Elongation factor 1-delta	EEF1D	P29692-2	485	P29692-2;P29692	485;119	S	1.42833	0.044535	3.05011	4.47844	0.706691	0.453124	0.918748	0.934137	0.940131	0.98613	0.97983	0.877023
Probable ATP-dependent RNA helicase DDX23	DDX23	Q9BUQ8	14	Q9BUQ8	14	S	1.42179	0.021429	-1.19646	0.225334	0.496809	0.37139	0.99697	0.999803	0.99996	0.999964	0.879476	0.969084
Chromodomain-helicase-DNA-binding protein 4	CHD4	Q14839	515	Q14839;Q14839-2	515;515	S	1.41616	0.0380759	2.08226	3.49842	0.461895	0.646461	0.894699	0.917563	0.971567	0.898638	0.973508	0.981537
Glycylpeptide N-tetradecanoyltransferase 1	NMT1	P30419	47	P30419	47	S	1.4161	0.0486528	1.3491	2.76521	0.5891	0.696468	0.999999	0.999999	0.999998	1	1	1
Palmitoyltransferase ZDHHC5	ZDHHC5	Q9C0B5-2	476	Q9C0B5-2;Q9C0B5	476;529	S	1.41445	0.0467969	-0.484919	0.929534	0.438388	0.714321	0.999662	0.999909	0.999411	0.99996	0.999949	0.999994
Kinesin light chain 3	KLC3	Q6P597	173	Q6P597;Q6P597-3;Q6P597-2	173;187;172	S	1.41401	0.0455969	1.4915	2.90552	0.690361	0.540371	0.999986	0.99996	0.999998	0.995914	0.999953	0.999999
Eukaryotic translation initiation factor 4 gamma 1	EIF4G1	Q04637-6	1035	Q04637-6;Q04637-5;Q04637-4;Q04637-3;Q04637	1035;1067;1144;1191;1231	S	1.40927	0.0280785	4.45235	5.86162	0.467395	0.124447	1	1	1	1	1	1
Battenin	CLN3	Q13286-5	14	Q13286-5;Q13286-4;Q13286-2;Q13286-3;Q13286	14;14;14;14;14	S	1.40876	0.0172682	-0.652876	0.755883	0.407546	0.18744	0.999909	0.999438	0.99599	0.999879	0.999964	0.999907
FCH domain only protein 2	FCHO2	Q0JRZ9	488	Q0JRZ9	488	S	1.40811	0.0214385	1.94553	3.35364	0.475747	0.253744	0.925749	0.995728	0.993589	0.923279	0.957442	0.98956
Hepatocyte nuclear factor 1-beta	HNF1B	P35680-3	75	P35680-3;P35680-2;P35680	75;75;75	S	1.40802	0.0117082	-0.047767	1.36025	0.244026	0.058631	1	1	1	1	1	1
Hepatocyte nuclear factor 1-beta	HNF1B	P35680-3	80	P35680-3;P35680-2;P35680	80;80;80	S	1.40802	0.0116945	-0.047767	1.36025	0.244026	0.058631	1	1	0.999999	1	1	1
FCH domain only protein 2	FCHO2	Q0JRZ9	403	Q0JRZ9	403	S	1.40597	0.0233897	2.80104	4.20701	0.178373	0.460057	0.999966	1	0.999965	1	1	1
Serine/threonine-protein kinase PAK 4	PAK4	O96013	181	O96013	181	S	1.40367	0.011722	4.18463	5.5883	0.205531	0.346441	0.99933	0.996175	0.999485	0.99993	0.998628	0.999981
Pre-mRNA-processing factor 40 homolog A	PRPF40A	O75400-3	865	O75400-3;O75400;O75400-2	865;883;856	S	1.40293	0.017445	0.338551	1.74148	0.136699	0.385498	0.993322	1	1	1	1	1
Alkyldihydroxyacetonephosphate synthase, peroxisomal	AGPS	O00116	65	O00116	65	S	1.40277	0.0407916	2.69753	4.10029	0.54294	0.0574134	0.997284	0.999881	0.998345	0.996623	0.999281	0.999514
Torsin-4A	TOR4A	Q9NXH8	63	Q9NXH8	63	S	1.4019	0.0465935	2.11778	3.51968	0.687846	0.554101	0.876687	0.973682	0.984192	0.973908	0.918153	0.856707
Protein scribble homolog	SCRIB	Q14160	1223	Q14160;Q14160-2;Q14160-3	1223;1142;1223	S	1.40138	0.031844	-0.851756	0.549627	0.573291	0.490965	0.993336	0.978988	0.996554	0.999948	0.994802	0.999918
Ubiquitin-associated domain-containing protein 1	UBAC1	Q9BSL1	98	Q9BSL1	98	S	1.40031	0.0316128	-1.41069	-0.0103715	0.479106	0.570802	1	1	1	1	1	1
ADP-ribosylation factor-like protein 6-interacting protein 4	ARL6IP4	Q66PJ3	271	Q66PJ3;Q66PJ3-4;Q66PJ3-3;Q66PJ3-2	271;252;252;263	S	1.39985	0.0106168	4.29046	5.69032	0.317268	0.320836	1	1	1	1	1	1
SRSF protein kinase 2;SRSF protein kinase 2 N-terminal;SRSF protein kinase 2 C-terminal	SRPK2	P78362	494	P78362;P78362-2	494;505	S	1.39948	0.0294059	2.84208	4.24156	0.549164	0.271487	0.999074	0.999075	0.999775	0.999871	0.99954	0.999844
Thyroid hormone receptor-associated protein 3	THRAP3	Q9Y2W1	444	Q9Y2W1	444	S	1.39681	0.0208029	-0.383844	1.01297	0.427489	0.451324	1	1	1	1	1	1
Patatin-like phospholipase domain-containing protein 2	PNPLA2	Q96AD5-2	80	Q96AD5-2;Q96AD5	80;404	S	1.39648	0.00695652	3.85235	5.24883	0.0955658	0.123263	0.999985	1	0.999969	0.999998	0.999996	0.999987
Golgi-specific brefeldin A-resistance guanine nucleotide exchange factor 1	GBF1	Q92538	1298	Q92538	1298	S	1.39625	0.00944938	4.21991	5.61616	0.243155	0.297718	0.97625	0.972904	0.993227	0.982758	0.999565	0.998876
Dematin	DMTN	Q08495	269	Q08495;Q08495-2	269;269	S	1.39607	0.00934405	0.850754	2.24683	0.22367	0.0764611	0.983746	0.991709	0.993136	0.9978	0.998748	0.999337
DNA mismatch repair protein Msh6	MSH6	P52701	830	P52701;P52701-2	830;830	S	1.39456	0.0165762	2.07915	3.4737	0.419578	0.384054	1	1	1	1	1	1
Caldesmon	CALD1	Q05682-5	196	Q05682-5;Q05682-4	196;202	S	1.39357	0.0143271	5.36922	6.76279	0.112751	0.326473	1	1	1	1	1	1
Transcription factor AP-1;Transcription factor jun-D	JUN;JUND	P05412	73	P05412;P17535	73;100	S	1.39333	0.037525	3.83103	5.22436	0.344311	0.628931	1	1	1	1	1	1
Coiled-coil domain-containing protein 6	CCDC6	Q16204	244	Q16204	244	S	1.39184	0.0111078	4.58783	5.97967	0.308516	0.340543	1	1	1	1	1	1
Rho GTPase-activating protein 5	ARHGAP5	Q13017-2	1176	Q13017-2;Q13017	1176;1176	S	1.38812	0.0111089	0.156443	1.54456	0.343627	0.290088	0.999906	0.999999	1	1	0.999992	0.999996
Minor histocompatibility protein HA-1;Minor histocompatibility antigen HA-1	HMHA1	Q92619	23	Q92619	23	S	1.38807	0.0179352	0.918783	2.30685	0.400725	0.191138	0.998454	0.985988	0.993634	0.998781	0.958894	0.999133
Protein PRRC2A	PRRC2A	P48634	1106	P48634	1106	S	1.38642	0.0433058	2.17024	3.55666	0.48701	0.667993	0.99091	0.942199	0.775746	0.975681	0.987785	0.966579
5'-3' exoribonuclease 1	XRN1	Q8IZH2-2	1633	Q8IZH2-2;Q8IZH2	1633;1645	S	1.38579	0.0115185	1.48041	2.86621	0.277729	0.361694	0.995022	0.996212	0.817188	0.999006	0.999745	0.997452
MAP7 domain-containing protein 1	MAP7D1	Q3KQU3-4	512	Q3KQU3-4;Q3KQU3;Q3KQU3-2;Q3KQU3-3	512;544;507;90	S	1.38467	0.0157908	1.45	2.83467	0.364817	0.151801	0.999998	0.9999	0.999017	1	0.999955	1
E3 ubiquitin-protein ligase AMFR	AMFR	Q9UKV5	542	Q9UKV5	542	S	1.38259	0.00820513	0.920148	2.30274	0.120428	0.0997569	1	1	1	1	1	1
Rho guanine nucleotide exchange factor 17	ARHGEF17	Q96PE2	420	Q96PE2	420	S	1.38229	0.0418267	-0.365068	1.01722	0.631062	0.269063	0.999962	0.999029	0.999908	0.999859	0.999621	0.999885
Serine/threonine-protein kinase B-raf	BRAF	P15056	729	P15056	729	S	1.38216	0.0108948	2.45934	3.8415	0.231959	0.061032	0.999893	0.999952	0.999968	0.999621	0.999956	0.999983
D-tyrosyl-tRNA(Tyr) deacylase 1	DTD1	Q8TEA8	197	Q8TEA8	197	S	1.37904	0.0214762	0.826864	2.2059	0.449221	0.216019	0.949485	0.945653	0.988083	0.998849	0.998354	0.998803
Ubiquitin carboxyl-terminal hydrolase 16	USP16	Q9Y5T5-4	105	Q9Y5T5-4;Q9Y5T5-3;Q9Y5T5-2;Q9Y5T5	105;400;414;415	S	1.37759	0.0179669	1.67147	3.04906	0.430352	0.242539	0.999999	1	0.999996	1	1	1
RelA-associated inhibitor	PPP1R13L	Q8WUF5	134	Q8WUF5	134	S	1.37694	0.0230006	1.17338	2.55033	0.381749	0.5016	0.999964	0.999998	0.999992	0.999999	0.999999	0.999976
60S acidic ribosomal protein P1;60S acidic ribosomal protein P2	RPLP1;RPLP2	P05387	102	P05386;P05387	101;102	S	1.37605	0.00889528	2.54186	3.91791	0.153835	0.25498	1	0.970915	1	1	0.997788	0.998682
Glutamate dehydrogenase 1, mitochondrial;Glutamate dehydrogenase 2, mitochondrial	GLUD1;GLUD2	P00367	410	P00367;P49448	410;410	T	1.37507	0.00943219	0.300227	1.67529	0.259613	0.286322	0.772177	0.79051	0.77481	0.810259	0.82491	0.817486
mRNA-decapping enzyme 1A	DCP1A	Q9NPI6	401	Q9NPI6	401	T	1.367	0.0219987	0.918425	2.28543	0.475713	0.408708	1	1	1	1	1	1
2',3'-cyclic-nucleotide 3'-phosphodiesterase	CNP	P09543	170	P09543;P09543-2	170;150	S	1.36634	0.0396739	-0.852876	0.513468	0.611474	0.270253	1	1	1	1	1	1
Proline-rich AKT1 substrate 1	AKT1S1	Q96B36	88	Q96B36	88	S	1.36532	0.0188221	4.71964	6.08496	0.402203	0.175878	0.990979	0.97931	0.996775	0.996998	0.979865	0.995379
Nuclear pore complex protein Nup107	NUP107	P57740	11	P57740	11	S	1.36386	0.043325	1.96264	3.3265	0.199588	0.608028	0.968988	0.966772	0.954861	0.960223	0.966772	0.954861
FLYWCH family member 2	FLYWCH2	Q96CP2	21	Q96CP2	21	S	1.36369	0.0322728	2.09151	3.4552	0.549416	0.242641	0.968204	0.990957	0.990323	0.991885	0.995121	0.998979
Arf-GAP with GTPase, ANK repeat and PH domain-containing protein 1	AGAP1	Q9UPQ3-2	468	Q9UPQ3-2;Q9UPQ3	468;521	S	1.3618	0.0291966	0.487319	1.84912	0.497813	0.185904	1	1	1	1	1	1
Exophilin-5	EXPH5	Q8NEV8-2	1067	Q8NEV8-2;Q8NEV8	1067;1074	S	1.36057	0.0246988	-0.122105	1.23846	0.320627	0.510657	0.772432	0.942575	0.924296	0.968229	0.764373	0.938653
Rho guanine nucleotide exchange factor 17	ARHGEF17	Q96PE2	79	Q96PE2	79	S	1.35345	0.0209721	-0.980935	0.372517	0.368883	0.100287	0.999895	0.999957	0.999887	0.999794	0.999999	0.999953
A-kinase anchor protein 11	AKAP11	Q9UKA4	18	Q9UKA4	18	S	1.35278	0.03586	-0.938597	0.414184	0.570369	0.242759	0.99987	0.990893	0.996797	0.995564	0.999533	0.999511
Serine/threonine-protein kinase N1	PKN1	Q16512	916	Q16512;Q16512-2	916;922	S	1.35108	0.034624	0.129371	1.48045	0.237453	0.553257	0.994927	0.970162	0.970411	0.996992	0.999242	0.993897
Formin-binding protein 1-like	FNBP1L	Q5T0N5-3	295	Q5T0N5-3;Q5T0N5-4;Q5T0N5-2;Q5T0N5-5;Q5T0N5	295;295;295;295;295	S	1.35079	0.0105604	1.33322	2.68401	0.300448	0.162593	0.999989	0.999973	0.999996	0.999817	0.999962	0.999995
Tight junction protein ZO-3	TJP3	O95049	605	O95049;O95049-3;O95049-2	605;610;624	S	1.34773	0.0433901	0.247433	1.59516	0.0928768	0.564499	0.999622	0.785777	0.998491	0.999132	0.999977	1
Supervillin	SVIL	O95425-2	221	O95425-2;O95425	221;221	S	1.34755	0.017978	1.4767	2.82426	0.433934	0.348137	1	1	0.999991	1	1	1
YTH domain-containing protein 1	YTHDC1	Q96MU7	308	Q96MU7;Q96MU7-2	308;308	S	1.34739	0.00599392	4.09991	5.4473	0.218044	0.216154	1	1	1	1	1	1
Integrin beta-1	ITGB1	P05556	777	P05556	777	T	1.34661	0.014912	-2.29415	-0.94754	0.252726	0.397785	1	1	1	0.999998	0.999992	0.999999
Tight junction protein ZO-3	TJP3	O95049	203	O95049;O95049-3;O95049-2	203;222;222	S	1.34612	0.0114663	2.49147	3.83759	0.334433	0.287727	1	1	1	1	1	1
Pleckstrin homology domain-containing family G member 5	PLEKHG5	O94827-5	919	O94827-5;O94827-3;O94827;O94827-2	919;956;975;996	S	1.34555	0.0244799	-2.9315	-1.58595	0.412647	0.497937	0.929675	0.938194	0.924533	0.963345	0.925182	0.997809
Membrane-associated progesterone receptor component 2	PGRMC2	O15173	90	O15173	90	S	1.34423	0.0423867	-1.60028	-0.256049	0.418971	0.646161	0.994345	0.972193	0.997787	0.996937	0.994511	0.989966
Eukaryotic translation initiation factor 2 subunit 2	EIF2S2	P20042	67	P20042	67	S	1.3429	0.0116843	-0.109344	1.23356	0.226643	0.184483	1	1	1	1	1	1
Nuclear-interacting partner of ALK	ZC3HC1	Q86WB0	344	Q86WB0;Q86WB0-2	344;323	S	1.34087	0.0176484	6.1171	7.45797	0.422372	0.360467	0.999724	0.999629	0.999176	0.99974	0.999934	0.999979
Protein FAM83H	FAM83H	Q6ZRV2	785	Q6ZRV2	785	S	1.33871	0.024944	-0.979844	0.358862	0.511337	0.326126	0.999998	0.999972	0.999912	0.999997	0.999645	1
AKT-interacting protein	AKTIP	Q9H8T0	30	Q9H8T0;Q9H8T0-2	30;30	S	1.33848	0.0328756	-0.0830895	1.25539	0.573596	0.33893	0.83396	0.894745	0.750462	0.98133	0.97874	0.980461
Small acidic protein	SMAP	O00193	17	O00193	17	S	1.33751	0.0142345	3.58351	4.92102	0.361645	0.182698	0.989181	0.997685	0.996678	1	0.999722	0.999896
26S proteasome non-ATPase regulatory subunit 1	PSMD1	Q99460-2	311	Q99460-2;Q99460	311;311	T	1.33732	0.0167741	3.61801	4.95532	0.326003	0.416921	1	1	1	1	1	1
Proteasome activator complex subunit 3	PSME3	P61289	24	P61289;P61289-2	24;24	S	1.33445	0.0324283	2.07848	3.41294	0.511569	0.176665	0.999588	0.998353	0.999275	0.999902	0.999543	0.999943
ATPase WRNIP1	WRNIP1	Q96S55-2	153	Q96S55-2;Q96S55	153;153	S	1.33377	0.0478301	1.67291	3.00668	0.556556	0.649746	0.998568	0.998742	0.994658	1	1	1
Protein SON	SON	P18583-5	94	P18583-5;P18583-7;P18583;P18583-9;P18583-10;P18583-4;P18583-2;P18583-3;P18583-6;P18583-8	94;94;94;94;94;94;94;94;94;94	S	1.33338	0.00843312	2.14987	3.48325	0.247747	0.154617	1	1	1	1	1	1
FGFR1 oncogene partner	FGFR1OP	O95684	160	O95684;O95684-2	160;160	S	1.33266	0.0139055	3.38651	4.71917	0.208261	0.368644	1	0.999972	0.999989	0.999998	0.999999	1
E3 ubiquitin-protein ligase CHIP	STUB1	Q9UNE7	19	Q9UNE7	19	S	1.33176	0.0460086	6.06292	7.39469	0.624377	0.224332	1	1	1	1	1	1
Probable E3 ubiquitin-protein ligase HECTD4	HECTD4	Q9Y4D8-2	2080	Q9Y4D8-2;Q9Y4D8-4;Q9Y4D8	2080;2068;2080	T	1.32975	0.0128503	0.897591	2.22734	0.354238	0.213318	0.999925	0.999817	0.999701	0.998347	0.999965	0.999266
YTH domain family protein 2	YTHDF2	Q9Y5A9	39	Q9Y5A9	39	S	1.3294	0.011601	0.904293	2.2337	0.328473	0.305911	0.999997	0.99998	0.999934	1	0.999967	1
Tyrosine-protein kinase SgK223	SGK223	Q86YV5	710	Q86YV5	710	S	1.32514	0.00907463	0.667194	1.99233	0.125923	0.218914	0.99987	0.998839	0.999793	0.999889	0.999998	1
Tight junction protein ZO-1	TJP1	Q07157	179	Q07157;Q07157-2	179;179	S	1.32434	0.0059577	1.95418	3.27851	0.012351	0.0991308	0.989827	0.998103	0.993763	0.99998	0.990355	0.999524
Glutamine--fructose-6-phosphate aminotransferase [isomerizing] 2	GFPT2	O94808	244	O94808	244	S	1.32217	0.0179937	1.84714	3.16932	0.426524	0.279189	0.990823	0.982092	0.983909	0.991178	0.997166	0.995358
Nesprin-2	SYNE2	Q8WXH0	2781	Q8WXH0;Q8WXH0-2	2781;2781	S	1.32136	0.0286156	-0.79981	0.521553	0.190735	0.243783	0.999995	0.998849	0.999864	0.96761	0.999991	1
182 kDa tankyrase-1-binding protein	TNKS1BP1	Q9C0C2	920	Q9C0C2;Q9C0C2-2	920;371	S	1.32129	0.0275415	0.726127	2.04741	0.434722	0.119295	0.99625	0.99831	0.999713	0.99347	0.999878	0.999948
Unconventional myosin-Ic	MYO1C	O00159-3	389	O00159-3;O00159-2;O00159	389;373;408	S	1.32031	0.0316885	2.81814	4.13845	0.127127	0.471576	0.996746	0.999705	0.995833	0.98597	0.999911	0.999907
Cyclin-dependent kinase 18	CDK18	Q07002	72	Q07002;Q07002-2;Q07002-3	72;74;74	S	1.31927	0.0214439	-1.50422	-0.18495	0.415269	0.175525	0.982333	0.995582	0.988782	0.998676	0.986644	1
La-related protein 1	LARP1	Q6PKG0	627	Q6PKG0;Q6PKG0-3	627;550	S	1.31922	0.0298812	3.26536	4.58458	0.508056	0.478179	0.999956	0.998804	0.99999	0.999999	1	0.999997
Probable histidine--tRNA ligase, mitochondrial	HARS2	P49590	59	P49590	59	T	1.319	0.0392201	-0.861352	0.457652	0.583035	0.519509	1	1	1	1	1	1
Phosphofurin acidic cluster sorting protein 2	PACS2	Q86VP3	416	Q86VP3;Q86VP3-3;Q86VP3-2	416;417;416	S	1.31787	0.00967316	-1.08635	0.231521	0.180464	0.293543	0.989881	0.911012	0.998738	0.987628	0.998864	0.993721
Regulatory-associated protein of mTOR	RPTOR	Q8N122	863	Q8N122	863	S	1.31475	0.00943262	3.34723	4.66197	0.27031	0.260448	0.991468	0.99736	0.869811	0.92878	0.972229	0.943919
HIRA-interacting protein 3	HIRIP3	Q9BW71	199	Q9BW71	199	S	1.31321	0.0382092	1.08576	2.39896	0.599765	0.345363	1	1	1	1	1	1
Cell division cycle protein 20 homolog	CDC20	Q12834	70	Q12834	70	T	1.31193	0.0249363	2.03942	3.35136	0.492499	0.28137	0.956871	0.928785	0.957242	0.967322	0.956662	0.997047
Polymerase I and transcript release factor	PTRF	Q6NZI2	118	Q6NZI2	118	S	1.31097	0.029503	-0.633893	0.677081	0.52825	0.297453	1	1	1	1	1	1
Kinesin-like protein KIF13A	KIF13A	Q9H1H9	1698	Q9H1H9;Q9H1H9-3;Q9H1H9-4;Q9H1H9-2	1698;1650;1650;1663	S	1.31025	0.00896894	1.83086	3.14111	0.247255	0.157081	0.92548	0.979699	0.932609	0.999566	0.998681	0.997976
Protein transport protein Sec31A	SEC31A	O94979-3	799	O94979-3;O94979-2;O94979;O94979-8;O94979-6;O94979-4;O94979-7	799;799;799;799;760;760;532	S	1.30949	0.0130554	6.22623	7.53573	0.34444	0.336016	0.999999	0.999999	1	1	1	1
Protein TANC2	TANC2	Q9HCD6	400	Q9HCD6;Q9HCD6-2;Q9HCD6-3;Q9HCD6-4	400;400;400;400	S	1.30919	0.0115319	0.179839	1.48903	0.282047	0.117293	0.999783	0.995718	0.999637	0.995881	0.978679	0.985152
Deubiquitinating protein VCIP135	VCPIP1	Q96JH7	998	Q96JH7	998	S	1.30835	0.0367671	1.41839	2.72674	0.502082	0.566987	0.791946	0.798815	0.934236	0.99223	0.988822	0.824409
La-related protein 1	LARP1	Q6PKG0	631	Q6PKG0;Q6PKG0-3	631;554	S	1.30796	0.0301973	3.25954	4.5675	0.501361	0.482191	1	0.999919	0.999999	1	1	0.999998
Neuroblast differentiation-associated protein AHNAK	AHNAK	Q09666	332	Q09666	332	S	1.30478	0.0318105	2.01214	3.31692	0.272842	0.536324	0.999999	1	0.999996	0.999993	0.999999	1
RING1 and YY1-binding protein	RYBP	Q8N488	99	Q8N488	99	S	1.30455	0.0233299	-0.0586751	1.24587	0.379718	0.476034	0.985332	0.996229	0.989991	0.998255	0.999542	0.999169
Uncharacterized protein KIAA0556	KIAA0556	O60303	691	O60303	691	S	1.30377	0.0221325	-1.6189	-0.315124	0.410942	0.154115	0.996619	0.997044	0.982244	0.999774	0.999989	0.999967
Solute carrier family 23 member 2	SLC23A2	Q9UGH3	81	Q9UGH3	81	S	1.30314	0.0422598	-0.165235	1.13791	0.504821	0.604709	0.947373	0.93001	0.909886	0.994615	0.990341	0.937467
Sperm-specific antigen 2	SSFA2	P28290	746	P28290;P28290-3;P28290-2	746;746;593	S	1.3029	0.0387953	4.10742	5.41032	0.519933	0.120849	0.999491	0.999655	0.999936	0.999997	0.999999	0.999982
Mitogen-activated protein kinase kinase kinase MLK4	MLK4	Q5TCX8	528	Q5TCX8;Q5TCX8-2	528;528	S	1.3024	0.0116671	0.626793	1.92919	0.325238	0.199701	1	1	1	1	1	1
ESF1 homolog	ESF1	Q9H501	694	Q9H501	694	S	1.30071	0.00875283	2.25619	3.5569	0.249154	0.211078	0.837022	0.946358	0.950874	0.986417	0.993897	0.99813
Catenin delta-1	CTNND1	O60716-21	167	O60716-21;O60716-19;O60716-13;O60716-11;O60716-5;O60716-3;O60716-24;O60716-23;O60716-16;O60716-18;O60716-15;O60716-17;O60716-10;O60716-8;O60716-9;O60716-7;O60716-2;O60716;O60716-22;O60716-20;O60716-14;O60716-12;O60716-6;O60716-4	167;167;214;214;268;268;167;167;214;167;214;167;214;268;214;268;268;268;167;167;214;214;268;268	S	1.30017	0.0476671	6.32792	7.62809	0.45646	0.657942	1	1	1	1	0.994439	0.993826
Actin-related protein 2/3 complex subunit 5-like protein	ARPC5L	Q9BPX5	64	Q9BPX5	64	S	1.29943	0.00618051	1.77539	3.07482	0.200725	0.143073	0.99998	0.999951	0.999346	0.99983	0.99988	0.99996
Nuclear receptor-binding protein	NRBP1	Q9UHY1	433	Q9UHY1	433	T	1.29741	0.0202723	2.1005	3.39791	0.329257	0.077543	0.999793	0.998671	0.999457	0.998118	0.999985	0.999786
Heterogeneous nuclear ribonucleoprotein D0	HNRNPD	Q14103-3	193	Q14103-3;Q14103;Q14103-4;Q14103-2	193;193;174;174	T	1.29434	0.00997403	0.396658	1.691	0.13403	0.102688	0.999859	0.99873	0.999891	0.994397	0.999609	0.998673
Density-regulated protein	DENR	O43583	73	O43583	73	S	1.29344	0.0433785	0.686144	1.97959	0.11137	0.543682	0.994053	0.995815	0.998423	0.998637	0.999499	0.997541
Myosin phosphatase Rho-interacting protein	MPRIP	Q6WCQ1-2	891	Q6WCQ1;Q6WCQ1-2;Q6WCQ1-3	891;891;853	S	1.29003	0.0256631	1.21889	2.50892	0.230854	0.473701	0.999176	0.923906	0.992587	0.991424	0.998908	0.999583
Mitochondrial fission regulator 1	MTFR1	Q15390	119	Q15390	119	S	1.28457	0.0135726	1.3396	2.62417	0.272531	0.0837237	1	0.999999	1	1	1	1
DNA excision repair protein ERCC-6-like	ERCC6L	Q2NKX8	1069	Q2NKX8	1069	S	1.28444	0.0229335	1.1308	2.41524	0.40084	0.137092	1	1	1	1	1	1
Importin subunit alpha-4	KPNA3	O00505	56	O00505	56	S	1.28271	0.013351	0.563519	1.84623	0.22587	0.0269847	1	1	1	1	1	1
EF-hand domain-containing protein D2	EFHD2	Q96C19	74	Q96C19	74	S	1.2827	0.0229929	0.379547	1.66225	0.365259	0.0799704	0.921328	0.935586	0.931104	0.992412	0.996348	0.982781
tRNA pseudouridine synthase A, mitochondrial	PUS1	Q9Y606-2	392	Q9Y606-2;Q9Y606	392;420	S	1.28263	0.00897318	0.352568	1.6352	0.265821	0.214701	0.999983	0.999892	0.999973	1	1	1
Nucleoporin p58/p45	NUPL1	Q9BVL2-2	331	Q9BVL2-2;Q9BVL2	331;331	T	1.28144	0.0135453	2.17303	3.45447	0.359902	0.286972	0.999699	0.977329	0.999457	0.999909	0.999969	0.999494
3-phosphoinositide-dependent protein kinase 1;Putative 3-phosphoinositide-dependent protein kinase 2	PDPK1;PDPK2	O15530	241	O15530;Q6A1A2;O15530-4;O15530-2	241;214;114;191	S	1.28005	0.0139943	3.36385	4.6439	0.355262	0.33009	0.999998	0.999985	0.999996	0.999997	0.999999	0.999971
Epidermal growth factor receptor	EGFR	P00533	693	P00533	693	T	1.27947	0.00967458	4.91741	6.19689	0.171542	0.0417035	0.998857	0.992059	0.982632	0.991641	0.998956	1
DNA polymerase alpha catalytic subunit	POLA1	P09884	209	P09884	209	S	1.27751	0.0415245	0.89351	2.17102	0.48936	0.58789	0.999995	0.999939	0.999981	0.99999	0.999967	0.999987
Supervillin	SVIL	O95425-2	245	O95425-2;O95425	245;245	S	1.27693	0.00987578	2.61758	3.89451	0.210995	0.291344	0.999953	0.999999	0.999974	1	1	0.999997
MAP7 domain-containing protein 1	MAP7D1	Q3KQU3-4	428	Q3KQU3-4;Q3KQU3;Q3KQU3-2	428;460;423	S	1.27629	0.0415527	2.23397	3.51026	0.57815	0.506446	0.959933	0.999314	0.973441	0.9957	0.905393	0.99732
rRNA 2'-O-methyltransferase fibrillarin	FBL	P22087	124	P22087	124	S	1.27364	0.0273431	3.68568	4.95932	0.115971	0.418628	0.990643	0.996642	0.992489	0.992541	0.999851	0.999237
Alpha-parvin	PARVA	Q9NVD7-2	28	Q9NVD7-2;Q9NVD7	28;28	S	1.27356	0.0159279	-1.62757	-0.354008	0.387481	0.322127	1	1	1	1	1	1
Ribonucleoprotein PTB-binding 1	RAVER1	Q8IY67-2	567	Q8IY67-2	567	S	1.27307	0.00860377	3.73451	5.00758	0.225077	0.140352	0.999777	0.999944	0.999941	0.999969	0.999983	0.999888
Dedicator of cytokinesis protein 7	DOCK7	Q96N67-2	452	Q96N67-2;Q96N67-6;Q96N67-4;Q96N67-3;Q96N67;Q96N67-5	452;452;452;452;452;452	S	1.27081	0.0415057	0.430773	1.70158	0.220813	0.296949	0.995375	0.992679	0.958203	0.998337	0.993595	0.976899
Tyrosine-protein phosphatase non-receptor type 21	PTPN21	Q16825	658	Q16825	658	S	1.27018	0.0291803	-1.32493	-0.0547479	0.456989	0.159208	0.997923	0.999063	0.998086	0.998291	0.995842	0.998655
Ras-responsive element-binding protein 1	RREB1	Q92766	161	Q92766;Q92766-2;Q92766-3	161;161;161	S	1.26971	0.0128889	1.29247	2.56218	0.31505	0.159662	0.999936	0.999956	0.999855	0.999757	0.999997	0.999782
mRNA-decapping enzyme 1A	DCP1A	Q9NPI6	525	Q9NPI6	525	S	1.26905	0.00632051	2.78455	4.05359	0.149748	0.0633695	0.997655	0.988625	0.993375	0.999916	0.999776	0.999975
Protein FAM83B	FAM83B	Q5T0W9	388	Q5T0W9	388	S	1.26836	0.0316964	1.79511	3.06347	0.531705	0.324227	0.925658	0.997554	0.998637	0.995663	0.994763	0.977058
OTU domain-containing protein 4	OTUD4	Q01804-3	377	Q01804-3;Q01804	377;442	S	1.26795	0.0318309	0.997889	2.26584	0.473282	0.15423	0.999973	0.999975	0.999992	0.999624	0.999977	0.999955
Ankycorbin	RAI14	Q9P0K7-3	273	Q9P0K7-3;Q9P0K7;Q9P0K7-2	273;281;284	S	1.2671	0.0106027	0.283716	1.55082	0.302602	0.203824	0.96059	0.979259	0.847771	0.973034	0.987556	0.986414
Beta-arrestin-1	ARRB1	P49407-2	404	P49407-2;P49407	404;412	S	1.26694	0.0477504	-1.13183	0.135116	0.593513	0.185011	0.995515	0.991596	0.998386	0.995762	0.997525	0.988856
Tandem C2 domains nuclear protein	TC2N	Q8N9U0-2	156	Q8N9U0-2;Q8N9U0	156;156	S	1.26419	0.00773481	-1.03884	0.225358	0.174122	0.157345	0.999799	0.999827	0.999859	0.999989	1	0.999999
Protein lin-37 homolog	LIN37	Q96GY3	135	Q96GY3	135	S	1.26258	0.00972152	2.12848	3.39106	0.10797	0.0619002	0.957816	0.916749	0.973541	0.919897	0.955611	0.930707
Signal-induced proliferation-associated 1-like protein 3	SIPA1L3	O60292	1364	O60292	1364	S	1.25808	0.0117569	1.5573	2.81538	0.20161	0.320801	1	1	0.999999	1	1	1
Phosphatidylinositol 4-kinase type 2-alpha	PI4K2A	Q9BTU6	51	Q9BTU6	51	S	1.25737	0.011724	1.92068	3.17805	0.331554	0.237597	0.999998	0.99998	0.999999	0.999997	0.999999	1
Heterogeneous nuclear ribonucleoprotein K	HNRNPK	P61978	284	P61978;P61978-2;P61978-3	284;284;260	S	1.25522	0.0130287	-1.31755	-0.0623239	0.349305	0.273857	1	1	1	1	1	1
Zinc finger protein 318	ZNF318	Q5VUA4	2035	Q5VUA4	2035	S	1.25487	0.015535	0.439639	1.69451	0.359882	0.192346	0.926114	0.974388	0.931127	0.907641	0.943206	0.920611
Emerin	EMD	P50402	49	P50402	49	S	1.25247	0.010565	5.22983	6.48229	0.105229	0.249836	0.999567	0.999977	0.998996	0.999414	0.999106	0.999805
Protein capicua homolog	CIC	Q96RK0	496	Q96RK0	496	S	1.25157	0.0128234	1.28847	2.54004	0.132876	0.298584	1	1	1	1	1	1
Serine/arginine-rich splicing factor 11	SRSF11	Q05519	207	Q05519	207	S	1.25134	0.00851613	3.12539	4.37673	0.122132	0.114691	0.978424	0.984996	0.973316	0.995605	0.992609	0.992049
Uncharacterized protein KIAA0556	KIAA0556	O60303	453	O60303	453	S	1.25115	0.0204586	1.17326	2.42441	0.3418	0.415679	0.996838	0.996886	0.997612	0.999545	0.999707	0.998928
Heterogeneous nuclear ribonucleoprotein D0	HNRNPD	Q14103-3	127	Q14103-3;Q14103;Q14103-4;Q14103-2	127;127;108;108	T	1.24889	0.024216	-1.79458	-0.545687	0.449325	0.228075	0.999534	0.999715	0.997786	1	1	0.999761
Poly(A) polymerase gamma	PAPOLG	Q9BWT3	525	Q9BWT3	525	S	1.24801	0.0106599	0.313479	1.56149	0.182547	0.297532	0.997578	0.999434	0.999602	0.999704	0.998057	0.99988
A-kinase anchor protein 9	AKAP9	Q99996-5	3792	Q99996-5;Q99996-3;Q99996-2;Q99996;Q99996-6	3792;3834;3842;3846;3846	S	1.2462	0.032738	-0.879721	0.366479	0.533762	0.373215	0.978344	0.986936	0.996424	0.999218	0.998438	0.999882
NACHT, LRR and PYD domains-containing protein 2	NLRP2	Q9NX02-3	671	Q9NX02-3;Q9NX02;Q9NX02-2;Q9NX02-4	671;671;649;647	S	1.24601	0.0109225	-1.82529	-0.579278	0.179318	0.296249	0.799697	0.947033	0.927086	0.998848	0.936856	0.973099
A-kinase anchor protein 12	AKAP12	Q02952	612	Q02952;Q02952-3;Q02952-2	612;507;514	S	1.24369	0.021976	3.80644	5.05013	0.42301	0.395061	1	1	1	1	1	1
Exocyst complex component 1	EXOC1	Q9NV70	470	Q9NV70;Q9NV70-2	470;455	S	1.24362	0.00971906	2.04555	3.28917	0.151698	0.257233	0.974292	0.913542	0.974602	0.961259	0.910509	0.953984
Opioid growth factor receptor	OGFR	Q9NZT2-2	484	Q9NZT2-2;Q9NZT2	484;484	S	1.2425	0.0369598	3.47738	4.71988	0.509563	0.164644	0.98374	0.990373	0.994155	0.995622	0.997576	0.993786
Proline-rich AKT1 substrate 1	AKT1S1	Q96B36	92	Q96B36	92	S	1.24173	0.0201168	4.28147	5.5232	0.414825	0.296115	0.868487	0.824104	0.993786	0.964218	0.97886	0.938175
E3 ubiquitin-protein ligase TRIM33	TRIM33	Q9UPN9-2	1102	Q9UPN9-2;Q9UPN9	1102;1119	S	1.2417	0.0229845	3.93913	5.18083	0.281479	0.451656	1	1	1	1	1	1
Protein Shroom2	SHROOM2	Q13796	847	Q13796	847	S	1.23913	0.0179358	-1.02712	0.212008	0.371868	0.373416	0.994502	0.984536	0.997392	0.992084	0.999677	0.999766
E3 ubiquitin-protein ligase RNF213	RNF213	Q63HN8	346	Q63HN8	346	S	1.23667	0.00950091	-1.84492	-0.608255	0.233696	0.256714	0.981615	0.923859	0.928089	0.999541	0.999506	0.99998
Transmembrane and coiled-coil domains protein 1	TMCC1	O94876	382	O94876	382	S	1.23124	0.00866667	-1.86905	-0.63781	0.141328	0.0971035	1	1	1	1	1	1
Rho GTPase-activating protein 32	ARHGAP32	A7KAX9	952	A7KAX9;A7KAX9-2	952;603	S	1.2244	0.0220431	0.985799	2.2102	0.394746	0.167335	0.907532	0.786145	0.937379	0.961165	0.990777	0.945178
Scaffold attachment factor B2;Scaffold attachment factor B1	SAFB2;SAFB	Q15424	288	Q14151;Q15424	287;288	S	1.22422	0.00812121	-1.10812	0.1161	0.221744	0.192727	1	1	1	1	1	1
Cdc42 effector protein 1	CDC42EP1	Q00587-2	192	Q00587-2;Q00587	192;192	S	1.22391	0.0214673	0.626531	1.85044	0.371642	0.134771	0.999823	0.99984	0.999758	0.999519	0.999873	0.999839
Zinc finger protein 318	ZNF318	Q5VUA4	1856	Q5VUA4	1856	S	1.22332	0.0147071	-0.153231	1.07009	0.322996	0.144666	0.999984	0.998888	0.999911	0.999998	0.999997	0.999975
Chromodomain-helicase-DNA-binding protein 8	CHD8	Q9HCK8	2519	Q9HCK8;Q9HCK8-2	2519;2240	S	1.22244	0.0127932	2.29188	3.51432	0.301625	0.321778	0.951979	0.995358	0.988923	0.996431	0.995739	0.999373
Ran-binding protein 3	RANBP3	Q9H6Z4-3	265	Q9H6Z4-3;Q9H6Z4;Q9H6Z4-4;Q9H6Z4-2	265;333;265;328	S	1.21926	0.0317805	4.15145	5.3707	0.469031	0.175518	1	1	1	1	1	1
Nuclear-interacting partner of ALK	ZC3HC1	Q86WB0	321	Q86WB0;Q86WB0-2;Q86WB0-3	321;300;321	S	1.21909	0.00975	1.29225	2.51134	0.130768	0.141382	1	1	1	1	1	1
Protein PRRC2A	PRRC2A	P48634	1219	P48634;P48634-2;P48634-3	1219;1206;1218	S	1.21724	0.00742091	5.21033	6.42757	0.199491	0.120609	1	1	1	1	1	1
Proline and serine-rich protein 2	PROSER2	Q86WR7	179	Q86WR7;Q86WR7-2	179;179	S	1.2172	0.0106463	1.78887	3.00607	0.258669	0.120085	1	1	1	1	1	1
Brefeldin A-inhibited guanine nucleotide-exchange protein 2	ARFGEF2	Q9Y6D5	227	Q9Y6D5	227	S	1.21675	0.0197866	4.65775	5.8745	0.357986	0.388703	1	1	1	1	1	1
TRAF2 and NCK-interacting protein kinase	TNIK	Q9UKE5-6	678	Q9UKE5-6;Q9UKE5-2;Q9UKE5-4;Q9UKE5;Q9UKE5-8;Q9UKE5-5;Q9UKE5-7;Q9UKE5-3	678;678;707;707;623;623;652;652	S	1.2161	0.0391989	3.54677	4.76287	0.492413	0.527888	0.999994	0.998994	1	0.999997	1	0.999995
Host cell factor 1;HCF N-terminal chain 1;HCF N-terminal chain 2;HCF N-terminal chain 3;HCF N-terminal chain 4;HCF N-terminal chain 5;HCF N-terminal chain 6;HCF C-terminal chain 1;HCF C-terminal chain 2;HCF C-terminal chain 3;HCF C-terminal chain 4;HCF C-terminal chain 5;HCF C-terminal chain 6	HCFC1	P51610	1507	P51610;P51610-2	1507;1438	S	1.21355	0.0103529	4.55835	5.7719	0.0854264	0.11198	0.999896	0.999816	0.999971	0.999987	0.999996	0.999998
Mitochondrial fission regulator 1-like	MTFR1L	Q9H019-3	220	Q9H019-3;Q9H019	220;232	S	1.21288	0.0351375	-2.91945	-1.70657	0.475859	0.153056	0.921217	0.957448	0.923682	0.752092	0.947446	0.957384
CLIP-associating protein 1	CLASP1	Q7Z460-2	600	Q7Z460;Q7Z460-2;Q7Z460-3	600;600;600	S	1.20894	0.00846491	4.05254	5.26148	0.0026218	0.109072	0.997183	0.980219	0.994448	0.94288	0.998375	0.991532
E3 ubiquitin-protein ligase HECW2	HECW2	Q9P2P5	48	Q9P2P5	48	S	1.2081	0.00682927	-1.14644	0.0616614	0.165811	0.167086	0.976337	0.99602	0.964657	0.999081	0.999386	0.967825
A-kinase anchor protein 11	AKAP11	Q9UKA4	1580	Q9UKA4	1580	S	1.20699	0.0208857	1.57178	2.77877	0.410186	0.341364	0.999589	0.999887	0.994743	0.999571	0.999905	0.993606
Hepatoma-derived growth factor	HDGF	P51858	133	P51858	133	S	1.2039	0.040811	4.23072	5.43462	0.5669	0.356485	1	1	1	1	1	1
Methylosome subunit pICln	CLNS1A	P54105	102	P54105	102	S	1.20029	0.0260261	5.36062	6.56092	0.212317	0.443185	1	1	1	1	1	1
Solute carrier family 2, facilitated glucose transporter member 1	SLC2A1	P11166	465	P11166	465	S	1.19997	0.0147864	-1.3019	-0.101926	0.276856	0.357214	1	1	1	1	1	1
Epidermal growth factor receptor substrate 15-like 1	EPS15L1	Q9UBC2	229	Q9UBC2	229	S	1.19956	0.0421071	0.606179	1.80574	0.573023	0.332394	1	1	1	1	1	1
Centrin-2	CETN2	P41208	20	P41208	20	S	1.19912	0.0317945	-1.42177	-0.22265	0.313985	0.504122	0.998336	0.999316	0.995907	1	0.944485	0.997632
NEDD4-binding protein 1	N4BP1	O75113	288	O75113	288	S	1.19902	0.0170778	1.92641	3.12543	0.375081	0.303784	0.996908	0.998118	0.999753	0.999701	0.999935	0.999918
Ubiquitin conjugation factor E4 B	UBE4B	O95155-2	101	O95155-2;O95155	101;101	S	1.19895	0.0382454	2.26207	3.46103	0.547308	0.398487	0.993157	0.972571	0.98822	0.982628	0.946571	0.950029
Transmembrane and coiled-coil domains protein 2	TMCC2	O75069	438	O75069	438	S	1.19818	0.0232365	0.56152	1.7597	0.400718	0.408576	1	1	1	1	1	1
Transmembrane and coiled-coil domains protein 3	TMCC3	Q9ULS5	216	Q9ULS5	216	S	1.19818	0.0232216	0.56152	1.7597	0.400718	0.408576	1	1	1	1	1	1
Charged multivesicular body protein 2b	CHMP2B	Q9UQN3	199	Q9UQN3	199	S	1.1981	0.0100775	3.01138	4.20949	0.218278	0.283155	0.992195	0.999999	0.999962	0.99812	0.999909	0.999679
Serine/arginine repetitive matrix protein 1	SRRM1	Q8IYB3	748	Q8IYB3;Q8IYB3-2	748;746	S	1.19749	0.00642202	1.34711	2.54461	0.0712078	0.131035	0.763333	0.784323	0.87084	0.75772	0.997445	0.96551
Interleukin enhancer-binding factor 3	ILF3	Q12906	592	Q12906;Q12906-5;Q12906-2;Q12906-3;Q12906-4;Q12906-6	592;592;592;592;596;596	T	1.19527	0.0104961	1.32924	2.52452	0.0986601	0.23754	1	1	1	1	1	1
Prohibitin	PHB	P35232	151	P35232	151	S	1.19357	0.0462062	-2.42265	-1.22908	0.515737	0.0881933	0.996725	0.998585	0.999565	0.998585	0.999088	0.999508
Formin-binding protein 1	FNBP1	Q96RU3-2	296	Q96RU3-2;Q96RU3;Q96RU3-4;Q96RU3-3	296;296;296;296	S	1.19342	0.032357	2.76188	3.9553	0.441457	0.129549	0.999779	0.999787	0.999989	0.999967	0.999988	0.999962
Adenomatous polyposis coli protein	APC	P25054-2	1259	P25054-2;P25054	1259;1360	S	1.19089	0.0128649	0.150112	1.34101	0.3038	0.312207	0.992489	0.981013	0.966566	0.99018	0.996832	0.994024
Serine/threonine-protein kinase Nek1	NEK1	Q96PY6-2	1008	Q96PY6-2;Q96PY6;Q96PY6-3;Q96PY6-4	1008;1052;1080;983	S	1.18715	0.0281585	2.36716	3.55431	0.446322	0.203832	0.999951	0.999935	0.999172	0.998224	0.999869	0.999824
Neuroblast differentiation-associated protein AHNAK	AHNAK	Q09666	5824	Q09666	5824	T	1.18495	0.0321406	1.12309	2.30804	0.307673	0.501427	0.999997	1	0.999972	0.999999	1	0.999979
Apoptotic chromatin condensation inducer in the nucleus	ACIN1	Q9UKV3	682	Q9UKV3	682	T	1.18399	0.0116852	-1.93305	-0.749058	0.156489	0.280975	0.989216	0.905592	0.922662	0.975329	0.999559	0.998944
Mediator of DNA damage checkpoint protein 1	MDC1	Q14676	1033	Q14676;Q14676-2;Q14676-3	1033;769;1033	S	1.18332	0.0176934	-1.05532	0.127993	0.201831	0.364342	0.999961	0.999572	0.99994	1	0.999999	1
Histone-lysine N-methyltransferase 2D	KMT2D	O14686	2240	O14686;O14686-3	2240;2243	T	1.18237	0.00893196	0.902037	2.0844	0.135034	0.0321969	0.976857	0.951187	0.75119	0.95491	0.862409	0.959742
Rho GTPase-activating protein 39	ARHGAP39	Q9C0H5	366	Q9C0H5;Q9C0H5-2	366;366	S	1.18159	0.0116381	1.12699	2.30858	0.22035	0.303211	1	0.999999	1	1	1	1
Eukaryotic translation initiation factor 4B	EIF4B	P23588	283	P23588	283	S	1.17877	0.0459071	0.296439	1.47521	0.349248	0.588516	0.999999	0.999729	0.999996	0.999984	0.999901	0.999901
Periodic tryptophan protein 1 homolog	PWP1	Q13610	485	Q13610	485	S	1.17603	0.0401642	-0.0934105	1.08262	0.548519	0.316622	0.991845	0.983601	0.997364	0.992072	0.998682	0.999024
Spectrin alpha chain, non-erythrocytic 1	SPTAN1	Q13813	1323	Q13813;Q13813-2;Q13813-3	1323;1323;1303	S	1.17508	0.0116289	-0.791858	0.383225	0.28791	0.173806	0.934059	0.799306	0.927231	0.944736	0.992215	0.94877
LIM domain and actin-binding protein 1	LIMA1	Q9UHB6-4	15	Q9UHB6;Q9UHB6-4	15;15	S	1.17133	0.0292521	0.650678	1.82201	0.341939	0.474693	0.996786	0.993439	0.995215	0.995166	0.998503	0.999628
Protein TANC2	TANC2	Q9HCD6	1530	Q9HCD6;Q9HCD6-2	1530;1540	S	1.1707	0.0288664	-0.967979	0.202719	0.421047	0.148596	0.997776	0.993777	0.996517	0.999933	0.999327	0.999924
Antigen peptide transporter 1	TAP1	Q03518	545	Q03518	545	T	1.17045	0.0067726	-2.32354	-1.15309	0.202709	0.188714	0.996557	0.998539	0.999606	0.998071	0.999996	0.999522
NCK-interacting protein with SH3 domain	NCKIPSD	Q9NZQ3-5	181	Q9NZQ3-5;Q9NZQ3-2;Q9NZQ3;Q9NZQ3-4;Q9NZQ3-3	181;181;181;174;174	T	1.16991	0.0349243	0.45342	1.62333	0.402886	0.00420433	0.957542	0.998047	0.963724	0.996623	0.998354	0.99825
Pleckstrin homology-like domain family B member 1	PHLDB1	Q86UU1-3	430	Q86UU1-3;Q86UU1-2;Q86UU1	430;430;430	S	1.16415	0.0489407	-0.228969	0.935178	0.24529	0.579821	0.999586	0.987723	0.996723	0.999976	0.999699	0.999999
NHS-like protein 1	NHSL1	Q5SYE7-2	324	Q5SYE7-2;Q5SYE7	324;328	S	1.16363	0.0213843	0.141713	1.30534	0.399433	0.340115	0.999994	0.999982	1	0.999998	1	1
Eukaryotic translation initiation factor 4 gamma 3	EIF4G3	O43432	495	O43432	495	S	1.16326	0.0136713	2.41715	3.58041	0.324352	0.208838	1	1	1	1	1	1
CREB-regulated transcription coactivator 3	CRTC3	Q6UUV7-3	62	Q6UUV7-3;Q6UUV7	62;62	S	1.16228	0.0322392	2.18975	3.35203	0.351897	0.49466	0.999712	0.995257	0.999963	1	0.999991	0.999999
Clustered mitochondria protein homolog	CLUH	O75153	664	O75153	664	S	1.16149	0.0294396	0.72509	1.88658	0.439125	0.184965	0.99997	0.998814	0.99974	0.999785	0.999898	0.99982
Ras-responsive element-binding protein 1	RREB1	Q92766	1167	Q92766;Q92766-2;Q92766-3	1167;1167;1167	S	1.16127	0.0164276	1.78352	2.94479	0.210801	0.351296	1	1	1	1	1	1
Coiled-coil domain-containing protein 6	CCDC6	Q16204	240	Q16204	240	S	1.16013	0.0314169	4.26014	5.42027	0.477816	0.269017	1	1	1	1	1	1
Sentrin-specific protease 1	SENP1	Q9P0U3-2	157	Q9P0U3-2;Q9P0U3	157;157	S	1.15877	0.0391617	1.71741	2.87618	0.475054	0.12876	0.939989	0.942979	0.936108	0.985492	0.987574	0.925423
High mobility group protein HMG-I/HMG-Y	HMGA1	P17096	49	P17096;P17096-3	49;49	S	1.15695	0.0441725	1.33309	2.49004	0.364564	0.570653	0.978215	0.948925	0.989685	0.996422	0.998172	0.997368
DENN domain-containing protein 1A	DENND1A	Q8TEH3	592	Q8TEH3;Q8TEH3-7;Q8TEH3-6	592;593;603	S	1.15681	0.040405	2.15523	3.31204	0.304249	0.539671	1	1	1	1	1	1
Syntaxin-binding protein 5	STXBP5	Q5T5C0-2	746	Q5T5C0-2;Q5T5C0;Q5T5C0-3	746;782;729	S	1.15458	0.0127967	2.33451	3.48909	0.294048	0.153903	0.990621	0.995833	0.972834	0.992245	0.998137	0.999214
DNA-directed RNA polymerase I subunit RPA43	TWISTNB	Q3B726	316	Q3B726	316	S	1.15421	0.0187849	3.48062	4.63484	0.360004	0.191603	1	1	1	1	1	1
Protein FAM122B	FAM122B	Q7Z309-3	138	Q7Z309;Q7Z309-2;Q7Z309-5;Q7Z309-3;Q7Z309-4	119;119;66;138;138	S	1.15328	0.0434187	2.10434	3.25762	0.558412	0.307867	0.982304	0.982885	0.996204	0.99901	0.989527	0.997114
Ashwin	C2orf49	Q9BVC5	193	Q9BVC5	193	S	1.14805	0.0105285	4.54638	5.69443	0.0372233	0.177537	0.999265	0.999903	0.997276	0.999791	0.999986	0.999987
182 kDa tankyrase-1-binding protein	TNKS1BP1	Q9C0C2	691	Q9C0C2;Q9C0C2-2	691;142	S	1.14652	0.0273271	1.93402	3.08054	0.423274	0.39929	0.999947	0.998114	0.999499	1	1	1
Cyclin-dependent kinase 11B;Cyclin-dependent kinase 11A	CDK11B;CDK11A	P21127-6	226	P21127-6;P21127-9;P21127-8;P21127-3;P21127-2;P21127;P21127-10;P21127-5;Q9UQ88-4;Q9UQ88-3;Q9UQ88-2;Q9UQ88;Q9UQ88-9	226;236;260;269;270;283;53;14;258;267;268;271;210	S	1.14225	0.0407736	1.86447	3.00672	0.5363	0.380566	0.969081	0.967804	0.949515	0.963642	0.966737	0.999984
DNA repair protein complementing XP-G cells	ERCC5	P28715	384	P28715	384	S	1.13845	0.0186677	-3.14638	-2.00793	0.205843	0.361114	0.996837	0.996038	0.96926	0.980276	0.993807	0.992521
Tight junction protein ZO-3	TJP3	O95049	333	O95049;O95049-3;O95049-2	333;338;352	S	1.13843	0.0126516	1.92929	3.06772	0.308513	0.2418	1	0.999997	0.999986	1	1	1
PERQ amino acid-rich with GYF domain-containing protein 2	GIGYF2	Q6Y7W6	236	Q6Y7W6;Q6Y7W6-3	236;258	S	1.13598	0.00637288	4.29035	5.42633	0.0752369	0.141135	1	1	1	1	1	1
Zinc finger C3H1 domain-containing protein	ZFC3H1	O60293-2	766	O60293-2;O60293	766;766	T	1.12969	0.0457037	0.344304	1.474	0.237092	0.135421	1	0.999999	1	1	1	1
Vacuolar protein sorting-associated protein VTA1 homolog	VTA1	Q9NP79	278	Q9NP79	278	Y	1.12614	0.0474593	-2.27356	-1.14742	0.197982	0.538198	0.99567	0.977989	0.995317	0.999742	0.999628	0.99944
Armadillo repeat protein deleted in velo-cardio-facial syndrome	ARVCF	O00192-2	221	O00192-2;O00192	221;284	T	1.1239	0.039126	-1.71543	-0.591526	0.522209	0.354905	0.912155	0.94843	0.828591	0.919416	0.961623	0.933875
Lipolysis-stimulated lipoprotein receptor	LSR	Q86X29	643	Q86X29;Q86X29-2;Q86X29-3	643;585;623	S	1.12091	0.0275701	3.96007	5.08097	0.396633	0.150566	1	1	1	1	1	1
Leucine-rich repeat flightless-interacting protein 2	LRRFIP2	Q9Y608-2	96	Q9Y608-2;Q9Y608-4;Q9Y608	96;96;328	S	1.11963	0.0225158	3.6697	4.78933	0.385406	0.356401	0.977972	0.992417	0.910194	0.995239	0.998692	0.999047
Hepatocyte nuclear factor 1-beta	HNF1B	P35680-3	279	P35680-3;P35680-2;P35680	279;253;279	S	1.11962	0.024192	1.02504	2.14466	0.370126	0.141757	0.987116	0.996489	0.982231	0.997493	0.995005	0.998441
Serine/threonine-protein kinase ATR	ATR	Q13535-2	435	Q13535-2;Q13535-3;Q13535	435;435;435	S	1.1191	0.0248686	1.63761	2.75672	0.426365	0.299251	0.890861	0.928453	0.911834	0.927554	0.923647	0.894213
Protein Smaug homolog 2	SAMD4B	Q5PRF9	271	Q5PRF9	271	S	1.11551	0.0296552	3.07986	4.19537	0.386068	0.104354	0.994426	0.92462	0.985406	0.997556	0.991748	0.993111
PERQ amino acid-rich with GYF domain-containing protein 2	GIGYF2	Q6Y7W6	382	Q6Y7W6;Q6Y7W6-3	382;404	T	1.11057	0.0302137	1.01538	2.12596	0.457555	0.323117	0.999265	0.996154	0.998213	0.999745	0.998641	0.998318
Serine/threonine-protein kinase Nek4	NEK4	P51957	340	P51957;P51957-2	340;340	S	1.11035	0.0349592	-0.944576	0.165771	0.389271	0.476952	0.996429	0.978937	0.989596	0.999981	0.997649	0.999925
Filamin-A	FLNA	P21333-2	1084	P21333-2;P21333	1084;1084	S	1.10855	0.0485282	2.83456	3.94311	0.437637	0.554502	0.988286	0.999187	0.997273	0.999497	0.972117	0.992545
Centrosomal protein of 135 kDa	CEP135	Q66GS9	439	Q66GS9	439	S	1.10769	0.0128614	2.85691	3.9646	0.212503	0.0541895	0.995296	0.996279	0.997676	0.99529	0.995554	0.995553
Ankyrin repeat and SAM domain-containing protein 1A	ANKS1A	Q92625	647	Q92625	647	S	1.10508	0.0169752	2.38605	3.49113	0.336468	0.19683	0.999871	0.998079	0.999928	0.999993	0.999958	0.99991
Lamin-B2	LMNB2	Q03252	296	Q03252	296	S	1.1049	0.0297477	-1.81707	-0.712171	0.410445	0.139767	0.92266	0.999959	0.999987	0.999979	0.989474	0.9999
Nuclear respiratory factor 1	NRF1	Q16656-2	136	Q16656-2;Q16656	136;136	S	1.10481	0.00951825	2.03782	3.14263	0.2193	0.222494	0.800732	0.793462	0.810569	0.95848	0.958935	0.960801
Ataxin-2	ATXN2	Q99700-2	784	Q99700-2;Q99700-4;Q99700	784;784;784	S	1.10432	0.0148483	-1.2558	-0.151473	0.0773964	0.261319	0.999318	0.999994	0.999931	0.999993	1	0.999997
A-kinase anchor protein 13	AKAP13	Q12802-4	983	Q12802-4;Q12802;Q12802-2	983;983;983	S	1.10294	0.0367187	0.975573	2.07851	0.450909	0.147788	0.992708	0.989552	0.955074	0.996037	0.980158	0.997673
Zinc finger protein 106	ZNF106	Q9H2Y7	1328	Q9H2Y7	1328	S	1.10265	0.0455959	-0.286877	0.815772	0.18256	0.264497	0.98755	0.917126	0.755682	0.999999	1	1
Male-specific lethal 3 homolog	MSL3	Q8N5Y2-2	341	Q8N5Y2-2;Q8N5Y2	341;400	S	1.10255	0.0110251	2.29058	3.39313	0.234759	0.273178	0.959942	0.965068	0.865453	0.998689	0.979901	0.995773
Protein capicua homolog	CIC	Q96RK0	1294	Q96RK0	1294	S	1.10086	0.0304575	0.785205	1.88606	0.420322	0.168887	0.989928	0.999982	0.999847	0.999992	0.999968	1
Uncharacterized protein KIAA1704	KIAA1704	Q8IXQ4	105	Q8IXQ4;Q8IXQ4-4	105;105	S	1.1002	0.0414117	-0.702147	0.398054	0.149036	0.47332	1	1	1	1	1	1
High mobility group protein 20A	HMG20A	Q9NP66	105	Q9NP66	105	S	1.09995	0.0357994	1.80791	2.90786	0.440759	0.147941	0.998998	0.999994	0.999907	0.999998	0.999999	0.999999
NGFI-A-binding protein 2	NAB2	Q15742	6	Q15742;Q15742-3;Q15742-2	6;6;6	S	1.09978	0.0161843	2.52018	3.61996	0.234258	0.338258	0.997593	0.997902	0.998568	0.999556	0.99848	0.995531
Serine/threonine-protein kinase D3;Serine/threonine-protein kinase D1	PRKD3;PRKD1	O94806	735	O94806;Q15139	735;742	S	1.09966	0.0462361	-0.505216	0.594441	0.547365	0.292886	0.999981	0.999997	0.999994	0.999784	1	0.999996
BAG family molecular chaperone regulator 3	BAG3	O95817	173	O95817	173	S	1.09964	0.0464317	4.21222	5.31186	0.460666	0.526372	0.998901	0.999373	0.999337	0.997785	0.999079	0.995665
Dual specificity protein kinase CLK3	CLK3	P49761-3	9	P49761-3;P49761-1;P49761;P49761-2	9;9;157;9	S	1.0977	0.00778182	5.66292	6.76062	0.146515	0.116227	0.999997	0.999763	0.999995	0.999981	0.999983	0.999956
Ladinin-1	LAD1	O00515	177	O00515	177	S	1.09508	0.0129165	3.54557	4.64065	0.288465	0.174845	1	1	1	1	1	1
Monocarboxylate transporter 4	SLC16A3	O15427	464	O15427	464	S	1.09254	0.00982445	1.19396	2.28649	0.246691	0.172588	0.918721	0.866871	0.949659	0.976038	0.976368	0.828103
Syntaxin-binding protein 5	STXBP5	Q5T5C0-2	723	Q5T5C0-2;Q5T5C0	723;759	S	1.09028	0.0172263	2.56613	3.65641	0.112075	0.295056	0.999921	0.997873	0.999968	0.998545	0.999622	0.999912
Golgin subfamily A member 4	GOLGA4	Q13439-3	71	Q13439-3;Q13439-4;Q13439	71;71;71	S	1.08938	0.0123519	3.73166	4.82103	0.204463	0.289884	0.999819	0.999182	0.999837	0.999737	0.999959	0.999957
Tight junction protein ZO-1	TJP1	Q07157	175	Q07157;Q07157-2	175;175	S	1.08919	0.0494316	0.34485	1.43404	0.488867	0.0822744	0.999731	0.999507	1	0.999994	1	0.999999
Protein unc-45 homolog A	UNC45A	Q9H3U1	15	Q9H3U1	15	T	1.08816	0.0136136	3.03852	4.12667	0.306341	0.220016	0.999998	0.999999	0.999999	1	1	1
Pre-B-cell leukemia transcription factor 2	PBX2	P40425	330	P40425	330	S	1.08761	0.039165	1.06189	2.1495	0.498258	0.385454	0.999955	0.999955	0.999996	1	1	0.999999
Vesicle-associated membrane protein-associated protein B/C	VAPB	O95292	150	O95292	150	T	1.08731	0.0388114	1.46223	2.54954	0.0256653	0.406893	0.971763	0.992835	0.999313	1	0.995528	0.99965
Protein PAT1 homolog 1	PATL1	Q86TB9-4	179	Q86TB9-4;Q86TB9;Q86TB9-2	179;179;36	S	1.08224	0.0409703	3.40562	4.48786	0.381996	0.505087	0.98906	0.997474	0.998989	0.985735	0.991907	0.916133
Phosphatidylinositide phosphatase SAC2	INPP5F	Q9Y2H2	942	Q9Y2H2	942	S	1.08026	0.0137608	1.46858	2.54884	0.295435	0.276837	0.999776	0.991627	0.999598	0.999668	0.999975	0.999962
Protein LYRIC	MTDH	Q86UE4	494	Q86UE4	494	S	1.08024	0.0194439	0.799573	1.87981	0.262821	0.356409	0.95547	0.994391	0.996282	0.991834	0.996383	0.994649
Phosphatidylinositol 4-kinase beta	PI4KB	Q9UBF8-2	294	Q9UBF8-2	294	S	1.07923	0.0245925	2.79423	3.87347	0.347309	0.110926	0.999963	0.999971	0.999948	0.999973	0.999997	0.999961
Protein CLEC16A	CLEC16A	Q2KHT3	980	Q2KHT3;Q2KHT3-3	980;67	S	1.07621	0.0170205	0.647154	1.72337	0.126688	0.297985	0.953184	0.800544	0.784909	0.854459	0.988168	0.938135
E3 ubiquitin-protein ligase DTX3L	DTX3L	Q8TDB6	221	Q8TDB6	221	S	1.07568	0.0327695	-0.527716	0.547964	0.461513	0.328189	0.779071	0.870136	0.938358	0.996078	0.978094	0.975623
Autophagy-related protein 9A	ATG9A	Q7Z3C6	656	Q7Z3C6;Q7Z3C6-2	656;595	S	1.07095	0.0415242	1.27473	2.34567	0.502832	0.381092	0.994376	0.992829	0.992848	0.99206	0.99555	0.999249
Mitogen-activated protein kinase kinase kinase 1	MAP3K1	Q13233	292	Q13233	292	S	1.07068	0.0335992	-0.0813796	0.989303	0.274444	0.461645	0.9986	0.999743	0.999564	0.999947	0.999833	0.999965
Probable E3 ubiquitin-protein ligase MYCBP2	MYCBP2	O75592-2	2751	O75592-2;O75592	2751;2751	S	1.07039	0.00641958	3.11389	4.18428	0.0801623	0.146024	0.999996	0.999908	0.999997	0.999994	0.999954	0.999996
Myc box-dependent-interacting protein 1	BIN1	O00499-6	272	O00499-6;O00499-2;O00499;O00499-11;O00499-7;O00499-4;O00499-3;O00499-5;O00499-8;O00499-9;O00499-10	272;272;303;287;272;272;303;303;287;272;287	S	1.06917	0.0314222	1.86273	2.9319	0.447022	0.304801	0.999272	0.999413	0.999999	0.999862	0.999854	0.999936
Ladinin-1	LAD1	O00515	123	O00515	123	S	1.0633	0.0248837	1.45468	2.51798	0.200349	0.389881	0.999997	0.999993	0.999941	0.999996	0.999983	0.999985
Oxysterol-binding protein-related protein 3	OSBPL3	Q9H4L5	410	Q9H4L5;Q9H4L5-5;Q9H4L5-2;Q9H4L5-6	410;410;379;379	S	1.06147	0.00916634	-0.165707	0.895766	0.213605	0.144214	1	1	1	1	1	1
Nucleoporin NUP53	NUP35	Q8NFH5	273	Q8NFH5	273	T	1.06117	0.0238709	3.63375	4.69491	0.0801345	0.317273	0.998541	0.999902	0.999619	0.999513	0.999814	0.998304
Mitotic spindle assembly checkpoint protein MAD1	MAD1L1	Q9Y6D9	428	Q9Y6D9	428	S	1.05768	0.0441066	0.420896	1.47857	0.466274	0.126429	0.970436	0.970651	0.98136	0.981545	0.981072	0.957959
WD repeat-containing protein 26	WDR26	Q9H7D7-3	121	Q9H7D7-3;Q9H7D7-4;Q9H7D7-2;Q9H7D7	121;121;121;121	S	1.05713	0.00640316	2.5627	3.61983	0.122331	0.161667	0.998318	0.999355	0.998067	0.999986	0.999923	0.999935
AT-rich interactive domain-containing protein 3A	ARID3A	Q99856	77	Q99856	77	S	1.05516	0.0461571	0.815556	1.87072	0.515514	0.234909	1	0.999999	1	1	1	1
Cyclin-dependent kinase 9	CDK9	P50750-2	464	P50750-2;P50750	464;347	S	1.05393	0.0304246	0.43728	1.49121	0.217065	0.424034	1	0.999999	1	1	1	1
Oxysterol-binding protein 1	OSBP	P22059	193	P22059	193	S	1.05346	0.0292031	3.37626	4.42973	0.169064	0.398113	0.999323	0.998754	0.999424	0.999989	0.999948	0.999866
U4/U6.U5 tri-snRNP-associated protein 1	SART1	O43290	448	O43290	448	S	1.05329	0.0419024	2.43371	3.487	0.491054	0.392325	1	1	1	1	1	1
THUMP domain-containing protein 1	THUMPD1	Q9NXG2	86	Q9NXG2	86	S	1.0502	0.0367217	4.75453	5.80473	0.466089	0.372832	1	1	1	1	1	1
THUMP domain-containing protein 1	THUMPD1	Q9NXG2	88	Q9NXG2	88	S	1.0502	0.036704	4.75453	5.80473	0.466089	0.372832	1	1	1	1	1	1
Serine/arginine repetitive matrix protein 2	SRRM2	Q9UQ35	1188	Q9UQ35;Q9UQ35-2	1188;1188	S	1.04781	0.019823	4.84995	5.89776	0.220187	0.346285	1	1	1	0.999953	1	1
Rap guanine nucleotide exchange factor 1	RAPGEF1	Q13905-2	242	Q13905-2;Q13905;Q13905-3	242;281;299	S	1.04673	0.0297832	-2.32583	-1.27911	0.416448	0.21298	1	1	1	1	1	1
PDZ and LIM domain protein 2	PDLIM2	Q96JY6	197	Q96JY6;Q96JY6-3;Q96JY6-4	197;197;197	S	1.04656	0.00848718	3.06237	4.10893	0.161516	0.0724404	1	1	1	1	1	1
Protein bicaudal D homolog 2	BICD2	Q8TD16	582	Q8TD16;Q8TD16-2	582;582	S	1.04624	0.00996312	2.62613	3.67237	0.186497	0.247866	1	1	1	1	1	1
Run domain Beclin-1 interacting and cysteine-rich containing protein	KIAA0226	Q92622-3	197	Q92622-3;Q92622-2;Q92622	197;137;197	S	1.04309	0.0233001	-1.55855	-0.515451	0.314845	0.0869394	1	1	1	1	1	1
Ral guanine nucleotide dissociation stimulator-like 3	RGL3	Q3MIN7	573	Q3MIN7	573	S	1.04251	0.0209071	0.182926	1.22544	0.34388	0.309866	0.996743	0.953876	1	0.999996	0.993334	0.990483
Metastasis-associated protein MTA1	MTA1	Q13330	522	Q13330	522	S	1.04099	0.00660388	3.22634	4.26733	0.0848444	0.15675	0.999928	0.965413	0.994052	0.991207	0.999808	0.999914
tRNA 2'-phosphotransferase 1	TRPT1	Q86TN4	240	Q86TN4;Q86TN4-2	240;191	S	1.03942	0.0203095	2.159	3.19841	0.325738	0.319112	0.903722	0.789377	0.922338	0.976602	0.906077	0.909968
A-kinase anchor protein 1, mitochondrial	AKAP1	Q92667	445	Q92667;Q92667-2	445;445	S	1.03926	0.00998319	0.371401	1.41067	0.243194	0.164547	0.988022	0.993131	0.839025	0.932935	0.983342	0.838896
FGFR1 oncogene partner	FGFR1OP	O95684	156	O95684;O95684-2	156;156	S	1.03865	0.0170954	3.46544	4.50409	0.245118	0.328397	0.99998	0.993115	0.999257	0.999902	0.999622	0.998665
GAS2-like protein 1	GAS2L1	Q99501	306	Q99501;Q99501-2	306;306	S	1.03813	0.0450503	1.86874	2.90687	0.22231	0.499453	0.975003	0.901182	0.95783	0.961394	0.89498	0.99469
Nipped-B-like protein	NIPBL	Q6KC79-2	713	Q6KC79;Q6KC79-2;Q6KC79-3	713;713;713	T	1.03692	0.0137339	-0.0467644	0.990157	0.276359	0.275367	0.986962	0.998895	0.997501	0.998369	0.999966	0.999763
1-phosphatidylinositol 4,5-bisphosphate phosphodiesterase beta-3	PLCB3	Q01970	270	Q01970	270	S	1.03526	0.00581711	-2.22256	-1.1873	0.177133	0.143752	0.998407	0.999107	0.999282	0.999848	0.999845	0.999975
Echinoderm microtubule-associated protein-like 4	EML4	Q9HC35	899	Q9HC35	899	T	1.03517	0.0303366	2.89543	3.9306	0.34568	0.0661979	0.997298	0.997818	0.993158	0.999541	0.99213	0.992764
Mitogen-activated protein kinase kinase kinase 11	MAP3K11	Q16584	524	Q16584	524	S	1.03516	0.0167463	0.237761	1.27292	0.159227	0.304974	0.813186	0.829024	0.828658	0.917697	0.935885	0.91619
Histone H2B type 1-K;Histone H2B type 1-C/E/F/G/I;Histone H2B type F-S;Histone H2B type 1-J;Histone H2B type 2-E	HIST1H2BK;HIST1H2BC;H2BFS;HIST1H2BJ;HIST2H2BE	O60814	7	O60814;P62807;P57053;P06899;Q16778	7;7;7;7;7	S	1.03413	0.0276754	0.188275	1.2224	0.264157	0.40681	1	1	1	1	1	1
Pumilio homolog 2	PUM2	Q8TB72-3	82	Q8TB72-3;Q8TB72;Q8TB72-2	82;82;82	S	1.03239	0.0105185	-0.203157	0.829231	0.231709	0.127205	1	1	1	1	1	1
Protein numb homolog	NUMB	P49757-3	623	P49757-3;P49757;P49757-4;P49757-2	623;634;575;586	S	1.03218	0.0105422	0.725859	1.75803	0.111453	0.223838	0.998148	0.999879	0.999053	0.994957	0.999871	0.847737
PC4 and SFRS1-interacting protein	PSIP1	O75475	206	O75475;O75475-2	206;206	S	1.02951	0.0358874	0.79942	1.82893	0.250588	0.399637	0.9534	0.982761	0.956813	0.957122	0.929032	0.991527
Lupus La protein	SSB	P05455	366	P05455	366	S	1.02836	0.0221026	3.50782	4.53618	0.366102	0.256369	1	1	1	1	1	1
Zinc finger CCCH domain-containing protein 14	ZC3H14	Q6PJT7-2	665	Q6PJT7-2;Q6PJT7-3;Q6PJT7-6	665;509;236	S	1.02498	0.0461768	1.04708	2.07205	0.490478	0.194949	0.999986	0.999999	0.999996	0.999999	0.999994	0.999992
Serine/arginine repetitive matrix protein 1	SRRM1	Q8IYB3	797	Q8IYB3;Q8IYB3-2	797;795	S	1.02351	0.0116798	-1.24791	-0.224401	0.118347	0.235442	0.990049	0.761637	0.954162	0.953126	0.972243	0.93999
Succinyl-CoA:3-ketoacid coenzyme A transferase 1, mitochondrial	OXCT1	P55809	509	P55809	509	S	1.02345	0.0358474	-1.78148	-0.758031	0.373478	0.0601639	1	1	1	1	1	1
Methyltransferase-like protein 14	METTL14	Q9HCE5	399	Q9HCE5	399	S	1.02171	0.0365867	3.17997	4.20168	0.437311	0.390771	1	1	1	1	1	1
Cysteine-rich with EGF-like domain protein 2	CRELD2	Q6UXH1-3	70	Q6UXH1-3;Q6UXH1-2;Q6UXH1-4;Q6UXH1;Q6UXH1-6;Q6UXH1-5	70;70;70;70;70;70	S	1.02023	0.0214184	-0.0662479	0.953978	0.171677	0.337196	0.841208	0.842792	0.950435	0.84771	0.973148	0.898997
Desmoplakin	DSP	P15924	176	P15924;P15924-2	176;176	S	1.01988	0.0404303	2.10237	3.12225	0.455768	0.190355	0.998251	0.997809	0.927245	0.924985	0.986122	0.998709
Protein kinase C delta type;Protein kinase C delta type regulatory subunit;Protein kinase C delta type catalytic subunit	PRKCD	Q05655	645	Q05655	645	S	1.01882	0.0308242	3.3941	4.41292	0.22988	0.416403	0.991729	0.997768	0.994193	0.998281	0.991713	0.992717
Rho GTPase-activating protein 5	ARHGAP5	Q13017-2	1173	Q13017-2;Q13017	1173;1173	S	1.01844	0.0285688	0.246404	1.26484	0.25496	0.407443	0.999905	0.997148	0.999983	0.999523	0.999055	0.993619
Cleavage and polyadenylation specificity factor subunit 3	CPSF3	Q9UKF6	681	Q9UKF6	681	T	1.01747	0.0170638	0.0462818	1.06375	0.255654	0.0809493	1	1	1	1	1	1
U3 small nucleolar RNA-associated protein 18 homolog	UTP18	Q9Y5J1	124	Q9Y5J1	124	S	1.01627	0.0285581	1.6591	2.67538	0.308744	0.406169	1	1	1	1	1	1
Double-stranded RNA-binding protein Staufen homolog 2	STAU2	Q9NUL3-4	295	Q9NUL3-4;Q9NUL3-3;Q9NUL3-2;Q9NUL3	295;460;460;492	S	1.014	0.0324624	1.24857	2.26257	0.0267073	0.338517	0.999827	0.999999	0.999936	0.99999	0.999948	0.999999
Cingulin	CGN	Q9P2M7	332	Q9P2M7;Q9P2M7-2	332;332	S	1.01349	0.0455772	1.12716	2.14066	0.1471	0.464084	1	1	1	1	1	1
Cdc42-interacting protein 4	TRIP10	Q15642	296	Q15642;Q15642-4;Q15642-2;Q15642-3;Q15642-5	296;296;296;296;296	S	1.01106	0.00973966	5.01962	6.03068	0.233524	0.185962	0.999896	0.999572	0.999925	0.999994	0.999898	0.999983
Sodium bicarbonate cotransporter 3	SLC4A7	Q9Y6M7-2	242	Q9Y6M7;Q9Y6M7-2;Q9Y6M7-4;Q9Y6M7-3	242;242;152;152	S	1.01094	0.0115385	4.49997	5.51091	0.0090056	0.145923	1	1	1	1	1	1
TBC1 domain family member 10B	TBC1D10B	Q4KMP7	148	Q4KMP7	148	T	1.00508	0.00894118	3.88472	4.88981	0.104885	0.172183	0.995617	0.997592	0.996468	0.998318	0.997577	0.999033
Ubiquitin carboxyl-terminal hydrolase 10	USP10	Q14694	547	Q14694;Q14694-3;Q14694-2	547;551;595	S	1.00448	0.0474431	0.895045	1.89952	0.491382	0.208563	0.9998	0.999887	0.999829	0.999958	0.999698	0.999066
Ras-related protein Rab-25;Ras-related protein Rab-11A;Ras-related protein Rab-11B	RAB25;RAB11A;RAB11B	P62491	78	P57735;P62491;Q15907	79;78;78	S	1.00139	0.0414869	0.107643	1.10903	0.475045	0.283498	0.996341	0.995324	0.756303	0.951995	0.959712	0.961257
E1A-binding protein p400	EP400	Q96L91-3	1659	Q96L91-3;Q96L91-5;Q96L91-2;Q96L91;Q96L91-4	1659;1695;1696;1732;1615	S	1.00093	0.00654206	3.58526	4.58619	0.0451693	0.10253	0.990188	0.971947	0.989169	0.994764	0.997951	0.999093

## Sheet: Class1 sites (Recovery Up)
Protein names	Gene names	Protein	Position within "Protein"	Proteins	Positions within "Proteins"	Amino acid	Fold change Recovery/2D_AcetonePrep	q value Recovery/2D_AcetonePrep	Mean 2D_AcetonePrep	Mean Recovery	Standard deviation 2D_AcetonePrep	Standard deviation Recovery	Localization prob 2D_HCT116_AcetonePrep_Rep1	Localization prob 2D_HCT116_AcetonePrep_Rep2	Localization prob 2D_HCT116_AcetonePrep_Rep3	Localization prob 3D_HCT116_Recovery_Rep1	Localization prob 3D_HCT116_Recovery_Rep2	Localization prob 3D_HCT116_Recovery_Rep3
Unconventional prefoldin RPB5 interactor 1	URI1	O94763-2	296	O94763-2;O94763	296;372	S	6.15937	0.0131512	-0.804285	5.35509	0.487372	0.433721	0.988704	0.902582	0.909148	0.995807	0.958617	0.997848
Alpha-tubulin N-acetyltransferase	ATAT1	Q5SQI0-7	292	Q5SQI0-7;Q5SQI0-6;Q5SQI0-5;Q5SQI0-4;Q5SQI0-3;Q5SQI0-2;Q5SQI0	292;292;315;315;292;303;315	S	6.07908	0.00457732	-2.66493	3.41415	0.538764	0.209072	1	1	1	1	1	1
Hydroxymethylglutaryl-CoA synthase, cytoplasmic	HMGCS1	Q01581	495	Q01581	495	S	6.00284	0.0130934	-0.0346937	5.96814	0.100091	0.680986	0.999337	0.992797	0.99532	0.999902	0.999987	0.999984
Protein NDRG1	NDRG1	Q92597	333	Q92597	333	S	5.59627	0.0100952	1.60113	7.1974	0.962312	0.783731	0.935936	0.97777	0.987302	0.998214	0.996231	0.998926
Protein NDRG1	NDRG1	Q92597	336	Q92597	336	S	5.35024	0	0.859596	6.20983	0.265328	0.140609	0.951348	0.922409	0.946478	0.978154	0.953775	0.976001
Hydroxymethylglutaryl-CoA synthase, cytoplasmic	HMGCS1	Q01581	4	Q01581	4	S	5.3101	0	-0.862175	4.44792	0.525312	0.453118	1	1	1	1	1	1
Catenin delta-1	CTNND1	O60716-21	809	O60716-21;O60716-19;O60716-13;O60716-11;O60716-5;O60716-3;O60716-24;O60716-23;O60716-16;O60716-18;O60716-15;O60716-17;O60716-10;O60716-8;O60716-9;O60716-7;O60716-2;O60716;O60716-22;O60716-20;O60716-14;O60716-12;O60716-6;O60716-4;O60716-29;O60716-27;O60716-32;O60716-31;O60716-26;O60716-25;O60716-30;O60716-28	809;815;856;862;910;916;789;795;836;809;842;815;856;890;862;896;910;916;789;795;836;842;890;896;587;593;567;573;587;593;567;573	T	5.29209	0.0199126	-0.319904	4.97219	0.358663	1.1389	1	1	1	1	1	1
BAG family molecular chaperone regulator 3	BAG3	O95817	289	O95817	289	S	5.27691	0.0214038	-1.96883	3.30808	1.0544	0.215103	0.883926	0.985729	0.96109	0.992948	0.973627	0.964212
Alpha-enolase	ENO1	P06733	79	P06733	79	S	5.27111	0	-2.88647	2.38464	0.364323	0.548467	0.99997	0.999979	0.999997	1	0.999999	1
Tumor protein D52	TPD52	P55327-2	131	P55327-2;P55327;P55327-3	131;171;195	S	5.17917	0.0052562	-2.98483	2.19435	0.733816	0.477289	0.887939	0.993716	0.883711	0.999962	0.999781	0.99894
Fructose-bisphosphate aldolase A	ALDOA	P04075	46	P04075	46	S	5.16652	0	0.65419	5.82071	0.353947	0.274341	0.999835	0.999846	0.999971	1	0.999999	0.999984
Phosphoglycerate kinase 1	PGK1	P00558	203	P00558	203	S	5.1338	0.0164522	-1.25804	3.87576	0.901676	0.253561	1	1	1	1	1	1
WD repeat-containing protein 62	WDR62	O43379	1228	O43379;O43379-4	1228;1233	S	5.03823	0.0326233	-2.19494	2.84329	1.52893	0.474577	0.945715	0.972114	0.959697	0.981467	0.977271	0.997321
Protein NDRG1	NDRG1	Q92597	366	Q92597	366	T	5.00492	0.0123148	2.16503	7.16994	0.922697	0.841715	0.984476	0.97287	0.917645	0.987049	0.950894	0.981332
Tubulin alpha-1B chain;Tubulin alpha-1C chain;Tubulin alpha-3C/D chain;Tubulin alpha-3E chain	TUBA1B;TUBA1C;TUBA3C;TUBA3E	P68363	48	P68363;Q9BQE3;Q13748;Q13748-2;Q6PEY2	48;48;48;48;48	S	4.91712	0.0129925	1.29071	6.20783	0.928543	0.550445	0.999405	0.999823	0.999332	0.999999	0.999995	0.999999
ERBB receptor feedback inhibitor 1	ERRFI1	Q9UJM3	461	Q9UJM3	461	S	4.79411	0	-1.32877	3.46534	0.426699	0.419693	1	1	1	1	1	1
Insulin receptor substrate 2	IRS2	Q9Y4H2	306	Q9Y4H2	306	S	4.77528	0.00572973	1.11301	5.88829	0.388876	0.637794	0.993552	0.996797	0.994004	0.986384	0.964964	0.984951
Tristetraprolin	ZFP36	P26651	60	P26651	60	S	4.76163	0.0147644	-2.47362	2.28802	0.905786	0.393201	0.993532	0.990879	0.997522	0.998635	0.999225	0.997034
Tubulin beta chain	TUBB	P07437	55	P07437	55	T	4.75809	0.00522353	-3.24585	1.51224	0.10685	0.35978	0.969976	0.999656	0.999693	1	1	1
Serine/threonine-protein kinase PRP4 homolog	PRPF4B	Q13523	257	Q13523	257	S	4.73523	0.012	-0.245005	4.49023	0.825242	0.826896	0.999008	0.996886	0.998733	0.999737	0.999092	0.999261
Arfaptin-1	ARFIP1	P53367	132	P53367;P53367-2	132;100	S	4.72713	0.0335126	-0.406944	4.32018	0.233242	1.322	0.998065	0.99801	0.999936	0.999913	0.999925	0.999873
Phosphoglycerate mutase 1	PGAM1	P18669	14	P18669	14	S	4.72346	0.0394789	-0.700292	4.02317	1.33288	0.0974327	1	1	1	1	1	1
Heat shock protein HSP 90-alpha;Heat shock protein HSP 90-beta;Putative heat shock protein HSP 90-beta-3	HSP90AA1;HSP90AB1;HSP90AB3P	P08238	391	P07900;P07900-2;P08238;Q58FF7	399;521;391;333	S	4.65706	0.0129393	-0.92449	3.73257	0.872333	0.537406	1	0.999998	1	1	1	1
Elongation factor 2	EEF2	P13639	502	P13639	502	S	4.62345	0.0015082	-1.7378	2.88565	0.454911	0.259714	0.999995	0.999991	0.999843	0.999985	0.999999	0.999989
Gephyrin;Molybdopterin adenylyltransferase;Molybdopterin molybdenumtransferase	GPHN	Q9NQX3	188	Q9NQX3;Q9NQX3-2	188;188	S	4.56367	0.0130034	-0.381233	4.18244	0.324341	0.75929	0.998426	0.994186	0.990541	0.999987	0.999975	0.999997
Protein NDRG1	NDRG1	Q92597	330	Q92597	330	S	4.50688	0	4.73349	9.24037	0.294876	0.171863	0.998539	0.999592	0.999477	0.999871	0.999917	0.999929
Fructose-bisphosphate aldolase A	ALDOA	P04075	39	P04075	39	S	4.49717	0	-0.899378	3.59779	0.410489	0.23869	0.964264	0.984068	0.981194	0.994026	0.997996	0.988937
Transketolase	TKT	P29401	295	P29401	295	S	4.49383	0	-3.31145	1.18238	0.26529	0.152742	0.999943	0.998274	0.999689	1	0.999999	1
Tristetraprolin	ZFP36	P26651	186	P26651	186	S	4.48771	0.0119623	-2.10731	2.3804	0.777041	0.4801	0.995686	0.998151	0.99806	0.999195	0.999789	0.99148
Uridine-cytidine kinase-like 1	UCKL1	Q9NWZ5-3	63	Q9NWZ5-3;Q9NWZ5-2;Q9NWZ5	63;63;63	S	4.43186	0.012859	-1.82351	2.60834	0.90146	0.567375	0.989152	0.964947	0.908996	0.959188	0.972874	0.967414
Nuclear factor of activated T-cells, cytoplasmic 1	NFATC1	O95644-7	197	O95644-7;O95644-6;O95644;O95644-9;O95644-5;O95644-4;O95644-8;O95644-3;O95644-2	197;220;233;197;220;233;197;220;233	S	4.38512	0.0218605	-1.78753	2.5976	1.14388	0.513432	0.999527	0.99986	0.999615	0.999089	0.999997	0.999963
Integrin beta-4	ITGB4	P16144	1498	P16144;P16144-4;P16144-2;P16144-3	1498;1428;1428;1428	S	4.37232	0.013938	0.223045	4.59536	0.131048	0.597926	0.98926	0.918652	0.914467	0.998072	0.936434	0.868672
ERBB receptor feedback inhibitor 1	ERRFI1	Q9UJM3	326	Q9UJM3	326	S	4.33225	0.0213696	-0.0725756	4.25967	0.886945	1.25541	0.992208	0.874321	0.933704	0.998769	0.999751	0.999944
TBC1 domain family member 10B	TBC1D10B	Q4KMP7	661	Q4KMP7;Q4KMP7-2	661;86	S	4.23079	0.0269212	0.961111	5.1919	0.593661	1.28607	0.971344	0.999258	0.984221	0.999929	0.999609	0.999697
TBC1 domain family member 4	TBC1D4	O60343-2	666	O60343-2;O60343-3;O60343	666;666;666	S	4.20974	0.0110881	1.85714	6.06688	0.560699	0.239905	1	1	1	1	1	1
Serine/threonine-protein kinase PAK 4	PAK4	O96013	104	O96013;O96013-4;O96013-2	104;104;104	S	4.12502	0.0228378	-1.96275	2.16228	1.06801	1.22756	1	1	1	1	1	1
Major vault protein	MVP	Q14764	873	Q14764	873	S	4.10497	0.00958389	-0.0867246	4.01824	0.270138	0.00303665	0.996264	0.897935	0.982893	0.999995	0.999842	0.996759
E3 ubiquitin-protein ligase UBR4	UBR4	Q5T4S7-3	625	Q5T4S7-3;Q5T4S7-4;Q5T4S7;Q5T4S7-2;Q5T4S7-5	625;625;625;625;625	S	4.0838	0.0230291	-0.717482	3.36632	0.163737	0.867884	0.999019	0.996866	0.996291	0.981846	0.9984	0.999022
Collagen alpha-1(XIX) chain	COL19A1	Q14993	81	Q14993	81	S	4.06594	0.0053494	-0.647462	3.41847	0.413698	0.207408	1	1	1	1	1	1
WAS/WASL-interacting protein family member 3	WIPF3	A6NGB9	149	A6NGB9	149	S	4.04546	0.018019	-1.04914	2.99631	0.774156	0.215744	0.999979	0.997559	0.999996	0.999997	0.999999	1
Phosphatidylinositide phosphatase SAC2	INPP5F	Q9Y2H2	1069	Q9Y2H2	1069	S	3.98042	0.0135298	-3.62302	0.357401	0.773332	0.838959	1	1	1	1	1	1
Protein FAM117B	FAM117B	Q6P1L5	194	Q6P1L5;Q6P1L5-2	194;194	S	3.97625	0.0124765	-2.77856	1.19769	0.627157	0.262922	0.99905	0.997458	0.993987	0.999948	0.999496	0.9989
Glyceraldehyde-3-phosphate dehydrogenase	GAPDH	P04406	151	P04406	151	S	3.95936	0.00155932	0.892103	4.85147	0.338778	0.457471	0.9157	0.978109	0.942354	0.996263	0.980619	0.990526
Actin, cytoplasmic 2;Actin, cytoplasmic 2, N-terminally processed;Actin, cytoplasmic 1;Actin, cytoplasmic 1, N-terminally processed;POTE ankyrin domain family member E;POTE ankyrin domain family member F;Putative beta-actin-like protein 3;Beta-actin-like protein 2;Actin, alpha skeletal muscle;Actin, alpha cardiac muscle 1;Actin, gamma-enteric smooth muscle;Actin, aortic smooth muscle	ACTG1;ACTB;POTEE;POTEF;POTEKP;ACTBL2;ACTA1;ACTC1;ACTG2;ACTA2	P63261	239	P63261;P60709;Q6S8J3;A5A3E0;Q9BYX7;Q562R1;P68133;P68032;P63267;P62736	239;239;939;939;239;240;241;241;240;241	S	3.9293	0.0130679	-1.03001	2.89928	0.617777	0.746265	0.79294	0.894351	0.958979	0.977692	0.994736	0.962031
Disco-interacting protein 2 homolog B	DIP2B	Q9P265	100	Q9P265	100	S	3.90234	0	0.0406539	3.94299	0.26361	0.146878	0.997647	0.950191	0.991451	0.994944	0.999954	0.999987
Mitogen-activated protein kinase kinase kinase 2	MAP3K2	Q9Y2U5	153	Q9Y2U5	153	S	3.89824	0	-0.0749683	3.82328	0.238183	0.204453	0.999993	0.999219	0.999963	1	1	1
Fatty acid synthase;[Acyl-carrier-protein] S-acetyltransferase;[Acyl-carrier-protein] S-malonyltransferase;3-oxoacyl-[acyl-carrier-protein] synthase;3-oxoacyl-[acyl-carrier-protein] reductase;3-hydroxyacyl-[acyl-carrier-protein] dehydratase;Enoyl-[acyl-carrier-protein] reductase;Oleoyl-[acyl-carrier-protein] hydrolase	FASN	P49327	207	P49327	207	S	3.8951	0.0165602	-2.50665	1.38845	0.907841	0.498574	0.999786	0.99994	0.99878	0.999882	0.999902	0.999982
CLIP-associating protein 1	CLASP1	Q7Z460-2	711	Q7Z460;Q7Z460-2;Q7Z460-3	711;711;711	T	3.88333	0.016872	-3.17512	0.708205	0.0298236	0.588915	0.971275	0.930255	0.97381	0.982568	0.997142	0.973826
40S ribosomal protein S10	RPS10	P46783	12	P46783	12	Y	3.87847	0.0172143	-3.50959	0.368875	0.726272	0.208448	1	1	1	1	1	1
60S ribosomal protein L34	RPL34	P49207	12	P49207	12	S	3.86246	0.0231579	1.15191	5.01437	1.14047	0.641062	0.975046	0.986447	0.997813	0.997478	0.99991	0.997852
Myristoylated alanine-rich C-kinase substrate	MARCKS	P29966	163	P29966	163	S	3.85041	0.0206954	-2.19321	1.65721	0.0995473	0.711049	1	1	1	1	1	1
ERBB receptor feedback inhibitor 1	ERRFI1	Q9UJM3	251	Q9UJM3	251	S	3.84997	0	2.59219	6.44216	0.410421	0.418037	0.999831	0.99994	0.999542	0.999857	0.999983	0.999995
Serine/arginine-rich splicing factor 6	SRSF6	Q13247	316	Q13247	316	S	3.84171	0.0442363	-0.611541	3.23017	1.5575	0.994463	1	1	1	1	1	1
Creatine kinase B-type	CKB	P12277	35	P12277	35	T	3.83873	0.0250082	-3.06203	0.776698	0.802883	1.20764	0.999969	0.99999	0.999983	1	0.999998	0.999999
ADP/ATP translocase 2;ADP/ATP translocase 2, N-terminally processed;ADP/ATP translocase 3;ADP/ATP translocase 1	SLC25A5;SLC25A6;SLC25A4	P05141	42	P05141;P12236;P12235	42;42;42	S	3.8311	0.0250652	-2.47013	1.36096	0.966891	0.656768	1	1	1	1	1	1
Rhophilin-2;Putative rhophilin-2-like protein RHPN2P1	RHPN2;RHPN2P1	Q8IUC4	639	Q8IUC4;A8MT19	639;536	S	3.82332	0.0226911	-1.66331	2.16001	0.850565	0.233956	0.998316	0.993109	0.998467	0.999877	1	0.999982
A-kinase anchor protein 12	AKAP12	Q02952	608	Q02952;Q02952-3;Q02952-2	608;503;510	T	3.79206	0.00507407	-0.207254	3.5848	0.383536	0.541115	1	1	1	1	1	1
BRI3-binding protein	BRI3BP	Q8WY22	248	Q8WY22	248	S	3.78074	0.0194788	-0.290423	3.49031	0.748521	0.180174	0.968033	0.974177	0.866015	0.999849	0.99912	0.999999
Serine/arginine-rich splicing factor 6	SRSF6	Q13247	314	Q13247	314	S	3.76701	0.0462671	-0.611541	3.15547	1.5575	0.959528	1	1	1	1	1	1
Polyadenylate-binding protein 1	PABPC1	P11940-2	315	P11940-2;P11940	315;315	S	3.74043	0.00139394	-3.11547	0.624964	0.0532941	0.202738	0.917143	0.995265	0.976277	0.999849	0.999698	0.997467
Ankyrin repeat and zinc finger domain-containing protein 1	ANKZF1	Q9H8Y5	361	Q9H8Y5	361	S	3.71569	0	0.0470403	3.76273	0.232134	0.261098	0.999804	0.999527	0.999966	0.999925	0.999945	0.999699
Oxysterol-binding protein-related protein 10	OSBPL10	Q9BXB5	223	Q9BXB5	223	S	3.67344	0	-0.283838	3.3896	0.361091	0.299976	0.944189	0.803899	0.995003	0.999965	0.99995	0.998215
Nicotinate phosphoribosyltransferase	NAPRT1	Q6XQN6-3	524	Q6XQN6-3;Q6XQN6;Q6XQN6-2	524;537;566	S	3.6659	0.00439604	1.37603	5.04193	0.402981	0.201879	0.999949	0.999999	0.998857	1	1	1
Fructose-bisphosphate aldolase A	ALDOA	P04075	9	P04075	9	T	3.65226	0.0128476	-2.26322	1.38904	0.741091	0.646657	0.999996	0.997816	0.998927	1	1	1
RING1 and YY1-binding protein	RYBP	Q8N488	123	Q8N488	123	S	3.63721	0.0164165	-1.60827	2.02894	0.865285	0.859048	0.994371	0.996991	0.992289	1	0.999969	0.999736
Ras-specific guanine nucleotide-releasing factor RalGPS2	RALGPS2	Q86X27	329	Q86X27	329	S	3.61129	0.0151695	-2.67171	0.939579	0.8764	0.63971	0.986609	0.924079	0.998353	1	1	1
Protein AHNAK2	AHNAK2	Q8IVF2-3	180	Q8IVF2-3;Q8IVF2	180;280	S	3.60109	0.0469842	0.820478	4.42157	0.959398	1.49984	0.974713	0.998493	0.998884	0.999127	0.998671	0.99857
Ankyrin repeat domain-containing protein 17	ANKRD17	O75179-2	2400	O75179-2;O75179;O75179-4	2400;2401;1808	S	3.5887	0.0363153	1.00433	4.59303	1.06665	0.247156	0.99975	0.996761	0.999995	0.999955	0.999883	0.999751
SH3 domain-containing kinase-binding protein 1	SH3KBP1	Q96B97-2	550	Q96B97-2;Q96B97	550;587	S	3.5787	0.0165523	0.992649	4.57135	0.539948	0.867719	0.998243	0.980805	0.99424	0.99976	0.999979	0.999958
Membrane-associated progesterone receptor component 2	PGRMC2	O15173	104	O15173	104	S	3.56289	0.00707246	-2.70781	0.855084	0.47191	0.570669	1	1	1	1	1	1
60S ribosomal protein L3	RPL3	P39023	13	P39023	13	S	3.55452	0.0150531	-3.31329	0.241224	0.203087	0.133294	1	1	1	1	1	1
Rab GTPase-binding effector protein 1	RABEP1	Q15276-2	410	Q15276-2;Q15276	410;410	S	3.54756	0.0308545	-1.40087	2.14669	1.05656	0.383756	0.999947	0.997083	0.966207	0.999995	0.998887	0.999715
Trafficking protein particle complex subunit 12	TRAPPC12	Q8WVT3	184	Q8WVT3	184	S	3.54596	0.0416639	-1.88906	1.6569	1.35297	0.726792	0.977777	0.991858	0.998732	0.999939	0.99941	0.999995
Protein FAM122B	FAM122B	Q7Z309-3	156	Q7Z309;Q7Z309-2;Q7Z309-5;Q7Z309-3;Q7Z309-4	137;137;84;156;156	S	3.54319	0.0138411	-1.28781	2.25538	0.676771	0.311596	0.941719	0.967167	0.96323	0.999861	0.999795	0.988664
Protein FAM122A	FAM122A	Q96E09	189	Q96E09	189	S	3.50567	0.0257062	-2.43824	1.06744	0.865014	0.213648	0.998438	0.999246	0.999367	0.999725	0.999943	0.999789
Septin-9	42987	Q9UHD8	142	Q9UHD8;Q9UHD8-2;Q9UHD8-5;Q9UHD8-7	142;124;135;123	T	3.49904	0.0260763	0.32612	3.82516	0.909728	0.270729	1	1	1	1	1	1
Actin, cytoplasmic 2;Actin, cytoplasmic 2, N-terminally processed;Actin, cytoplasmic 1;Actin, cytoplasmic 1, N-terminally processed	ACTG1;ACTB	P63261	199	P63261;P60709	199;199	S	3.49755	0.0234406	-0.433853	3.0637	0.587443	1.0421	0.999743	0.999834	0.998378	0.999834	0.99735	0.999722
Serine/threonine-protein kinase WNK1	WNK1	Q9H4A3-2	1782	Q9H4A3-2;Q9H4A3;Q9H4A3-5;Q9H4A3-6;Q9H4A3-4	1782;2029;2281;2289;1622	S	3.48583	0.0184189	-0.0779374	3.40789	0.337146	0.796848	0.754656	0.792264	0.784254	0.998397	0.995774	0.949433
Cyclin-dependent kinase 18	CDK18	Q07002	12	Q07002;Q07002-2;Q07002-3	12;14;14	S	3.47695	0.00482609	-0.427267	3.04969	0.308961	0.460136	0.966687	0.970167	0.993172	0.997765	0.999651	0.99984
Eukaryotic translation initiation factor 4 gamma 1	EIF4G1	Q04637-6	951	Q04637-6;Q04637-5;Q04637-4;Q04637-3;Q04637	951;983;1060;1107;1147	S	3.47337	0.0254629	1.94695	5.42032	0.761624	1.10409	0.999955	0.99998	0.999608	0.999933	0.999823	0.999819
Multifunctional protein ADE2;Phosphoribosylaminoimidazole-succinocarboxamide synthase;Phosphoribosylaminoimidazole carboxylase	PAICS	P22234	107	P22234;P22234-2	107;114	S	3.47032	0.00915385	-2.88142	0.588905	0.397499	0.159319	0.99961	0.955857	0.986374	0.996592	0.999479	0.999893
Semaphorin-4B	SEMA4B	Q9NPR2	825	Q9NPR2	825	S	3.46911	0.013679	1.64235	5.11146	0.558288	0.751819	0.99999	0.999864	0.999731	1	0.999996	0.999987
Integrin beta-4	ITGB4	P16144	1483	P16144;P16144-4;P16144-2;P16144-3	1483;1413;1413;1413	S	3.45464	0.0128742	-0.574559	2.88008	0.724729	0.531001	0.983384	0.995696	0.993945	0.98892	0.995562	0.98875
Cofilin-1	CFL1	P23528	25	P23528	25	T	3.45307	0.0305571	-1.92361	1.52945	0.375799	1.02555	0.998564	0.993079	0.989791	0.99876	0.99076	0.998466
Proline synthase co-transcribed bacterial homolog protein	PROSC	O94903	244	O94903	244	S	3.45027	0.0247868	-3.99436	-0.544092	0.309946	0.890829	0.805118	0.996338	0.972981	0.993118	0.974356	0.996637
MAP/microtubule affinity-regulating kinase 3	MARK3	P27448-3	540	P27448-3;P27448-2;P27448-4;P27448;P27448-6;P27448-7	540;563;540;540;524;547	S	3.44802	0.00158621	-0.644764	2.80326	0.40685	0.353776	0.982684	0.933722	0.905555	0.957067	0.970852	0.996519
Tubulin alpha-1B chain;Tubulin alpha-4A chain	TUBA1B;TUBA4A	P68363	340	P68363;P68366	340;340	S	3.44693	0.0120762	-0.283389	3.16354	0.527828	0.637411	0.999957	0.999968	0.999957	1	0.999997	0.999999
Small glutamine-rich tetratricopeptide repeat-containing protein alpha	SGTA	O43765	305	O43765	305	S	3.43061	0	0.638212	4.06883	0.183167	0.286912	0.932809	0.972997	0.835929	0.966117	0.866827	0.963334
ATP synthase subunit alpha, mitochondrial	ATP5A1	P25705	198	P25705	198	S	3.42742	0.0131908	-4.19606	-0.768646	0.676362	0.637897	1	1	1	1	1	1
La-related protein 6	LARP6	Q9BRS8	409	Q9BRS8	409	S	3.42113	0.0162342	-1.52676	1.89437	0.723673	0.847675	0.966465	0.843334	0.797987	0.971094	0.96855	0.942878
Secernin-2	SCRN2	Q96FV2	52	Q96FV2	52	T	3.40237	0.0381523	-0.661938	2.74043	0.296641	1.06342	0.814521	0.841115	0.876616	0.978782	0.979114	0.976138
WD repeat-containing protein 85	WDR85	Q9BTV6	353	Q9BTV6	353	S	3.38594	0.0239777	-3.43261	-0.0466747	0.739521	0.134287	0.998475	0.999133	0.995116	0.999129	0.999297	0.999975
Cytoplasmic dynein 1 heavy chain 1	DYNC1H1	Q14204	4368	Q14204	4368	S	3.38485	0.0433051	-0.488652	2.89619	1.06928	0.172429	0.929068	0.811598	0.946536	0.987705	0.972097	0.991153
Alpha-tubulin N-acetyltransferase	ATAT1	Q5SQI0-7	253	Q5SQI0-7;Q5SQI0-6;Q5SQI0-5;Q5SQI0-4;Q5SQI0-3;Q5SQI0-2;Q5SQI0	253;253;276;276;253;264;276	S	3.38391	0	-2.28619	1.09772	0.29564	0.296864	0.999999	0.999585	0.999486	0.999999	0.999999	1
40S ribosomal protein S13	RPS13	P62277	12	P62277	12	S	3.36917	0.0398679	-3.85104	-0.481868	0.624979	1.24084	0.989811	0.980352	0.998419	0.999975	0.999986	0.999768
Ras-specific guanine nucleotide-releasing factor RalGPS2	RALGPS2	Q86X27	361	Q86X27	361	T	3.33037	0.0386447	-0.0483599	3.28201	0.933122	0.080531	0.999215	0.999215	0.99516	0.99985	0.998862	0.999001
High mobility group protein B1	HMGB1	P09429	35	P09429	35	S	3.32808	0.00712409	0.0194251	3.34751	0.0885631	0.29529	0.999842	0.998992	0.999375	0.999989	0.999969	0.999993
Versican core protein	VCAN	P13611-2	1129	P13611-2;P13611-5;P13611	1129;2116;2116	S	3.31409	0.0165878	0.0710602	3.38515	0.777722	0.40479	0.791447	0.935229	0.838806	0.939779	0.935845	0.948222
CTP synthase 1	CTPS1	P17812	575	P17812	575	S	3.31385	0.0185929	2.98304	6.29689	0.903358	0.617732	0.928707	0.88833	0.959383	0.995355	0.996983	0.989569
Triosephosphate isomerase	TPI1	P60174-1	21	P60174-1;P60174	21;58	S	3.28779	0.00385	4.36433	7.65212	0.403169	0.424208	1	1	1	1	1	1
Actin, cytoplasmic 2;Actin, cytoplasmic 2, N-terminally processed;Actin, cytoplasmic 1;Actin, cytoplasmic 1, N-terminally processed	ACTG1;ACTB	P63261	201	P63261;P60709	201;201	T	3.28528	0.0223385	-1.44437	1.84091	0.502735	0.923523	0.842944	0.779414	0.864219	0.977997	0.905051	0.985547
Rho GTPase-activating protein 29	ARHGAP29	Q52LW3	519	Q52LW3	519	S	3.28016	0.0467864	0.908595	4.18876	1.34502	1.07678	0.982512	0.795868	0.978841	0.996992	0.994826	0.99735
Hematopoietic SH2 domain-containing protein	HSH2D	Q96JZ2-2	241	Q96JZ2-2;Q96JZ2	241;298	S	3.27165	0.0126593	-0.213525	3.05812	0.518372	0.219934	0.999719	0.993805	0.998924	0.999902	0.997116	0.999874
KN motif and ankyrin repeat domain-containing protein 2	KANK2	Q63ZY3-2	176	Q63ZY3-2;Q63ZY3-3;Q63ZY3	176;176;176	T	3.27096	0.0176489	-0.777102	2.49386	0.855958	0.550288	0.795646	0.766849	0.908895	0.94989	0.927976	0.891439
Hematopoietic SH2 domain-containing protein	HSH2D	Q96JZ2-2	137	Q96JZ2-2;Q96JZ2	137;194	S	3.27043	0	-2.5699	0.700534	0.337587	0.307835	0.965003	0.95544	0.954202	0.967443	0.992223	0.990431
Acetyl-coenzyme A synthetase, cytoplasmic	ACSS2	Q9NR19	30	Q9NR19	30	S	3.25823	0.0127895	2.45051	5.70874	0.472806	0.159165	0.999959	0.999979	0.999998	0.999999	1	0.999999
Myotubularin-related protein 12	MTMR12	Q9C0I1-3	454	Q9C0I1-3;Q9C0I1-2;Q9C0I1	454;510;564	S	3.25149	0.00410667	-0.772099	2.4794	0.363438	0.217568	0.999978	0.999917	0.999994	0.999998	0.999997	0.999778
Neuralized-like protein 4	NEURL4	Q96JN8-2	905	Q96JN8-2;Q96JN8	905;907	S	3.23678	0	-0.508595	2.72818	0.130609	0.147298	0.9607	0.998725	0.999927	0.999742	0.99941	0.999904
R3H and coiled-coil domain-containing protein 1	R3HCC1	Q9Y3T6-2	49	Q9Y3T6-2;Q9Y3T6	49;276	S	3.23476	0.0274753	-2.4069	0.827858	0.916155	0.32809	0.878349	0.975778	0.964892	0.986673	0.970532	0.976836
Synaptojanin-1	SYNJ1	O43426	1220	O43426;O43426-4;O43426-2	1220;1204;1220	T	3.21958	0.0391154	-1.60054	1.61903	0.963289	0.192692	0.991755	0.997452	0.884407	0.988113	0.994117	0.99426
Peptidyl-prolyl cis-trans isomerase FKBP1A	FKBP1A	P62942	9	P62942	9	S	3.21388	0.00467368	-1.92614	1.28775	0.215668	0.38294	0.999584	0.998051	0.980305	0.997947	0.998181	0.985705
Zinc finger protein 655	ZNF655	Q8N720-2	60	Q8N720-2	60	S	3.21382	0.0462334	-2.16505	1.04877	0.577787	0.41128	0.999991	0.999994	0.999942	1	1	0.999999
Serine/threonine-protein kinase MARK2	MARK2	Q7KZI7-14	537	Q7KZI7-11;Q7KZI7-8;Q7KZI7;Q7KZI7-12;Q7KZI7-3;Q7KZI7-6;Q7KZI7-14	571;571;571;538;538;538;537	S	3.21279	0.0432135	0.208864	3.42166	0.204389	0.398752	0.983641	0.989428	0.995144	0.998364	0.781004	0.997677
Serine/threonine-protein kinase MARK2	MARK2	Q7KZI7-15	516	Q7KZI7-15;Q7KZI7-16;Q7KZI7-13	516;516;483	S	3.21279	0.0431752	0.208864	3.42166	0.204389	0.398752	0.983641	0.989428	0.995144	0.998364	0.926632	0.997677
Forkhead box protein O3	FOXO3	O43524	280	O43524	280	S	3.20824	0.0474197	-2.56352	0.644718	0.646898	0.514172	0.967955	0.97898	0.974809	0.999996	0.999915	0.999964
Eukaryotic translation initiation factor 4E-binding protein 1	EIF4EBP1	Q13541	65	Q13541	65	S	3.19436	0.0282057	-0.389423	2.80493	0.303595	0.894114	0.999611	0.990277	0.997746	0.999866	0.998996	0.999901
Solute carrier organic anion transporter family member 4A1	SLCO4A1	Q96BD0-3	40	Q96BD0-3;Q96BD0-4;Q96BD0;Q96BD0-2	40;40;40;40	S	3.16885	0.043331	1.92751	5.09637	1.22777	1.08285	0.997667	0.988293	0.993578	0.993348	0.996585	0.998683
Rho GTPase-activating protein 21	ARHGAP21	Q5T5U3	476	Q5T5U3;Q5T5U3-3	476;466	S	3.16373	0.011798	0.253751	3.41748	0.370324	0.127462	0.996547	0.998535	0.998875	0.998882	0.99909	0.99914
Dedicator of cytokinesis protein 5	DOCK5	Q9H7D0	1789	Q9H7D0	1789	S	3.15984	0.0137657	1.30948	4.46932	0.536187	0.195892	0.987505	0.943781	0.98421	0.997905	0.998124	0.998151
SH3 domain-containing kinase-binding protein 1	SH3KBP1	Q96B97-2	474	Q96B97-2;Q96B97	474;511	S	3.15203	0.0252395	1.61952	4.77155	0.697203	0.108378	0.999853	0.998734	0.999191	0.997719	0.995442	0.99969
NHS-like protein 1	NHSL1	Q5SYE7-2	1491	Q5SYE7-2;Q5SYE7	1491;1495	S	3.14856	0.0123871	-2.90636	0.242196	0.478056	0.645808	0.918171	0.990227	0.906371	0.962414	0.987134	0.988078
Ezrin	EZR	P15311	366	P15311	366	S	3.14187	0.019125	-1.64731	1.49456	0.865247	0.72205	1	1	1	1	1	1
Small ubiquitin-related modifier 2;Small ubiquitin-related modifier 3;Small ubiquitin-related modifier 4	SUMO2;SUMO3;SUMO4	P61956	28	P61956;P55854;Q6EEV6	28;27;28	S	3.11837	0.00918788	-0.730627	2.38775	0.529043	0.44029	1	1	1	1	1	1
TBC1 domain family member 4	TBC1D4	O60343-2	318	O60343-2;O60343-3;O60343	318;318;318	S	3.11651	0.0209505	-0.506767	2.60974	0.887522	0.609269	0.99698	0.996668	0.994108	0.995785	0.998714	0.999
Elongation factor 2	EEF2	P13639	48	P13639	48	S	3.11282	0.0127319	-3.14291	-0.0300941	0.322201	0.55234	1	1	1	1	1	1
TBC1 domain family member 9B	TBC1D9B	Q66K14-2	435	Q66K14-2;Q66K14	435;435	S	3.10101	0	3.14689	6.2479	0.25911	0.184991	0.894313	0.93246	0.928512	0.943083	0.92051	0.919553
Actin, cytoplasmic 2;Actin, cytoplasmic 2, N-terminally processed;Actin, cytoplasmic 1;Actin, cytoplasmic 1, N-terminally processed;Actin, alpha skeletal muscle;Actin, alpha cardiac muscle 1;Actin, gamma-enteric smooth muscle;Actin, aortic smooth muscle	ACTG1;ACTB;ACTA1;ACTC1;ACTG2;ACTA2	P63261	52	P63261;P60709;P68133;P68032;P63267;P62736	52;52;54;54;53;54	S	3.09944	0.0144461	-1.35232	1.74712	0.723101	0.656653	0.998406	0.985049	0.993957	0.999722	0.997867	0.998464
Serine/threonine-protein kinase MARK2	MARK2	Q7KZI7-14	422	Q7KZI7-11;Q7KZI7-8;Q7KZI7;Q7KZI7-12;Q7KZI7-3;Q7KZI7-6;Q7KZI7-14;Q7KZI7-15;Q7KZI7-16;Q7KZI7-13	456;456;456;423;423;423;422;455;455;422	S	3.08338	0.0318811	1.61294	4.69632	0.947823	0.355088	1	1	1	1	1	1
Protein FAM122A	FAM122A	Q96E09	76	Q96E09	76	S	3.07623	0.004625	-3.33772	-0.261487	0.22381	0.0656059	1	1	1	1	1	1
S-phase kinase-associated protein 1	SKP1	P63208	131	P63208;P63208-2	131;131	T	3.06906	0.0256124	0.277222	3.34628	0.737716	0.997926	1	1	1	1	1	1
Sodium bicarbonate cotransporter 3;Sodium-driven chloride bicarbonate exchanger	SLC4A7;SLC4A10	Q9Y6M7-2	233	Q9Y6M7;Q9Y6M7-2;Q9Y6M7-4;Q6U841-2;Q6U841;Q9Y6M7-3	233;233;143;238;238;143	S	3.06487	0.0322409	1.0536	4.11848	0.612737	1.08542	1	1	1	1	1	1
Myristoylated alanine-rich C-kinase substrate	MARCKS	P29966	170	P29966	170	S	3.06243	0.0128966	0.707046	3.76947	0.43794	0.588776	1	1	1	1	1	1
ELKS/Rab6-interacting/CAST family member 1	ERC1	Q8IUD2-3	21	Q8IUD2-3;Q8IUD2;Q8IUD2-5;Q8IUD2-4;Q8IUD2-2	21;21;21;21;21	S	3.05941	0.0381896	1.81997	4.87938	1.12974	0.628534	0.983369	0.996579	0.993615	0.999545	0.919966	0.997986
Alpha-endosulfine;cAMP-regulated phosphoprotein 19	ENSA;ARPP19	O43768-2	67	O43768-2;O43768;O43768-6;O43768-5;O43768-3;O43768-4;O43768-7;P56211-2;P56211	67;67;63;63;83;90;79;46;62	S	3.05645	0.00913253	-2.01759	1.03886	0.407324	0.193024	0.993088	0.998423	0.999993	1	1	0.999999
A-kinase anchor protein 13	AKAP13	Q12802-4	1559	Q12802-4;Q12802;Q12802-2	1559;1559;1559	S	3.04743	0.0130087	-0.371664	2.67577	0.516739	0.582386	0.99958	0.999897	0.999785	0.99979	0.999966	0.999939
Rho guanine nucleotide exchange factor 11	ARHGEF11	O15085	672	O15085;O15085-2	672;712	T	3.03728	0.0213014	-0.868143	2.16914	0.791248	0.374076	1	1	0.999992	1	0.999998	0.999983
Disco-interacting protein 2 homolog A;Disco-interacting protein 2 homolog B	DIP2A;DIP2B	Q9P265	283	Q14689;Q14689-3;Q14689-2;Q14689-4;Q9P265	279;236;279;279;283	T	3.03065	0.00939474	-0.574898	2.45575	0.481905	0.469975	1	1	1	1	1	1
Cytoplasmic dynein 1 light intermediate chain 1	DYNC1LI1	Q9Y6G9	421	Q9Y6G9	421	S	3.02318	0.0240666	-1.88614	1.13704	0.769955	0.935444	0.842509	0.993527	0.870728	0.989487	0.999724	0.997476
ERBB receptor feedback inhibitor 1	ERRFI1	Q9UJM3	256	Q9UJM3	256	S	3.02237	0.0318969	-0.851239	2.17113	0.395306	0.965367	1	0.999968	0.99992	1	0.999999	1
Niban-like protein 1	FAM129B	Q96TA1-2	683	Q96TA1-2;Q96TA1	683;696	S	3.01912	0.0227147	2.87963	5.89876	0.803846	0.357395	0.9995	0.998937	0.999966	0.999998	0.999999	1
Nucleophosmin	NPM1	P06748	237	P06748;P06748-2	237;208	T	3.00606	0.0128955	-0.191739	2.81432	0.527066	0.269053	0.969907	0.998815	0.997509	0.99949	0.981684	0.998971
Tryptophan--tRNA ligase, cytoplasmic;T1-TrpRS;T2-TrpRS	WARS	P23381	467	P23381;P23381-2	467;420	S	3.00162	0.042369	-2.88346	0.118155	0.920821	0.129717	1	1	1	1	1	1
Diphosphomevalonate decarboxylase	MVD	P53602	96	P53602	96	S	2.99432	0.0261523	0.518134	3.51246	0.26806	0.804504	0.999999	1	0.999961	1	1	1
Liprin-beta-1	PPFIBP1	Q86W92-4	509	Q86W92-4;Q86W92;Q86W92-3	509;540;387	S	2.98944	0.00991813	2.26027	5.24972	0.349612	0.501226	0.99933	0.999761	0.999155	0.999873	0.999099	0.999775
Rhotekin	RTKN	Q9BST9	520	Q9BST9;Q9BST9-2;Q9BST9-3	520;507;524	S	2.98136	0.00881481	0.107698	3.08906	0.489334	0.344601	0.999585	0.996805	0.996824	0.999707	0.999583	0.999687
Solute carrier organic anion transporter family member 4A1	SLCO4A1	Q96BD0-3	37	Q96BD0-3;Q96BD0-4;Q96BD0;Q96BD0-2	37;37;37;37	T	2.97362	0.0387104	-2.44594	0.527686	0.303953	0.962356	0.990416	0.961595	0.999094	0.994084	0.989015	0.990816
Uncharacterized protein C18orf25	C18orf25	Q96B23-2	69	Q96B23-2;Q96B23	69;69	S	2.97234	0.00516981	2.34941	5.32175	0.20698	0.369552	0.993099	0.994139	0.990427	0.998598	0.992137	0.997471
Cdc42 effector protein 3	CDC42EP3	Q9UKI2	100	Q9UKI2	100	S	2.95706	0.0413826	-0.64928	2.30778	0.863572	0.0732996	0.963367	0.945296	0.947294	0.999937	0.999193	0.998202
Histone H4	HIST1H4A	P62805	31	P62805	31	T	2.95445	0.0229053	-0.275452	2.679	0.866194	0.788497	1	1	1	1	1	1
Neural Wiskott-Aldrich syndrome protein	WASL	O00401	256	O00401	256	Y	2.95386	0.0379217	-3.1418	-0.187944	0.682089	1.10545	1	1	1	1	1	1
Serine/threonine-protein kinase N3	PKN3	Q6P5Z2	860	Q6P5Z2	860	T	2.9408	0.00675969	-1.69465	1.24614	0.447237	0.430209	0.921122	0.971306	0.912507	0.992756	0.987453	0.983158
Cytoplasmic tRNA 2-thiolation protein 2	CTU2	Q2VPK5-3	348	Q2VPK5-3;Q2VPK5;Q2VPK5-5	348;435;435	S	2.93774	0.013026	0.116775	3.05452	0.617447	0.43776	0.999896	0.999873	1	0.999819	0.999998	0.994502
TRAF-type zinc finger domain-containing protein 1	TRAFD1	O14545	470	O14545	470	S	2.93546	0.0182796	1.93532	4.87078	0.643499	0.241688	0.999074	0.997999	0.999068	0.99936	0.999435	0.999552
Microtubule-associated protein tau	MAPT	P10636	673	P10636;P10636-9;P10636-5;P10636-8;P10636-3;P10636-2;P10636-6;P10636-4;P10636-7	673;691;325;356;231;267;298;296;327	S	2.93339	0	-2.0849	0.848489	0.192092	0.261875	0.99992	0.999968	1	1	1	1
Rhotekin	RTKN	Q9BST9	543	Q9BST9;Q9BST9-2;Q9BST9-3	543;530;547	S	2.93129	0.0440105	-1.17349	1.7578	0.893807	0.00407863	1	0.999913	0.999981	1	1	1
Kinesin light chain 1	KLC1	Q07866-6	622	Q07866-6;Q07866-4;Q07866-7	622;631;578	S	2.93036	0.0317943	3.29454	6.2249	0.929711	0.382387	0.994631	0.998223	0.999966	0.995942	0.999026	0.984584
Rho GTPase-activating protein 1	ARHGAP1	Q07960	51	Q07960	51	S	2.92488	0.0283007	-0.751187	2.1737	0.858309	0.948	0.996995	0.993946	0.99824	0.998927	0.999154	0.993839
ETS domain-containing protein Elk-1	ELK1	P19419	324	P19419	324	S	2.9227	0.0319656	-1.37579	1.54692	0.396989	0.941149	0.997408	0.902213	0.988746	0.99783	0.987345	0.999218
X-linked retinitis pigmentosa GTPase regulator	RPGR	Q92834-2	756	Q92834-2;Q92834;Q92834-4	756;961;694	S	2.92259	0.013417	-0.665724	2.25686	0.494049	0.27401	1	1	1	1	1	1
Transaldolase	TALDO1	P37837	256	P37837	256	S	2.92148	0.00945695	-3.46315	-0.541671	0.196547	0.369455	0.916327	0.803575	0.928684	0.982576	0.989438	0.982785
Nuclear ubiquitous casein and cyclin-dependent kinase substrate 1	NUCKS1	Q9H1E3	204	Q9H1E3;Q9H1E3-2	204;164	S	2.92049	0.0395029	0.540983	3.46147	0.482894	1.02539	0.903333	0.94778	0.999894	0.999989	0.988619	1
60S ribosomal protein L13	RPL13	P26373	77	P26373	77	S	2.91985	0.015163	-3.44714	-0.52729	0.696214	0.611568	1	1	1	1	1	1
E3 ubiquitin-protein ligase UBR4	UBR4	Q5T4S7-3	181	Q5T4S7-3;Q5T4S7-4;Q5T4S7;Q5T4S7-2;Q5T4S7-5	181;181;181;181;181	S	2.90225	0.0163871	0.666712	3.56896	0.665022	0.324069	0.997856	0.998359	0.995625	1	1	0.999988
Serine/threonine-protein kinase MST4;Serine/threonine-protein kinase 24;Serine/threonine-protein kinase 24 36 kDa subunit;Serine/threonine-protein kinase 24 12 kDa subunit;Serine/threonine-protein kinase 25	MST4;STK24;STK25	Q9Y6E0-2	172	Q9P289-2;Q9P289-3;Q9P289;Q9Y6E0-2;Q9Y6E0;O00506	95;172;172;172;184;168	T	2.9007	0.00886957	-1.36727	1.53344	0.394676	0.197941	0.861964	0.986195	0.918444	0.98399	0.998611	0.986015
Adenylyltransferase and sulfurtransferase MOCS3;Molybdopterin-synthase adenylyltransferase;Molybdopterin-synthase sulfurtransferase	MOCS3	O95396	47	O95396	47	S	2.89781	0.0165965	-1.83528	1.06254	0.470971	0.71601	1	1	1	1	1	1
Glycogen synthase kinase-3 beta	GSK3B	P49841	9	P49841;P49841-2	9;9	S	2.89584	0.0114462	-1.68654	1.2093	0.423292	0.207888	0.991401	0.999713	0.994582	0.995414	0.996227	0.997257
Nipped-B-like protein	NIPBL	Q6KC79-2	892	Q6KC79;Q6KC79-2;Q6KC79-3	892;892;892	S	2.89462	0.0315565	-2.0343	0.860316	0.787743	1.01277	0.999963	0.999978	0.999946	0.999975	0.999998	0.99993
Fatty acid synthase;[Acyl-carrier-protein] S-acetyltransferase;[Acyl-carrier-protein] S-malonyltransferase;3-oxoacyl-[acyl-carrier-protein] synthase;3-oxoacyl-[acyl-carrier-protein] reductase;3-hydroxyacyl-[acyl-carrier-protein] dehydratase;Enoyl-[acyl-carrier-protein] reductase;Oleoyl-[acyl-carrier-protein] hydrolase	FASN	P49327	1411	P49327	1411	S	2.87959	0.019545	1.26463	4.14422	0.297756	0.693593	0.976984	0.976844	0.976844	0.998951	0.994893	0.983148
Leucine-rich repeat flightless-interacting protein 1	LRRFIP1	Q32MZ4-2	744	Q32MZ4-2;Q32MZ4-3;Q32MZ4	744;712;768	S	2.85926	0.0137444	-0.993917	1.86535	0.51147	0.211528	0.943599	0.907541	0.792886	0.998627	0.999984	0.99989
Peroxiredoxin-6	PRDX6	P30041	44	P30041	44	T	2.85455	0.0145736	-1.42703	1.42752	0.655994	0.428465	0.998898	0.994618	0.999763	0.999817	1	0.999999
FYVE, RhoGEF and PH domain-containing protein 1	FGD1	P98174	116	P98174	116	S	2.85094	0.00974713	-1.38144	1.4695	0.424509	0.230802	0.987557	0.985689	0.983152	0.99799	0.997746	0.997425
RelA-associated inhibitor	PPP1R13L	Q8WUF5	102	Q8WUF5	102	S	2.85088	0.00416216	-2.32823	0.522649	0.170183	0.302393	0.931587	0.993761	0.989116	0.999933	0.995667	0.996233
Septin-7	42985	Q16181-2	425	Q16181-2;Q16181	425;426	T	2.84753	0.0429291	0.595307	3.44284	0.510224	1.0832	0.807043	0.904662	0.897957	0.961901	0.961474	0.989753
Cytoplasmic tRNA 2-thiolation protein 2	CTU2	Q2VPK5-3	332	Q2VPK5-3;Q2VPK5;Q2VPK5-5	332;419;419	S	2.84444	0	-1.58228	1.26215	0.179618	0.118875	0.999992	0.999997	0.999953	1	1	1
N-acetyl-D-glucosamine kinase	NAGK	Q9UJ70	76	Q9UJ70	76	S	2.84056	0.022898	-2.03341	0.807156	0.584357	0.0860379	0.997427	0.97148	0.988041	0.999975	0.997455	0.996319
TBC1 domain family member 4	TBC1D4	O60343-2	694	O60343-2;O60343-3;O60343	694;749;757	S	2.83684	0.0318174	-0.41105	2.42579	0.258066	0.832779	0.974391	0.923707	0.966648	0.991173	0.994346	0.996293
Heterogeneous nuclear ribonucleoprotein R	HNRNPR	O43390	252	O43390;O43390-2	252;252	S	2.83643	0.00502752	-1.65656	1.17988	0.417674	0.366165	1	1	1	1	1	1
Heterogeneous nuclear ribonucleoprotein Q	SYNCRIP	O60506-3	249	O60506-3;O60506;O60506-4;O60506-2;O60506-5	249;249;249;249;97	S	2.83643	0.00498182	-1.65656	1.17988	0.417674	0.366165	1	1	1	1	1	1
RING finger protein 10	RNF10	Q8N5U6	41	Q8N5U6;Q8N5U6-2	41;41	S	2.82754	0.0384864	-2.21975	0.60779	0.213272	0.865243	0.999861	0.999747	0.999997	0.999839	0.999985	0.99905
SH3 domain-binding protein 5-like	SH3BP5L	Q7L8J4	343	Q7L8J4	343	S	2.8214	0.0258284	-1.42106	1.40035	0.771198	0.902792	0.998489	0.999993	0.999997	0.999986	1	0.999822
Cyclin-dependent kinase 16	CDK16	Q00536	138	Q00536	138	S	2.81581	0	-2.23881	0.577	0.0613745	0.0870883	0.998102	0.999618	0.999954	0.999934	0.999998	0.999924
Cytoplasmic FMR1-interacting protein 1;Cytoplasmic FMR1-interacting protein 2	CYFIP1;CYFIP2	Q7L576	1068	Q7L576;Q7L576-2;Q7L576-3;Q96F07-2;Q96F07	1068;637;262;1067;1092	T	2.81302	0.0410204	-3.45417	-0.641148	0.893195	0.221084	1	1	1	1	1	1
SUZ domain-containing protein 1	SZRD1	Q7Z422-2	19	Q7Z422-2;Q7Z422-4;Q7Z422-3;Q7Z422	19;20;21;39	S	2.80745	0.00268493	1.60833	4.41578	0.3458	0.253438	0.761847	0.861445	0.9999	0.999842	0.823526	0.996389
Rab GTPase-binding effector protein 1	RABEP1	Q15276-2	407	Q15276-2;Q15276	407;407	S	2.79696	0.0128271	-0.202214	2.59474	0.432615	0.583363	0.999333	0.998904	0.955009	0.999932	0.99957	0.999743
Proline and serine-rich protein 2	PROSER2	Q86WR7	146	Q86WR7;Q86WR7-2	146;146	T	2.79655	0.0259121	-0.00383631	2.79271	0.70482	0.897701	0.999772	0.999873	0.999678	0.999986	0.999989	0.999584
SH2 domain-containing protein 5	SH2D5	Q6ZV89	331	Q6ZV89	331	S	2.78761	0.0419472	-0.0608651	2.72674	0.828136	0.0682836	0.999035	0.967737	0.998753	0.999528	0.999034	0.999413
Brefeldin A-inhibited guanine nucleotide-exchange protein 3	ARFGEF3	Q5TH69	1991	Q5TH69	1991	S	2.78426	0.0173861	-2.54367	0.240587	0.252489	0.615688	1	1	1	1	1	1
AP-3 complex subunit delta-1	AP3D1	O14617-3	463	O14617-3;O14617-2;O14617;O14617-5;O14617-4	463;541;632;632;632	S	2.76786	0.028381	-0.529943	2.23792	0.350232	0.833692	1	1	1	1	1	1
AP-3 complex subunit delta-1	AP3D1	O14617-3	465	O14617-3;O14617-2;O14617;O14617-5;O14617-4	465;543;634;634;634	S	2.76786	0.0283472	-0.529943	2.23792	0.350232	0.833692	1	1	1	1	1	1
AP-3 complex subunit delta-1	AP3D1	O14617-3	467	O14617-3;O14617-2;O14617;O14617-5;O14617-4	467;545;636;636;636	S	2.76786	0.0283135	-0.529943	2.23792	0.350232	0.833692	1	1	1	1	1	1
Serine/threonine-protein kinase WNK1	WNK1	Q9H4A3-2	1785	Q9H4A3-2;Q9H4A3;Q9H4A3-5;Q9H4A3-6;Q9H4A3-4	1785;2032;2284;2292;1625	S	2.76757	0.0121188	1.94771	4.71528	0.408011	0.196625	0.998237	0.996989	0.999839	1	0.999128	0.99952
Drebrin-like protein	DBNL	Q9UJU6	232	Q9UJU6	232	S	2.76352	0.0129147	-0.607474	2.15605	0.521744	0.565558	1	1	0.9129	0.940811	0.9999	0.999999
CLIP-associating protein 1	CLASP1	Q7Z460-2	649	Q7Z460;Q7Z460-2;Q7Z460-3	649;649;649	S	2.76346	0.0122512	-0.158041	2.60542	0.502914	0.45568	0.953449	0.937825	0.895872	0.978426	0.995143	0.999147
Son of sevenless homolog 1	SOS1	Q07889	1134	Q07889	1134	S	2.76139	0.00389873	0.209257	2.97064	0.362355	0.292401	0.994129	0.999466	0.999119	0.999952	0.999367	0.999686
A-kinase anchor protein 12	AKAP12	Q02952	483	Q02952;Q02952-3;Q02952-2	483;378;385	S	2.7587	0.0344628	0.751614	3.51031	0.75882	1.01712	1	1	1	1	1	1
TOM1-like protein 1	TOM1L1	O75674	323	O75674	323	S	2.75468	0.01224	0.350242	3.10493	0.458788	0.493077	0.988683	0.932568	0.952918	0.971135	0.999231	0.98523
Cyclin-dependent kinase 17	CDK17	Q00537	180	Q00537	180	S	2.74992	0.0348806	0.635054	3.38497	0.798581	0.174769	0.997635	0.98504	0.996058	0.995179	0.996551	0.989143
Neuron navigator 1	NAV1	Q8NEY1-2	199	Q8NEY1-3;Q8NEY1;Q8NEY1-7;Q8NEY1-4;Q8NEY1-2;Q8NEY1-6	199;199;199;199;199;199	S	2.74479	0.0419854	-0.975466	1.76932	0.86461	0.177023	0.997796	0.996118	0.992006	0.999669	0.996526	0.998371
Calcium-regulated heat stable protein 1	CARHSP1	Q9Y2V2	52	Q9Y2V2	52	S	2.74421	0	5.52715	8.27135	0.155961	0.149784	0.99925	0.999956	0.998949	0.999963	0.999996	0.99964
UPF0501 protein KIAA1430	KIAA1430	Q9P2B7	218	Q9P2B7;Q9P2B7-2	218;218	S	2.7297	0.0416842	-2.34965	0.380052	0.0246439	0.790115	0.997579	0.998396	0.998288	0.992494	0.999813	0.999649
Ras-specific guanine nucleotide-releasing factor RalGPS2	RALGPS2	Q86X27	343	Q86X27	343	S	2.7204	0.0138069	-1.30237	1.41803	0.580726	0.406337	0.999991	0.999513	0.999794	1	1	1
NSFL1 cofactor p47	NSFL1C	Q9UNZ2	114	Q9UNZ2;Q9UNZ2-5;Q9UNZ2-4	114;116;114	S	2.71073	0.0152	3.957	6.66773	0.448202	0.128313	1	1	1	1	1	1
Calcium-regulated heat stable protein 1	CARHSP1	Q9Y2V2	41	Q9Y2V2	41	S	2.71058	0.0426416	3.55186	6.26245	0.855547	1.06424	0.996743	0.998236	0.990695	0.999655	0.999264	0.999001
Phosphoribosyl pyrophosphate synthase-associated protein 2	PRPSAP2	O60256	227	O60256	227	S	2.70675	0.0302072	-0.208068	2.49869	0.298661	0.796171	0.99999	0.999998	0.995642	0.999959	0.999807	0.99931
Paxillin	PXN	P49023-3	85	P49023;P49023-2;P49023-3	85;85;85	S	2.69602	0.013764	3.57124	6.26726	0.547265	0.325276	0.940288	0.884805	0.773672	0.946157	0.991347	0.918139
Neuroblast differentiation-associated protein AHNAK	AHNAK	Q09666	2397	Q09666	2397	S	2.69499	0.0159907	-0.303336	2.39165	0.495786	0.661747	1	1	1	1	1	1
Spermatogenesis-defective protein 39 homolog	VIPAS39	Q9H9C1	121	Q9H9C1	121	S	2.68855	0.00510345	1.24264	3.93119	0.232333	0.0944117	0.965147	0.97139	0.996788	0.996353	0.988191	0.99431
LisH domain and HEAT repeat-containing protein KIAA1468	KIAA1468	Q9P260	180	Q9P260;Q9P260-2	180;180	S	2.68473	0	-1.40495	1.27979	0.272113	0.288742	0.996938	0.99826	0.985116	0.999802	0.995877	0.999946
T-lymphoma invasion and metastasis-inducing protein 1	TIAM1	Q13009	695	Q13009	695	S	2.68425	0.031252	-2.46219	0.222061	0.909327	0.497094	0.982924	0.981287	0.98507	0.988182	0.972947	0.989766
Serine/arginine repetitive matrix protein 1	SRRM1	Q8IYB3	695	Q8IYB3;Q8IYB3-2	695;693	S	2.68204	0.0449845	3.2018	5.88383	0.862986	1.08095	0.885168	0.7889	0.802909	0.818902	0.922417	0.833226
Insulin receptor substrate 2	IRS2	Q9Y4H2	577	Q9Y4H2	577	S	2.67797	0.0462723	0.742292	3.42027	0.359279	0.997741	0.999945	0.999758	0.991999	0.999961	0.999618	0.999157
Leucine-rich repeat-containing protein 16A	LRRC16A	Q5VZK9	1288	Q5VZK9;Q5VZK9-2	1288;1243	S	2.67594	0.0212337	-0.772366	1.90357	0.758242	0.46218	0.933179	0.911762	0.909705	0.990183	0.946878	0.974534
AP-1 complex-associated regulatory protein	AP1AR	Q63HQ0-2	29	Q63HQ0-2;Q63HQ0	29;29	S	2.66085	0.0210181	0.233293	2.89415	0.757186	0.63236	0.999997	0.999682	0.999709	0.999704	0.999931	0.999978
Leucine-rich repeat-containing protein 16C	RLTPR	Q6F5E8	1268	Q6F5E8	1268	S	2.65755	0.0138989	1.80537	4.46292	0.497585	0.226014	0.999718	0.986958	0.998782	0.999153	0.998661	0.999069
Ribosomal protein S6 kinase alpha-3	RPS6KA3	P51812	369	P51812	369	S	2.65548	0.014464	0.982736	3.63821	0.340999	0.0415363	0.999894	0.999903	0.999995	0.999976	0.999946	0.999992
Glutathione synthetase	GSS	P48637	415	P48637	415	S	2.64986	0.00477419	0.772194	3.42205	0.341775	0.36818	1	1	1	1	1	1
Caskin-2	CASKIN2	Q8WXE0-2	276	Q8WXE0-2;Q8WXE0	276;358	S	2.64373	0.0258947	-2.35808	0.285653	0.742217	0.837088	0.998771	0.99983	0.999766	0.999968	0.999867	0.999928
Sepiapterin reductase	SPR	P35270	103	P35270	103	S	2.6435	0.0114439	-2.96901	-0.325513	0.422339	0.24709	0.977629	0.945356	0.997885	0.997918	0.998416	0.996932
Cyclin-dependent kinase inhibitor 1C	CDKN1C	P49918-2	286	P49918-2;P49918	286;297	S	2.64335	0.0260432	-0.154325	2.48902	0.438199	0.436449	0.915109	0.755841	0.885208	0.921645	0.920581	0.924674
Disintegrin and metalloproteinase domain-containing protein 19	ADAM19	Q9H013-2	779	Q9H013-2;Q9H013	779;779	T	2.63685	0.00986047	-2.26581	0.371045	0.384201	0.455217	1	1	1	1	1	1
Proline-rich AKT1 substrate 1	AKT1S1	Q96B36	212	Q96B36;Q96B36-2	212;82	S	2.63648	0.0133571	2.22584	4.86232	0.224471	0.430828	0.945941	0.95448	0.950713	0.999946	0.999265	0.906112
Microtubule-associated tumor suppressor 1	MTUS1	Q9ULD2	1268	Q9ULD2;Q9ULD2-4;Q9ULD2-3;Q9ULD2-6;Q9ULD2-2	1268;340;434;515;1214	S	2.63575	0.0128317	0.646021	3.28178	0.446803	0.200127	0.751013	0.936741	0.93993	0.92501	0.938256	0.919225
Putative protein phosphatase inhibitor 2-like protein 3;Protein phosphatase inhibitor 2	PPP1R2P3;PPP1R2	Q6NXS1	121	Q6NXS1;P41236	121;121	S	2.63392	0.0129687	1.25554	3.88946	0.460636	0.529177	0.999992	0.999998	1	1	1	0.999996
DENN domain-containing protein 1A	DENND1A	Q8TEH3	473	Q8TEH3;Q8TEH3-7;Q8TEH3-6;Q8TEH3-3;Q8TEH3-4;Q8TEH3-2;Q8TEH3-5	473;431;441;473;441;473;443	S	2.63221	0.032183	-2.14621	0.486002	0.16834	0.313668	0.979153	0.979957	0.971838	0.996708	0.999469	0.996515
Putative protein phosphatase inhibitor 2-like protein 3;Protein phosphatase inhibitor 2	PPP1R2P3;PPP1R2	Q6NXS1	122	Q6NXS1;P41236	122;122	S	2.63078	0.0131225	1.25554	3.88632	0.460636	0.524482	0.99999	0.999998	1	1	1	0.999996
Niban-like protein 1	FAM129B	Q96TA1-2	679	Q96TA1-2;Q96TA1	679;692	S	2.62925	0.016554	4.65251	7.28176	0.563007	0.237949	0.938422	0.812547	0.963209	0.967977	0.961901	0.958031
Plectin	PLEC	Q15149-4	21	Q15149-4	21	S	2.61861	0.0129524	3.85223	6.47084	0.409118	0.505759	0.897716	0.999909	0.999685	0.999914	0.999861	0.999885
STE20-like serine/threonine-protein kinase	SLK	Q9H2G2-2	818	Q9H2G2-2;Q9H2G2	818;818	S	2.61847	0.0115281	-1.75194	0.866533	0.450223	0.319577	0.927931	0.942839	0.919032	0.939249	0.963468	0.954087
6-phosphofructo-2-kinase/fructose-2,6-bisphosphatase 2;6-phosphofructo-2-kinase;Fructose-2,6-bisphosphatase	PFKFB2	O60825	483	O60825	483	S	2.60605	0.0165156	1.82613	4.43219	0.404933	0.0735375	0.999829	0.999842	0.999808	0.999935	0.999998	0.999999
Plectin	PLEC	Q15149	720	Q15149;Q15149-3;Q15149-2;Q15149-7;Q15149-8;Q15149-9;Q15149-5;Q15149-6;Q15149-4	720;606;610;551;561;569;583;587;583	S	2.60479	0.0260157	2.2895	4.89429	0.695964	0.237481	0.99974	0.999481	0.99823	0.999965	0.999707	0.999741
Eukaryotic elongation factor 2 kinase	EEF2K	O00418	74	O00418	74	S	2.60294	0.042295	-1.86734	0.735595	0.947228	0.939842	0.979223	0.856265	0.916031	0.999106	0.99936	0.9992
Integrin beta-4	ITGB4	P16144	1494	P16144;P16144-4;P16144-2;P16144-3	1494;1424;1424;1424	S	2.6025	0.00164286	1.53532	4.13782	0.297025	0.227359	0.921257	0.992432	0.951815	0.966635	0.997559	0.945018
60 kDa heat shock protein, mitochondrial	HSPD1	P10809	227	P10809	227	Y	2.59828	0.0225521	-3.51204	-0.913758	0.402803	0.633437	0.836354	0.957473	0.889144	0.906954	0.983804	0.985921
Ubiquitin-like modifier-activating enzyme 1	UBA1	P22314	46	P22314	46	S	2.59346	0.0163436	-0.286467	2.30699	0.452736	0.112824	1	1	1	1	1	1
Oxysterol-binding protein-related protein 10	OSBPL10	Q9BXB5	209	Q9BXB5	209	S	2.59012	0.0133953	-1.35932	1.2308	0.507803	0.33489	0.999999	1	1	1	1	1
Rho GTPase-activating protein 10	ARHGAP10	A1A4S6	591	A1A4S6	591	S	2.58778	0.013009	0.673258	3.26104	0.432249	0.236187	0.978233	0.968586	0.920871	0.986426	0.986683	0.978393
RING1 and YY1-binding protein	RYBP	Q8N488	127	Q8N488	127	S	2.5877	0.0179328	-0.318676	2.26903	0.198963	0.548976	0.999189	0.99929	0.996729	1	1	0.999671
Autophagy-related protein 16-1	ATG16L1	Q676U5-4	125	Q676U5-4;Q676U5-3;Q676U5	125;269;269	S	2.58642	0.0232571	-0.505097	2.08132	0.67983	0.27277	1	1	1	1	1	1
Serine/arginine repetitive matrix protein 2	SRRM2	Q9UQ35	1600	Q9UQ35;Q9UQ35-2	1600;1600	S	2.57702	0.0168908	1.84997	4.42699	0.579482	0.283237	0.999297	0.999741	0.999932	1	0.999994	1
Insulin receptor substrate 1	IRS1	P35568	270	P35568	270	S	2.57189	0.0130751	2.85664	5.42853	0.423507	0.157225	0.99887	0.989491	0.959752	0.999715	0.998718	0.999838
Heat shock factor protein 1	HSF1	Q00613-2	363	Q00613-2;Q00613	363;363	S	2.5703	0.022079	3.39754	5.96784	0.501447	0.0793166	0.994372	0.986174	0.995298	0.997931	0.999542	0.997131
Ensconsin	MAP7	Q14244	183	Q14244;Q14244-3	183;89	S	2.56215	0.0121923	-3.82707	-1.26492	0.325063	0.106415	0.923726	0.808817	0.77816	0.987148	0.996332	0.950272
Run domain Beclin-1 interacting and cysteine-rich containing protein	KIAA0226	Q92622-3	197	Q92622-3;Q92622-2;Q92622	197;137;197	S	2.5516	0.00431068	-1.55855	0.993054	0.314845	0.368418	1	1	1	1	1	1
ARF GTPase-activating protein GIT1	GIT1	Q9Y2X7	571	Q9Y2X7;Q9Y2X7-3	571;580	S	2.54443	0.0182045	-0.417217	2.12722	0.628624	0.332388	0.761796	0.805508	0.888903	0.93794	0.965755	0.932353
Histone H4	HIST1H4A	P62805	52	P62805	52	Y	2.54351	0.0424353	-1.56864	0.974867	0.246284	0.855041	0.993127	0.925966	0.992105	0.993517	0.993127	0.992106
Cofilin-1	CFL1	P23528	156	P23528	156	S	2.53891	0.0267807	-2.32467	0.214241	0.624785	0.134545	0.993041	0.991751	0.999295	0.999967	0.999968	0.999802
Neuroblast differentiation-associated protein AHNAK	AHNAK	Q09666	5824	Q09666	5824	T	2.53523	0.00952	1.12309	3.65832	0.307673	0.412004	0.999997	1	0.999972	0.999995	0.999999	0.999993
Opioid growth factor receptor	OGFR	Q9NZT2-2	315	Q9NZT2-2;Q9NZT2	315;315	S	2.53258	0	4.40265	6.93523	0.281688	0.245357	0.999991	1	0.999999	1	1	1
Histone H4	HIST1H4A	P62805	72	P62805	72	T	2.52962	0.0432941	-0.601736	1.92789	1.00974	0.787818	0.99947	0.9955	0.998227	0.999884	0.999581	0.999813
Cysteine and histidine-rich domain-containing protein 1	CHORDC1	Q9UHD1	47	Q9UHD1	47	T	2.52566	0.0166063	-1.85688	0.668779	0.248536	0.549762	0.910099	0.912052	0.757317	0.974073	0.934634	0.894634
Pyruvate kinase PKM	PKM	P14618	37	P14618;P14618-2	37;37	S	2.52305	0.023006	3.14956	5.67261	0.491994	0.754128	0.999998	0.999868	1	1	0.999995	0.999995
Ras and Rab interactor 1	RIN1	Q13671-2	351	Q13671-2;Q13671	351;351	S	2.52049	0.00521905	-0.769721	1.75076	0.368951	0.29546	0.989954	0.958393	0.98827	0.986625	0.99495	0.988357
Pleckstrin homology domain-containing family G member 3	PLEKHG3	A1L390-3	575	A1L390-3;A1L390;A1L390-2	575;631;164	S	2.52012	0.0211043	-3.98527	-1.46515	0.628164	0.26871	0.999894	0.999904	0.999808	0.999974	1	0.999999
Rhophilin-2;Putative rhophilin-2-like protein RHPN2P1	RHPN2;RHPN2P1	Q8IUC4	654	Q8IUC4;A8MT19	654;551	S	2.51388	0.008925	1.74042	4.25429	0.365825	0.20289	0.864578	0.815139	0.964797	0.965398	0.831479	0.976334
Intersectin-2	ITSN2	Q9NZM3-4	884	Q9NZM3-4;Q9NZM3-3;Q9NZM3-2;Q9NZM3	884;884;857;884	S	2.50839	0.00980347	2.70314	5.21153	0.240574	0.065165	0.999893	0.999938	0.997372	0.999735	0.9994	0.998518
Pleckstrin homology domain-containing family O member 2	PLEKHO2	Q8TD55-2	261	Q8TD55-2;Q8TD55	261;311	T	2.50503	0.0240332	-1.71749	0.787549	0.409435	0.449883	1	1	1	1	1	1
Growth factor receptor-bound protein 7	GRB7	Q14451	361	Q14451;Q14451-3;Q14451-2;Q14451-4	361;384;361;327	S	2.49572	0	0.859331	3.35505	0.260858	0.281278	0.999899	0.999966	1	0.999913	0.999955	0.99977
Phosphatidylinositide phosphatase SAC2	INPP5F	Q9Y2H2	1103	Q9Y2H2	1103	S	2.49052	0.0377664	-1.06334	1.42718	0.79337	0.249262	1	1	1	1	1	1
TBC1 domain family member 1	TBC1D1	Q86TI0	627	Q86TI0	627	S	2.4894	0.0132281	0.782916	3.27231	0.552121	0.425206	0.999966	0.99287	0.997451	0.932788	0.999931	0.99999
Tyrosine-protein kinase ABL1	ABL1	P00519-2	16	P00519-2	16	S	2.48525	0.0456658	-1.51994	0.965313	0.199104	0.847911	1	1	1	1	1	1
Poly [ADP-ribose] polymerase 4	PARP4	Q9UKK3	1335	Q9UKK3	1335	S	2.4844	0.00435294	-0.938553	1.54585	0.296011	0.35444	0.998654	0.987438	0.998788	0.999986	0.99999	0.999981
Cytoplasmic dynein 1 light intermediate chain 1	DYNC1LI1	Q9Y6G9	516	Q9Y6G9	516	S	2.46448	0.0054359	3.89478	6.35926	0.18441	0.320661	0.973717	0.972236	0.953746	0.97419	0.957766	0.948178
Myocyte-specific enhancer factor 2D	MEF2D	Q14814-4	251	Q14814-4;Q14814;Q14814-6;Q14814-3;Q14814-5;Q14814-2	251;251;205;205;250;250	S	2.45886	0.0226446	2.4832	4.94206	0.393396	0.705535	0.999826	0.99995	0.999736	0.999998	0.995842	0.999967
Endoplasmin	HSP90B1	P14625	172	P14625	172	S	2.45473	0.0160281	-2.73777	-0.283039	0.0662099	0.367457	0.94706	0.961896	0.979204	0.996622	0.938884	0.991335
YrdC domain-containing protein, mitochondrial	YRDC	Q86U90	37	Q86U90	37	S	2.45444	0.00584375	4.65513	7.10957	0.299109	0.147408	1	1	1	1	1	1
6-phosphofructokinase type C	PFKP	Q01813	386	Q01813	386	S	2.44553	0.0213355	-0.656662	1.78887	0.543332	0.710361	1	1	1	1	1	1
NHS-like protein 1	NHSL1	Q5SYE7-2	209	Q5SYE7-2	209	T	2.44241	0.0130353	0.585248	3.02766	0.484886	0.528468	0.998361	0.993528	0.953277	0.99934	0.99981	0.999937
Folliculin-interacting protein 1	FNIP1	Q8TF40	261	Q8TF40;Q8TF40-2;Q8TF40-3	261;261;233	S	2.43695	0.0261191	-0.659895	1.77706	0.158634	0.6329	0.900366	0.826628	0.867051	0.941157	0.919695	0.921148
Neurobeachin-like protein 2	NBEAL2	Q6ZNJ1-2	2555	Q6ZNJ1-2;Q6ZNJ1;Q6ZNJ1-3	2555;2739;988	S	2.43473	0.0175278	1.63681	4.07154	0.497798	0.171538	0.99826	0.998761	0.999849	0.999988	0.992306	0.996891
Low density lipoprotein receptor adapter protein 1	LDLRAP1	Q5SW96	14	Q5SW96	14	S	2.42992	0.0119415	0.66244	3.09236	0.135787	0.32673	0.950833	0.984743	0.990714	0.987576	0.990628	0.982308
FAS-associated factor 1	FAF1	Q9UNN5-2	430	Q9UNN5-2;Q9UNN5	430;582	S	2.42318	0.02563	-0.929478	1.4937	0.727734	0.372517	0.999829	0.999279	0.999452	0.999865	0.999631	0.999502
NUAK family SNF1-like kinase 1	NUAK1	O60285	455	O60285	455	S	2.41956	0.00917808	-3.11765	-0.698095	0.38079	0.26693	0.997989	0.993236	0.964026	0.999992	1	0.999999
SH3 and PX domain-containing protein 2A	SH3PXD2A	Q5TCZ1-2	228	Q5TCZ1-2;Q5TCZ1-3;Q5TCZ1	228;393;421	S	2.41948	0.0161918	0.350376	2.76985	0.424142	0.598986	0.803022	0.887257	0.759056	0.999839	0.998704	0.962945
SH3 domain-binding protein 1	SH3BP1	Q9Y3L3	550	Q9Y3L3	550	S	2.41749	0.0138599	-3.68014	-1.26265	0.531183	0.342711	0.999277	0.999729	0.999616	0.999933	0.999983	0.99916
TRAF2 and NCK-interacting protein kinase	TNIK	Q9UKE5-6	984	Q9UKE5-6;Q9UKE5-2;Q9UKE5-4;Q9UKE5;Q9UKE5-8;Q9UKE5-5;Q9UKE5-7;Q9UKE5-3	984;992;1013;1021;929;937;958;966	S	2.41626	0.0148031	-1.35297	1.06329	0.405095	0.560676	0.999996	0.999996	0.999734	1	0.99978	0.998926
Mitogen-activated protein kinase 13	MAPK13	O15264	350	O15264	350	S	2.40421	0.0130737	-3.61472	-1.21051	0.531693	0.408707	1	1	1	1	1	1
FCH domain only protein 2	FCHO2	Q0JRZ9	488	Q0JRZ9	488	S	2.40349	0.0318746	1.94553	4.34902	0.475747	0.834446	0.925749	0.995728	0.993589	0.988326	0.938863	0.842401
Protein TANC1	TANC1	Q9C0D5	465	Q9C0D5;Q9C0D5-2	465;359	S	2.40198	0.0210404	-1.96869	0.433283	0.357014	0.653926	0.863795	0.919275	0.783426	0.959747	0.962571	0.952832
Receptor-interacting serine/threonine-protein kinase 2	RIPK2	O43353-2	394	O43353-2;O43353	394;531	S	2.40157	0.0295859	-1.20699	1.19458	0.391662	0.770181	0.998558	0.999973	0.999442	1	1	0.999918
RNA-binding protein 27	RBM27	Q9P2N5	120	Q9P2N5	120	S	2.39205	0.0303981	-0.0815636	2.31049	0.452296	0.796409	1	1	0.999959	1	1	0.999896
Insulin receptor substrate 2	IRS2	Q9Y4H2	1100	Q9Y4H2	1100	S	2.38938	0.0128412	0.674135	3.06351	0.449659	0.4243	0.997132	0.991989	0.997525	0.997765	0.998886	0.999124
Histone H2A type 1-C;Histone H2A type 3;Histone H2A type 1-B/E;Histone H2A type 1-A;Histone H2A type 2-B;Histone H2A type 1-J;Histone H2A type 1-H;Histone H2A.J;Histone H2A type 2-C;Histone H2A type 2-A;Histone H2A type 1-D;Histone H2A type 1	HIST1H2AC;HIST3H2A;HIST1H2AB;HIST1H2AA;HIST2H2AB;HIST1H2AJ;HIST1H2AH;H2AFJ;HIST2H2AC;HIST2H2AA3;HIST1H2AD;HIST1H2AG	Q99878	102	Q93077;Q7L7L0;P04908;Q96QV6;Q8IUE6;Q99878;Q96KK5;Q9BTM1;Q16777;Q6FI13;P20671;P0C0S8	102;102;102;102;102;102;102;102;102;102;102;102	T	2.38777	0.0132299	1.263	3.65078	0.409353	0.524708	1	1	1	1	1	1
RING1 and YY1-binding protein	RYBP	Q8N488	130	Q8N488	130	S	2.38491	0.0135122	-0.318676	2.06623	0.198963	0.430264	0.996465	0.99284	0.993009	0.993968	0.999044	0.993187
Nucleolin	NCL	P19338	460	P19338	460	S	2.3849	0.0272341	-3.49119	-1.10629	0.674724	0.77758	0.995087	0.98568	0.998421	0.99964	0.999009	0.993293
Tyrosine-protein phosphatase non-receptor type 12	PTPN12	Q05209	606	Q05209	606	S	2.37795	0.0403202	2.10233	4.48028	0.709512	0.12191	0.967327	0.991649	0.937442	0.989786	0.987691	0.958247
dCTP pyrophosphatase 1	DCTPP1	Q9H773	85	Q9H773	85	S	2.37472	0.0202867	-0.849795	1.52492	0.670853	0.5452	0.999997	0.999989	0.999993	1	0.999998	1
Protein FAM122A	FAM122A	Q96E09	143	Q96E09	143	S	2.37062	0.0133436	0.0081552	2.37878	0.435975	0.24745	0.999993	0.999998	0.99999	0.999998	0.99999	0.999988
Elongation factor 1-delta	EEF1D	P29692-2	485	P29692-2;P29692	485;119	S	2.36181	0.0345528	3.05011	5.41192	0.706691	0.859332	0.918748	0.934137	0.940131	0.957669	0.859829	0.832783
Galectin-1	LGALS1	P09382	30	P09382	30	S	2.35746	0.012698	-0.0547962	2.30266	0.375663	0.152939	1	1	1	1	1	1
FTS and Hook-interacting protein	FAM160A2	Q8N612	859	Q8N612;Q8N612-2	859;873	S	2.35718	0.0395505	-1.64705	0.710128	0.381217	0.842775	1	1	1	1	1	1
Tyrosine-protein phosphatase non-receptor type 12	PTPN12	Q05209	603	Q05209	603	S	2.35509	0.0409021	2.10233	4.45742	0.709512	0.121646	0.999667	0.999034	0.98884	0.99966	0.999718	0.999789
Alsin	ALS2	Q96Q42	492	Q96Q42;Q96Q42-3	492;492	S	2.35287	0.013113	-0.808152	1.54471	0.204401	0.437338	0.999977	0.999667	0.991314	0.999006	0.999963	0.999727
ELL-associated factor 1	EAF1	Q96JC9	165	Q96JC9	165	S	2.34922	0.0487837	3.31273	5.66195	0.540291	0.97837	1	0.999998	1	1	0.999999	1
Nuclear mitotic apparatus protein 1	NUMA1	Q14980-2	1225	Q14980-2;Q14980	1225;1225	S	2.34914	0.0243697	0.511122	2.86026	0.724754	0.449762	1	1	0.999998	0.999997	0.999998	0.999996
Protein NDRG2	NDRG2	Q9UN36-4	289	Q9UN36-4;Q9UN36-5;Q9UN36-2;Q9UN36-3;Q9UN36	289;302;318;321;332	S	2.34612	0.00933333	1.92228	4.2684	0.324772	0.173172	0.999656	0.998389	0.999939	0.999884	0.999887	0.999734
Cell division cycle-associated protein 3	CDCA3	Q99618	209	Q99618	209	S	2.34514	0.017702	-3.3642	-1.01906	0.0318171	0.367705	0.771366	0.926236	0.762736	0.981985	0.907369	0.991335
Zyxin	ZYX	Q15942	344	Q15942	344	S	2.34369	0.0129438	0.366886	2.71058	0.180047	0.388107	1	1	1	1	1	1
Serine/threonine-protein kinase 10	STK10	O94804	438	O94804	438	S	2.34164	0.0127123	2.5309	4.87254	0.421031	0.419537	1	1	1	1	1	1
Specifically androgen-regulated gene protein	SARG	Q9BW04	133	Q9BW04	133	S	2.33491	0.0167398	-2.21266	0.122253	0.131539	0.427262	0.965292	0.996347	0.988223	0.985846	0.977409	0.858941
Actin filament-associated protein 1-like 1	AFAP1L1	Q8TED9	329	Q8TED9;Q8TED9-3;Q8TED9-2	329;329;329	S	2.33476	0.0132389	-0.650998	1.68376	0.44216	0.318421	1	0.999999	0.999991	1	1	1
Cell division cycle-associated protein 2	CDCA2	Q69YH5	977	Q69YH5	977	S	2.33372	0.00924138	-1.71096	0.62276	0.377932	0.309896	0.999812	0.997534	0.998332	0.999984	0.999983	0.999809
Pleckstrin homology domain-containing family A member 1	PLEKHA1	Q9HB21	332	Q9HB21	332	S	2.33153	0.0176152	-3.30499	-0.973461	0.621329	0.50264	0.994157	0.998667	0.993521	0.998759	0.999505	0.99943
Serine/threonine-protein phosphatase 2A 56 kDa regulatory subunit delta isoform	PPP2R5D	Q14738	573	Q14738;Q14738-2;Q14738-3	573;541;467	S	2.33071	0.00930061	2.96101	5.29172	0.186605	0.338659	1	1	1	1	1	1
ATP-binding cassette sub-family E member 1	ABCE1	P61221	42	P61221	42	T	2.32657	0.0164868	-2.82213	-0.495565	0.54748	0.285083	0.83918	0.862694	0.755551	0.946398	0.862772	0.96696
Ubiquitin carboxyl-terminal hydrolase 15	USP15	Q9Y4E8	226	Q9Y4E8	226	T	2.32526	0.0131895	-0.19677	2.12849	0.417249	0.516318	0.801113	0.813171	0.871193	0.907791	0.971033	0.852126
Metalloreductase STEAP1	STEAP1	Q9UHE8	337	Q9UHE8	337	S	2.31846	0.0319008	0.222316	2.54078	0.60759	0.090152	0.999999	1	1	0.999983	1	1
Integrin beta-4	ITGB4	P16144	1474	P16144;P16144-4;P16144-2;P16144-3	1474;1404;1404;1404	S	2.31552	0.00426923	2.94177	5.2573	0.331585	0.24773	0.99996	0.99978	0.999389	0.999886	0.999961	0.999877
Eukaryotic translation initiation factor 4E transporter	EIF4ENIF1	Q9NRA8	670	Q9NRA8;Q9NRA8-2	670;495	S	2.30687	0.00553043	0.38485	2.69172	0.341662	0.263374	0.999995	0.999995	0.999862	0.999814	0.999991	0.999925
MAP7 domain-containing protein 1	MAP7D1	Q3KQU3-4	367	Q3KQU3-4;Q3KQU3;Q3KQU3-2	367;399;362	S	2.29115	0.0255161	1.17407	3.46521	0.668587	0.313984	1	1	1	1	1	1
FCH domain only protein 1	FCHO1	O14526-2	585	O14526-2;O14526	585;585	S	2.28297	0	-0.428856	1.85412	0.0961599	0.177744	0.978241	0.945773	0.982308	0.985664	0.991716	0.999063
Kinesin-1 heavy chain	KIF5B	P33176	933	P33176	933	S	2.28248	0.0206612	0.321824	2.6043	0.451669	0.0992585	0.960411	0.984541	0.97295	0.985532	0.996823	0.995197
Autophagy-related protein 9A	ATG9A	Q7Z3C6	761	Q7Z3C6;Q7Z3C6-2	761;700	S	2.28073	0.0183188	2.32	4.60073	0.377154	0.0363777	0.977252	0.99395	0.998697	0.999468	0.99699	0.988321
Protein Dos	DOS	Q8N350	174	Q8N350;Q8N350-2	174;148	T	2.26872	0	-1.34709	0.921632	0.0769383	0.119513	0.960928	0.994531	0.99049	0.995636	0.994231	0.974482
Clathrin heavy chain 1	CLTC	Q00610-2	1494	Q00610-2;Q00610	1494;1494	S	2.26696	0.0189447	-0.562988	1.70397	0.513995	0.619296	0.999924	1	1	0.9991	1	1
Rho GTPase-activating protein 35	ARHGAP35	Q9NRY4-2	1105	Q9NRY4-2;Q9NRY4	1105;1105	Y	2.2657	0.0259467	-0.94572	1.31998	0.608494	0.216756	0.797874	0.972563	0.971887	0.893494	0.914317	0.997068
Protein SOGA2	SOGA2	Q9Y4B5	43	Q9Y4B5	43	S	2.26453	0	0.126763	2.3913	0.220851	0.226075	1	1	1	1	1	1
RAC-alpha serine/threonine-protein kinase	AKT1	P31749	124	P31749	124	S	2.25389	0.0194459	-1.0057	1.24819	0.635362	0.478287	0.975505	0.990132	0.996309	0.970246	0.962785	0.98245
Tyrosine-protein phosphatase non-receptor type 6	PTPN6	P29350	557	P29350;P29350-3;P29350-2	557;559;518	S	2.2524	0.0259817	1.92146	4.17386	0.502197	0.729052	0.918154	0.988503	0.935993	0.999815	0.996668	0.999823
Alsin	ALS2	Q96Q42	483	Q96Q42;Q96Q42-3	483;483	S	2.25052	0.0119061	-0.630423	1.6201	0.216665	0.37679	0.999999	0.999999	0.999991	0.999989	1	0.999999
Integrin-linked kinase-associated serine/threonine phosphatase 2C	ILKAP	Q9H0C8	13	Q9H0C8	13	S	2.24464	0.0128295	-0.430765	1.81388	0.40759	0.269782	1	1	1	1	1	1
Serine/threonine-protein kinase 10	STK10	O94804	13	O94804	13	S	2.23777	0	1.49315	3.73092	0.24066	0.243162	0.933189	0.769609	0.943852	0.92978	0.924403	0.965628
Eukaryotic translation initiation factor 4 gamma 1	EIF4G1	Q04637-6	1042	Q04637-6;Q04637-5;Q04637-4;Q04637-3;Q04637	1042;1074;1151;1198;1238	S	2.23637	0.0130984	-0.790388	1.44598	0.430994	0.29546	1	1	1	1	1	1
Cytoplasmic dynein 1 light intermediate chain 1	DYNC1LI1	Q9Y6G9	510	Q9Y6G9	510	S	2.23501	0.0189825	3.0237	5.25872	0.580385	0.319939	0.903091	0.779545	0.938416	0.92047	0.89519	0.945619
Mitogen-activated protein kinase kinase kinase kinase 5	MAP4K5	Q9Y4K4	335	Q9Y4K4	335	S	2.23398	0.041755	-0.80709	1.42689	0.737811	0.207429	0.998371	0.931581	0.998226	0.999996	0.999948	0.999998
Protein TANC2	TANC2	Q9HCD6	1740	Q9HCD6;Q9HCD6-2	1740;1750	S	2.23055	0.0144255	-0.631669	1.59888	0.500173	0.32072	0.925835	0.987408	0.996383	0.999322	0.995922	0.993741
Nucleoside diphosphate kinase B;Putative nucleoside diphosphate kinase	NME2;NME2P1	P22392-2	235	P22392-2;P22392;O60361	235;120;105	S	2.23039	0.0159534	0.446884	2.67727	0.53836	0.480004	0.996017	0.995414	0.986976	0.955821	0.966056	0.984471
CAD protein;Glutamine-dependent carbamoyl-phosphate synthase;Aspartate carbamoyltransferase;Dihydroorotase	CAD	P27708	1038	P27708	1038	S	2.22973	0.0211373	-0.589209	1.64052	0.468619	0.640941	0.983231	0.974148	0.808739	0.999773	0.936542	0.852889
Leucine-rich repeat-containing protein 16C	RLTPR	Q6F5E8	1315	Q6F5E8	1315	S	2.22691	0.00937063	-1.39868	0.828231	0.248989	0.351057	0.999382	0.956696	0.986032	0.999313	0.999996	0.999991
Proteasome inhibitor PI31 subunit	PSMF1	Q92530	153	Q92530	153	S	2.22324	0.011337	1.72386	3.9471	0.386497	0.350626	0.949351	0.784146	0.890979	0.942716	0.994323	0.973926
Calmodulin-regulated spectrin-associated protein 2	CAMSAP2	Q08AD1-2	992	Q08AD1-2;Q08AD1-3;Q08AD1	992;1008;1019	S	2.22156	0.00898113	-1.41105	0.810506	0.367863	0.269358	0.978177	0.960826	0.990701	0.906045	0.977548	0.951955
Thioredoxin-dependent peroxide reductase, mitochondrial	PRDX3	P30048	208	P30048	208	S	2.22062	0.0495767	-4.4555	-2.23488	0.408792	0.898421	0.999989	0.999901	0.999991	0.999197	0.999875	0.999857
Forkhead box protein K2	FOXK2	Q01167-2	424	Q01167-2;Q01167	424;424	S	2.21884	0.0266433	-0.952415	1.26643	0.702165	0.385976	0.999813	0.999998	0.999999	1	0.999938	1
UNC119-binding protein C5orf30	C5orf30	Q96GV9	167	Q96GV9	167	S	2.2156	0.0164729	-1.12446	1.09114	0.26963	0.52119	0.999602	0.997319	0.999228	0.999999	0.9998	0.998323
Plakophilin-3	PKP3	Q9Y446	180	Q9Y446	180	S	2.2154	0.0250993	1.51718	3.73258	0.208434	0.583128	0.999181	0.957797	0.992241	0.999873	0.994135	0.999985
Phosducin-like protein	PDCL	Q13371	296	Q13371	296	S	2.21124	0	0.86566	3.0769	0.220703	0.240295	0.98876	0.998133	0.999466	0.989354	0.997565	0.98026
Choline-phosphate cytidylyltransferase A	PCYT1A	P49585	362	P49585	362	S	2.20899	0.0190588	1.26138	3.47037	0.393351	0.0478916	1	0.999988	0.999966	0.999969	1	1
Pleckstrin homology domain-containing family A member 2	PLEKHA2	Q9HB19	184	Q9HB19	184	S	2.20863	0.0116304	0.527633	2.73626	0.288556	0.124158	0.989834	0.995289	0.975454	0.992209	0.999649	0.998434
Protein FAM122B	FAM122B	Q7Z309	50	Q7Z309;Q7Z309-2	50;50	S	2.20797	0.0326047	1.80451	4.01249	0.177997	0.645373	0.92233	0.950738	0.989932	0.981055	0.936591	0.995726
Protein FAM122B	FAM122B	Q7Z309-3	50	Q7Z309-3;Q7Z309-4	50;50	S	2.20797	0.0325702	1.80451	4.01249	0.177997	0.645373	0.92233	0.950738	0.989932	0.981055	0.936591	0.995726
CLIP-associating protein 2	CLASP2	O75122	370	O75122;O75122-2	370;376	S	2.19435	0.030805	1.99549	4.18984	0.18281	0.616387	0.996467	0.947599	0.99364	0.997133	0.99891	0.997446
Smith-Magenis syndrome chromosomal region candidate gene 8 protein	SMCR8	Q8TEV9	498	Q8TEV9;Q8TEV9-2	498;498	S	2.19429	0.0319787	-0.769774	1.42452	0.379388	0.749553	0.995006	0.997384	0.998202	0.999733	0.999953	0.999526
GAS2-like protein 1	GAS2L1	Q99501	490	Q99501	490	S	2.18534	0.0317171	-0.302434	1.8829	0.771315	0.500129	0.924862	0.951746	0.938024	0.952116	0.781036	0.947783
Centrosomal protein of 112 kDa	CEP112	Q8N8E3	242	Q8N8E3	242	S	2.18511	0.0248731	-1.09723	1.08787	0.601599	0.231054	0.887478	0.949232	0.998969	0.959685	0.961276	0.953869
Neurogenic locus notch homolog protein 2;Notch 2 extracellular truncation;Notch 2 intracellular domain	NOTCH2	Q04721	2081	Q04721	2081	S	2.18079	0.0349469	1.46821	3.649	0.650115	0.795893	0.999833	0.999976	0.999978	0.999753	0.999647	0.999409
Spectrin beta chain, non-erythrocytic 1	SPTBN1	Q01082	2358	Q01082	2358	S	2.175	0.0134475	-1.86029	0.314708	0.402777	0.428786	1	1	1	1	1	1
Rapamycin-insensitive companion of mTOR	RICTOR	Q6R327	1284	Q6R327;Q6R327-3	1284;1284	S	2.1741	0.0190919	0.797498	2.9716	0.596511	0.392621	0.907309	0.881156	0.848632	0.980514	0.998103	0.971485
Nuclear factor interleukin-3-regulated protein	NFIL3	Q16649	301	Q16649	301	S	2.17093	0.0183377	2.19394	4.36487	0.0980907	0.403022	1	1	1	1	1	1
ADP-ribosylation factor GTPase-activating protein 1	ARFGAP1	Q8N6T3	343	Q8N6T3;Q8N6T3-2	343;351	S	2.16758	0.00141538	1.81847	3.98606	0.217996	0.266467	0.933139	0.92088	0.958038	0.93059	0.948601	0.990694
Kinesin light chain 1	KLC1	Q07866-6	591	Q07866-6;Q07866-4;Q07866-9;Q07866-7	591;600;600;547	S	2.16695	0.00728358	2.9008	5.06774	0.342934	0.292636	0.998337	0.99928	0.992664	0.999285	0.998628	0.998807
Transcription factor BTF3	BTF3	P20290	82	P20290;P20290-2	82;38	T	2.16547	0.0051215	1.58727	3.75274	0.251263	0.317722	0.999398	0.999716	0.999825	0.999668	0.999942	0.999706
Proteasome subunit alpha type-2	PSMA2	P25787	7	P25787	7	S	2.16016	0.0229373	-2.21308	-0.0529213	0.59276	0.283719	0.998378	0.99856	0.999594	0.998896	0.998259	0.999287
Protein phosphatase 1 regulatory subunit 3D	PPP1R3D	O95685	25	O95685	25	S	2.15226	0.0271864	-2.7463	-0.594038	0.706857	0.59881	0.967569	0.814812	0.954751	0.935373	0.935938	0.985075
Histone H4	HIST1H4A	P62805	55	P62805	55	T	2.15109	0.0343024	-0.587519	1.56357	0.696454	0.757578	1	0.99998	0.996346	1	0.999731	0.999997
Syntaxin-binding protein 2	STXBP2	Q15833-2	91	Q15833-2;Q15833	91;94	T	2.14855	0.0271488	-2.36361	-0.215063	0.0876829	0.515151	0.900452	0.939472	0.94124	0.994807	0.995391	0.991944
Ubiquitin-conjugating enzyme E2 O	UBE2O	Q9C0C9	399	Q9C0C9	399	S	2.14512	0.0442748	-2.19392	-0.0487944	0.227854	0.75114	0.989703	0.964145	0.998019	0.999675	0.999514	0.998499
Brain-enriched guanylate kinase-associated protein	BEGAIN	Q9BUH8	246	Q9BUH8	246	S	2.14048	0	-0.4701	1.67038	0.2048	0.157179	0.999994	0.999997	0.999998	1	1	0.999999
cAMP-dependent protein kinase type II-alpha regulatory subunit	PRKAR2A	P13861	99	P13861	99	S	2.13838	0.0394378	3.38915	5.52753	0.0952041	0.625943	0.999989	0.999976	0.999991	0.999996	1	0.999926
Rho GTPase-activating protein 11A	ARHGAP11A	Q6P4F7	285	Q6P4F7	285	S	2.13488	0.0320812	-1.88323	0.251644	0.114896	0.582681	0.999987	0.999968	1	0.999991	0.999999	0.998186
TBC1 domain family member 25	TBC1D25	Q3MII6	506	Q3MII6	506	S	2.13407	0.0125714	-0.346796	1.78728	0.359223	0.159517	1	1	1	1	1	1
Rap1 GTPase-activating protein 1	RAP1GAP	P47736	484	P47736;P47736-3	484;514	S	2.13275	0.0114637	0.322864	2.45561	0.302264	0.148102	0.80932	0.823654	0.857794	0.824949	0.851906	0.826519
Filamin-B	FLNB	O75369-2	2454	O75369-2;O75369;O75369-7;O75369-6;O75369-3	2454;2478;2298;2413;2437	S	2.12475	0.0156123	-0.794491	1.33026	0.454932	0.510883	0.785285	0.79279	0.817124	0.865528	0.93086	1
Sorting nexin-1	SNX1	Q13596-2	32	Q13596-2;Q13596	32;32	S	2.11579	0.0433433	1.89629	4.01209	0.648021	0.843975	0.997545	0.997288	0.991564	0.995612	0.99784	0.996748
Tyrosine-protein phosphatase non-receptor type 21	PTPN21	Q16825	637	Q16825	637	S	2.11226	0.0129589	-0.323673	1.78859	0.254825	0.415865	1	0.999996	1	1	1	1
Histone deacetylase 4	HDAC4	P56524	632	P56524	632	S	2.10384	0.00950355	2.35091	4.45475	0.224953	0.0876021	0.98159	0.994735	0.987772	0.998615	0.998396	0.996218
Rho guanine nucleotide exchange factor 2	ARHGEF2	Q92974-3	858	Q92974-3;Q92974-2;Q92974	858;885;886	S	2.10269	0.0118835	1.02237	3.12507	0.387149	0.310752	1	1	1	1	1	1
Cdc42-interacting protein 4	TRIP10	Q15642	351	Q15642	351	S	2.10173	0.0135934	0.236599	2.33833	0.441057	0.246313	0.999992	0.999881	0.999902	0.999964	0.999108	0.999991
MAP7 domain-containing protein 3	MAP7D3	Q8IWC1-2	229	Q8IWC1-2;Q8IWC1;Q8IWC1-3	229;229;194	S	2.10014	0.0321155	-0.295413	1.80472	0.663986	0.257213	0.999687	0.999948	0.994246	0.999877	0.999742	0.999944
SH2 domain-containing protein 3C	SH2D3C	Q8N5H7-5	282	Q8N5H7-5;Q8N5H7-2;Q8N5H7-4;Q8N5H7;Q8N5H7-3	282;283;372;440;86	S	2.09359	0.021906	-1.26816	0.825428	0.399153	0.60863	0.999971	0.999344	0.999266	0.999373	0.999996	0.999987
Actin-binding protein anillin	ANLN	Q9NQW6	54	Q9NQW6;Q9NQW6-2	54;54	S	2.09283	0.0161978	-0.137999	1.95483	0.517117	0.448708	1	0.999833	0.999995	1	1	1
Proline/serine-rich coiled-coil protein 1	PSRC1	Q6PGN9-2	212	Q6PGN9-2;Q6PGN9-4	212;42	S	2.08816	0.0178403	1.86837	3.95653	0.556819	0.453289	0.999963	0.999838	0.999795	0.999761	0.999837	0.999474
Protein Shroom2	SHROOM2	Q13796	847	Q13796	847	S	2.08733	0.0134303	-1.02712	1.0602	0.371868	0.164938	0.994502	0.984536	0.997392	0.999372	0.998483	0.989604
Negative elongation factor A	NELFA	Q9H3P2	157	Q9H3P2	157	T	2.0865	0.0160092	-2.37562	-0.28912	0.508541	0.453544	0.999947	0.989201	0.963745	0.999613	0.999669	0.999996
Helicase ARIP4	RAD54L2	Q9Y4B4	1260	Q9Y4B4	1260	T	2.08647	0.0132618	-2.15661	-0.0701351	0.0411014	0.247041	0.999995	0.999917	0.999996	0.999995	1	1
Protein FAM122A	FAM122A	Q96E09	147	Q96E09	147	S	2.08609	0.0145248	0.349496	2.43559	0.492698	0.333977	0.994135	0.976189	0.95459	0.948137	0.983354	0.987584
5'(3')-deoxyribonucleotidase, cytosolic type	NT5C	Q8TCD5	182	Q8TCD5	182	S	2.08578	0.0166414	-3.75442	-1.66864	0.519747	0.470055	0.997096	0.962822	0.998767	0.998858	0.998417	0.998526
Calcium/calmodulin-dependent protein kinase kinase 2	CAMKK2	Q96RR4-6	452	Q96RR4-6;Q96RR4-5;Q96RR4-2;Q96RR4-3;Q96RR4-4;Q96RR4-7;Q96RR4	452;452;495;495;452;495;495	S	2.0854	0.00785714	-1.4553	0.630097	0.290198	0.33376	1	0.999995	0.999996	1	0.999992	1
Nck-associated protein 5-like	NCKAP5L	Q9HCH0-3	763	Q9HCH0-3;Q9HCH0;Q9HCH0-2	763;763;763	S	2.08525	0.0230717	-3.53944	-1.45419	0.366151	0.625638	1	1	1	1	1	1
Ataxin-2-like protein	ATXN2L	Q8WWM7-6	449	Q8WWM7-6;Q8WWM7-5;Q8WWM7-4;Q8WWM7-2;Q8WWM7;Q8WWM7-3	449;449;449;449;449;449	S	2.08205	0.0100355	-0.0662575	2.0158	0.214647	0.336073	0.999996	0.999993	0.999998	0.999999	1	0.999993
Acetyl-CoA carboxylase 1;Biotin carboxylase	ACACA	Q13085	80	Q13085;Q13085-4;Q13085-2	80;117;22	S	2.07947	0.0139892	0.798944	2.87841	0.478418	0.373708	0.999996	0.999792	0.999928	0.999992	0.999978	0.999957
Myotubularin-related protein 6	MTMR6	Q9Y217	561	Q9Y217	561	S	2.07905	0.00903797	1.24904	3.32809	0.347139	0.305569	0.998721	0.999985	0.99968	1	0.768445	0.999994
Transcription factor 12	TCF12	Q99081	559	Q99081;Q99081-2;Q99081-3	559;389;583	S	2.07892	0.00161404	-0.284594	1.79433	0.19502	0.243648	0.996721	0.96386	0.966496	0.995654	0.935094	0.993597
Inositol hexakisphosphate and diphosphoinositol-pentakisphosphate kinase 2	PPIP5K2	O43314	1108	O43314	1108	S	2.07856	0.026267	-3.18464	-1.10609	0.32205	0.63864	0.977557	0.977081	0.98678	0.995759	0.997594	0.987427
Retinoic acid-induced protein 3	GPRC5A	Q8NFJ5	345	Q8NFJ5	345	S	2.0768	0.0136911	0.22231	2.29911	0.34813	0.106865	0.996249	0.999315	0.999955	0.999984	0.999979	0.999997
La-related protein 1	LARP1	Q6PKG0	521	Q6PKG0;Q6PKG0-3	521;444	S	2.07595	0.0219748	2.98068	5.05663	0.597219	0.372527	0.999999	0.997834	0.999986	0.999999	0.999998	0.999975
Neuron navigator 1	NAV1	Q8NEY1-2	194	Q8NEY1-3;Q8NEY1;Q8NEY1-7;Q8NEY1-4;Q8NEY1-2;Q8NEY1-6	194;194;194;194;194;194	S	2.07563	0.0135951	-1.45227	0.623361	0.451391	0.342089	0.999987	0.999979	0.999752	0.999999	0.999956	0.999997
Spastin	SPAST	Q9UBP0-3	159	Q9UBP0-3;Q9UBP0;Q9UBP0-4;Q9UBP0-2	159;245;127;213	S	2.07375	0	-1.47052	0.603222	0.201154	0.153224	0.951694	0.992132	0.995359	0.935419	0.999239	0.933471
SH3 and PX domain-containing protein 2A	SH3PXD2A	Q5TCZ1-2	809	Q5TCZ1-2;Q5TCZ1-3;Q5TCZ1	809;974;1002	S	2.06955	0.0162709	-0.905498	1.16406	0.480998	0.267871	0.998064	0.998204	0.999844	0.998387	0.999889	0.999849
RalBP1-associated Eps domain-containing protein 1	REPS1	Q96D71	104	Q96D71;Q96D71-3;Q96D71-2	104;104;104	S	2.06317	0.0203205	-2.55584	-0.492669	0.433342	0.585521	0.996107	0.993956	0.999896	0.999985	0.999388	0.998143
A-kinase anchor protein 12	AKAP12	Q02952	1395	Q02952;Q02952-3;Q02952-2	1395;1290;1297	S	2.06231	0.0226586	4.54318	6.60549	0.449458	0.615698	0.997908	0.95869	0.997699	0.999935	0.998923	0.999751
Ribosomal protein S6 kinase alpha-1	RPS6KA1	Q15418	363	Q15418;Q15418-2;Q15418-3	363;372;271	S	2.05666	0.013099	2.84398	4.90064	0.366926	0.175678	0.999901	0.999953	0.999869	0.999904	0.999985	0.999997
Microtubule-associated protein 1S;MAP1S heavy chain;MAP1S light chain	MAP1S	Q66K74	759	Q66K74	759	S	2.0533	0.035003	-1.21744	0.835864	0.124579	0.594924	0.998456	0.992958	0.997027	0.999888	0.99894	0.996958
Alsin	ALS2	Q96Q42	466	Q96Q42;Q96Q42-3	466;466	S	2.05313	0.0193413	0.440181	2.49331	0.506262	0.235895	0.995029	0.998658	0.998859	0.999633	0.998063	0.996169
Protein transport protein Sec31A	SEC31A	O94979-3	1049	O94979-3;O94979-2;O94979;O94979-8;O94979-6;O94979-4;O94979-7	1049;1148;1163;1176;1010;1124;912	S	2.05286	0.0346225	2.34767	4.40052	0.597386	0.133271	0.999106	0.889957	0.990778	0.999685	0.999685	0.996887
Protein FAM53B	FAM53B	Q14153-2	167	Q14153-2;Q14153	167;167	S	2.05184	0.0390778	0.505026	2.55687	0.678282	0.229732	0.999891	0.999963	0.999963	0.998483	0.998982	0.994462
Microtubule-associated tumor suppressor 1	MTUS1	Q9ULD2	399	Q9ULD2;Q9ULD2-5;Q9ULD2-2	399;399;399	S	2.04872	0.0462285	-1.14077	0.907943	0.256355	0.755663	0.80109	0.93344	0.925979	0.935281	0.898421	0.9698
Calmodulin-regulated spectrin-associated protein 3	CAMSAP3	Q9P1Y5	431	Q9P1Y5;Q9P1Y5-2	431;458	S	2.04175	0.00665649	1.87934	3.92109	0.298945	0.311444	0.991217	0.990511	0.971159	0.993221	0.994842	0.956924
Calmodulin-regulated spectrin-associated protein 1	CAMSAP1	Q5T5Y3-2	1120	Q5T5Y3-2;Q5T5Y3;Q5T5Y3-3	1120;1398;1409	S	2.04113	0.0115932	0.0907726	2.1319	0.357969	0.287924	0.94756	0.998119	0.803094	0.998297	0.993262	0.842984
La-related protein 1	LARP1	Q6PKG0	517	Q6PKG0;Q6PKG0-3	517;440	S	2.04068	0.0220442	2.98577	5.02645	0.597534	0.426994	0.99796	0.966261	0.977684	0.988457	0.993566	0.994846
SPATS2-like protein	SPATS2L	Q9NUQ6	159	Q9NUQ6	159	S	2.03951	0.0144889	0.914455	2.95397	0.168815	0.398131	1	0.999988	0.999822	0.999999	1	0.999998
Guanine nucleotide exchange factor VAV2	VAV2	P52735-3	771	P52735-3	771	S	2.03773	0.00997647	1.8123	3.85004	0.316542	0.187467	0.998858	0.993608	0.988773	0.999982	0.999961	0.999941
Protein capicua homolog	CIC	Q96RK0	496	Q96RK0	496	S	2.03772	0.00129577	1.28847	3.32618	0.132876	0.220824	1	1	1	1	1	1
Rap guanine nucleotide exchange factor 6	RAPGEF6	Q8TEU7	1590	Q8TEU7	1590	S	2.03714	0.00148387	-0.998571	1.03857	0.229573	0.154345	0.992	0.986785	0.991343	0.999997	0.999407	1
Heat shock protein beta-1	HSPB1	P04792	82	P04792	82	S	2.03672	0.0132414	7.91704	9.95375	0.365538	0.197869	0.999989	0.999896	0.986341	0.999978	0.999979	0.999978
RNA-binding motif protein, X chromosome;RNA-binding motif protein, X chromosome, N-terminally processed;RNA binding motif protein, X-linked-like-1	RBMX;RBMXL1	P38159	249	P38159;Q96E39	249;249	S	2.03666	0.00907784	4.08699	6.12366	0.23315	0.337407	0.998372	0.99934	0.970537	0.999394	0.875935	0.99779
Protein SOGA2	SOGA2	Q9Y4B5	540	Q9Y4B5;Q9Y4B5-2;Q9Y4B5-3	540;189;189	S	2.03527	0.005984	-0.6553	1.37997	0.291382	0.185879	0.995296	0.989243	0.998709	0.997665	0.999431	0.984838
Serine/threonine-protein kinase LATS2	LATS2	Q9NRM7	380	Q9NRM7	380	S	2.03321	0.0320128	-0.763814	1.2694	0.648078	0.257183	1	1	1	1	1	1
Phosphorylase b kinase regulatory subunit beta	PHKB	Q93100-3	27	Q93100-3;Q93100;Q93100-4;Q93100-2	27;27;20;20	S	2.02965	0.0219285	-0.0607999	1.96885	0.566147	0.309789	0.999831	0.997231	0.999881	0.999233	0.999953	0.999428
RNA polymerase-associated protein CTR9 homolog	CTR9	Q6PD62	941	Q6PD62	941	S	2.02862	0.0177717	1.57553	3.60415	0.511932	0.302396	1	1	1	1	1	1
RNA polymerase-associated protein CTR9 homolog	CTR9	Q6PD62	943	Q6PD62	943	S	2.02862	0.0177367	1.57553	3.60415	0.511932	0.302396	1	1	1	1	1	1
Rho GTPase-activating protein 4	ARHGAP4	P98171	930	P98171	930	S	2.0282	0.0307149	1.72132	3.74952	0.697874	0.432383	0.922615	0.964125	0.972731	0.994315	0.988285	0.937489
Protein TANC1	TANC1	Q9C0D5	85	Q9C0D5;Q9C0D5-2	85;85	S	2.02542	0.0250312	0.393643	2.41906	0.618941	0.348182	1	1	1	1	1	1
Misshapen-like kinase 1	MINK1	Q8N4C8	674	Q8N4C8;Q8N4C8-4;Q8N4C8-2;Q8N4C8-3;Q8N4C8-5	674;654;674;674;654	S	2.02514	0.0138212	2.35357	4.37871	0.244117	0.0186691	0.973625	0.995884	0.998246	0.998685	0.999473	0.998172
PH and SEC7 domain-containing protein 3	PSD3	Q9NYI0-2	1010	Q9NYI0-2;Q9NYI0;Q9NYI0-3	1010;1011;476	S	2.02243	0.0399056	1.46443	3.48686	0.626023	0.147131	0.994572	0.99967	0.952886	0.997128	0.980136	0.978128
Methylosome subunit pICln	CLNS1A	P54105	102	P54105	102	S	2.02	0	5.36062	7.38062	0.212317	0.144617	1	1	1	1	1	1
Centrosomal protein of 170 kDa	CEP170	Q5SW79	1165	Q5SW79;Q5SW79-3;Q5SW79-2	1165;1067;1067	S	2.01819	0.0316971	1.55595	3.57415	0.701873	0.435607	0.968001	0.907012	0.989167	0.971891	0.996464	0.96349
A-kinase anchor protein 12	AKAP12	Q02952	612	Q02952;Q02952-3;Q02952-2	612;507;514	S	2.0177	0.0127838	3.80644	5.82413	0.42301	0.346444	1	1	1	1	1	1
Protein TANC2	TANC2	Q9HCD6	1827	Q9HCD6;Q9HCD6-2	1827;1837	S	2.01436	0	-1.15052	0.863841	0.114717	0.180407	0.76963	0.764583	0.790884	0.953626	0.996122	0.968728
Tether containing UBX domain for GLUT4	ASPSCR1	Q9BZE9-3	448	Q9BZE9-3;Q9BZE9;Q9BZE9-2	448;500;594	S	2.01223	0.022869	1.50659	3.51882	0.451678	0.11838	0.999896	0.999093	0.996258	0.997468	0.999846	0.998651
Centrosome-associated protein CEP250	CEP250	Q9BV73-2	2173	Q9BV73-2;Q9BV73	2173;2229	S	2.00845	0.014017	-0.883011	1.12544	0.327585	0.450534	0.999916	0.999955	0.99991	0.999994	0.999942	0.999998
WD repeat-containing protein 44	WDR44	Q5JSH3-2	96	Q5JSH3-2;Q5JSH3	96;96	S	2.00452	0.0265839	0.576477	2.58099	0.281712	0.606242	0.999499	0.999801	0.999749	0.999967	0.999929	0.999504
Aryl hydrocarbon receptor nuclear translocator	ARNT	P27540-3	68	P27540-3;P27540	68;77	S	2.00442	0.0291124	0.993017	2.99744	0.193042	0.566893	0.999996	0.999954	0.999993	0.999992	0.999962	0.999968
Rho guanine nucleotide exchange factor 5	ARHGEF5	Q12774	450	Q12774	450	S	2.00395	0.0311011	-0.163558	1.84039	0.44536	0.695595	0.991555	0.800736	0.924043	0.975812	0.99155	0.916388
Autophagy-related protein 16-1	ATG16L1	Q676U5-4	143	Q676U5-4;Q676U5-3;Q676U5;Q676U5-2	143;287;287;268	S	2.00066	0.00911565	3.774	5.77467	0.314548	0.306768	0.997268	0.980629	0.992049	0.993189	0.999056	0.997284
Protein phosphatase Slingshot homolog 3	SSH3	Q8TE77-4	37	Q8TE77-4;Q8TE77;Q8TE77-2	37;37;37	S	1.99855	0.00453061	0.450939	2.44949	0.146086	0.247362	1	1	1	1	1	1
NGFI-A-binding protein 2	NAB2	Q15742	159	Q15742;Q15742-3;Q15742-2	159;159;159	S	1.98695	0.0144987	1.96076	3.94771	0.463022	0.407899	0.999555	0.998835	0.999801	0.999531	0.999842	0.999617
Myc box-dependent-interacting protein 1	BIN1	O00499-6	300	O00499-6;O00499-2;O00499;O00499-11	300;300;331;315	S	1.97239	0.0165021	4.56503	6.53742	0.347915	0.0941667	0.972562	0.913213	0.782612	0.920629	0.976436	0.907623
Anamorsin	CIAPIN1	Q6FI81-3	170	Q6FI81-3;Q6FI81	170;183	S	1.97118	0.013914	3.3397	5.31089	0.281421	0.438937	0.945826	0.940131	0.941636	0.96647	0.924393	0.958129
TRAF family member-associated NF-kappa-B activator	TANK	Q92844	208	Q92844	208	S	1.97048	0.00380247	2.04697	4.01745	0.257394	0.196432	0.999825	0.999825	0.998961	0.998607	0.996448	0.999893
Kinesin light chain 1	KLC1	Q07866-6	460	Q07866-3;Q07866-6;Q07866-4;Q07866-9;Q07866-7;Q07866-5;Q07866-8;Q07866-2;Q07866	460;460;460;460;460;460;460;460;460	S	1.96892	0.0137283	0.93495	2.90387	0.392059	0.445011	0.999375	0.999416	0.999856	0.999482	0.999375	0.998737
MAP7 domain-containing protein 1	MAP7D1	Q3KQU3-4	113	Q3KQU3-4;Q3KQU3;Q3KQU3-2	113;113;113	S	1.96185	0.00137313	1.11129	3.07313	0.240023	0.183651	0.774871	0.775226	0.894163	0.906206	0.849928	0.967859
WD and tetratricopeptide repeats protein 1	WDTC1	Q8N5D0-4	352	Q8N5D0-4;Q8N5D0;Q8N5D0-5;Q8N5D0-3;Q8N5D0-6;Q8N5D0-2	352;353;352;353;352;353	S	1.9593	0.0387853	-1.80952	0.149777	0.728251	0.408046	0.999997	0.999999	1	0.999999	1	1
NAD kinase	NADK	O95544	64	O95544	64	S	1.95526	0.031864	-2.51492	-0.559663	0.692097	0.502193	0.999897	0.997076	1	0.999994	0.999704	1
KIF1-binding protein	KIAA1279	Q96EK5	178	Q96EK5	178	S	1.95077	0.0137778	-1.20055	0.750213	0.34469	0.142888	1	0.999996	0.999999	1	1	0.999997
Serine/threonine-protein kinase MRCK alpha	CDC42BPA	Q5VT25-2	992	Q5VT25-2	992	S	1.95	0.0480456	-1.51081	0.439182	0.12109	0.667303	0.987305	0.915386	0.973713	0.964778	0.942663	0.800524
CAP-Gly domain-containing linker protein 2	CLIP2	Q9UDT6-2	888	Q9UDT6-2;Q9UDT6	888;923	S	1.94467	0.00791367	2.81543	4.7601	0.309372	0.276602	1	1	1	1	1	1
Kinesin light chain 3	KLC3	Q6P597	466	Q6P597;Q6P597-3;Q6P597-2	466;480;465	S	1.94452	0.0115676	1.22941	3.17393	0.208511	0.325137	1	1	1	1	1	1
60S ribosomal protein L29	RPL29	P47914	142	P47914	142	S	1.94304	0.0227275	-0.421766	1.52128	0.468877	0.165647	1	1	1	1	1	1
Deubiquitinating protein VCIP135	VCPIP1	Q96JH7	994	Q96JH7	994	S	1.93837	0.0147389	1.09092	3.02929	0.435378	0.248392	0.752483	0.882105	0.91485	0.89305	0.891205	0.936216
Protein numb homolog	NUMB	P49757-3	623	P49757-3;P49757;P49757-4;P49757-2	623;634;575;586	S	1.93249	0.00562832	0.725859	2.65835	0.111453	0.223858	0.998148	0.999879	0.999053	0.853582	0.998217	0.999199
Protein flightless-1 homolog	FLII	Q13045	856	Q13045	856	S	1.93151	0.0237095	3.18844	5.11994	0.475584	0.15043	0.995476	0.983673	0.978855	0.997092	0.991809	0.991163
DNA-directed RNA polymerase I subunit RPA34	CD3EAP	O15446	136	O15446;O15446-2	136;138	S	1.92501	0.01665	1.50902	3.43403	0.491748	0.392332	0.999541	0.995937	0.983035	0.999945	0.999997	0.999582
Opioid growth factor receptor	OGFR	Q9NZT2-2	484	Q9NZT2-2;Q9NZT2	484;484	S	1.92347	0.0184526	3.47738	5.40085	0.509563	0.320804	0.98374	0.990373	0.994155	0.995974	0.988307	0.995566
Brefeldin A-inhibited guanine nucleotide-exchange protein 3	ARFGEF3	Q5TH69	2097	Q5TH69	2097	S	1.92232	0.0227622	-2.58917	-0.666859	0.481438	0.564682	0.955555	0.918852	0.902604	0.98134	0.975645	0.986557
MICAL-like protein 1	MICALL1	Q8N3F8	578	Q8N3F8	578	S	1.91985	0.0316903	-2.27547	-0.355627	0.670721	0.552532	1	1	1	1	1	1
Deubiquitinating protein VCIP135	VCPIP1	Q96JH7	998	Q96JH7	998	S	1.91742	0.0190493	1.41839	3.33581	0.502082	0.485399	0.791946	0.798815	0.934236	0.993081	0.989681	0.832138
La-related protein 1B	LARP1B	Q659C4-2	296	Q659C4-2;Q659C4;Q659C4-9;Q659C4-4	296;343;343;149	S	1.91351	0.0311361	-0.796537	1.11697	0.66546	0.513974	1	0.999482	1	1	0.999932	1
1-phosphatidylinositol 4,5-bisphosphate phosphodiesterase gamma-1	PLCG1	P19174-2	1249	P19174;P19174-2	1248;1249	S	1.91212	0.0298361	1.44362	3.35574	0.494379	0.112291	0.999946	0.999946	0.999684	0.999884	0.999959	0.99952
40S ribosomal protein S8	RPS8	P62241	130	P62241	130	T	1.91111	0.028267	-0.153262	1.75785	0.121748	0.494237	1	1	1	1	1	1
TBC1 domain family member 1	TBC1D1	Q86TI0	237	Q86TI0	237	S	1.91043	0.0313221	1.28075	3.19119	0.606392	0.261928	0.998324	0.99996	0.999975	0.99995	0.999952	0.999803
Tight junction protein ZO-3	TJP3	O95049	333	O95049;O95049-3;O95049-2	333;338;352	S	1.90822	0.0123429	1.92929	3.83751	0.308513	0.134218	1	0.999997	0.999986	1	0.999774	1
Coiled-coil domain-containing protein 94	CCDC94	Q9BW85	211	Q9BW85	211	S	1.90208	0.0339111	3.51641	5.4185	0.678032	0.595818	1	1	1	1	1	1
Coiled-coil domain-containing protein 94	CCDC94	Q9BW85	213	Q9BW85	213	S	1.90208	0.0338769	3.51641	5.4185	0.678032	0.595818	1	1	1	1	1	1
Integrin beta-4	ITGB4	P16144	1457	P16144;P16144-4;P16144-2;P16144-3	1457;1387;1387;1387	S	1.9001	0.0453345	1.08917	2.98928	0.191241	0.666495	0.967335	0.99647	0.998472	0.978118	0.995216	0.981292
40S ribosomal protein S8	RPS8	P62241	160	P62241	160	S	1.89307	0.0330909	-0.262053	1.63102	0.692086	0.479369	0.997407	0.998778	0.989267	0.997022	0.999932	0.99883
Coiled-coil domain-containing protein 167	CCDC167	Q9P0B6	42	Q9P0B6	42	S	1.89197	0.0231042	0.875941	2.76791	0.569362	0.505878	1	1	1	1	1	1
Stathmin	STMN1	P16949	63	P16949;P16949-2	63;63	S	1.88635	0.0131847	4.21388	6.10022	0.378866	0.248853	1	1	1	1	1	1
182 kDa tankyrase-1-binding protein	TNKS1BP1	Q9C0C2	429	Q9C0C2	429	S	1.87883	0.0161549	2.89275	4.77158	0.43155	0.446558	1	1	1	1	1	1
Brain-specific angiogenesis inhibitor 1-associated protein 2-like protein 1	BAIAP2L1	Q9UHR4	276	Q9UHR4	276	T	1.87552	0.022216	1.14094	3.01646	0.537958	0.491362	0.999065	0.999511	0.996788	0.99988	0.999609	0.999339
Neuroblast differentiation-associated protein AHNAK	AHNAK	Q09666	41	Q09666	41	S	1.87512	0.0159163	-0.754191	1.12093	0.46147	0.370763	0.999457	0.999454	0.998862	1	0.997245	0.999975
Liprin-beta-1	PPFIBP1	Q86W92-2	788	Q86W92-4;Q86W92;Q86W92-3;Q86W92-2	763;794;641;788	S	1.86714	0.00722963	1.62662	3.49376	0.295718	0.23378	0.99303	0.996483	0.962713	0.998528	0.993625	0.996677
Rho guanine nucleotide exchange factor 16	ARHGEF16	Q5VV41	107	Q5VV41	107	S	1.86191	0.0268826	0.324797	2.18671	0.462985	0.616231	1	1	1	1	1	1
182 kDa tankyrase-1-binding protein	TNKS1BP1	Q9C0C2	1621	Q9C0C2	1621	S	1.85025	0.0145361	2.81489	4.66514	0.283273	0.427385	1	1	1	1	0.999997	1
Yorkie homolog	YAP1	P46937	119	P46937;P46937-2;P46937-3	119;119;119	T	1.84966	0.018	-0.27331	1.57635	0.496176	0.356702	0.998053	0.999278	0.999223	0.99936	0.999999	0.999825
Sorting nexin-2	SNX2	O60749	185	O60749	185	S	1.84037	0.012678	-1.0404	0.799972	0.341206	0.338761	0.999997	0.999583	0.999917	0.999988	1	0.999999
Bcl-2-associated transcription factor 1	BCLAF1	Q9NYF8-4	339	Q9NYF8-4	339	S	1.83953	0.0123636	1.98662	3.82615	0.0739093	0.232572	1	1	1	1	1	1
182 kDa tankyrase-1-binding protein	TNKS1BP1	Q9C0C2	1620	Q9C0C2	1620	S	1.83898	0.0145556	2.82617	4.66514	0.280165	0.427385	1	1	1	1	0.999998	1
Coatomer subunit alpha;Xenin;Proxenin	COPA	P53621	402	P53621;P53621-2	402;402	S	1.83865	0.0453345	-2.30324	-0.464592	0.596186	0.0783109	1	1	1	1	1	1
MICAL-like protein 1	MICALL1	Q8N3F8	486	Q8N3F8	486	S	1.83696	0.0218794	-0.32379	1.51317	0.511012	0.285983	0.999985	0.996199	0.968902	0.99992	0.999838	0.999558
Epidermal growth factor receptor kinase substrate 8	EPS8	Q12929	685	Q12929	685	S	1.8358	0.0334497	-1.15475	0.681053	0.605794	0.244336	1	1	1	1	1	1
Hematological and neurological expressed 1-like protein	HN1L	Q9H910-2	81	Q9H910-2;Q9H910	81;97	S	1.8357	0.0258125	1.68889	3.52459	0.592132	0.475993	0.996286	0.917477	0.996371	0.999975	0.9948	0.991257
mRNA-decapping enzyme 1A	DCP1A	Q9NPI6	319	Q9NPI6	319	S	1.8304	0.0123721	4.6888	6.5192	0.3362	0.239112	0.956765	0.992068	0.979341	0.981247	0.990246	0.977202
Mitogen-activated protein kinase kinase kinase 1	MAP3K1	Q13233	1026	Q13233	1026	S	1.83002	0	-3.06299	-1.23297	0.158745	0.152977	1	1	1	1	1	1
TBC1 domain family member 4	TBC1D4	O60343-2	588	O60343-2;O60343-3;O60343	588;588;588	S	1.82606	0.0355735	0.539478	2.36554	0.67913	0.441908	1	1	1	1	1	1
Eukaryotic translation initiation factor 2A	EIF2A	Q9BY44	5	Q9BY44	5	T	1.82235	0.0453709	-2.31714	-0.494782	0.259284	0.679757	0.904236	0.945346	0.909042	0.980131	0.977191	0.963523
GTPase-activating protein and VPS9 domain-containing protein 1	GAPVD1	Q14C86-2	902	Q14C86-2;Q14C86-6;Q14C86-5;Q14C86;Q14C86-4;Q14C86-3	902;929;876;902;881;902	S	1.81649	0.0474975	4.84285	6.65934	0.20145	0.664056	0.988121	0.979544	0.982359	0.984249	0.981281	0.978928
Ubiquitin carboxyl-terminal hydrolase 24	USP24	Q9UPU5	2047	Q9UPU5	2047	S	1.81349	0.0249071	3.94362	5.7571	0.244488	0.52172	1	1	1	1	1	1
Active breakpoint cluster region-related protein	ABR	Q12979	638	Q12979;Q12979-2	638;601	S	1.8067	0.0326701	2.41264	4.21934	0.23134	0.585753	0.999903	0.999391	0.998764	0.999372	0.999945	0.999986
Rho GTPase-activating protein 23	ARHGAP23	Q9P227	623	Q9P227;Q9P227-2	623;623	S	1.80458	0.00517073	0.236811	2.04139	0.261752	0.265975	0.979829	0.799109	0.992591	0.988535	0.961505	0.980675
Oxysterol-binding protein-related protein 7	OSBPL7	Q9BZF2	272	Q9BZF2	272	S	1.80384	0.00548276	0.45669	2.26053	0.127815	0.229289	0.996353	0.990691	0.995621	0.999995	0.999999	0.999953
GEM-interacting protein	GMIP	Q9P107	234	Q9P107	234	S	1.80356	0.0137214	-1.02499	0.778566	0.283933	0.389358	0.992782	0.980209	0.920328	0.946659	0.899954	0.919979
HAUS augmin-like complex subunit 6	HAUS6	Q7Z4H7	908	Q7Z4H7;Q7Z4H7-3	908;873	S	1.80206	0.0127059	-1.20168	0.600385	0.227775	0.363768	0.999999	1	0.999998	1	1	0.999999
CREB-regulated transcription coactivator 3	CRTC3	Q6UUV7-3	62	Q6UUV7-3;Q6UUV7	62;62	S	1.7917	0.0158208	2.18975	3.98144	0.351897	0.143103	0.999712	0.995257	0.999963	0.999528	0.999945	0.999946
Tripartite motif-containing protein 47	TRIM47	Q96LD4	588	Q96LD4	588	S	1.79019	0.00534454	1.7911	3.58129	0.193424	0.08637	1	0.999999	0.999995	1	0.999999	1
SH3 and PX domain-containing protein 2A	SH3PXD2A	Q5TCZ1-2	213	Q5TCZ1-2;Q5TCZ1-3;Q5TCZ1	213;378;406	S	1.78627	0.0498789	-0.465267	1.32101	0.509639	0.761218	1	1	1	1	1	1
Oxysterol-binding protein 1	OSBP	P22059	238	P22059	238	S	1.78402	0.0449042	-2.54217	-0.758153	0.206772	0.638086	0.99221	0.990433	0.989535	0.977411	0.992659	0.996795
Alsin	ALS2	Q96Q42	1335	Q96Q42	1335	S	1.78354	0.0118579	-1.40158	0.381956	0.140493	0.00327194	0.999943	0.999813	0.999891	0.99991	0.999999	0.999866
Kinesin-like protein KIF21A	KIF21A	Q7Z4S6-2	1226	Q7Z4S6-2;Q7Z4S6;Q7Z4S6-4;Q7Z4S6-3	1226;1239;1239;1239	S	1.783	0.0228328	-0.263021	1.51998	0.497953	0.244797	0.996427	0.994687	0.997394	0.988681	0.999662	0.995222
SH3 domain-binding protein 4	SH3BP4	Q9P0V3	246	Q9P0V3;Q9P0V3-2	246;246	S	1.77347	0.0318438	0.686902	2.46037	0.511471	0.1462	0.987602	0.995564	0.997505	0.995745	0.988429	0.999528
Interferon regulatory factor 2-binding protein-like	IRF2BPL	Q9H1B7	657	Q9H1B7	657	S	1.77201	0.0227971	2.28117	4.05318	0.429917	0.138332	0.996231	0.979779	0.986962	0.983614	0.987812	0.978208
Catenin delta-1	CTNND1	O60716-21	167	O60716-21;O60716-19;O60716-13;O60716-11;O60716-5;O60716-3;O60716-24;O60716-23;O60716-16;O60716-18;O60716-15;O60716-17;O60716-10;O60716-8;O60716-9;O60716-7;O60716-2;O60716;O60716-22;O60716-20;O60716-14;O60716-12;O60716-6;O60716-4	167;167;214;214;268;268;167;167;214;167;214;167;214;268;214;268;268;268;167;167;214;214;268;268	S	1.77123	0.0194667	6.32792	8.09915	0.45646	0.468111	1	1	1	1	1	1
Microtubule-associated protein tau	MAPT	P10636	713	P10636;P10636-9;P10636-5;P10636-8;P10636-3;P10636-2;P10636-6;P10636-4;P10636-7	713;731;365;396;271;307;338;336;367	S	1.76903	0.0207641	3.59094	5.35998	0.498656	0.423571	0.999996	1	0.999999	0.999994	1	0.999998
Intersectin-2	ITSN2	Q9NZM3-4	889	Q9NZM3-4;Q9NZM3-3;Q9NZM3-2;Q9NZM3	889;889;862;889	S	1.7681	0.0273187	4.58197	6.35007	0.537931	0.244125	0.992556	0.999452	0.992536	0.99514	0.997135	0.998241
ATP-binding cassette sub-family F member 1	ABCF1	Q8NE71	108	Q8NE71;Q8NE71-2	108;108	T	1.76566	0.0191409	5.13826	6.90391	0.490303	0.339751	1	1	1	1	1	1
TBC1 domain family member 10B	TBC1D10B	Q4KMP7	707	Q4KMP7;Q4KMP7-2	707;132	S	1.7638	0.0189931	1.22627	2.99007	0.43207	0.199605	0.971728	0.895109	0.768819	0.968952	0.884669	0.958929
SH3 domain-binding protein 5-like	SH3BP5L	Q7L8J4	362	Q7L8J4	362	S	1.7597	0.0132695	0.823687	2.58338	0.344516	0.37904	0.99999	0.999964	0.999965	0.999914	0.999989	0.999997
Lysine-specific demethylase 5C	KDM5C	P41229-3	276	P41229-3;P41229-2;P41229	276;317;317	S	1.75963	0.00538983	0.640548	2.40018	0.26526	0.22593	1	1	1	1	1	1
Rho GTPase-activating protein 21	ARHGAP21	Q5T5U3	880	Q5T5U3;Q5T5U3-3	880;870	S	1.75636	0.016377	0.908722	2.66508	0.45076	0.371829	0.993384	0.996339	0.99878	0.994277	0.985371	0.957627
Rho guanine nucleotide exchange factor 18	ARHGEF18	Q6ZSZ5-2	945	Q6ZSZ5-2;Q6ZSZ5;Q6ZSZ5-3	945;1103;945	S	1.75473	0.0124317	-0.40604	1.34869	0.3605	0.270331	0.998941	0.999978	0.999827	0.99997	0.999991	0.999767
Stathmin	STMN1	P16949	25	P16949;P16949-2	25;25	S	1.75425	0.0229623	5.45682	7.21107	0.501133	0.261242	1	1	1	1	1	1
Tyrosine-protein phosphatase non-receptor type 12	PTPN12	Q05209	435	Q05209	435	S	1.74968	0.0325359	2.31656	4.06624	0.507484	0.13448	1	1	1	1	1	1
mRNA-decapping enzyme 1A	DCP1A	Q9NPI6	315	Q9NPI6	315	S	1.74947	0.0131228	4.6888	6.43827	0.3362	0.284741	0.996532	0.996789	0.995869	0.998235	0.993718	0.995333
D site-binding protein	DBP	Q10586	86	Q10586	86	S	1.7488	0.0231368	-0.396507	1.35229	0.516783	0.483741	0.999955	0.999998	0.999999	1	1	1
RAF proto-oncogene serine/threonine-protein kinase	RAF1	P04049	301	P04049;P04049-2	301;321	S	1.74831	0.0239444	1.49498	3.24329	0.481356	0.524623	0.985592	0.815812	0.923232	0.917288	0.832762	0.942907
Sperm-specific antigen 2	SSFA2	P28290	1140	P28290;P28290-3;P28290-2	1140;1140;987	T	1.74118	0.0165466	1.86964	3.61082	0.361145	0.446515	0.999998	0.997942	0.999903	0.999211	0.997984	0.999439
MICAL-like protein 2	MICALL2	Q8IY33	143	Q8IY33;Q8IY33-4;Q8IY33-2	143;143;101	S	1.7376	0.0266169	1.28693	3.02453	0.123011	0.448554	1	1	1	1	1	1
Mitochondrial import receptor subunit TOM34	TOMM34	Q15785	186	Q15785	186	S	1.73579	0.0409228	-0.566121	1.16967	0.672448	0.442622	1	1	1	1	1	1
Tandem C2 domains nuclear protein	TC2N	Q8N9U0-2	168	Q8N9U0-2;Q8N9U0	168;168	S	1.73504	0.0317828	-2.7956	-1.06056	0.298868	0.311788	0.980217	0.987741	0.974203	0.990107	0.99821	0.952944
Calmodulin-regulated spectrin-associated protein 2	CAMSAP2	Q08AD1-2	437	Q08AD1-2;Q08AD1-3;Q08AD1	437;453;464	S	1.73073	0.0092439	2.79695	4.52768	0.276322	0.282598	0.999948	0.999626	0.999913	0.999986	0.999985	0.999987
Poly(rC)-binding protein 1	PCBP1	Q15365	173	Q15365	173	S	1.72628	0.0425656	-1.16151	0.564763	0.116948	0.554408	1	0.999992	1	1	1	0.999216
Lipolysis-stimulated lipoprotein receptor	LSR	Q86X29	643	Q86X29;Q86X29-2;Q86X29-3	643;585;623	S	1.72392	0.0219969	3.96007	5.68399	0.396633	0.506852	1	1	1	1	1	1
Src substrate cortactin	CTTN	Q14247	405	Q14247	405	S	1.72064	0.0231695	6.21175	7.93239	0.203127	0.468174	0.99998	0.999999	1	1	0.999996	0.999982
X-ray repair cross-complementing protein 5	XRCC5	P13010	255	P13010	255	S	1.7206	0.0343605	-2.12859	-0.407987	0.502261	0.629183	0.994606	0.929469	0.98242	0.995486	0.991107	0.997528
Uncharacterized protein C18orf25	C18orf25	Q96B23-2	66	Q96B23-2;Q96B23	66;66	S	1.71638	0.0126133	4.80038	6.51676	0.325209	0.179405	0.993193	0.977653	0.977058	0.999755	0.991119	0.996812
TRAF2 and NCK-interacting protein kinase	TNIK	Q9UKE5-6	678	Q9UKE5-6;Q9UKE5-2;Q9UKE5-4;Q9UKE5;Q9UKE5-8;Q9UKE5-5;Q9UKE5-7;Q9UKE5-3	678;678;707;707;623;623;652;652	S	1.71505	0.0318627	3.54677	5.26182	0.492413	0.132277	0.999994	0.998994	1	0.999954	0.999976	0.999992
Probable E3 ubiquitin-protein ligase HECTD4	HECTD4	Q9Y4D8-2	2080	Q9Y4D8-2;Q9Y4D8-4;Q9Y4D8	2080;2068;2080	T	1.71117	0.0136685	0.897591	2.60876	0.354238	0.378243	0.999925	0.999817	0.999701	0.99924	0.999495	0.997576
Tripartite motif-containing protein 7	TRIM7	Q9C029-1	107	Q9C029-1;Q9C029	107;107	S	1.71025	0.0133897	-1.50169	0.208558	0.129429	0.298913	0.999959	0.999945	0.999924	1	0.999995	0.999949
Dual specificity mitogen-activated protein kinase kinase 2	MAP2K2	P36507	394	P36507	394	T	1.70987	0.016524	5.94209	7.65195	0.425406	0.288326	0.901057	0.949246	0.915615	0.936821	0.996263	0.964336
DDB1- and CUL4-associated factor 10	DCAF10	Q5QP82	63	Q5QP82;Q5QP82-2	63;63	S	1.70587	0.0258462	-0.272673	1.4332	0.389296	0.0595979	0.992333	0.985285	0.998065	0.999467	0.999775	0.997909
Serine/threonine-protein kinase PAK 4	PAK4	O96013	181	O96013	181	S	1.7033	0.00131429	4.18463	5.88793	0.205531	0.149097	0.99933	0.996175	0.999485	0.999378	0.999917	0.999885
Brefeldin A-inhibited guanine nucleotide-exchange protein 2	ARFGEF2	Q9Y6D5	218	Q9Y6D5	218	S	1.70313	0.0294747	2.97321	4.67634	0.471894	0.569748	0.998191	0.995673	0.985207	0.998037	0.99423	0.997106
EF-hand domain-containing protein D2	EFHD2	Q96C19	74	Q96C19	74	S	1.70266	0.01385	0.379547	2.0822	0.365259	0.316275	0.921328	0.935586	0.931104	0.990068	0.992455	0.937756
High mobility group protein HMG-I/HMG-Y	HMGA1	P17096	44	P17096;P17096-3	44;44	S	1.70168	0.0257121	1.00943	2.71111	0.197014	0.483211	0.965216	0.915696	0.862761	1	0.99977	0.946518
OTU domain-containing protein 4	OTUD4	Q01804-3	940	Q01804-3;Q01804	940;1005	S	1.69482	0.0131746	2.36752	4.06234	0.262944	0.340457	0.999523	0.999956	0.997851	0.999999	0.999537	0.999932
EH domain-binding protein 1-like protein 1	EHBP1L1	Q8N3D4	1257	Q8N3D4	1257	S	1.69381	0.0228715	1.73104	3.42485	0.409715	0.135864	0.999979	0.999978	1	1	0.999999	0.999999
Protein Dos	DOS	Q8N350	127	Q8N350;Q8N350-2	127;127	S	1.69065	0.0172485	-2.87764	-1.18699	0.299438	0.439138	0.999999	1	0.999997	1	1	1
Kinesin light chain 2	KLC2	Q9H0B6	582	Q9H0B6	582	S	1.68867	0.0255794	4.49097	6.17964	0.443156	0.140257	0.999889	0.999409	0.998823	0.999967	0.999868	0.999679
Heterogeneous nuclear ribonucleoprotein U-like protein 2	HNRNPUL2	Q1KMD3	228	Q1KMD3	228	S	1.68863	0.016381	3.71973	5.40837	0.423923	0.298595	0.944445	0.931866	0.804142	0.804227	0.989411	0.800567
tRNA (guanine(26)-N(2))-dimethyltransferase	TRMT1	Q9NXH9-2	596	Q9NXH9-2;Q9NXH9	596;625	S	1.68583	0.01637	1.90205	3.58788	0.345419	0.423093	0.938081	0.891471	0.992795	0.995996	0.992712	0.990079
NCK-interacting protein with SH3 domain	NCKIPSD	Q9NZQ3-5	181	Q9NZQ3-5;Q9NZQ3-2;Q9NZQ3;Q9NZQ3-4;Q9NZQ3-3	181;181;181;174;174	T	1.68571	0.0158794	0.45342	2.13913	0.402886	0.373715	0.957542	0.998047	0.963724	0.99034	0.976003	0.995265
PHD finger protein 3	PHF3	Q92576-2	1837	Q92576-2;Q92576	1837;1925	S	1.68507	0.00717647	0.299688	1.98476	0.216475	0.267529	0.96195	0.962593	0.997732	0.961075	0.998114	0.960226
Putative RNA-binding protein Luc7-like 2	LUC7L2	Q9Y383	347	Q9Y383;Q9Y383-2	347;346	S	1.68204	0.0128252	2.504	4.18604	0.0653049	0.234256	1	1	1	1	1	1
Brefeldin A-inhibited guanine nucleotide-exchange protein 2	ARFGEF2	Q9Y6D5	227	Q9Y6D5	227	S	1.68192	0.0129419	4.65775	6.33968	0.357986	0.28335	1	1	1	1	1	1
Alpha-tubulin N-acetyltransferase	ATAT1	Q5SQI0-7	249	Q5SQI0-7;Q5SQI0-6;Q5SQI0-5;Q5SQI0-4;Q5SQI0-3;Q5SQI0-2;Q5SQI0	249;249;272;272;249;260;272	S	1.67449	0.0175968	-2.28619	-0.611702	0.29564	0.436292	0.921158	0.834752	0.944572	0.986369	0.993708	0.979439
Probable RNA polymerase II nuclear localization protein SLC7A6OS	SLC7A6OS	Q96CW6	16	Q96CW6	16	S	1.67418	0.031811	-2.20811	-0.533934	0.109659	0.461445	1	1	1	1	1	1
Multifunctional protein ADE2;Phosphoribosylaminoimidazole-succinocarboxamide synthase;Phosphoribosylaminoimidazole carboxylase	PAICS	P22234	27	P22234;P22234-2	27;27	S	1.67341	0.0271155	-0.174799	1.49862	0.338843	0.549253	1	1	1	1	1	1
Ubiquitin carboxyl-terminal hydrolase 15	USP15	Q9Y4E8	229	Q9Y4E8	229	S	1.65948	0.0323417	3.71757	5.37705	0.201312	0.529392	0.999998	0.999999	0.999998	1	1	0.999988
STE20/SPS1-related proline-alanine-rich protein kinase	STK39	Q9UEW8	354	Q9UEW8	354	T	1.65516	0.0128707	2.85084	4.506	0.318275	0.183429	1	0.988275	0.960688	1	0.943	1
TBC1 domain family member 10B	TBC1D10B	Q4KMP7	22	Q4KMP7	22	S	1.6547	0.0183521	1.70549	3.36019	0.254341	0.430777	1	1	1	1	1	1
Leucine-rich repeat-containing protein 16A	LRRC16A	Q5VZK9	122	Q5VZK9;Q5VZK9-2;Q5VZK9-3	122;122;122	S	1.65415	0.0130196	-1.27229	0.381858	0.315143	0.316914	1	1	1	1	1	1
Prelamin-A/C;Lamin-A/C	LMNA	P02545	94	P02545;P02545-2;P02545-3	94;94;94	S	1.64914	0.0112042	0.398961	2.0481	0.279542	0.282669	1	1	1	1	1	1
DNA replication licensing factor MCM7	MCM7	P33993	500	P33993	500	S	1.64373	0.0227644	-4.52762	-2.88389	0.480249	0.265587	1	0.999999	1	1	1	1
RelA-associated inhibitor	PPP1R13L	Q8WUF5	134	Q8WUF5	134	S	1.64292	0.0476933	1.17338	2.8163	0.381749	0.679336	0.999964	0.999998	0.999992	0.999999	0.999793	0.999999
Ubiquitin carboxyl-terminal hydrolase 8	USP8	P40818	718	P40818	718	S	1.6415	0.0478116	0.692388	2.33389	0.563063	0.668098	0.990689	0.974549	0.994123	0.99512	0.996318	0.995422
Zinc finger protein 318	ZNF318	Q5VUA4	2035	Q5VUA4	2035	S	1.63666	0.0165367	0.439639	2.0763	0.359882	0.166182	0.926114	0.974388	0.931127	0.961694	0.996304	0.986505
SAM and SH3 domain-containing protein 1	SASH1	O94885	90	O94885	90	S	1.63639	0.0152422	1.76098	3.39737	0.305087	0.397679	1	1	0.999997	1	0.999997	1
SH3 domain-binding protein 1	SH3BP1	Q9Y3L3	544	Q9Y3L3	544	S	1.63544	0.0130709	2.65566	4.2911	0.295523	0.323513	1	1	1	1	1	1
Glutamine--fructose-6-phosphate aminotransferase [isomerizing] 1	GFPT1	Q06210-2	243	Q06210-2;Q06210	243;261	S	1.63269	0.0140568	6.66253	8.29522	0.366957	0.271954	0.989395	0.991282	0.989206	0.991624	0.995885	0.991866
A-kinase anchor protein 11	AKAP11	Q9UKA4	1580	Q9UKA4	1580	S	1.62902	0.0186225	1.57178	3.2008	0.410186	0.414035	0.999589	0.999887	0.994743	0.999244	0.999717	0.999624
Tyrosine-protein kinase SgK223	SGK223	Q86YV5	710	Q86YV5	710	S	1.62865	0	0.667194	2.29585	0.125923	0.126585	0.99987	0.998839	0.999793	0.999029	0.999909	0.999427
Dedicator of cytokinesis protein 9	DOCK9	Q9BZ29-3	1275	Q9BZ29-3;Q9BZ29;Q9BZ29-4;Q9BZ29-5	1275;1275;1275;1274	S	1.62394	0.0452935	2.2799	3.90385	0.0771967	0.524829	0.99993	0.99927	0.986339	0.999948	0.986518	0.998676
ETS domain-containing transcription factor ERF	ERF	P50548	327	P50548	327	S	1.62294	0.0195782	2.82363	4.44657	0.447753	0.288997	1	1	1	1	1	1
RNA-binding protein 7	RBM7	Q9Y580	137	Q9Y580	137	S	1.62118	0.0324827	-0.564719	1.05647	0.215343	0.526791	0.925787	0.999971	0.821294	0.83465	0.999877	0.98643
Beta/gamma crystallin domain-containing protein 3	CRYBG3	Q68DQ2	954	Q68DQ2;Q68DQ2-2	954;160	T	1.61758	0.0146114	-1.92289	-0.30531	0.312722	0.380168	1	1	0.999982	1	0.999999	1
mRNA-decapping enzyme 1A	DCP1A	Q9NPI6	401	Q9NPI6	401	T	1.614	0.022693	0.918425	2.53243	0.475713	0.307554	1	1	1	1	1	1
Rho GTPase-activating protein 32	ARHGAP32	A7KAX9	856	A7KAX9;A7KAX9-2	856;507	S	1.61268	0.0133494	0.872167	2.48485	0.342817	0.224148	0.994188	0.990094	0.956917	0.979907	0.981277	0.98215
Serine/threonine-protein phosphatase 6 regulatory subunit 2	PPP6R2	O75170-6	717	O75170-6;O75170-2;O75170-4;O75170-3;O75170-5;O75170	717;745;744;745;771;771	S	1.61221	0.0248889	2.04214	3.65435	0.0944247	0.380585	0.999738	0.99887	0.998368	0.999158	0.999971	0.998509
T-complex protein 1 subunit delta	CCT4	P50991	381	P50991	381	S	1.60881	0.0324092	1.46164	3.07046	0.332535	0.571808	0.999628	0.999448	0.998701	0.999932	0.999099	0.999928
Cyclin-Y-like protein 1;Cyclin-Y	CCNYL1;CCNY	Q8ND76	73	Q8N7R7-3;Q8N7R7;Q8N7R7-2;Q8ND76;Q8ND76-3	25;95;95;73;19	S	1.59888	0.0128353	0.538936	2.13782	0.302332	0.18747	0.958962	0.821594	0.96097	0.959309	0.952455	0.941669
MICAL-like protein 1	MICALL1	Q8N3F8	295	Q8N3F8	295	S	1.5987	0.0131407	0.0315717	1.63027	0.0829688	0.228408	0.922015	0.999143	0.997083	0.999932	0.999333	0.996477
Serine/threonine-protein kinase N2	PKN2	Q16513	958	Q16513	958	T	1.59641	0.0450815	1.24599	2.8424	0.5619	0.166533	0.997554	0.999962	0.999997	0.999997	0.999998	0.99996
General transcription factor IIF subunit 1	GTF2F1	P35269	389	P35269	389	T	1.59535	0.0426798	2.25084	3.84619	0.570008	0.591718	0.995172	0.997304	0.999939	0.999472	0.996084	0.994311
A-kinase anchor protein 13	AKAP13	Q12802-4	2543	Q12802-4;Q12802;Q12802-2	2543;2563;2567	S	1.59464	0.0445601	0.590314	2.18496	0.536258	0.124345	0.995521	0.982016	0.982308	0.990626	0.988209	0.963674
SH3 domain-containing kinase-binding protein 1	SH3KBP1	Q96B97-2	472	Q96B97-2;Q96B97	472;509	S	1.59246	0.0441044	-0.042147	1.55031	0.522689	0.10834	0.99985	0.999854	0.999424	0.999557	0.781698	0.999998
Hepatocyte growth factor receptor	MET	P08581	977	P08581;P08581-2	977;995	T	1.59068	0.0388228	-0.373041	1.21764	0.55402	0.554427	1	1	1	1	1	1
HAUS augmin-like complex subunit 6	HAUS6	Q7Z4H7	584	Q7Z4H7;Q7Z4H7-3	584;549	T	1.58585	0.0129155	-0.703005	0.882847	0.273402	0.327324	0.998913	0.999361	0.998556	0.999997	0.999972	0.999831
Iron-sulfur cluster assembly enzyme ISCU, mitochondrial	ISCU	Q9H1K1	29	Q9H1K1	29	S	1.58333	0.0220896	0.870944	2.45428	0.466772	0.316441	1	1	1	1	1	1
Pleckstrin homology-like domain family B member 2	PHLDB2	Q86SQ0-2	855	Q86SQ0-2;Q86SQ0-3;Q86SQ0	855;882;898	T	1.58313	0.0348986	-1.35701	0.226124	0.580127	0.47159	0.949825	0.949857	0.938469	0.970713	0.988896	0.976112
UNC119-binding protein C5orf30	C5orf30	Q96GV9	25	Q96GV9	25	S	1.57804	0.033044	0.109191	1.68723	0.533753	0.24129	0.999595	0.999646	0.999268	0.999846	0.999999	0.999999
Mediator of DNA damage checkpoint protein 1	MDC1	Q14676	1800	Q14676;Q14676-2;Q14676-3;Q14676-4	1800;1536;1513;777	T	1.578	0.0247527	-1.65409	-0.0760924	0.373329	0.0949244	0.992787	0.974415	0.989335	0.995474	0.992044	0.99001
mRNA-decapping enzyme 1A	DCP1A	Q9NPI6	523	Q9NPI6	523	S	1.57791	0.0425771	1.26197	2.83988	0.568558	0.220051	0.889136	0.971155	0.769148	0.927367	0.970888	0.977737
Kinesin-like protein KIF21B	KIF21B	O75037-2	1197	O75037-2;O75037	1197;1197	S	1.57767	0.00504545	-0.939372	0.638298	0.189598	0.113491	0.998697	0.99727	0.998375	0.997294	0.999193	0.998808
PHD and RING finger domain-containing protein 1	PHRF1	Q9P1Y6-2	814	Q9P1Y6-2;Q9P1Y6-3;Q9P1Y6	814;813;814	S	1.57276	0.0129971	0.278043	1.8508	0.222722	0.33903	0.99999	0.999998	0.999998	1	1	1
Amyloid beta A4 precursor protein-binding family B member 2	APBB2	Q92870	34	Q92870;Q92870-2	34;34	T	1.5712	0.0131124	-0.801949	0.769255	0.317498	0.177787	0.999999	0.999994	0.999996	1	1	1
Protein FAM53C	FAM53C	Q9NYF3	122	Q9NYF3	122	S	1.56989	0.0230393	0.557018	2.1269	0.403537	0.148011	0.999066	0.999338	0.999104	0.998522	0.998543	0.999191
Mitotic interactor and substrate of PLK1	MISP	Q8IVT2	400	Q8IVT2	400	S	1.56756	0.0464533	-1.08647	0.481089	0.433713	0.652308	0.99987	0.999795	0.999982	0.999977	0.999999	1
Anamorsin	CIAPIN1	Q6FI81-3	164	Q6FI81-3;Q6FI81	164;177	S	1.56599	0.0404986	-1.77499	-0.208996	0.0689027	0.464236	0.993688	0.982384	0.955926	0.991905	0.9938	0.994659
CLIP-associating protein 1	CLASP1	Q7Z460-2	1129	Q7Z460;Q7Z460-2;Q7Z460-3	1196;1129;1152	S	1.56493	0.0112632	4.12677	5.69171	0.277455	0.205205	1	0.999884	0.999798	1	0.999993	0.999936
Dedicator of cytokinesis protein 7	DOCK7	Q96N67-2	1423	Q96N67-2;Q96N67-6;Q96N67-4;Q96N67-3;Q96N67;Q96N67-5	1423;1423;1392;1392;1432;1401	S	1.56115	0.00493333	3.4173	4.97845	0.0140088	0.0855548	0.999648	0.999899	0.999952	0.999819	0.999991	0.999903
Oxidation resistance protein 1	OXR1	Q8N573-2	193	Q8N573-2;Q8N573-3;Q8N573-5;Q8N573	193;133;200;201	S	1.56079	0.0127706	0.833157	2.39395	0.252028	0.132089	0.937908	0.970148	0.9943	0.994906	0.948208	0.99052
SH2 domain-containing protein 5	SH2D5	Q6ZV89	147	Q6ZV89	147	S	1.55293	0.0327303	1.75982	3.31275	0.467601	0.554362	0.843982	0.774121	0.909002	0.847201	0.823559	0.751088
Eukaryotic translation initiation factor 5B	EIF5B	O60841	214	O60841	214	S	1.55228	0.00909554	7.35576	8.90805	0.218061	0.259463	1	1	1	1	1	1
WD repeat-containing protein 62	WDR62	O43379	1123	O43379;O43379-4	1123;1128	S	1.55076	0.0478989	-0.789523	0.761237	0.640639	0.3412	1	1	1	1	1	1
Meiosis arrest female protein 1	KIAA0430	Q9Y4F3-3	1033	Q9Y4F3-3;Q9Y4F3-4;Q9Y4F3-5;Q9Y4F3	1033;1089;1092;1092	S	1.55061	0.0395526	3.10651	4.65712	0.455494	0.0711002	0.975378	0.973853	0.910898	0.999867	0.864732	0.970994
Solute carrier family 12 member 6	SLC12A6	Q9UHW9-6	963	Q9UHW9-6;Q9UHW9-5;Q9UHW9-2;Q9UHW9-3;Q9UHW9-4;Q9UHW9	963;970;978;1014;1020;1029	S	1.54791	0.0176634	0.0197328	1.56764	0.1914	0.373385	0.958752	0.837819	0.962965	0.973635	0.991229	0.995172
Zinc finger protein ZFPM1	ZFPM1	Q8IX07	909	Q8IX07	909	S	1.54542	0.0229716	-1.50849	0.0369301	0.244567	0.443952	0.938824	0.935541	0.906708	0.99146	0.922152	0.983128
Mitogen-activated protein kinase kinase kinase MLK4	MLK4	Q5TCX8	528	Q5TCX8;Q5TCX8-2	528;528	S	1.54371	0.0316722	0.626793	2.1705	0.325238	0.535713	1	1	1	1	1	1
Rho GTPase-activating protein 32	ARHGAP32	A7KAX9	706	A7KAX9;A7KAX9-2	706;357	S	1.54217	0.0319091	2.6453	4.18747	0.532537	0.296337	0.968114	0.998682	0.995493	0.983015	0.990522	0.998625
La-related protein 1	LARP1	Q6PKG0	649	Q6PKG0;Q6PKG0-3	649;572	T	1.53929	0.0153555	-0.69136	0.847932	0.308346	0.374841	0.999781	0.999874	0.985441	0.999994	0.990657	0.999948
WASH complex subunit FAM21B;WASH complex subunit FAM21A;WASH complex subunit FAM21C	FAM21B;FAM21A;FAM21C	Q9Y4E1-4	284	Q5SNT6;Q641Q2-2;Q641Q2;Q9Y4E1-4;Q9Y4E1-3;Q9Y4E1-2;Q9Y4E1	196;284;284;284;229;276;284	S	1.53711	0.0424072	0.0693267	1.60643	0.591702	0.509383	0.911612	0.999865	0.998696	0.998368	0.998797	0.999619
Methyltransferase-like protein 14	METTL14	Q9HCE5	399	Q9HCE5	399	S	1.53706	0.0204592	3.17997	4.71702	0.437311	0.31785	1	1	1	1	1	1
Centrosomal protein of 170 kDa	CEP170	Q5SW79	958	Q5SW79;Q5SW79-3;Q5SW79-2	958;860;860	S	1.53656	0.0463502	1.32742	2.86398	0.284076	0.606578	0.991759	0.998177	0.994518	0.9978	0.996067	0.995115
Periphilin-1	PPHLN1	Q8NEY8-8	92	Q8NEY8-8;Q8NEY8-2;Q8NEY8;Q8NEY8-6;Q8NEY8-3;Q8NEY8-5	92;99;92;44;37;44	S	1.53558	0.0113228	1.43201	2.96758	0.236626	0.271004	0.999465	0.999547	0.991562	0.925303	0.914371	0.959049
DNA fragmentation factor subunit alpha	DFFA	O00273	315	O00273	315	S	1.53485	0.0324332	2.38254	3.91739	0.40596	0.554013	1	0.999928	1	1	0.999996	0.999997
Son of sevenless homolog 1	SOS1	Q07889	1178	Q07889	1178	S	1.53411	0.0135723	-0.489893	1.04422	0.32862	0.240429	1	1	0.999999	1	1	1
X-linked retinitis pigmentosa GTPase regulator	RPGR	Q92834-2	518	Q92834-2;Q92834;Q92834-3;Q92834-4	518;518;518;456	S	1.53265	0.0127863	1.13686	2.66951	0.255083	0.295123	1	0.999999	1	1	1	1
E3 ubiquitin-protein ligase HUWE1	HUWE1	Q7Z6Z7-2	1907	Q7Z6Z7-2;Q7Z6Z7-3;Q7Z6Z7	1907;1898;1907	S	1.5301	0.024	3.28214	4.81223	0.335445	0.059465	0.997088	0.998357	0.997454	0.999189	0.999947	0.998143
RelA-associated inhibitor	PPP1R13L	Q8WUF5	567	Q8WUF5;Q8WUF5-2	567;142	S	1.52764	0.0132271	0.505763	2.0334	0.30657	0.253937	0.997003	0.998314	0.998728	0.999302	0.999414	0.999673
Unconventional myosin-IXb	MYO9B	Q13459	1935	Q13459;Q13459-2	1935;1935	S	1.52017	0.0122989	1.77363	3.2938	0.121473	0.257637	1	0.999976	1	1	1	1
Dedicator of cytokinesis protein 9	DOCK9	Q9BZ29-3	21	Q9BZ29-3;Q9BZ29;Q9BZ29-4	21;21;21	S	1.52008	0.0307497	-0.502377	1.0177	0.365658	0.528246	0.999946	0.99999	0.999987	0.999813	0.999997	0.999895
WD repeat-containing protein C2orf44	C2orf44	Q9H6R7	468	Q9H6R7;Q9H6R7-2	468;468	S	1.51653	0.0017037	-1.50906	0.00746664	0.136167	0.172589	0.996737	0.98785	0.99075	0.998894	0.993303	0.999363
Focal adhesion kinase 1	PTK2	Q05397	910	Q05397;Q05397-2	910;737	S	1.51599	0.0124299	3.4722	4.98818	0.234494	0.282943	0.999787	0.999831	0.999799	0.999982	0.99967	0.999921
Rho GTPase-activating protein 12	ARHGAP12	Q8IWW6-3	240	Q8IWW6-2;Q8IWW6-3;Q8IWW6	240;240;240	S	1.51311	0.0327037	3.57116	5.08427	0.54845	0.356489	0.992582	0.988426	0.999856	0.999892	0.999938	0.999997
SAFB-like transcription modulator	SLTM	Q9NWH9	421	Q9NWH9	421	S	1.51294	0.034981	1.09567	2.60861	0.55951	0.417362	1	1	0.999998	0.999997	1	1
MAP/microtubule affinity-regulating kinase 3	MARK3	P27448-3	419	P27448-3;P27448-2;P27448-4;P27448;P27448-6;P27448-7	419;442;419;419;403;426	S	1.50929	0.0212066	0.960794	2.47008	0.394299	0.413601	0.962659	0.97417	0.893093	0.994696	0.980703	0.994655
Phosphatase and actin regulator 4	PHACTR4	Q8IZ21-3	612	Q8IZ21-3;Q8IZ21;Q8IZ21-2	612;628;638	S	1.50484	0.0144824	0.708387	2.21323	0.267747	0.35841	0.991926	0.996053	0.999972	0.999768	0.999997	0.999988
Leucine-rich repeat-containing protein 16A	LRRC16A	Q5VZK9	1331	Q5VZK9;Q5VZK9-2	1331;1286	S	1.50188	0.0326737	-0.982871	0.519008	0.483614	0.19429	1	1	1	1	1	1
A-kinase anchor protein 11	AKAP11	Q9UKA4	448	Q9UKA4	448	S	1.49913	0.0257455	-1.46335	0.0357812	0.428977	0.468554	0.999774	0.999955	0.999806	0.999961	0.999976	0.999413
Rho guanine nucleotide exchange factor 18	ARHGEF18	Q6ZSZ5-2	966	Q6ZSZ5-2;Q6ZSZ5;Q6ZSZ5-3	966;1124;966	S	1.49733	0.0355564	0.685763	2.1831	0.514957	0.509528	0.998879	0.999817	0.99769	0.999358	0.999874	0.99895
60S ribosomal protein L15	RPL15	P61313	34	P61313	34	S	1.49463	0.0424898	0.514281	2.00891	0.363176	0.592725	1	1	1	1	1	1
Lysine-specific demethylase 3B	KDM3B	Q7LBC6	798	Q7LBC6;Q7LBC6-2	798;454	S	1.49383	0.0333917	0.211473	1.7053	0.493124	0.514668	1	1	1	1	1	1
Vinculin	VCL	P18206-2	290	P18206-2;P18206	290;290	S	1.49258	0.0445087	1.46791	2.96049	0.461636	0.0182044	0.998754	0.999884	0.999988	0.999979	0.999991	0.999994
Actin-like protein 6A	ACTL6A	O96019-2	191	O96019-2;O96019	191;233	S	1.49242	0.0379589	0.31979	1.81221	0.222845	0.517168	1	1	1	1	1	1
Liprin-alpha-3	PPFIA3	O75145-2	1155	O75145-2;O75145	1155;1164	S	1.49211	0.0372783	-0.971532	0.520582	0.533515	0.266394	1	1	1	1	1	1
BAG family molecular chaperone regulator 3	BAG3	O95817	173	O95817	173	S	1.48751	0.0268494	4.21222	5.69972	0.460666	0.453024	0.998901	0.999373	0.999337	0.999896	0.999823	0.999707
Src substrate cortactin	CTTN	Q14247	401	Q14247	401	T	1.48386	0.0258615	6.66836	8.15222	0.311766	0.479955	0.99697	0.995325	0.995637	0.997522	0.995506	0.996775
Methylosome protein 50	WDR77	Q9BQA1	5	Q9BQA1	5	T	1.48136	0.0186568	3.14781	4.62917	0.400356	0.304434	1	1	1	1	1	1
Tau-tubulin kinase 2	TTBK2	Q6IQ55-2	379	Q6IQ55-2;Q6IQ55;Q6IQ55-3	379;448;448	S	1.47891	0.0402892	-2.0733	-0.594395	0.306122	0.490284	0.997249	0.995816	0.999734	0.999984	0.999338	0.994325
Kinesin-like protein KIF21A	KIF21A	Q7Z4S6-2	1199	Q7Z4S6-2;Q7Z4S6;Q7Z4S6-4;Q7Z4S6-3	1199;1212;1212;1212	S	1.47818	0.0303945	0.423894	1.90208	0.485737	0.44746	1	1	1	1	1	1
LysM and putative peptidoglycan-binding domain-containing protein 2	LYSMD2	Q8IV50	24	Q8IV50	24	S	1.47527	0.0131806	0.674214	2.14948	0.280042	0.251038	0.999839	0.999839	0.999834	0.999883	0.999922	0.999749
Disks large-associated protein 4	DLGAP4	Q9Y2H0-3	376	Q9Y2H0-3;Q9Y2H0;Q9Y2H0-1	376;915;912	T	1.47086	0.0190158	-2.97653	-1.50567	0.405723	0.304146	1	1	1	1	1	1
TATA element modulatory factor	TMF1	P82094	72	P82094;P82094-2	72;72	S	1.47025	0.0387478	0.0051441	1.47539	0.244744	0.525004	0.976655	0.998501	0.908703	0.999741	0.992142	0.96563
Protein RIC1 homolog	KIAA1432	Q4ADV7	1017	Q4ADV7;Q4ADV7-2	1017;938	S	1.46735	0.0114	1.53571	3.00306	0.25445	0.232957	0.999799	0.99315	0.969609	0.999922	0.999957	0.998354
SH2 domain-containing protein 3A	SH2D3A	Q9BRG2	180	Q9BRG2	180	S	1.46293	0.0144246	1.51259	2.97552	0.254361	0.344953	0.997888	0.997042	0.999302	0.998165	0.997554	0.998463
Ribosome-binding protein 1	RRBP1	Q9P2E9-2	956	Q9P2E9-2;Q9P2E9;Q9P2E9-3	956;959;526	S	1.45656	0.0261186	-2.41203	-0.955471	0.155758	0.404319	1	1	1	1	1	1
Transcription intermediary factor 1-beta	TRIM28	Q13263	473	Q13263;Q13263-2	473;391	S	1.45651	0.0424906	0.107873	1.56438	0.236941	0.540179	1	1	1	1	1	1
SHC-transforming protein 1	SHC1	P29353-2	29	P29353-2;P29353-7;P29353;P29353-6	29;29;139;139	S	1.45597	0.0334158	2.93032	4.38629	0.398073	0.0558325	1	1	1	1	0.999989	1
Epidermal growth factor receptor substrate 15	EPS15	P42566	777	P42566;P42566-2	777;463	T	1.45561	0.0163447	1.13971	2.59532	0.251132	0.0707976	0.993418	0.999532	0.999245	0.99909	0.999601	0.998582
E3 ubiquitin-protein ligase RNF31	RNF31	Q96EP0-3	232	Q96EP0-3;Q96EP0	232;383	S	1.45167	0.0274423	-0.780561	0.671108	0.411345	0.147455	0.996263	0.982299	0.993294	0.995305	0.997558	0.995168
Molybdenum cofactor sulfurase	MOCOS	Q96EN8	530	Q96EN8	530	S	1.45128	0.0452956	-0.639335	0.811949	0.533494	0.192411	0.994082	0.98109	0.993401	0.999418	0.995104	0.998027
Serine/threonine-protein kinase N2	PKN2	Q16513	583	Q16513	583	S	1.44527	0.0183124	3.76268	5.20795	0.255741	0.388895	0.971524	0.94778	0.984299	0.998014	0.993965	0.997144
Abl interactor 2	ABI2	Q9NYB9-3	256	Q9NYB9-3;Q9NYB9-2;Q9NYB9-4;Q9NYB9	256;301;362;368	S	1.43834	0.00557895	-0.476863	0.961479	0.210681	0.155255	0.99986	0.999919	0.999956	0.999402	0.999358	0.99986
Protein Shroom2	SHROOM2	Q13796	897	Q13796	897	S	1.43573	0.00173585	-0.834115	0.601614	0.164663	0.14527	0.999999	0.99999	1	1	1	1
ARF GTPase-activating protein GIT1	GIT1	Q9Y2X7	480	Q9Y2X7;Q9Y2X7-3	480;489	T	1.43313	0.0266667	-0.545655	0.887476	0.406302	0.456591	0.996385	0.985947	0.993209	0.999776	0.999835	0.999044
Forkhead box protein O3	FOXO3	O43524	413	O43524	413	S	1.4321	0.0166848	-2.56938	-1.13729	0.333067	0.174344	0.996916	0.998631	0.9942	0.989286	0.99746	0.985148
3-phosphoinositide-dependent protein kinase 1;Putative 3-phosphoinositide-dependent protein kinase 2	PDPK1;PDPK2	O15530	241	O15530;Q6A1A2;O15530-4;O15530-2	241;214;114;191	S	1.42776	0.0167119	3.36385	4.79162	0.355262	0.322602	0.999998	0.999985	0.999996	0.999874	0.999991	0.999895
Opioid growth factor receptor	OGFR	Q9NZT2-2	349	Q9NZT2-2;Q9NZT2	349;349	S	1.42496	0.0286406	2.10765	3.53261	0.479002	0.314544	1	1	1	1	1	1
Protein PRRC2A	PRRC2A	P48634	1106	P48634	1106	S	1.42046	0.0427947	2.17024	3.5907	0.48701	0.147078	0.99091	0.942199	0.775746	0.995238	0.977945	0.999483
MAP7 domain-containing protein 1	MAP7D1	Q3KQU3-4	116	Q3KQU3-4;Q3KQU3;Q3KQU3-2	116;116;116	S	1.41914	0.0146667	1.38726	2.8064	0.309787	0.32215	0.90027	0.85976	0.977777	0.956508	0.974977	0.963258
Leucine-rich repeat and calponin homology domain-containing protein 3	LRCH3	Q96II8	415	Q96II8;Q96II8-2;Q96II8-3	415;415;415	S	1.41807	0.0182527	2.00845	3.42652	0.25801	0.381794	1	0.999919	0.999857	0.999988	0.999974	0.998003
USP6 N-terminal-like protein	USP6NL	Q92738	585	Q92738;Q92738-2	585;602	S	1.41495	0.0149706	-2.34691	-0.931958	0.187683	0.00827697	0.999968	0.999972	0.999987	0.999999	1	0.998189
Protein SOGA2	SOGA2	Q9Y4B5	84	Q9Y4B5	84	S	1.41403	0.0131389	-0.90424	0.50979	0.292942	0.247648	0.978881	0.99632	0.995952	0.979087	0.995561	0.998905
Proline and serine-rich protein 2	PROSER2	Q86WR7	179	Q86WR7;Q86WR7-2	179;179	S	1.41293	0.02283	1.78887	3.2018	0.258669	0.422921	1	1	1	1	1	1
Uncharacterized protein KIAA1704	KIAA1704	Q8IXQ4	105	Q8IXQ4;Q8IXQ4-4	105;105	S	1.40275	0.0416066	-0.702147	0.700606	0.149036	0.471366	1	1	1	1	1	1
Transmembrane and coiled-coil domains protein 2	TMCC2	O75069	438	O75069	438	S	1.40111	0.0325016	0.56152	1.96263	0.400718	0.500949	1	1	1	1	1	1
Transmembrane and coiled-coil domains protein 3	TMCC3	Q9ULS5	216	Q9ULS5	216	S	1.40111	0.0324674	0.56152	1.96263	0.400718	0.500949	1	1	1	1	1	1
FTS and Hook-interacting protein	FAM160A2	Q8N612	510	Q8N612;Q8N612-3;Q8N612-2	510;435;524	S	1.39961	0.0457481	0.127345	1.52696	0.472515	0.1008	0.802684	0.996146	0.994777	0.834273	0.752757	0.951847
Nucleolin	NCL	P19338	76	P19338	76	T	1.3983	0.0259894	3.55517	4.95347	0.421011	0.417434	1	1	1	1	1	1
Dedicator of cytokinesis protein 7	DOCK7	Q96N67-2	1429	Q96N67-2;Q96N67-6;Q96N67-4;Q96N67-3;Q96N67;Q96N67-5	1429;1429;1398;1398;1438;1407	S	1.39425	0.00603226	2.67036	4.06461	0.115053	0.0333311	1	1	1	1	1	1
SH3 and PX domain-containing protein 2A	SH3PXD2A	Q5TCZ1-2	845	Q5TCZ1-2;Q5TCZ1-3;Q5TCZ1	845;1010;1038	S	1.38983	0.0304633	-0.199808	1.19002	0.060354	0.351772	0.999163	0.999241	0.999282	0.999999	0.997703	0.999028
ARF GTPase-activating protein GIT1	GIT1	Q9Y2X7	362	Q9Y2X7;Q9Y2X7-3	362;371	S	1.38701	0.0131523	2.2692	3.65622	0.267707	0.247614	0.791455	0.827669	0.798296	0.947184	0.997686	0.994412
SAM and SH3 domain-containing protein 1	SASH1	O94885	407	O94885	407	S	1.37992	0.0447358	1.1193	2.49922	0.536281	0.487301	0.978187	0.978053	0.964417	0.996526	0.983028	0.983023
Rho guanine nucleotide exchange factor 17	ARHGEF17	Q96PE2	79	Q96PE2	79	S	1.37753	0.0494318	-0.980935	0.396597	0.368883	0.582831	0.999895	0.999957	0.999887	0.999864	0.999905	0.999697
Echinoderm microtubule-associated protein-like 4	EML4	Q9HC35	146	Q9HC35	146	S	1.37726	0.0304334	3.04958	4.42684	0.373245	0.102562	0.990544	0.998701	0.99954	0.998628	0.994918	0.999859
OTU domain-containing protein 4	OTUD4	Q01804-3	958	Q01804-3;Q01804	958;1023	S	1.37617	0.029697	1.38177	2.75794	0.40291	0.149854	1	1	1	1	1	1
Rap guanine nucleotide exchange factor 1	RAPGEF1	Q13905-2	242	Q13905-2;Q13905;Q13905-3	242;281;299	S	1.37546	0.02661	-2.32583	-0.950376	0.416448	0.423231	1	1	1	1	1	1
Kinesin-like protein KIF21B	KIF21B	O75037-2	1149	O75037-2;O75037	1149;1149	S	1.37464	0.0190105	-0.213033	1.16161	0.317099	0.128717	1	0.999999	0.999999	1	1	0.999999
Protein numb homolog	NUMB	P49757-3	427	P49757-3;P49757;P49757-4;P49757-2	427;438;379;390	S	1.37429	0.00516279	2.99418	4.36848	0.181053	0.131335	0.969979	0.959751	0.943542	0.973101	0.961659	0.95351
Stathmin;Stathmin-2	STMN1;STMN2	P16949	46	P16949;P16949-2;Q93045	46;46;80	S	1.37334	0.0130483	0.296273	1.66962	0.285323	0.215836	1	1	1	1	1	1
Neuroblast differentiation-associated protein AHNAK	AHNAK	Q09666	4986	Q09666	4986	S	1.37072	0.0207297	1.46804	2.83876	0.378636	0.22604	1	1	1	1	1	1
PDZ domain-containing protein 8	PDZD8	Q8NEN9	521	Q8NEN9	521	S	1.37031	0.0180677	3.09271	4.46302	0.0652799	0.256173	0.958771	0.991989	0.998493	0.978042	0.982441	0.99882
Dedicator of cytokinesis protein 7	DOCK7	Q96N67-2	888	Q96N67-2;Q96N67-6;Q96N67-4;Q96N67-3;Q96N67;Q96N67-5	888;888;888;888;888;888	S	1.36853	0.0150896	0.458939	1.82747	0.311947	0.312871	1	1	1	1	1	1
Rho GTPase-activating protein 29	ARHGAP29	Q52LW3	1029	Q52LW3	1029	S	1.36363	0.0182469	2.44395	3.80758	0.274189	0.372136	1	1	1	1	1	1
T-complex protein 1 subunit theta	CCT8	P50990	317	P50990	317	S	1.36124	0.0254286	-0.336563	1.02468	0.354495	0.429649	1	1	1	1	1	1
Protein phosphatase Slingshot homolog 1	SSH1	Q8WYL5	937	Q8WYL5;Q8WYL5-4	937;625	S	1.36026	0.0458633	1.99997	3.36022	0.174755	0.501176	0.997404	0.99401	0.99906	0.995067	0.99618	0.999843
Calmodulin-regulated spectrin-associated protein 2	CAMSAP2	Q08AD1-2	1292	Q08AD1-2;Q08AD1-3;Q08AD1	1292;1308;1319	S	1.35901	0.0138767	0.64821	2.00722	0.312782	0.256844	0.827107	0.849741	0.835877	0.888097	0.867	0.832499
Disks large homolog 5	DLG5	Q8TDM6-4	1153	Q8TDM6-4;Q8TDM6;Q8TDM6-2;Q8TDM6-5	1153;1263;923;18	S	1.35833	0.0458213	1.11691	2.47524	0.557889	0.401447	0.983617	0.972104	0.995904	0.981059	0.994893	0.988573
Protein PRRC2B	PRRC2B	Q5JSZ5	226	Q5JSZ5;Q5JSZ5-5	226;226	S	1.35705	0.0265664	1.00056	2.35761	0.392874	0.162648	0.798827	0.915691	0.954193	0.973867	0.940036	0.974296
Protein KIBRA	WWC1	Q8IX03-2	947	Q8IX03-2;Q8IX03	947;947	S	1.35577	0.011383	-1.82316	-0.467396	0.180867	0.239029	0.788562	0.912015	0.830214	0.885138	0.885015	0.809858
Integrator complex subunit 1	INTS1	Q8N201	13	Q8N201	13	S	1.34694	0.0457046	-0.179185	1.16775	0.504952	0.193649	0.981965	0.984642	0.975649	0.99742	0.999518	0.999439
40S ribosomal protein S2	RPS2	P15880	281	P15880	281	S	1.34569	0.0175615	3.14609	4.49178	0.188662	0.261033	0.954746	0.989767	0.999431	0.992758	0.999108	0.999866
Microtubule-associated protein 4	MAP4	P27816	636	P27816;P27816-6	636;636	S	1.34212	0.04342	2.14181	3.48393	0.536906	0.395445	1	1	1	1	1	1
Zinc finger CCCH-type antiviral protein 1	ZC3HAV1	Q7Z2W4-2	378	Q7Z2W4-2;Q7Z2W4;Q7Z2W4-3	378;378;378	S	1.33812	0.0417745	-2.61315	-1.27503	0.495754	0.462893	0.997456	0.99842	0.993635	0.999563	0.996565	0.996618
Hepatocyte nuclear factor 1-beta	HNF1B	P35680-3	279	P35680-3;P35680-2;P35680	279;253;279	S	1.33336	0.0229956	1.02504	2.3584	0.370126	0.385317	0.987116	0.996489	0.982231	0.998679	0.992139	0.998132
SWI/SNF complex subunit SMARCC1	SMARCC1	Q92922	310	Q92922	310	S	1.33251	0.00498876	3.47905	4.81157	0.137177	0.181615	1	1	1	1	1	1
Tyrosine-protein phosphatase non-receptor type 3	PTPN3	P26045	357	P26045	357	S	1.33224	0.0422186	-0.670663	0.661577	0.446725	0.509508	0.972737	0.939214	0.999999	1	0.999999	1
ATP-binding cassette sub-family F member 1	ABCF1	Q8NE71	109	Q8NE71;Q8NE71-2	109;109	S	1.33053	0.0181871	5.96055	7.29108	0.353512	0.316805	1	1	1	1	1	1
Serine/arginine repetitive matrix protein 1	SRRM1	Q8IYB3	653	Q8IYB3;Q8IYB3-2	653;651	S	1.32789	0.0130573	5.94491	7.2728	0.240567	0.282139	0.99975	0.999838	0.999662	0.999612	0.999064	0.99956
Rho GTPase-activating protein 32	ARHGAP32	A7KAX9	952	A7KAX9;A7KAX9-2	952;603	S	1.32495	0.0229314	0.985799	2.31075	0.394746	0.346132	0.907532	0.786145	0.937379	0.945414	0.938363	0.785819
Alpha-adducin;Beta-adducin;Gamma-adducin	ADD1;ADD2;ADD3	P35611	726	P35611;P35611-3;P35612;Q9UEY8-2;Q9UEY8	726;757;713;661;693	S	1.32243	0.0128871	1.9575	3.27993	0.170799	0.256238	1	1	1	1	1	1
Apoptotic chromatin condensation inducer in the nucleus	ACIN1	Q9UKV3	243	Q9UKV3	243	S	1.32229	0.0168188	3.30146	4.62375	0.266041	0.101625	1	1	1	1	1	1
Helicase SKI2W	SKIV2L	Q15477	256	Q15477	256	S	1.32183	0.0493258	2.69075	4.01258	0.292677	0.550238	0.997338	0.997519	0.998009	0.999953	0.998897	0.999385
Tight junction-associated protein 1	TJAP1	Q5JTD0-4	347	Q5JTD0-4;Q5JTD0-2;Q5JTD0	347;412;422	T	1.32017	0.01467	1.29581	2.61598	0.275098	0.135165	1	1	1	1	1	1
Lipopolysaccharide-responsive and beige-like anchor protein	LRBA	P50851-2	1498	P50851-2;P50851	1498;1498	S	1.31993	0.0388814	-1.0379	0.282033	0.428657	0.484552	0.997911	0.990887	0.942961	0.987721	0.98006	0.961466
Eukaryotic translation initiation factor 2A	EIF2A	Q9BY44	506	Q9BY44;Q9BY44-2	506;292	S	1.31856	0.0163818	6.15634	7.47489	0.0672661	0.230261	0.99795	0.990055	0.997016	0.985426	0.995404	0.996708
A-kinase anchor protein 13	AKAP13	Q12802-4	1911	Q12802-4;Q12802;Q12802-2	1911;1929;1933	S	1.31846	0.0402822	1.52755	2.84601	0.131282	0.430916	0.822885	0.973805	0.983081	0.964887	0.950925	0.968069
Probable ATP-dependent RNA helicase DDX41	DDX41	Q9UJV9	66	Q9UJV9	66	S	1.31026	0.0103543	2.69385	4.00411	0.17411	0.0759785	0.999999	1	0.999564	1	0.999991	0.999999
Probable ATP-dependent RNA helicase DDX41	DDX41	Q9UJV9	68	Q9UJV9	68	S	1.31026	0.0102955	2.69385	4.00411	0.17411	0.0759785	0.999999	1	0.999564	1	0.999991	0.999999
E3 ubiquitin-protein ligase HUWE1	HUWE1	Q7Z6Z7-2	3646	Q7Z6Z7-2;Q7Z6Z7-3;Q7Z6Z7	3646;3653;3662	S	1.30808	0.0193082	-1.16435	0.143722	0.257007	0.194624	0.816126	0.984893	0.976668	0.926077	0.995498	0.960581
TBC1 domain family member 2B	TBC1D2B	Q9UPU7	317	Q9UPU7;Q9UPU7-2	317;317	S	1.30719	0.0262582	-1.18014	0.127051	0.19956	0.181079	0.781076	0.892724	0.961476	0.983824	0.989948	0.990157
Clathrin heavy chain 1	CLTC	Q00610-2	394	Q00610-2;Q00610	394;394	T	1.30478	0.0138171	0.256008	1.56079	0.265904	0.284175	0.997726	0.999373	0.998421	0.997277	0.997348	0.999876
Kinesin-like protein KIF1B	KIF1B	O60333-3	1141	O60333-3	1141	S	1.30345	0.0474726	-1.26533	0.038119	0.447011	0.0871206	1	1	1	1	1	1
Centrosomal protein of 135 kDa	CEP135	Q66GS9	1121	Q66GS9	1121	T	1.29176	0.0474337	-3.09993	-1.80818	0.271106	0.291117	0.999973	0.999931	0.99954	0.999976	0.998088	0.999776
40S ribosomal protein S6	RPS6	P62753	235	P62753	235	S	1.29025	0.0489553	2.73718	4.02743	0.450211	0.094653	0.99996	0.999855	0.998192	0.999818	0.999978	0.999926
RAF proto-oncogene serine/threonine-protein kinase	RAF1	P04049	259	P04049;P04049-2	259;259	S	1.28695	0.014597	1.81432	3.10127	0.220592	0.306505	0.928382	0.943454	0.991698	0.998654	0.956427	0.98753
Kinesin light chain 4	KLC4	Q9NSK0	590	Q9NSK0;Q9NSK0-3	590;608	S	1.28614	0.0473949	1.7568	3.04293	0.344468	0.540516	0.999999	1	1	1	1	1
SH2 domain-containing protein 4A	SH2D4A	Q9H788	315	Q9H788	315	S	1.28496	0.0463112	3.57915	4.86411	0.518679	0.434081	0.983035	0.997171	0.995564	0.960966	0.987002	0.99605
Protein bicaudal D homolog 2	BICD2	Q8TD16	582	Q8TD16;Q8TD16-2	582;582	S	1.28468	0.0232681	2.62613	3.91081	0.186497	0.368111	1	1	1	1	1	1
WD repeat-containing protein 44	WDR44	Q5JSH3-2	219	Q5JSH3-2;Q5JSH3	219;219	T	1.28456	0.0221238	-0.674506	0.610053	0.378705	0.25845	1	1	1	1	1	1
RNA-binding motif protein, X chromosome;RNA-binding motif protein, X chromosome, N-terminally processed	RBMX	P38159	328	P38159	328	S	1.28167	0.0259771	3.78025	5.06192	0.417377	0.325532	0.954085	0.976668	0.751344	0.951729	0.952231	0.997374
Caskin-2	CASKIN2	Q8WXE0-2	776	Q8WXE0-2;Q8WXE0	776;858	S	1.28086	0.0233604	0.38446	1.66532	0.386548	0.342989	0.999959	0.997621	0.995141	0.999996	0.999858	0.99787
Uncharacterized protein KIAA1522	KIAA1522	Q9P206-2	401	Q9P206-2;Q9P206;Q9P206-3	401;342;353	S	1.27836	0.0297316	2.59739	3.87575	0.198764	0.406868	0.949276	0.994953	0.950041	0.935894	0.957931	0.982444
Maternal embryonic leucine zipper kinase	MELK	Q14680	529	Q14680	529	S	1.27383	0.0158426	0.633505	1.90734	0.311931	0.217768	1	1	1	1	1	1
TRAF family member-associated NF-kappa-B activator	TANK	Q92844	129	Q92844	129	S	1.26598	0.0441429	1.38885	2.65483	0.446564	0.141923	0.999972	0.999966	0.999976	1	0.999999	0.999853
SH2 domain-containing protein 3A	SH2D3A	Q9BRG2	125	Q9BRG2	125	S	1.26427	0	-1.35137	-0.0871048	0.0896703	0.0839725	0.999843	0.998423	0.999212	0.999952	0.99991	0.999866
Pumilio homolog 1	PUM1	Q14671-2	209	Q14671-2;Q14671	209;209	S	1.25859	0.0461946	2.21463	3.47321	0.27995	0.512273	0.996076	0.998008	0.999906	0.999335	0.999905	0.99998
Polyhomeotic-like protein 2	PHC2	Q8IXK0-5	702	Q8IXK0-5;Q8IXK0-4;Q8IXK0;Q8IXK0-3;Q8IXK0-2	702;672;701;116;166	S	1.25553	0.0258433	2.04371	3.29924	0.331759	0.400674	0.999986	0.997228	0.99999	1	0.990756	0.999316
Kelch domain-containing protein 4	KLHDC4	Q8TBB5-3	387	Q8TBB5-3;Q8TBB5;Q8TBB5-2	387;418;361	S	1.25451	0.0124667	5.0387	6.2932	0.16436	0.239787	0.999952	0.999082	0.999467	0.909336	0.993127	0.848712
DENN domain-containing protein 4C	DENND4C	Q5VZ89-6	1387	Q5VZ89-6;Q5VZ89;Q5VZ89-3;Q5VZ89-4;Q5VZ89-2	1387;1387;569;384;860	S	1.24922	0.00567857	-1.89234	-0.643125	0.0849201	0.155217	0.995631	0.911806	0.990549	0.98042	0.997816	0.996586
RNA-binding protein NOB1	NOB1	Q9ULX3	325	Q9ULX3	325	S	1.24884	0.0422568	1.27769	2.52653	0.265231	0.428493	0.999168	0.868983	0.997497	0.99895	0.99528	0.997118
Oxysterol-binding protein-related protein 11	OSBPL11	Q9BXB4	189	Q9BXB4	189	S	1.24592	0.0419655	4.19253	5.43845	0.484562	0.277243	0.999985	1	0.999998	0.999999	0.999997	1
Apoptotic chromatin condensation inducer in the nucleus	ACIN1	Q9UKV3	240	Q9UKV3	240	S	1.24585	0.0166134	3.45463	4.70048	0.269023	0.121985	1	1	1	1	1	1
Transformer-2 protein homolog alpha	TRA2A	Q13595	202	Q13595;Q13595-2	202;101	T	1.24568	0.0136309	3.39354	4.63922	0.254705	0.278083	0.999835	0.998785	0.999795	0.999808	0.99739	0.999736
Protein phosphatase 1 regulatory subunit 12A	PPP1R12A	O14974-2	445	O14974-2;O14974;O14974-3;O14974-4	445;445;445;445	S	1.24161	0.0403271	4.445	5.68661	0.406167	0.462166	0.996596	0.994695	0.994598	0.999236	0.999382	0.998371
FGFR1 oncogene partner	FGFR1OP	O95684	160	O95684;O95684-2	160;160	S	1.23427	0.020966	3.38651	4.62078	0.208261	0.345429	1	0.999972	0.999989	0.99993	0.999998	0.999991
Small acidic protein	SMAP	O00193	17	O00193	17	S	1.23021	0.0317761	3.58351	4.81372	0.361645	0.114037	0.989181	0.997685	0.996678	0.999991	0.997627	0.99864
Nuclear pore complex protein Nup93	NUP93	Q8N1F7	767	Q8N1F7	767	S	1.22252	0.032308	1.73964	2.96217	0.434054	0.366443	0.984943	0.956552	0.987963	0.997785	0.996823	0.987485
TBC1 domain family member 10B	TBC1D10B	Q4KMP7	678	Q4KMP7;Q4KMP7-2	678;103	S	1.21459	0.0259476	4.57503	5.78962	0.0517382	0.28285	1	1	1	1	1	1
Neurolysin, mitochondrial	NLN	Q9BYT8	53	Q9BYT8	53	S	1.20307	0.0394753	-3.53621	-2.33314	0.297915	0.459602	1	1	1	1	1	1
SH2 domain-containing protein 3A	SH2D3A	Q9BRG2	147	Q9BRG2	147	S	1.20182	0.0146294	-0.0957158	1.1061	0.279521	0.186931	0.861221	0.959752	0.887282	0.861631	0.960218	0.930737
R3H domain-containing protein 1	R3HDM1	Q15032-2	337	Q15032-2;Q15032	337;381	S	1.20155	0.0493117	2.32201	3.52356	0.422223	0.493086	0.992559	0.99928	0.995327	0.999138	0.999362	0.999338
Oxysterol-binding protein 1	OSBP	P22059	190	P22059	190	S	1.20098	0.0183037	3.37626	4.57725	0.169064	0.304414	1	1	1	1	1	1
Oxysterol-binding protein 1	OSBP	P22059	193	P22059	193	S	1.20098	0.0182699	3.37626	4.57725	0.169064	0.304414	0.999323	0.998754	0.999424	0.999928	0.999785	0.999726
WD repeat and HMG-box DNA-binding protein 1	WDHD1	O75717	383	O75717	383	S	1.20048	0.0174608	-1.66634	-0.465857	0.271885	0.316185	0.999884	0.999952	0.999583	0.999906	0.999956	0.999153
Apoptotic chromatin condensation inducer in the nucleus	ACIN1	Q9UKV3	414	Q9UKV3	414	T	1.19457	0.0356087	2.21962	3.41418	0.357866	0.0887094	0.999728	0.998277	0.999803	0.999913	0.999255	0.999602
Rho guanine nucleotide exchange factor 16	ARHGEF16	Q5VV41	174	Q5VV41	174	S	1.19341	0.0317795	2.404	3.59741	0.270758	0.41879	1	1	1	1	1	1
Microtubule-associated protein 4	MAP4	P27816	280	P27816;P27816-6;P27816-2;P27816-5	280;280;280;280	S	1.19303	0.0190829	2.1977	3.39073	0.296907	0.316052	0.999824	0.999746	0.999584	0.998541	0.99939	0.99956
Round spermatid basic protein 1	RSBN1	Q5VWQ0	81	Q5VWQ0;Q5VWQ0-4	81;81	S	1.18966	0.0175954	0.523244	1.7129	0.102921	0.258273	1	1	1	1	1	1
Uncharacterized protein KIAA0556	KIAA0556	O60303	453	O60303	453	S	1.18816	0.022713	1.17326	2.36141	0.3418	0.320094	0.996838	0.996886	0.997612	0.999748	0.985984	0.999283
Mitogen-activated protein kinase kinase kinase 7	MAP3K7	O43318-3	439	O43318-3;O43318;O43318-4;O43318-2	439;439;412;412	S	1.18573	0.0182198	5.05445	6.24019	0.285425	0.135833	0.999936	0.999989	0.999918	1	0.999998	1
MAP/microtubule affinity-regulating kinase 4	MARK4	Q96L34-2	423	Q96L34-2;Q96L34	423;423	S	1.16917	0.0185541	-0.0667203	1.10245	0.316495	0.247702	0.999866	0.997468	0.997116	0.999998	0.999982	0.999826
TRAF2 and NCK-interacting protein kinase	TNIK	Q9UKE5-6	651	Q9UKE5-6;Q9UKE5-2;Q9UKE5-4;Q9UKE5;Q9UKE5-8;Q9UKE5-5;Q9UKE5-7;Q9UKE5-3	651;651;680;680;596;596;625;625	S	1.1641	0.00448485	5.74269	6.9068	0.138874	0.165345	0.999999	1	0.999999	1	1	0.999999
Patatin-like phospholipase domain-containing protein 2	PNPLA2	Q96AD5-2	80	Q96AD5-2;Q96AD5	80;404	S	1.16382	0.0133093	3.85235	5.01618	0.0955658	0.209618	0.999985	1	0.999969	0.999966	0.999975	0.999995
Misshapen-like kinase 1	MINK1	Q8N4C8	763	Q8N4C8;Q8N4C8-4;Q8N4C8-2;Q8N4C8-3;Q8N4C8-5	763;743;726;726;706	S	1.16322	0.0014375	4.27307	5.43629	0.134257	0.092267	0.99997	0.999995	0.999996	0.999976	0.999992	0.999996
Tyrosine-protein phosphatase non-receptor type 3	PTPN3	P26045	359	P26045	359	S	1.16106	0.0153157	1.66993	2.83099	0.218026	0.282035	0.999962	0.999988	0.999997	1	0.999999	1
Phosphatase and actin regulator 4	PHACTR4	Q8IZ21-3	342	Q8IZ21-3;Q8IZ21;Q8IZ21-2	342;358;368	T	1.1548	0.0196425	1.06505	2.21984	0.317184	0.195325	0.999879	0.999868	0.99999	0.999961	0.999995	0.999967
Holliday junction recognition protein	HJURP	Q8NCD3	412	Q8NCD3;Q8NCD3-3;Q8NCD3-2	412;327;358	S	1.15221	0.0355213	0.434549	1.58676	0.37929	0.142287	1	1	1	1	1	1
Unconventional myosin-IXb	MYO9B	Q13459	1290	Q13459;Q13459-2	1290;1290	S	1.15144	0.0121791	3.75182	4.90326	0.174263	0.210784	0.994583	0.999841	0.998507	0.999611	0.998594	0.997686
Protein PRRC2A	PRRC2A	P48634	1219	P48634;P48634-2;P48634-3	1219;1206;1218	S	1.15012	0.0493657	5.21033	6.36046	0.199491	0.460082	1	1	1	1	1	1
Microtubule-associated protein 1A;MAP1A heavy chain;MAP1 light chain LC2	MAP1A	P78559	1146	P78559;P78559-2	1146;1146	S	1.1501	0.0394275	-0.32844	0.821661	0.119269	0.375842	0.967985	0.832586	0.971017	0.926454	0.944879	0.959281
E3 ubiquitin-protein ligase NEDD4-like	NEDD4L	Q96PU5-6	420	Q96PU5-4;Q96PU5-7;Q96PU5;Q96PU5-6;Q96PU5-5;Q96PU5-8;Q96PU5-2	327;440;448;420;428;468;384	S	1.14482	0.0307699	5.03442	6.17925	0.165438	0.364186	0.962114	0.882115	0.959679	0.97917	0.933925	0.987559
ADP-ribosylation factor-like protein 6-interacting protein 4	ARL6IP4	Q66PJ3	178	Q66PJ3	178	S	1.14339	0.0152057	1.30365	2.44704	0.228265	0.277276	0.988378	0.998824	0.993551	0.997754	0.991791	0.986633
DDB1- and CUL4-associated factor 15	DCAF15	Q66K64	310	Q66K64	310	S	1.14191	0.0405366	1.95159	3.0935	0.412109	0.39656	0.877193	0.842777	0.908828	0.980022	0.82777	0.890173
RING finger protein 113A	RNF113A	O15541	84	O15541	84	S	1.14048	0.0298012	2.47425	3.61473	0.3878	0.286782	0.999958	0.998609	0.987926	0.999981	0.999521	0.987875
RING finger protein 113A	RNF113A	O15541	85	O15541	85	S	1.14048	0.0297664	2.47425	3.61473	0.3878	0.286782	0.999958	0.998609	0.987926	0.999981	0.999521	0.987875
N-alpha-acetyltransferase 30	NAA30	Q147X3	152	Q147X3;Q147X3-2	152;115	S	1.13958	0.0398374	-1.88838	-0.748794	0.383173	0.134499	0.981394	0.996896	0.951654	0.998455	0.986457	0.98961
Brain-specific angiogenesis inhibitor 1-associated protein 2-like protein 1	BAIAP2L1	Q9UHR4	281	Q9UHR4	281	S	1.13615	0.0176293	0.202571	1.33872	0.301992	0.23187	0.999798	0.999836	0.932424	0.999992	0.999956	0.999613
E3 ubiquitin-protein ligase RNF169	RNF169	Q8NCN4	339	Q8NCN4	339	S	1.13513	0.0127475	0.742076	1.87721	0.0343748	0.14368	1	1	1	1	1	1
Phosphatase and actin regulator 4	PHACTR4	Q8IZ21-3	328	Q8IZ21-3;Q8IZ21;Q8IZ21-2	328;344;354	S	1.13432	0.025955	1.08552	2.21984	0.352226	0.195325	0.954148	0.992906	0.99972	0.988042	0.997543	0.997503
Brain-specific angiogenesis inhibitor 1-associated protein 2	BAIAP2	Q9UQB8-5	360	Q9UQB8-4;Q9UQB8-3;Q9UQB8-2;Q9UQB8;Q9UQB8-5	360;360;360;360;360	T	1.13133	0.0432548	2.72404	3.85537	0.330213	0.454679	1	1	0.999961	0.999952	0.999864	0.999987
RAF proto-oncogene serine/threonine-protein kinase	RAF1	P04049	621	P04049;P04049-2	621;641	S	1.13028	0.0256788	4.70235	5.83263	0.334989	0.345501	0.999997	0.999982	0.999981	0.999994	0.999986	0.999998
Serine/threonine-protein kinase A-Raf	ARAF	P10398	582	P10398	582	S	1.13028	0.0256455	4.70235	5.83263	0.334989	0.345501	0.999997	0.999982	0.999981	0.999994	0.999986	0.999998
Serine/threonine-protein kinase MARK2	MARK2	Q7KZI7-14	452	Q7KZI7-11;Q7KZI7-8;Q7KZI7;Q7KZI7-12;Q7KZI7-3;Q7KZI7-6;Q7KZI7-14;Q7KZI7-15;Q7KZI7-16;Q7KZI7-13	486;486;486;453;453;453;452;485;485;452	S	1.13028	0	1.98378	3.11405	0.119544	0.103537	1	0.999924	0.999718	0.999864	0.998215	0.99965
FGFR1 oncogene partner	FGFR1OP	O95684	156	O95684;O95684-2	156;156	S	1.12884	0.0209726	3.46544	4.59428	0.245118	0.326416	0.99998	0.993115	0.999257	0.992001	0.999948	0.995749
Syntabulin	SYBU	Q9NX95-4	47	Q9NX95-4;Q9NX95-3;Q9NX95	47;49;50	S	1.12876	0.0425276	-0.0349566	1.09381	0.402128	0.146679	0.938153	0.949481	0.870561	0.980733	0.912864	0.951096
[truncated: 53 more rows]

## Sheet: Class1 sites (Dispase Only)
Protein names	Gene names	Protein	Position within "Protein"	Proteins	Positions within "Proteins"	Amino acid	Localization prob 2D_HCT116_AcetonePrep_Rep1	Localization prob 2D_HCT116_AcetonePrep_Rep2	Localization prob 2D_HCT116_AcetonePrep_Rep3	Localization prob 3D_HCT116_Dispase_Rep1	Localization prob 3D_HCT116_Dispase_Rep2	Localization prob 3D_HCT116_Dispase_Rep3
[truncated: 1,324 more rows]

[truncated: 1 more sheets: Class1 sites (Recovery Only)]
