# Supplementary material for: Improved phosphoproteomic analysis for phosphosignaling and active-kinome profiling in Matrigel-embedded spheroids and patient-derived organoids
Source: Sci Rep. 2018 Jul 30;8:11401. doi: 10.1038/s41598-018-29837-1 (PMC6065387; doi:10.1038/s41598-018-29837-1)
Supplement: Supplementary file 6 — Supplementary dataset5 [file 41598_2018_29837_MOESM6_ESM.xlsx]

## Sheet: Summary of contents in Table S5
Item name	Contents
Protein names	Names of proteins in UniprotKB associated with identified peptide.
Gene names	Names of genes associated with identified peptide.
Protein	Uniprot ID of the most compatible protein in UniprotKB for identified peptide.
Positions within "Protein"	Position of the identified phosphosite in the respective protein sequence within "Protein" column. The first amino acid in the sequence is 1.
Proteins	Uniprot IDs in a group of the compatible proteins in UniprotKB for identified peptide.
Positions within "Proteins"	Positions of the identified phosphosite in the respective protein sequences within "Proteins" column. The first amino acid in the sequence is 1.
Amino acid	Amino acid of the phosphorylation site. 'S' is serine, 'T' is threonine, and 'Y' is tyrosine.
Organoid_7Fractions_Rep1	Normalized intensity of each phosphosite in patient-derived organoid analyzed with fractionated phosphoproteomics (Replicate1)
Organoid_7Fractions_Rep2	Normalized intensity of each phosphosite in patient-derived organoid analyzed with fractionated phosphoproteomics (Replicate2)
Organoid_7Fractions_Rep3	Normalized intensity of each phosphosite in patient-derived organoid analyzed with fractionated phosphoproteomics (Replicate3)
Organoid_OneShot_Rep1	Normalized intensity of each phosphosite in patient-derived organoid analyzed with one-shot phosphoproteomics (Replicate1)
Organoid_OneShot_Rep2	Normalized intensity of each phosphosite in patient-derived organoid analyzed with one-shot phosphoproteomics (Replicate2)
Organoid_OneShot_Rep3	Normalized intensity of each phosphosite in patient-derived organoid analyzed with one-shot phosphoproteomics (Replicate3)
Localization prob Organoid_7Fractions_Rep1	Localization probability of each identified phosphosite in patient-derived organoid analyzed with fractionated phosphoproteomics (Replicate1)
Localization prob Organoid_7Fractions_Rep2	Localization probability of each identified phosphosite in patient-derived organoid analyzed with fractionated phosphoproteomics (Replicate2)
Localization prob Organoid_7Fractions_Rep3	Localization probability of each identified phosphosite in patient-derived organoid analyzed with fractionated phosphoproteomics (Replicate3)
Localization prob Organoid_OneShot_Rep1	Localization probability of each identified phosphosite in patient-derived organoid analyzed with one-shot phosphoproteomics (Replicate1)
Localization prob Organoid_OneShot_Rep2	Localization probability of each identified phosphosite in patient-derived organoid analyzed with one-shot phosphoproteomics (Replicate2)
Localization prob Organoid_OneShot_Rep3	Localization probability of each identified phosphosite in patient-derived organoid analyzed with one-shot phosphoproteomics (Replicate3)
Delta score	The difference of Andromeda Score from the second best identified peptide with a different sequence.

## Sheet: Class1 sites (fractionated)
Protein names	Gene names	Position within "Protein"	Proteins	Positions within "Proteins"	Amino acid	Organoid_7Fractions_Rep1	Organoid_7Fractions_Rep2	Organoid_7Fractions_Rep3	Localization prob Organoid_7Fractions_Rep1	Localization prob Organoid_7Fractions_Rep2	Localization prob Organoid_7Fractions_Rep3	Delta score
Ubiquitin-like modifier-activating enzyme 6	UBA6	269	A0AVT1-2;A0AVT1	269;743	S	-1.46703	-1.42269	-2.95671	1	1	1	183.06
Extended synaptotagmin-2	ESYT2	162	A0FGR8-5;A0FGR8-2;A0FGR8;A0FGR8-6	162;727;755;776	S	-0.882431	-0.010788	0.307713	0.928325	0.993196	0.952309	179.05
Extended synaptotagmin-2	ESYT2	165	A0FGR8-5;A0FGR8-2;A0FGR8;A0FGR8-6	165;730;758;779	S	1.31618	2.29155	1.58868	0.976633	0.999996	0.999848	179.05
Extended synaptotagmin-2	ESYT2	168	A0FGR8-5;A0FGR8-2;A0FGR8;A0FGR8-6	168;733;761;782	S	1.31618	2.29155	1.58868	0.999548	0.999948	0.999995	179.05
Extended synaptotagmin-2	ESYT2	83	A0FGR8-5;A0FGR8-2;A0FGR8;A0FGR8-6;A0FGR8-4	83;648;676;697;472	S	NA	NA	1.1886	NA	NA	0.996633	53.739
Extended synaptotagmin-2	ESYT2	145	A0FGR8-5;A0FGR8-2;A0FGR8;A0FGR8-6	145;710;738;759	S	2.28858	2.16243	1.1667	0.981953	0.986713	0.983635	152.44
Extended synaptotagmin-2	ESYT2	146	A0FGR8-5;A0FGR8-2;A0FGR8;A0FGR8-6	146;711;739;760	S	-0.936886	-0.146099	-1.97739	0.973784	0.962367	0.879153	118.35
Mediator of RNA polymerase II transcription subunit 19	MED19	226	A0JLT2	226	S	1.59989	1.2643	0.868462	0.999998	0.999999	0.999997	165.04
Mediator of RNA polymerase II transcription subunit 19	MED19	194	A0JLT2	194	S	-0.803078	-0.686997	-1.41527	0.827633	0.798613	0.84484	67.259
UHRF1-binding protein 1-like	UHRF1BP1L	774	A0JNW5	774	S	-1.77893	-1.7682	-1.35917	0.927575	0.915148	0.934346	86.26
UHRF1-binding protein 1-like	UHRF1BP1L	981	A0JNW5	981	S	-1.97247	-2.4457	-2.36138	0.930343	0.716181	0.499981	115.95
UHRF1-binding protein 1-like	UHRF1BP1L	989	A0JNW5	989	S	0.527582	0.317846	0.00967026	0.999967	0.999989	0.999996	217.08
UHRF1-binding protein 1-like	UHRF1BP1L	935	A0JNW5	935	S	-3.87929	-4.50079	-4.91642	0.993573	0.987674	0.973704	72.976
UHRF1-binding protein 1-like	UHRF1BP1L	891	A0JNW5	891	S	-0.015028	NA	NA	0.816525	0.921893	0.491446	137.39
UHRF1-binding protein 1-like	UHRF1BP1L	443	A0JNW5;A0JNW5-2	443;443	S	-1.65517	-1.08116	-1.3314	0.999997	0.999805	0.999865	109.63
UHRF1-binding protein 1-like	UHRF1BP1L	754	A0JNW5	754	S	-0.621458	-0.633211	-0.573814	0.797832	0.842922	0.924212	128.95
Shootin-1	KIAA1598	493	A0MZ66-4;A0MZ66-5;A0MZ66-6;A0MZ66;A0MZ66-3;A0MZ66-7	493;433;463;493;493;81	S	-1.01147	-0.623501	0.12476	0.980567	0.715518	0.566141	275.95
Shootin-1	KIAA1598	494	A0MZ66-4;A0MZ66-5;A0MZ66-6;A0MZ66;A0MZ66-3;A0MZ66-7	494;434;464;494;494;82	S	3.89725	3.74001	3.98029	0.993218	0.992524	0.998157	331.93
Shootin-1	KIAA1598	506	A0MZ66-4;A0MZ66-5;A0MZ66-6;A0MZ66;A0MZ66-3;A0MZ66-7	506;446;476;506;506;94	S	-0.148907	-0.298286	-0.450359	0.999998	0.999997	0.999989	66.912
Shootin-1	KIAA1598	249	A0MZ66-4;A0MZ66-5;A0MZ66-6;A0MZ66;A0MZ66-3;A0MZ66-2	249;189;219;249;249;249	S	1.61472	1.43759	1.22103	1	1	1	166.18
Shootin-1	KIAA1598	101	A0MZ66-4;A0MZ66-5;A0MZ66-6;A0MZ66;A0MZ66-3;A0MZ66-2	101;41;71;101;101;101	S	0.73556	0.520184	-0.0398312	0.999822	0.999997	0.999976	84.899
Shootin-1	KIAA1598	467	A0MZ66-4;A0MZ66-5;A0MZ66-6;A0MZ66;A0MZ66-3;A0MZ66-7	467;407;437;467;467;55	S	0.556644	2.33116	2.30094	0.999999	0.999999	0.999961	150.17
Shootin-1	KIAA1598	473	A0MZ66-4;A0MZ66-5;A0MZ66-6;A0MZ66;A0MZ66-3;A0MZ66-7	473;413;443;473;473;61	S	NA	NA	1.39007	NA	NA	0.921043	62.767
Shootin-1	KIAA1598	464	A0MZ66-4;A0MZ66-5;A0MZ66-6;A0MZ66;A0MZ66-3;A0MZ66-7	464;404;434;464;464;52	S	2.4515	1.22005	0.0168304	1	0.999999	0.999967	176.52
Shootin-1	KIAA1598	375	A0MZ66-4;A0MZ66-5;A0MZ66-6;A0MZ66;A0MZ66-3;A0MZ66-2	375;315;345;375;375;375	S	-3.97893	NA	NA	0.999992	NA	NA	47.386
Shootin-1	KIAA1598	461	A0MZ66-4;A0MZ66-5;A0MZ66-6;A0MZ66;A0MZ66-3;A0MZ66-7	461;401;431;461;461;49	S	4.67083	4.08467	3.85967	0.843279	0.911913	0.986733	176.52
Shootin-1	KIAA1598	534	A0MZ66-4;A0MZ66-5;A0MZ66-6;A0MZ66;A0MZ66-3;A0MZ66-7	534;474;504;534;534;122	S	1.38123	1.5847	1.33241	0.999565	0.997234	0.999847	145.45
Anoctamin-9	ANO9	212	A1A5B4-2;A1A5B4	212;511	S	-0.847544	-0.606432	-1.27742	0.945756	0.999776	0.999021	78.697
Bicaudal D-related protein 2	CCDC64B	36	A1A5D9	36	S	2.62388	2.50779	2.61555	1	1	1	216.81
Bicaudal D-related protein 2	CCDC64B	349	A1A5D9;A1A5D9-2	349;142	S	0.606514	0.792334	0.162075	0.801017	0.504306	0.787211	92.726
Rho guanine nucleotide exchange factor 37	ARHGEF37	665	A1IGU5	665	S	NA	-5.17239	-4.67157	NA	0.999639	0.999266	47.099
Myelin-associated neurite-outgrowth inhibitor	FAM168B	6	A1KXE4;A1KXE4-2	6;6	S	NA	-0.665581	-0.765064	NA	0.999492	0.990934	77.972
RNA-binding protein MEX3A	MEX3A	428	A1L020	428	S	-0.584509	-0.651697	-0.468386	0.988451	0.990752	0.998879	147.8
RNA-binding protein MEX3A	MEX3A	338	A1L020	338	S	0.438282	0.84794	0.696013	1	1	1	173.92
Acetolactate synthase-like protein	ILVBL	629	A1L0T0	629	S	2.12144	1.52621	2.56207	0.998327	0.997765	0.997436	54.046
Uncharacterized protein C1orf226	C1orf226	222	A1L170;A1L170-2	222;265	S	1.29061	1.3515	0.345257	0.998922	0.996264	0.999795	13.282
Uncharacterized protein C1orf226	C1orf226	223	A1L170;A1L170-2	223;266	S	2.93353	3.03949	2.98236	0.999819	0.999632	0.996221	109.61
Uncharacterized protein C1orf226	C1orf226	18	A1L170;A1L170-2	18;61	S	-0.972916	0.609112	-1.22729	0.999072	0.995224	0.996682	178.86
Uncharacterized protein C1orf226	C1orf226	237	A1L170;A1L170-2	237;280	S	-3.45722	NA	NA	0.806206	NA	NA	51.955
Uncharacterized protein C1orf226	C1orf226	249	A1L170;A1L170-2	249;292	S	-2.91282	-1.43352	-2.12004	0.997622	0.99998	0.991005	123.42
Uncharacterized protein C1orf226	C1orf226	258	A1L170;A1L170-2	258;301	S	2.09374	2.25819	2.45006	0.993791	0.97246	0.997657	182.79
Uncharacterized protein C1orf226	C1orf226	270	A1L170;A1L170-2	270;313	S	NA	-0.168177	-0.68478	NA	1	0.999518	120.95
Pleckstrin homology domain-containing family G member 3	PLEKHG3	377	A1L390-3;A1L390	377;433	S	-0.700031	-0.419666	NA	0.991581	0.988109	NA	87.331
Pleckstrin homology domain-containing family G member 3	PLEKHG3	906	A1L390-3;A1L390;A1L390-2	906;962;495	S	-0.91888	NA	-0.215399	0.880772	NA	0.784053	78.969
Pleckstrin homology domain-containing family G member 3	PLEKHG3	685	A1L390-3;A1L390;A1L390-2	685;741;274	S	-3.94256	-4.54448	-4.19867	0.99735	0.999085	0.99996	97.021
Pleckstrin homology domain-containing family G member 3	PLEKHG3	703	A1L390-3;A1L390;A1L390-2	703;759;292	S	0.246277	0.106638	0.118702	1	1	1	84.884
Pleckstrin homology domain-containing family G member 3	PLEKHG3	558	A1L390-3;A1L390;A1L390-2	558;614;147	S	-0.50617	0.0544052	-1.01528	0.97354	0.996574	0.969945	78.054
Pleckstrin homology domain-containing family G member 3	PLEKHG3	76	A1L390-3;A1L390	76;76	S	3.00978	3.05547	2.93513	1	1	1	125.02
Pleckstrin homology domain-containing family G member 3	PLEKHG3	392	A1L390-3;A1L390	392;448	S	NA	-0.813931	-1.04343	0.738402	0.999377	0.999746	88.622
Pleckstrin homology domain-containing family G member 3	PLEKHG3	562	A1L390-3;A1L390;A1L390-2	562;618;151	S	-1.0865	2.1417	1.32436	0.845734	0.950107	0.955942	150.52
Pleckstrin homology domain-containing family G member 3	PLEKHG3	575	A1L390-3;A1L390;A1L390-2	575;631;164	S	-0.536972	0.504919	0.321306	0.998403	0.982332	0.99841	120
Pleckstrin homology domain-containing family G member 3	PLEKHG3	1025	A1L390-3;A1L390;A1L390-2	1025;1081;614	S	0.399572	-1.2545	-0.328686	0.823027	0.793269	0.75728	57.477
Pleckstrin homology domain-containing family G member 3	PLEKHG3	981	A1L390-3;A1L390;A1L390-2	981;1037;570	S	-1.3367	-1.84402	-1.77595	0.749863	0.767526	0.792891	78.163
Pleckstrin homology domain-containing family G member 3	PLEKHG3	984	A1L390-3;A1L390;A1L390-2	984;1040;573	S	2.10099	2.57255	2.46091	0.999949	0.999998	0.999974	213.31
Pleckstrin homology domain-containing family G member 3	PLEKHG3	584	A1L390-3;A1L390;A1L390-2	584;640;173	S	1.9729	1.9615	1.52188	0.999034	0.998078	0.99948	117.19
Pleckstrin homology domain-containing family G member 3	PLEKHG3	587	A1L390-3;A1L390;A1L390-2	587;643;176	S	0.755815	1.26575	0.724071	1	1	0.999978	129.58
Pleckstrin homology domain-containing family G member 3	PLEKHG3	591	A1L390-3;A1L390;A1L390-2	591;647;180	S	1.73793	1.23049	1.60669	1	1	1	130.89
Pleckstrin homology domain-containing family G member 3	PLEKHG3	367	A1L390-3;A1L390	367;423	S	-0.175909	NA	-0.358177	0.997989	NA	0.998579	46.284
SH3 and PX domain-containing protein 2B	SH3PXD2B	528	A1X283	528	S	1.65119	1.04652	1.06567	1	0.999998	0.999999	159.72
SH3 and PX domain-containing protein 2B	SH3PXD2B	291	A1X283	291	S	-0.253336	-0.46067	-0.355734	0.90593	0.910303	0.905133	95.301
SH3 and PX domain-containing protein 2B	SH3PXD2B	720	A1X283	720	S	2.24241	0.240158	1.0712	1	1	1	92.913
Probable ribonuclease ZC3H12D	ZC3H12D	428	A2A288	428	S	-2.82206	-1.89485	NA	1	1	1	67.323
Protein tyrosine phosphatase domain-containing protein 1	PTPDC1	438	A2A3K4;A2A3K4-2	438;490	S	NA	-1.33738	NA	NA	0.994337	NA	54.588
Uncharacterized protein CXorf23	CXorf23	596	A2AJT9-3	596	S	2.36896	2.14828	2.11906	1	1	1	23.918
Uncharacterized protein CXorf23	CXorf23	78	A2AJT9-3;A2AJT9-2;A2AJT9	78;78;78	S	0.927214	1.13764	0.683476	0.992673	0.9985	0.929119	117.42
Uncharacterized protein CXorf23	CXorf23	80	A2AJT9-3;A2AJT9-2;A2AJT9	80;80;80	S	0.927214	1.13764	0.683476	0.990936	0.99985	0.902286	117.42
Uncharacterized protein CXorf23	CXorf23	100	A2AJT9-3;A2AJT9-2;A2AJT9	100;100;100	S	0.310572	0.209681	NA	0.999788	0.999943	NA	58.497
Uncharacterized protein CXorf23	CXorf23	185	A2AJT9-3;A2AJT9-2;A2AJT9	185;185;185	S	-4.48859	NA	NA	0.763122	NA	NA	60.368
Uncharacterized protein CXorf23	CXorf23	139	A2AJT9-3;A2AJT9-2;A2AJT9	139;139;139	S	NA	0.755184	NA	NA	1	NA	178.2
Uncharacterized protein CXorf23	CXorf23	192	A2AJT9-3;A2AJT9-2;A2AJT9	192;192;192	S	2.19367	-0.794752	1.34051	0.999967	1	0.999929	65.459
Uncharacterized protein CXorf23	CXorf23	17	A2AJT9-3;A2AJT9-2;A2AJT9	17;17;17	S	-0.34606	-0.770578	-1.28936	0.999997	0.999814	0.999991	63.991
Uncharacterized protein CXorf23	CXorf23	402	A2AJT9-3;A2AJT9-2;A2AJT9	402;402;402	S	-0.806006	NA	-1.12841	1	NA	1	77.123
Neuroblastoma-amplified sequence	NBAS	473	A2RRP1-2;A2RRP1	473;473	S	NA	NA	NA	0.999998	0.999999	1	346.84
Neuroblastoma-amplified sequence	NBAS	475	A2RRP1-2;A2RRP1	475;475	S	NA	NA	NA	0.997971	0.999831	0.999986	251.48
Neuroblastoma-amplified sequence	NBAS	564	A2RRP1-2;A2RRP1	564;564	S	-0.94644	-2.35375	-2.63337	1	1	1	112.93
Probable threonine--tRNA ligase 2, cytoplasmic	TARSL2	358	A2RTX5-2;A2RTX5	358;453	S	-2.01813	NA	NA	0.997114	NA	NA	92.906
von Willebrand factor A domain-containing protein 8	VWA8	1367	A3KMH1-3;A3KMH1	1367;1400	S	-3.26648	NA	NA	0.947301	NA	NA	67.036
Protein strawberry notch homolog 1	SBNO1	792	A3KN83-3;A3KN83-2;A3KN83	792;793;794	S	1.78512	1.63725	1.90762	0.933693	0.999596	0.987262	170.49
Protein strawberry notch homolog 1	SBNO1	695	A3KN83-3;A3KN83-2;A3KN83;A3KN83-4	695;696;697;696	S	NA	-1.81336	NA	NA	0.874589	NA	93.962
Protein strawberry notch homolog 1	SBNO1	813	A3KN83-3;A3KN83-2;A3KN83	813;814;815	S	3.03964	2.92649	2.46318	0.972102	0.981125	0.941798	192.92
Protein strawberry notch homolog 1	SBNO1	821	A3KN83-3;A3KN83-2;A3KN83	821;822;823	S	1.33455	1.40581	0.757921	0.993245	0.996671	0.996394	131.78
Protein strawberry notch homolog 1	SBNO1	902	A3KN83-3;A3KN83-2;A3KN83	902;903;904	S	0.237482	-0.252333	-0.72707	0.994698	0.998005	0.999974	162.25
Metallo-beta-lactamase domain-containing protein 1	MBLAC1	242	A4D2B0	242	S	-0.422466	-0.138088	-0.453249	0.999831	0.998644	0.99656	79.822
Metallo-beta-lactamase domain-containing protein 1	MBLAC1	252	A4D2B0	252	S	-0.422466	-0.138088	-0.453249	0.903896	0.98817	0.991527	79.822
Metallo-beta-lactamase domain-containing protein 1	MBLAC1	61	A4D2B0	61	S	0.820812	NA	NA	0.929172	NA	0.280355	106.19
CCR4-NOT transcription complex subunit 1	CNOT1	1698	A5YKK6-3;A5YKK6-2;A5YKK6	1698;1698;1703	S	-3.99837	-3.5804	NA	0.999961	0.99902	NA	54.348
CCR4-NOT transcription complex subunit 1	CNOT1	1056	A5YKK6-3;A5YKK6-2;A5YKK6;A5YKK6-4	1056;1056;1061;1061	S	1.48508	0.967936	0.641647	0.967127	0.752377	0.776437	45.41
Rho guanine nucleotide exchange factor 35	ARHGEF35	445	A5YM69	445	S	-1.31922	-3.92571	-0.481873	1	0.998027	1	205.74
Rho guanine nucleotide exchange factor 35	ARHGEF35	450	A5YM69	450	S	-0.246206	-0.373995	0.430204	1	1	1	205.74
Rho guanine nucleotide exchange factor 35;Rho guanine nucleotide exchange factor 5	ARHGEF35;ARHGEF5	340	A5YM69;Q12774	340;340	S	-1.53697	NA	-2.11363	0.899996	NA	0.814254	38.437
Rho guanine nucleotide exchange factor 35	ARHGEF35	184	A5YM69	184	S	1.08868	1.9646	1.89418	1	1	1	245.77
Transcription factor TFIIIB component B'' homolog	BDP1	100	A6H8Y1-2;A6H8Y1-7;A6H8Y1-6;A6H8Y1;A6H8Y1-4;A6H8Y1-3	100;100;80;100;100;100	S	-0.00139427	-0.09762	-0.664759	0.9854	0.962918	0.971341	72.019
Transcription factor TFIIIB component B'' homolog	BDP1	1524	A6H8Y1-2;A6H8Y1-7;A6H8Y1-6;A6H8Y1	1524;1524;1504;1524	S	-0.574739	-3.0765	0.333908	0.997252	0.984774	0.997545	83.694
Protein FAM83G	FAM83G	356	A6ND36;A6ND36-2	356;108	S	3.41191	2.71216	3.27263	1	1	1	80.525
Protein FAM83G	FAM83G	760	A6ND36	760	S	1.55456	1.45577	1.2683	1	1	1	40.56
Protein FAM83G	FAM83G	634	A6ND36;A6ND36-2	634;386	S	0.0327358	0.976356	NA	1	0.999999	1	76.86
Protein FAM83G	FAM83G	650	A6ND36;A6ND36-2	650;402	S	-1.1762	NA	-0.901148	0.973712	1	0.999977	79.265
Paralemmin-3	PALM3	155	A6NDB9	155	S	-3.10093	-1.40084	NA	0.725789	0.760972	NA	77.584
Paralemmin-3	PALM3	375	A6NDB9	375	S	1.52118	1.04427	1.17003	1	1	1	251.28
Paralemmin-3	PALM3	189	A6NDB9	189	S	-0.1789	NA	NA	0.991458	NA	NA	57.106
RCC1 domain-containing protein 1	RCCD1	268	A6NED2	268	S	-0.114039	-0.37294	-0.538435	1	1	1	207.69
Ankyrin repeat domain-containing protein SOWAHB	SOWAHB	540	A6NEL2	540	S	-3.29889	-2.89385	-2.89779	0.992658	0.978878	0.988622	68.996
Ankyrin repeat domain-containing protein SOWAHB	SOWAHB	510	A6NEL2	510	S	NA	-1.66263	-1.6295	NA	0.671504	0.825865	126.64
Ankyrin repeat domain-containing protein SOWAHB	SOWAHB	271	A6NEL2	271	S	0.398365	0.323881	0.218332	1	1	1	73.683
Ankyrin repeat domain-containing protein SOWAHB	SOWAHB	450	A6NEL2	450	S	-0.12212	1.21584	-0.241461	0.996546	0.992699	0.993878	83.629
Ankyrin repeat domain-containing protein SOWAHB	SOWAHB	454	A6NEL2	454	S	-0.12212	0.0536442	-0.241461	0.963174	0.684696	0.969564	79.047
Ankyrin repeat domain-containing protein SOWAHB	SOWAHB	106	A6NEL2	106	S	1.39858	1.47615	1.24106	0.999999	0.999971	0.999991	128.02
Ankyrin repeat domain-containing protein SOWAHB	SOWAHB	258	A6NEL2	258	S	0.24143	0.0622711	0.126967	0.999402	0.996899	0.993031	112.4
Ankyrin repeat domain-containing protein SOWAHB	SOWAHB	761	A6NEL2	761	S	0.78751	0.340385	0.611477	0.877858	0.976016	0.913995	55.614
Ankyrin repeat domain-containing protein SOWAHB	SOWAHB	589	A6NEL2	589	S	NA	-1.05409	-1.24744	NA	0.702613	0.755126	48.129
Zinc finger protein 316	ZNF316	112	A6NFI3	112	S	4.14436	4.80542	4.03259	1	1	1	193.84
Zinc finger protein 316	ZNF316	467	A6NFI3	467	S	-1.83441	NA	-1.69604	0.997662	NA	0.900304	48.323
TLC domain-containing protein 2	TLCD2	261	A6NGC4	261	S	0.0876331	-0.231041	-1.25333	0.992976	0.992867	0.987565	150.54
D-dopachrome decarboxylase;D-dopachrome decarboxylase-like protein	DDT;DDTL	29	P30046;A6NHG4	29;29	S	NA	-2.04183	-2.56226	NA	1	1	55.577
Uncharacterized protein C17orf96	C17orf96	67	A6NHQ4	67	S	0.397999	0.33017	0.345364	0.999965	0.999981	0.999993	82.233
Uncharacterized protein C17orf96	C17orf96	267	A6NHQ4	267	S	-4.3788	NA	NA	0.779823	NA	NA	35.917
Structural maintenance of chromosomes flexible hinge domain-containing protein 1	SMCHD1	644	A6NHR9-3;A6NHR9-2;A6NHR9	644;1709;1709	S	-1.51049	-2.05908	NA	0.958316	0.987893	NA	48.327
Ankyrin repeat domain-containing protein SOWAHD	SOWAHD	38	A6NJG2	38	S	-1.25683	-2.74335	NA	0.955591	0.980406	0.950979	76.139
Coiled-coil domain-containing protein 85C	CCDC85C	258	A6NKD9	258	S	-0.406593	0.237022	-0.99984	1	1	0.999998	76.011
Coiled-coil domain-containing protein 85C	CCDC85C	246	A6NKD9	246	S	-0.94507	-2.38842	-2.44169	0.99998	0.999949	0.998174	96.879
SAC3 domain-containing protein 1	SAC3D1	210	A6NKF1-2;A6NKF1	210;210	S	-1.35265	-2.07772	NA	1	1	NA	68.667
RanBP2-like and GRIP domain-containing protein 3;E3 SUMO-protein ligase RanBP2;Putative peptidyl-prolyl cis-trans isomerase	RGPD3;RANBP2	2510	A6NKT7;P49792	1535;2510	S	2.77182	2.77609	2.64893	1	1	1	162.12
RanBP2-like and GRIP domain-containing protein 3;RANBP2-like and GRIP domain-containing protein 8;E3 SUMO-protein ligase RanBP2;Putative peptidyl-prolyl cis-trans isomerase;RANBP2-like and GRIP domain-containing protein 5/6	RGPD3;RGPD8;RANBP2;RGPD5	2246	A6NKT7;O14715;P49792;Q99666	1271;1270;2246;1270	S	-0.318472	-1.29035	NA	0.789837	0.992884	NA	156.28
RanBP2-like and GRIP domain-containing protein 3;RANBP2-like and GRIP domain-containing protein 8;E3 SUMO-protein ligase RanBP2;Putative peptidyl-prolyl cis-trans isomerase;RANBP2-like and GRIP domain-containing protein 5/6	RGPD3;RGPD8;RANBP2;RGPD5	2251	A6NKT7;O14715;P49792;Q99666	1276;1275;2251;1275	S	0.593388	-1.29035	-0.256853	0.783071	0.706301	0.664895	188.03
RanBP2-like and GRIP domain-containing protein 3;RANBP2-like and GRIP domain-containing protein 8;E3 SUMO-protein ligase RanBP2;Putative peptidyl-prolyl cis-trans isomerase;RANBP2-like and GRIP domain-containing protein 5/6	RGPD3;RGPD8;RANBP2;RGPD5	1894	A6NKT7;O14715;P49792;Q99666	919;918;1894;918	S	NA	NA	-3.80672	NA	NA	0.938338	33.186
RanBP2-like and GRIP domain-containing protein 3;RANBP2-like and GRIP domain-containing protein 8;E3 SUMO-protein ligase RanBP2;Putative peptidyl-prolyl cis-trans isomerase;RANBP2-like and GRIP domain-containing protein 5/6	RGPD3;RGPD8;RANBP2;RGPD5	1903	A6NKT7;O14715;P49792;Q99666	928;927;1903;927	S	-1.83928	-1.23213	-1.34248	1	1	1	127.55
RanBP2-like and GRIP domain-containing protein 3;RANBP2-like and GRIP domain-containing protein 8;RANBP2-like and GRIP domain-containing protein 5/6	RGPD3;RGPD8;RGPD5	782	A6NKT7;O14715;Q99666;Q99666-2	782;781;781;781	S	-1.37658	-2.15799	NA	0.987299	0.877773	0.476516	98.021
RanBP2-like and GRIP domain-containing protein 3	RGPD3	789	A6NKT7	789	S	2.47013	2.31876	2.19665	0.999736	0.999924	0.999727	124.62
RanBP2-like and GRIP domain-containing protein 3	RGPD3	731	A6NKT7	731	S	-1.36226	-1.28626	-1.81021	0.991979	0.991291	0.995493	88.842
RanBP2-like and GRIP domain-containing protein 3;RANBP2-like and GRIP domain-containing protein 8;E3 SUMO-protein ligase RanBP2;Putative peptidyl-prolyl cis-trans isomerase;RANBP2-like and GRIP domain-containing protein 5/6	RGPD3;RGPD8;RANBP2;RGPD5	2583	A6NKT7;O14715;P49792;Q99666	1608;1607;2583;1607	S	NA	-2.62684	NA	NA	0.982773	NA	86.07
RanBP2-like and GRIP domain-containing protein 3;RANBP2-like and GRIP domain-containing protein 8;E3 SUMO-protein ligase RanBP2;Putative peptidyl-prolyl cis-trans isomerase;RANBP2-like and GRIP domain-containing protein 5/6	RGPD3;RGPD8;RANBP2;RGPD5	128	A6NKT7;O14715;P49792;Q7Z3J3-2;Q99666;Q99666-2	128;128;128;71;128;128	S	-1.75946	-1.47988	-1.2435	0.999653	0.999118	0.999745	46.323
RanBP2-like and GRIP domain-containing protein 3;E3 SUMO-protein ligase RanBP2;Putative peptidyl-prolyl cis-trans isomerase	RGPD3;RANBP2	1981	A6NKT7;P49792	1006;1981	S	-1.12832	-1.3428	-1.7554	0.81973	0.7885	0.709255	56.532
RanBP2-like and GRIP domain-containing protein 3;RANBP2-like and GRIP domain-containing protein 8;E3 SUMO-protein ligase RanBP2;Putative peptidyl-prolyl cis-trans isomerase;RANBP2-like and GRIP domain-containing protein 5/6	RGPD3;RGPD8;RANBP2;RGPD5	767	A6NKT7;O14715;P49792;Q99666;Q99666-2	768;767;767;767;767	S	1.62655	1.30319	1.26083	0.999988	0.999475	0.99859	67.433
RanBP2-like and GRIP domain-containing protein 3;RANBP2-like and GRIP domain-containing protein 8;RANBP2-like and GRIP domain-containing protein 5/6	RGPD3;RGPD8;RGPD5	1305	A6NKT7;O14715;Q99666	1305;1304;1304	S	NA	NA	NA	0.814367	0.892973	0.955275	42.254
RanBP2-like and GRIP domain-containing protein 3;RANBP2-like and GRIP domain-containing protein 8;E3 SUMO-protein ligase RanBP2;Putative peptidyl-prolyl cis-trans isomerase;RANBP2-like and GRIP domain-containing protein 5/6	RGPD3;RGPD8;RANBP2;RGPD5	2558	A6NKT7;O14715;P49792;Q99666	1583;1582;2558;1582	S	2.24978	2.24647	2.15965	0.999697	0.999981	0.999794	218.66
RanBP2-like and GRIP domain-containing protein 3;RANBP2-like and GRIP domain-containing protein 8;E3 SUMO-protein ligase RanBP2;Putative peptidyl-prolyl cis-trans isomerase;RANBP2-like and GRIP domain-containing protein 5/6	RGPD3;RGPD8;RANBP2;RGPD5	2568	A6NKT7;O14715;P49792;Q99666	1593;1592;2568;1592	S	-0.970518	-1.34457	-1.33983	0.693771	0.832619	0.866097	198.77
RanBP2-like and GRIP domain-containing protein 3;RANBP2-like and GRIP domain-containing protein 8;E3 SUMO-protein ligase RanBP2;Putative peptidyl-prolyl cis-trans isomerase;RANBP2-like and GRIP domain-containing protein 5/6	RGPD3;RGPD8;RANBP2;RGPD5	2456	A6NKT7;O14715;P49792;Q99666	1481;1480;2456;1480	S	-0.286404	-0.600847	NA	0.515833	0.752112	0.457613	99.483
RanBP2-like and GRIP domain-containing protein 3;RANBP2-like and GRIP domain-containing protein 8;E3 SUMO-protein ligase RanBP2;Putative peptidyl-prolyl cis-trans isomerase;RANBP2-like and GRIP domain-containing protein 5/6	RGPD3;RGPD8;RANBP2;RGPD5	2462	A6NKT7;O14715;P49792;Q99666	1487;1486;2462;1486	S	3.04327	NA	2.3703	1	NA	0.999568	162.66
RanBP2-like and GRIP domain-containing protein 3;RANBP2-like and GRIP domain-containing protein 8;RANBP2-like and GRIP domain-containing protein 5/6	RGPD3;RGPD8;RGPD5	NA	A6NKT7;O14715;Q99666	980;979;979	S	2.6236	2.56914	2.40242	0.999983	0.999779	0.999866	109.88
RanBP2-like and GRIP domain-containing protein 3;RANBP2-like and GRIP domain-containing protein 8;E3 SUMO-protein ligase RanBP2;Putative peptidyl-prolyl cis-trans isomerase;RANBP2-like and GRIP domain-containing protein 5/6	RGPD3;RGPD8;RANBP2;RGPD5	86	A6NKT7;O14715;P49792;Q7Z3J3-2;Q99666;Q99666-2	86;86;86;29;86;86	S	NA	NA	NA	1	NA	NA	52.19
RanBP2-like and GRIP domain-containing protein 3	RGPD3	793	A6NKT7	793	S	-2.84893	-2.98456	NA	0.982247	0.714843	0.895245	46.602
RanBP2-like and GRIP domain-containing protein 3;E3 SUMO-protein ligase RanBP2;Putative peptidyl-prolyl cis-trans isomerase	RGPD3;RANBP2	796	A6NKT7;P49792	797;796	S	1.66452	1.62735	1.78672	0.999989	0.99963	0.999904	127.83
RanBP2-like and GRIP domain-containing protein 3;RANBP2-like and GRIP domain-containing protein 8;E3 SUMO-protein ligase RanBP2;Putative peptidyl-prolyl cis-trans isomerase;RANBP2-like and GRIP domain-containing protein 5/6	RGPD3;RGPD8;RANBP2;RGPD5	2454	A6NKT7;O14715;P49792;Q99666	1479;1478;2454;1478	S	1.41551	0.206457	0.725445	1	0.999999	0.999938	120.97
Ankyrin repeat and BTB/POZ domain-containing protein BTBD11	BTBD11	65	A6QL63-2;A6QL63-3;A6QL63	65;65;65	S	0.619095	NA	-0.359255	0.999946	0.807469	0.999993	221.2
Golgin subfamily A member 8B;Golgin subfamily A member 8A	GOLGA8B;GOLGA8A	69	A8MQT2;A7E2F4-3;A7E2F4	69;69;97	S	-0.42972	-0.59086	NA	1	1	NA	110.33
Zinc finger SWIM domain-containing protein 8	ZSWIM8	1092	A7E2V4-5;A7E2V4;A7E2V4-3;A7E2V4-4;A7E2V4-2	1092;1092;1104;1097;1092	S	-0.879866	-0.67465	0.118305	0.784946	0.958927	0.874018	81.217
Zinc finger SWIM domain-containing protein 8	ZSWIM8	53	A7E2V4-5;A7E2V4;A7E2V4-3;A7E2V4-4;A7E2V4-2	53;53;53;53;53	S	-1.31886	-1.46567	-1.28122	0.999969	0.999769	0.999691	183.93
Zinc finger SWIM domain-containing protein 8	ZSWIM8	567	A7E2V4-5;A7E2V4;A7E2V4-3;A7E2V4-4;A7E2V4-2	567;567;567;567;567	S	NA	-0.972895	NA	NA	1	NA	81.951
Rho GTPase-activating protein 32	ARHGAP32	1820	A7KAX9;A7KAX9-2	1820;1471	S	-0.72584	0.338621	0.316826	1	1	1	95.344
Rho GTPase-activating protein 32	ARHGAP32	856	A7KAX9;A7KAX9-2	856;507	S	3.50922	3.2887	3.30945	0.999961	0.999928	0.999862	187.26
Rho GTPase-activating protein 32	ARHGAP32	952	A7KAX9;A7KAX9-2	952;603	S	2.37423	2.3666	2.16219	0.993138	0.999134	0.988896	99.593
Rho GTPase-activating protein 32	ARHGAP32	871	A7KAX9;A7KAX9-2	871;522	S	0.00431252	1.09056	0.983133	0.877152	0.94813	0.961628	217.27
Rho GTPase-activating protein 32	ARHGAP32	706	A7KAX9;A7KAX9-2	706;357	S	1.93914	3.33227	2.49178	0.998794	0.999619	0.999748	190.65
Rho GTPase-activating protein 32	ARHGAP32	709	A7KAX9;A7KAX9-2	709;360	S	NA	-0.514759	-1.73469	NA	0.985702	0.985281	117.22
Rho GTPase-activating protein 32	ARHGAP32	712	A7KAX9;A7KAX9-2	712;363	S	NA	-0.854076	NA	NA	0.873749	NA	73.237
Rho GTPase-activating protein 32	ARHGAP32	1796	A7KAX9;A7KAX9-2	1796;1447	S	0.947868	-0.926167	-1.57297	0.984007	0.935062	0.996672	96.502
Rho GTPase-activating protein 32	ARHGAP32	587	A7KAX9;A7KAX9-2	587;238	S	-5.14302	0.589067	NA	0.999998	0.999991	NA	81.742
Rho GTPase-activating protein 32	ARHGAP32	591	A7KAX9;A7KAX9-2	591;242	S	-0.169216	-3.65297	NA	0.875142	0.636128	0.404874	57.267
Rho GTPase-activating protein 32	ARHGAP32	594	A7KAX9;A7KAX9-2	594;245	S	0.743238	1.39665	1.42172	0.751	0.830836	0.789214	180.43
Rho GTPase-activating protein 32	ARHGAP32	613	A7KAX9;A7KAX9-2	613;264	S	-0.265141	-0.363152	-0.550098	1	0.999967	0.999938	182.15
Rho GTPase-activating protein 32	ARHGAP32	892	A7KAX9;A7KAX9-2	892;543	S	1.66327	2.17057	1.89912	1	1	1	96.227
TANK-binding kinase 1-binding protein 1	TBKBP1	504	A7MCY6	504	S	-0.545118	-0.660202	-0.9939	0.999995	0.999994	0.999997	78.634
Nuclear envelope pore membrane protein POM 121C;Nuclear envelope pore membrane protein POM 121	POM121C;POM121	674	A8CG34;A8CG34-2;Q96HA1-2;Q96HA1-3;Q96HA1	674;432;432;432;697	S	3.89351	3.92151	3.62064	0.980148	0.99702	0.993936	246.86
Nuclear envelope pore membrane protein POM 121C;Nuclear envelope pore membrane protein POM 121;POM121 and ZP3 fusion protein	POM121C;POM121;POMZP3	260	A8CG34;A8CG34-2;Q96HA1-2;Q96HA1-3;Q6PJE2;Q96HA1	260;18;18;18;18;283	S	-0.816679	NA	NA	0.524865	NA	1	18.647
Nuclear envelope pore membrane protein POM 121C;Nuclear envelope pore membrane protein POM 121;POM121 and ZP3 fusion protein	POM121C;POM121;POMZP3	274	A8CG34;A8CG34-2;Q96HA1-2;Q96HA1-3;Q6PJE2;Q96HA1	274;32;32;32;32;297	S	-1.24836	NA	-1.33971	0.757559	0.4911	0.77164	91.878
Nuclear envelope pore membrane protein POM 121C;Nuclear envelope pore membrane protein POM 121;POM121 and ZP3 fusion protein	POM121C;POM121;POMZP3	275	A8CG34;A8CG34-2;Q96HA1-2;Q96HA1-3;Q6PJE2;Q96HA1	275;33;33;33;33;298	S	1.067	0.49457	NA	0.675106	0.810958	0.549372	122.07
Nuclear envelope pore membrane protein POM 121C;Nuclear envelope pore membrane protein POM 121	POM121C;POM121	401	A8CG34;A8CG34-2;Q96HA1-2;Q96HA1-3;Q96HA1	401;159;159;159;424	S	-4.0376	-4.56333	-3.89449	1	1	1	69.565
Nuclear envelope pore membrane protein POM 121C;Nuclear envelope pore membrane protein POM 121	POM121C;POM121	355	A8CG34;A8CG34-2;Q96HA1-2;Q96HA1-3;Q96HA1	355;113;113;113;378	S	1.74363	0.919432	0.286053	0.99876	0.986549	0.999652	104.99
Nuclear envelope pore membrane protein POM 121C;Nuclear envelope pore membrane protein POM 121	POM121C;POM121	358	A8CG34;A8CG34-2;Q96HA1-2;Q96HA1-3;Q96HA1	358;116;116;116;381	S	0.756908	0.907202	1.08947	0.999973	0.999848	0.999427	182.1
Nuclear envelope pore membrane protein POM 121C	POM121C	80	A8CG34	80	S	-2.54276	-1.48358	NA	0.516726	0.752298	NA	35.836
Nuclear envelope pore membrane protein POM 121C;Nuclear envelope pore membrane protein POM 121	POM121C;POM121	246	A8CG34;A8CG34-2;Q96HA1-2;Q96HA1-3;Q96HA1	246;4;4;4;269	S	0.27383	0.142639	0.1871	0.999653	0.99991	0.999719	89.814
Nuclear envelope pore membrane protein POM 121C;Nuclear envelope pore membrane protein POM 121;Putative nuclear envelope pore membrane protein POM 121B	POM121C;POM121;POM121B	412	A8CG34;A8CG34-2;Q96HA1-2;Q96HA1-3;A6NF01;Q96HA1	412;170;170;170;19;435	S	-0.103283	-0.517853	-0.0586624	0.958131	0.97933	0.985358	98.601
Nuclear envelope pore membrane protein POM 121C	POM121C	165	A8CG34	165	S	-2.70228	NA	-2.97126	0.998534	NA	0.992762	66.789
Zinc finger protein 839	ZNF839	316	A8K0R7;A8K0R7-2;A8K0R7-5	316;316;432	S	-0.841267	-0.490824	NA	0.997094	0.999397	NA	92.514
Putative WAS protein family homolog 3;WAS protein family homolog 2;WAS protein family homolog 1;Putative WAS protein family homolog 4	WASH3P;WASH2P;WASH1;WASH4P	341	C4AMC7;Q6VEQ5;A8K0Z3;A8MWX3	341;343;343;356	S	NA	2.31367	-1.9925	NA	0.777218	0.562933	270.67
Putative WAS protein family homolog 3;WAS protein family homolog 2;WAS protein family homolog 1;Putative WAS protein family homolog 4	WASH3P;WASH2P;WASH1;WASH4P	343	C4AMC7;Q6VEQ5;A8K0Z3;A8MWX3	343;345;345;358	S	2.16936	NA	NA	0.971363	NA	NA	229.42
UPF0249 protein ydjC homolog	YDJC	57	A8MPS7-3;A8MPS7-2;A8MPS7	57;57;57	S	-2.1259	NA	NA	0.9836	NA	0.994754	88.127
E3 ubiquitin-protein ligase NEURL1B	NEURL1B	271	A8MQ27	271	S	NA	-0.427374	-0.459829	NA	0.83942	0.680332	103.31
Uncharacterized protein C17orf100	C17orf100	54	A8MU93	54	S	-1.69869	-1.57358	NA	0.745552	0.793788	NA	69.948
Thymosin beta-4;Hematopoietic system regulatory peptide	TMSB4X	44	P62328;A8MW06	44;44	S	0.0364819	-0.117346	0.0853596	1	1	1	176.5
Thymosin beta-4;Hematopoietic system regulatory peptide	TMSB4X	2	P62328;A8MW06	2;2	S	NA	-3.15938	NA	NA	1	NA	73.634
Small nuclear ribonucleoprotein G;Small nuclear ribonucleoprotein G-like protein	SNRPG	66	P62308;A8MWD9	66;66	S	NA	NA	-5.32177	NA	NA	1	55.023
Very-long-chain (3R)-3-hydroxyacyl-[acyl-carrier protein] dehydratase 1	PTPLA	30	B0YJ81-2;B0YJ81	30;30	S	-2.2506	NA	-3.14127	0.723687	0.49737	0.778135	80.533
Espin	ESPN	515	B1AK53	515	S	-0.236565	0.149851	-0.17482	0.80209	0.8991	0.832499	112.53
Unconventional myosin-IXa	MYO9A	1004	B2RTY4-5;B2RTY4-2;B2RTY4;B2RTY4-4	1004;1221;1240;1240	S	-2.19111	NA	NA	0.999887	NA	NA	96.723
Unconventional myosin-IXa	MYO9A	1063	B2RTY4-5;B2RTY4-2;B2RTY4;B2RTY4-4	1063;1280;1299;1299	S	-3.68127	-3.15414	NA	0.95702	0.953635	NA	81.465
Unconventional myosin-IXa	MYO9A	1081	B2RTY4-5;B2RTY4-2;B2RTY4;B2RTY4-4	1081;1298;1317;1317	S	-1.09345	-2.19161	-1.22442	0.999991	0.999963	1	96.785
Zinc finger and BTB domain-containing protein 42	ZBTB42	328	B2RXF5	328	S	-2.23901	-2.08728	-1.89285	0.999995	0.999998	0.99992	61.278
C2 calcium-dependent domain-containing protein 4D	C2CD4D	128	B7Z1M9	128	S	NA	NA	-2.9901	NA	NA	1	53.51
Protein phosphatase 1 regulatory subunit 3G	PPP1R3G	84	B7ZBB8	84	S	1.11712	1.04133	0.703428	0.997174	0.996607	0.995441	159.64
Protein phosphatase 1 regulatory subunit 3G	PPP1R3G	86	B7ZBB8	86	S	-0.369698	-0.526642	-0.886665	0.994937	0.995584	0.997656	94.694
Uncharacterized protein C9orf172	C9orf172	109	C9J069	109	S	-2.12875	-2.08037	-1.95149	0.995991	0.994864	0.999655	65.44
Ras GTPase-activating protein 4;Putative Ras GTPase-activating protein 4B	RASA4;RASA4B	714	O43374-2;O43374;C9J798	714;760;760	S	0.0328178	0.0271969	0.18993	0.950372	0.987406	0.934742	167.99
Ras GTPase-activating protein 4;Putative Ras GTPase-activating protein 4B	RASA4;RASA4B	562	O43374-2;O43374;C9J798	562;562;562	S	-2.74779	-2.5339	-2.89385	0.992184	0.999811	0.999789	52.501
Transmembrane protein 238	TMEM238	175	C9JI98	175	S	-2.12913	-0.924532	-2.22575	1	1	1	163.57
Transmembrane protein 238	TMEM238	137	C9JI98	137	S	-1.46734	NA	NA	0.999913	NA	NA	48.349
Protein FAM195B	FAM195B	18	C9JLW8	18	S	-1.06767	-2.05966	-0.598785	0.918512	0.530558	0.663952	97.929
Protein FAM195B	FAM195B	21	C9JLW8	21	S	0.834167	0.835869	1.84443	0.946828	0.96098	0.946744	169.03
Alkyldihydroxyacetonephosphate synthase, peroxisomal	AGPS	65	O00116	65	S	1.71716	1.84897	1.26886	0.999834	0.999863	0.999942	173.77
Kinesin-like protein KIF2A	KIF2A	668	O00139-1;O00139;O00139-4;O00139-2	668;695;733;649	S	NA	-1.04792	-0.81296	1	1	1	109.29
Kinesin-like protein KIF2A	KIF2A	113	O00139-1;O00139;O00139-4	113;140;140	S	-0.500128	-0.588758	-0.833139	0.982916	0.997988	0.898771	157.56
Kinesin-like protein KIF2A	KIF2A	73	O00139-1;O00139;O00139-4;O00139-2	73;100;100;73	S	0.79649	0.245859	0.476061	0.995729	0.993019	0.998953	42.494
ATP-dependent RNA helicase DDX39A	DDX39A	37	O00148	37	S	-0.251947	-0.837435	-0.629074	0.999957	0.999803	0.999594	120.01
ATP-dependent RNA helicase DDX39A	DDX39A	40	O00148	40	S	-1.22492	NA	-1.34646	0.963631	NA	0.987006	81.358
ATP-dependent RNA helicase DDX39A	DDX39A	43	O00148	43	S	NA	-4.3061	NA	NA	0.760166	NA	57.081
ATP-dependent RNA helicase DDX39A	DDX39A	183	O00148	183	S	4.13632	3.75312	3.54453	0.999978	0.999977	0.99978	64.029
ATP-dependent RNA helicase DDX39A	DDX39A	185	O00148	185	S	-0.836691	-2.88991	NA	0.999737	0.999744	NA	23.22
PDZ and LIM domain protein 1	PDLIM1	130	O00151	130	S	-0.53343	-0.841307	-0.693426	0.990654	0.962137	0.961741	105.42
PDZ and LIM domain protein 1	PDLIM1	90	O00151	90	S	2.34644	1.78466	1.33701	1	1	1	181.59
Cytosolic acyl coenzyme A thioester hydrolase	ACOT7	276	O00154-6;O00154-4;O00154-5;O00154	276;285;297;327	S	-2.26774	-2.82627	-3.95199	0.999992	0.999888	0.999888	89.605
Unconventional myosin-Ic	MYO1C	1006	O00159-2;O00159-3;O00159	1006;1022;1041	S	NA	-3.07019	NA	NA	0.995678	NA	84.374
Unconventional myosin-Ic	MYO1C	373	O00159-2;O00159-3;O00159	373;389;408	S	0.585417	1.40932	1.28462	0.998605	0.998166	0.997212	153.76
Unconventional myosin-Ic	MYO1C	375	O00159-2;O00159-3;O00159	375;391;410	S	-4.23866	-4.10458	-3.64554	0.902909	0.873848	0.994889	76.876
Unconventional myosin-Ic	MYO1C	872	O00159-2;O00159-3;O00159	872;888;907	S	-2.86475	-2.86699	-2.77896	0.999931	0.999975	0.999894	95.261
Unconventional myosin-Ic	MYO1C	829	O00159-2;O00159-3;O00159	829;845;864	S	-1.45062	-1.37418	-1.04972	0.999949	0.999829	0.999972	76.665
Synaptosomal-associated protein 23	SNAP23	20	O00161;O00161-2	20;20	S	1.01816	1.07882	NA	0.763927	0.935093	0.882001	98.688
Synaptosomal-associated protein 23	SNAP23	110	O00161	110	S	-0.331968	-0.315237	-0.225353	0.999824	0.999999	0.999986	191.81
Synaptosomal-associated protein 23	SNAP23	34	O00161;O00161-2	34;34	S	-1.11109	-1.53707	-1.39523	1	1	1	110.94
Synaptosomal-associated protein 23	SNAP23	161	O00161;O00161-2	161;108	S	NA	-2.72624	-4.7033	NA	0.897479	0.951001	44.585
Synaptosomal-associated protein 23	SNAP23	95	O00161	95	S	NA	-0.678183	-0.663679	NA	0.99887	0.998822	55.546
HCLS1-associated protein X-1	HAX1	164	O00165-5;O00165-3;O00165;O00165-2	164;186;212;220	S	NA	-3.62894	NA	NA	0.914519	NA	53.061
AH receptor-interacting protein	AIP	43	O00170	43	S	-0.790291	-1.2924	-1.68	0.999999	0.970325	0.99955	176.59
GTP-binding protein 1	GTPBP1	44	O00178	44	S	-1.87605	0.236568	-0.472006	1	1	1	160.78
GTP-binding protein 1	GTPBP1	47	O00178	47	S	-1.87605	0.236568	-0.472006	1	1	1	160.78
GTP-binding protein 1	GTPBP1	580	O00178	580	S	0.623955	-0.246857	NA	0.99792	0.9534	NA	142.92
GTP-binding protein 1	GTPBP1	69	O00178	69	S	NA	-3.97754	-3.56344	NA	0.694964	0.767515	69.172
GTP-binding protein 1	GTPBP1	25	O00178	25	S	-1.95088	-0.377224	-1.45104	0.683343	0.772188	0.701525	83.465
GTP-binding protein 1	GTPBP1	658	O00178	658	S	-1.33476	-1.75581	-3.13255	0.995084	0.996052	0.908657	62.796
Galectin-9;Galectin-9B;Galectin-9C	LGALS9;LGALS9B;LGALS9C	273	O00182-2;O00182;Q3B8N2-2;Q6DKI2;Q3B8N2	273;305;305;306;306	S	-4.58775	NA	NA	0.992573	NA	NA	40.41
Galectin-9	LGALS9	254	O00182-2;O00182	254;286	S	-1.37268	NA	-1.45658	0.997715	NA	0.990031	141.5
Galectin-9	LGALS9	261	O00182-2;O00182	261;293	S	NA	0.219626	0.753077	NA	0.888961	0.81743	154.41
Syntaxin-binding protein 3	STXBP3	587	O00186	587	S	0.857555	0.901483	0.683334	1	1	1	136.14
Armadillo repeat protein deleted in velo-cardio-facial syndrome	ARVCF	801	O00192-2;O00192	801;864	S	-2.8742	-2.88473	-0.893614	1	1	1	93.912
Small acidic protein	SMAP	15	O00193	15	S	2.89002	3.69839	3.07737	0.983772	0.999802	0.893232	240.05
Small acidic protein	SMAP	17	O00193	17	S	2.66425	3.74637	3.9356	0.999982	0.999989	0.999982	311.87
Small acidic protein	SMAP	63	O00193	63	S	-0.0683842	-0.429785	-1.13538	0.902628	0.891487	0.88172	121.24
AP-3 complex subunit beta-1	AP3B1	276	O00203	276	S	1.22756	0.898491	1.12282	0.999996	1	0.999977	164.92
Sulfotransferase family cytosolic 2B member 1	SULT2B1	335	O00204-2;O00204	335;350	S	-1.01537	NA	-1.71807	0.580913	NA	0.946163	77.841
Tumor necrosis factor receptor superfamily member 10A	TNFRSF10A	424	O00220	424	S	-1.95606	-2.70604	NA	0.999999	0.997783	NA	106.45
26S proteasome non-ATPase regulatory subunit 11	PSMD11	14	O00231	14	S	-0.596792	-0.330631	-0.938067	1	1	0.999996	178.74
26S proteasome non-ATPase regulatory subunit 11	PSMD11	17	O00231	17	S	-1.62382	-2.39526	-2.78548	0.746763	0.775816	0.810904	131.21
Menin	MEN1	566	O00255-3;O00255-2;O00255	566;601;606	S	-1.8669	-2.84587	NA	0.917191	0.995808	NA	96.396
E3 SUMO-protein ligase CBX4	CBX4	415	O00257;O00257-3	415;145	S	1.26376	1.29668	-0.781139	0.993707	0.982824	0.997712	67.335
E3 SUMO-protein ligase CBX4	CBX4	182	O00257	182	S	0.749287	0.551256	0.501114	0.997157	0.966279	0.988227	72.164
E3 SUMO-protein ligase CBX4	CBX4	291	O00257	291	S	0.539911	-2.89363	0.634449	0.953573	0.992812	0.992563	183.73
Membrane-associated progesterone receptor component 1	PGRMC1	181	O00264	181	S	-1.48513	-1.91095	-1.71047	1	1	1	336.14
Membrane-associated progesterone receptor component 1	PGRMC1	54	O00264	54	S	0.350708	-0.356373	-1.93776	1	1	0.687795	193.79
Membrane-associated progesterone receptor component 1	PGRMC1	57	O00264	57	S	6.56923	6.37441	6.18462	1	1	0.999953	256.36
Transcription elongation factor SPT5	SUPT5H	662	O00267-2;O00267	662;666	S	0.997808	0.342075	1.15807	0.999997	1	0.999999	164.26
Transcription initiation factor TFIID subunit 4	TAF4	543	O00268	543	S	2.15603	2.0743	1.56022	0.999999	1	1	190.75
DNA fragmentation factor subunit alpha	DFFA	257	O00273	257	S	-0.530308	-0.646589	-0.847542	0.984288	0.994642	0.991671	177.94
DNA fragmentation factor subunit alpha	DFFA	232	O00273;O00273-2	232;232	S	0.974337	0.783575	1.0516	0.789287	0.754757	0.746464	85.735
DNA fragmentation factor subunit alpha	DFFA	233	O00273;O00273-2	233;233	S	NA	-2.88547	-4.14101	NA	0.805525	0.785165	64.744
DNA fragmentation factor subunit alpha	DFFA	302	O00273	302	S	-2.0179	-2.59303	NA	0.980772	0.77731	NA	45.974
DNA fragmentation factor subunit alpha	DFFA	305	O00273	305	S	-2.42559	NA	NA	0.905998	NA	NA	32.936
DNA fragmentation factor subunit alpha	DFFA	28	O00273;O00273-2	28;28	S	5.2123	5.2326	4.90569	1	1	1	138.4
DNA fragmentation factor subunit alpha	DFFA	315	O00273	315	S	3.60045	3.55927	3.45336	0.999996	0.99999	0.999985	219.76
Chloride intracellular channel protein 1	CLIC1	121	O00299	121	S	0.829441	0.206518	0.471447	1	1	1	224.56
Chloride intracellular channel protein 1	CLIC1	156	O00299	156	S	-2.04709	-1.38897	-1.20036	0.931811	0.925385	0.945832	149.34
Eukaryotic translation initiation factor 3 subunit F	EIF3F	258	O00303	258	S	-1.55206	-1.80366	-1.87441	0.999996	0.999999	0.999993	321.47
NEDD4-like E3 ubiquitin-protein ligase WWP2	WWP2	211	O00308	211	S	2.55029	2.73966	2.89827	0.999437	0.999999	0.999999	158.45
Pyruvate dehydrogenase protein X component, mitochondrial	PDHX	196	O00330	196	S	NA	-0.241922	NA	NA	0.999996	NA	150.43
Neural Wiskott-Aldrich syndrome protein	WASL	430	O00401	430	S	3.46108	NA	2.07276	0.986922	NA	0.961824	102.25
Eukaryotic elongation factor 2 kinase	EEF2K	500	O00418	500	S	-1.06838	-1.49705	-1.14454	1	1	1	47.434
Eukaryotic elongation factor 2 kinase	EEF2K	470	O00418	470	S	-2.7375	-3.28031	-2.86814	0.999988	0.999989	0.999989	99.228
Eukaryotic elongation factor 2 kinase	EEF2K	474	O00418	474	S	-1.43609	NA	-1.78681	0.998371	NA	0.96602	72.713
Eukaryotic elongation factor 2 kinase	EEF2K	18	O00418	18	S	-1.45217	-1.21615	-1.43038	1	1	1	41.514
C-C chemokine receptor-like 2	CCRL2	329	O00421;O00421-2	329;341	S	0.318546	0.321854	-0.17906	1	0.999999	1	231.6
Dynamin-1-like protein	DNM1L	526	O00429-2;O00429;O00429-6;O00429-4;O00429-5	526;526;539;526;526	S	NA	-2.55685	-4.27685	NA	0.988155	0.985509	12.548
Dynamin-1-like protein	DNM1L	529	O00429-2;O00429;O00429-6;O00429-4;O00429-5	529;529;542;529;529	S	-0.483501	NA	NA	0.769564	NA	NA	34.002
Dynamin-1-like protein	DNM1L	590	O00429-2;O00429;O00429-6;O00429-4;O00429-5;O00429-3	605;616;629;579;590;590	S	3.33652	3.2708	2.75082	1	0.999978	0.999988	120.71
Dynamin-1-like protein	DNM1L	548	O00429-2;O00429;O00429-6	548;548;561	S	NA	-1.93175	NA	NA	0.982989	NA	59.579
Dynamin-1-like protein	DNM1L	526	O00429-3	526	S	NA	-2.55685	-4.27685	NA	0.988155	0.985509	12.548
Dynamin-1-like protein	DNM1L	529	O00429-3	529	S	2.26896	2.23218	2.08154	0.769564	0.997949	0.999808	88.138
Phosphatidylinositol 4-phosphate 3-kinase C2 domain-containing subunit alpha	PIK3C2A	259	O00443	259	S	-0.112869	-1.43471	0.119206	1	1	1	207.13
Phosphatidylinositol 4-phosphate 3-kinase C2 domain-containing subunit alpha	PIK3C2A	1399	O00443	1399	S	-1.49175	-2.33744	-2.10529	0.995769	0.989982	0.999158	48.227
Phosphatidylinositol 4-phosphate 3-kinase C2 domain-containing subunit alpha	PIK3C2A	60	O00443	60	S	1.69276	1.26817	1.27873	0.758378	0.816033	0.892577	99.786
Phosphatidylinositol 4-phosphate 3-kinase C2 domain-containing subunit alpha	PIK3C2A	1551	O00443	1551	S	NA	-2.18683	-2.20203	0.999503	0.946603	0.996379	92.18
Phosphatidylinositol 4-phosphate 3-kinase C2 domain-containing subunit alpha	PIK3C2A	1553	O00443	1553	S	4.11422	3.85908	3.83039	0.999243	0.999691	0.999676	259.35
Phosphatidylinositol 4-phosphate 3-kinase C2 domain-containing subunit alpha	PIK3C2A	619	O00443	619	S	-0.0225429	0.125807	-0.316044	0.920002	0.989635	0.926023	117.34
Phosphatidylinositol 4-phosphate 3-kinase C2 domain-containing subunit alpha	PIK3C2A	329	O00443	329	S	0.497921	1.1088	0.902409	0.999796	0.999633	0.999891	66.425
Phosphatidylinositol 4-phosphate 3-kinase C2 domain-containing subunit alpha	PIK3C2A	338	O00443	338	S	4.60321	4.77626	4.55228	1	1	1	98.727
Phosphatidylinositol 4-phosphate 3-kinase C2 domain-containing subunit alpha	PIK3C2A	409	O00443	409	S	NA	-2.69862	-2.74592	NA	0.933089	0.90344	50.585
Phosphatidylinositol 4-phosphate 3-kinase C2 domain-containing subunit alpha	PIK3C2A	1084	O00443	1084	S	-1.31525	-2.56014	-2.98816	1	1	1	87.197
Interferon-related developmental regulator 1	IFRD1	15	O00458	15	S	-0.137075	0.0506134	-0.185402	0.956613	0.954676	0.957721	110.87
Phosphatidylinositol 3-kinase regulatory subunit beta	PIK3R2	263	O00459	263	S	2.53963	2.65738	2.62567	0.791398	0.5	0.5	154.73
High mobility group nucleosome-binding domain-containing protein 4	HMGN4	80	O00479	80	S	5.35586	5.00837	4.97719	1	1	1	267.02
NADH dehydrogenase [ubiquinone] 1 alpha subcomplex subunit 4	NDUFA4	66	O00483	66	S	-3.72871	NA	NA	0.994269	NA	NA	40.278
Zinc finger protein 593	ZNF593	98	O00488	98	S	NA	-2.68759	NA	NA	0.996145	NA	59.841
Myc box-dependent-interacting protein 1	BIN1	265	O00499-6;O00499-2;O00499;O00499-11;O00499-9;O00499-7;O00499-4;O00499-3;O00499-5;O00499-10;O00499-8	265;265;296;280;265;265;265;296;296;280;280	S	5.54852	5.52515	5.33228	1	1	1	200.17
Myc box-dependent-interacting protein 1	BIN1	267	O00499-6;O00499-2;O00499;O00499-11;O00499-9;O00499-7;O00499-4;O00499-3;O00499-5;O00499-10;O00499-8	267;267;298;282;267;267;267;298;298;282;282	S	5.19401	5.35396	5.18434	1	1	1	241.95
Myc box-dependent-interacting protein 1	BIN1	272	O00499-6;O00499-2;O00499;O00499-11;O00499-9;O00499-7;O00499-4;O00499-3;O00499-5;O00499-10;O00499-8	272;272;303;287;272;272;272;303;303;287;287	S	4.74583	4.93543	4.72812	1	1	0.999999	241.95
Myc box-dependent-interacting protein 1	BIN1	300	O00499-6;O00499-2;O00499;O00499-11	300;300;331;315	S	6.36898	6.53697	6.47319	0.98652	0.983121	0.997894	247.46
Myc box-dependent-interacting protein 1	BIN1	302	O00499-6;O00499-2;O00499;O00499-11	302;302;333;317	S	3.32715	0.502113	NA	0.662852	0.850254	0.492114	165.11
Importin subunit alpha-4	KPNA3	56	O00505	56	S	-0.564699	-0.746605	-0.717959	1	1	1	123.28
Importin subunit alpha-4	KPNA3	60	O00505	60	S	0.514092	0.409176	0.277286	1	1	1	144.95
Serine/threonine-protein kinase 25	STK25	12	O00506	12	S	NA	-2.0381	NA	NA	1	NA	123.64
B-cell CLL/lymphoma 9 protein	BCL9	687	O00512	687	S	-2.02344	-1.4756	-1.61822	0.97663	0.978332	0.995253	151.5
B-cell CLL/lymphoma 9 protein	BCL9	55	O00512	55	S	-4.44392	-3.09805	-3.50769	0.608227	0.600848	0.917976	61.331
B-cell CLL/lymphoma 9 protein	BCL9	62	O00512	62	S	-2.58156	-2.03485	-1.42977	0.642093	0.711198	0.938401	185.91
B-cell CLL/lymphoma 9 protein	BCL9	104	O00512	104	S	NA	-0.0236683	-0.748402	NA	0.999516	0.995569	155.99
B-cell CLL/lymphoma 9 protein	BCL9	917	O00512	917	S	-1.39433	-1.29834	-1.34386	0.999995	0.999976	0.999989	113.83
B-cell CLL/lymphoma 9 protein	BCL9	1039	O00512	1039	S	-3.67338	-4.71059	NA	0.924907	0.946457	NA	29.639
Ladinin-1	LAD1	272	O00515	272	S	5.67139	5.70798	5.73407	0.999784	0.999939	0.999827	231.96
Ladinin-1	LAD1	301	O00515	301	S	-0.940372	-1.258	-0.980522	0.914734	0.943751	0.879074	131.58
Ladinin-1	LAD1	468	O00515	468	S	2.72608	2.4136	2.14328	1	1	1	154.28
Ladinin-1	LAD1	177	O00515	177	S	6.0854	6.10922	5.99336	1	1	1	107.36
Ladinin-1	LAD1	38	O00515	38	S	1.65634	1.65206	1.50485	0.999683	0.995094	0.999129	170.54
Ladinin-1	LAD1	39	O00515	39	S	1.55996	-0.26931	3.20906	0.986041	0.971277	0.996354	149
Ladinin-1	LAD1	226	O00515	226	S	NA	NA	0.0940704	NA	NA	0.976459	78.582
Ladinin-1	LAD1	355	O00515	355	S	NA	-0.583485	-0.468166	0.476744	0.764534	0.861866	227.5
Ladinin-1	LAD1	356	O00515	356	S	3.28965	3.32848	2.66052	0.978841	0.961075	0.955246	273.42
Ladinin-1	LAD1	385	O00515	385	S	3.7101	1.67519	2.42937	0.999994	0.999732	0.999999	201.04
Ladinin-1	LAD1	121	O00515	121	S	0.502222	NA	-0.0993671	1	NA	1	117.45
Ladinin-1	LAD1	123	O00515	123	S	1.30172	3.42736	3.41229	1	1	1	281.48
Ladinin-1	LAD1	257	O00515	257	S	-2.50282	NA	NA	0.999173	NA	0.989786	28.046
Ladinin-1	LAD1	49	O00515	49	S	1.87076	1.62093	1.35221	1	1	1	138.75
Ladinin-1	LAD1	394	O00515	394	S	4.7588	4.33241	4.22883	0.999992	0.999984	0.999999	141.25
Ladinin-1	LAD1	423	O00515	423	S	-1.16634	-0.30026	NA	0.951081	0.991796	NA	68.093
Ladinin-1	LAD1	201	O00515	201	S	NA	1.22612	0.0350189	NA	0.819414	0.774566	70.209
Ladinin-1	LAD1	485	O00515	485	S	NA	-1.25305	-1.33627	NA	0.999974	0.999999	110.8
Ladinin-1	LAD1	509	O00515	509	S	-1.64963	-1.68363	-1.23856	0.604798	0.805913	0.888212	77.993
Ladinin-1	LAD1	512	O00515	512	S	0.00470924	0.229919	1.14888	0.69418	0.833737	0.834375	124.2
Ladinin-1	LAD1	365	O00515	365	S	6.31867	6.35569	6.05884	0.982638	0.982446	0.97428	105.92
Ladinin-1	LAD1	213	O00515	213	S	0.601502	1.14154	0.930338	0.963902	0.964759	0.943759	148.05
Krev interaction trapped protein 1	KRIT1	69	O00522-2;O00522	69;276	S	-3.67498	NA	NA	0.967108	NA	NA	52.883
Pescadillo homolog	PES1	282	O00541-2;O00541	282;282	S	-0.1141	-0.866367	-1.27077	0.999673	0.996676	0.999717	69.446
Receptor-binding cancer antigen expressed on SiSo cells	EBAG9	36	O00559	36	S	7.47586	7.4485	7.5257	1	1	1	251.08
U3 small nucleolar ribonucleoprotein protein MPP10	MPHOSPH10	373	O00566	373	S	-1.06173	-1.3711	-2.71118	1	1	1	84.981
U3 small nucleolar ribonucleoprotein protein MPP10	MPHOSPH10	167	O00566	167	S	-0.844477	1.80557	0.500006	0.999812	1	1	236.25
U3 small nucleolar ribonucleoprotein protein MPP10	MPHOSPH10	171	O00566	171	S	-0.844477	1.83919	0.500006	0.999937	1	1	236.25
Nucleolar protein 56	NOP56	519	O00567	519	S	-0.165131	-0.354439	0.94434	0.999987	0.999029	0.633293	121.45
Nucleolar protein 56	NOP56	520	O00567	520	S	1.48265	2.89509	2.67286	0.999994	0.99923	0.958222	224.92
Nucleolar protein 56	NOP56	569	O00567	569	S	3.72546	2.72112	2.3423	1	1	1	162.78
Nucleolar protein 56	NOP56	570	O00567	570	S	3.23902	3.19229	2.92577	1	1	1	170.22
Nucleolar protein 56	NOP56	563	O00567	563	S	6.36268	6.45864	6.49919	1	1	1	212.57
Nucleolar protein 56	NOP56	513	O00567	513	S	-0.6474	-1.21653	-1.64633	0.817456	0.840249	0.807358	79.883
Nucleolar protein 56	NOP56	314	O00567	314	S	1.37653	1.29487	0.755905	0.998998	0.998999	0.997761	153.94
Nucleolar protein 56	NOP56	86	O00567	86	S	-2.62156	NA	-2.85498	0.998633	NA	0.987441	51.577
Nucleolar protein 56	NOP56	57	O00567	57	S	-0.381163	NA	-1.22214	0.807241	0.499974	0.810914	153.58
ATP-dependent RNA helicase DDX3X	DDX3X	605	O00571	605	S	NA	0.343983	-0.616966	0.943205	0.749357	0.989754	104.85
ATP-dependent RNA helicase DDX3X	DDX3X	606	O00571	606	S	-2.08264	NA	NA	0.944325	NA	NA	49.549
ATP-dependent RNA helicase DDX3X	DDX3X	609	O00571	609	S	0.254307	0.14504	-2.43972	0.949299	0.934813	0.80418	189.45
ATP-dependent RNA helicase DDX3X	DDX3X	610	O00571	610	S	NA	-2.78399	-2.82624	NA	0.598984	0.832465	149.24
ATP-dependent RNA helicase DDX3X	DDX3X	612	O00571	612	S	1.13471	1.06488	1.28704	0.853889	0.859068	0.907331	200.17
ATP-dependent RNA helicase DDX3X;ATP-dependent RNA helicase DDX3Y	DDX3X;DDX3Y	594	O00571;O15523	594;592	S	2.20352	1.64991	1.1891	1	1	1	103.01
ATP-dependent RNA helicase DDX3X	DDX3X	82	O00571	82	S	-1.84724	-0.222792	NA	0.987014	0.991298	NA	54.346
ATP-dependent RNA helicase DDX3X	DDX3X	619	O00571	619	S	0.194962	0.490517	-0.161671	0.844277	0.982715	0.895216	121.91
ATP-dependent RNA helicase DDX3X;ATP-dependent RNA helicase DDX3Y	DDX3X;DDX3Y	492	O00571;O15523	492;490	S	-1.75994	-1.7454	NA	0.816675	0.841197	NA	84.105
ATP-dependent RNA helicase DDX3X	DDX3X	590	O00571	590	S	NA	-0.804594	NA	NA	0.940903	NA	69.278
ATP-dependent RNA helicase DDX3X	DDX3X	90	O00571	90	S	3.60392	3.44566	3.06887	0.967135	0.995034	0.986832	149.33
ATP-dependent RNA helicase DDX3X;ATP-dependent RNA helicase DDX3Y	DDX3X;DDX3Y	410	O00571;O15523	410;408	S	1.77469	1.6528	1.4998	0.995151	0.994815	0.96203	189.72
ATP-dependent RNA helicase DDX3X;ATP-dependent RNA helicase DDX3Y	DDX3X;DDX3Y	412	O00571;O15523	412;410	S	-2.71842	-2.68098	-2.72125	0.798674	0.896062	0.581106	69.773
Importin subunit alpha-3	KPNA4	60	O00629	60	S	-1.41419	NA	-1.67579	0.99999	NA	0.999938	65.648
Nuclear factor 1 B-type	NFIB	328	O00712	328	S	1.13393	0.900986	0.913187	0.956317	0.974194	0.968582	101.62
Nuclear factor 1 B-type	NFIB	264	O00712	264	S	1.66039	1.69135	1.62493	0.998762	0.999155	0.996263	93.773
Nuclear factor 1 B-type	NFIB	265	O00712	265	S	-1.79729	-2.51184	-2.64114	0.651235	0.675328	0.975957	43.712
Transcription factor E2F3	E2F3	163	O00716	163	S	NA	NA	-1.62269	NA	NA	0.999793	41.288
Transcription factor E2F3	E2F3	166	O00716	166	S	NA	NA	-1.62269	NA	NA	0.989607	41.288
Phosphatidylinositol 4-phosphate 3-kinase C2 domain-containing subunit beta	PIK3C2B	85	O00750	85	S	-1.51853	-0.345453	-1.51988	0.746684	0.734874	0.765278	93.714
Phosphatidylinositol 4-phosphate 3-kinase C2 domain-containing subunit beta	PIK3C2B	97	O00750	97	S	-1.70415	-1.26329	-1.23492	0.91288	0.954084	0.959142	86.513
Phosphatidylinositol 4-phosphate 3-kinase C2 domain-containing subunit beta	PIK3C2B	155	O00750	155	S	-0.0337009	0.0970783	-0.00767708	1	1	1	58.214
Phosphatidylinositol 4-phosphate 3-kinase C2 domain-containing subunit beta	PIK3C2B	1422	O00750	1422	S	NA	-4.63627	-4.82967	NA	0.767614	0.910974	37.876
Phosphatidylinositol 4-phosphate 3-kinase C2 domain-containing subunit beta	PIK3C2B	1041	O00750	1041	S	-3.91032	-4.11749	-4.32077	0.847691	0.973187	0.961553	85.963
Acetyl-CoA carboxylase 2;Biotin carboxylase	ACACB	246	O00763-2;O00763	246;246	S	-4.10976	-3.85209	-3.98133	0.987505	0.990606	0.893196	58.073
Acyl-CoA desaturase	SCD	198	O00767	198	S	1.63004	-0.853445	1.03473	0.999049	0.991772	0.994601	233.42
SH2B adapter protein 2	SH2B2	117	O14492	117	S	-1.61648	-1.6837	-1.75632	0.847107	0.85111	0.5	130.21
SH2B adapter protein 2	SH2B2	157	O14492	157	S	-0.524817	NA	-0.863701	1	NA	1	48.74
Claudin-4	CLDN4	202	O14493	202	S	1.76168	1.18793	1.63243	0.982162	0.985652	0.988127	94.614
Claudin-4	CLDN4	206	O14493	206	S	-0.166246	-0.811396	-0.532311	0.999992	0.999929	0.99974	94.614
Lipid phosphate phosphohydrolase 3	PPAP2B	297	O14495	297	S	-1.07268	-0.425404	-0.264557	1	1	1	88.921
Lipid phosphate phosphohydrolase 3	PPAP2B	19	O14495	19	S	-0.903967	-0.728529	-1.2556	1	1	1	107.81
AT-rich interactive domain-containing protein 1A	ARID1A	1581	O14497-2;O14497;O14497-3	1581;1798;1415	S	-1.46075	-1.96597	-2.04902	0.743603	0.770838	0.930539	48.631
AT-rich interactive domain-containing protein 1A	ARID1A	696	O14497-2;O14497;O14497-3	696;696;313	S	4.29153	4.65904	4.22858	1	1	1	174.66
AT-rich interactive domain-containing protein 1A	ARID1A	698	O14497-2;O14497;O14497-3	698;698;315	S	1.88976	2.26207	1.82756	1	1	1	174.66
AT-rich interactive domain-containing protein 1A	ARID1A	702	O14497-2;O14497;O14497-3	702;702;319	S	1.01394	1.56345	0.731207	0.999806	0.999993	0.999997	174.66
AT-rich interactive domain-containing protein 1A	ARID1A	769	O14497-2;O14497;O14497-3	769;769;386	S	NA	-1.73289	NA	NA	0.880241	NA	49.386
AT-rich interactive domain-containing protein 1A	ARID1A	772	O14497-2;O14497;O14497-3	772;772;389	S	-0.41889	-0.570505	-0.936848	0.871827	0.980255	0.779608	102.06
AT-rich interactive domain-containing protein 1A	ARID1A	363	O14497-2;O14497	363;363	S	1.23386	0.155376	0.14045	0.999875	0.999865	0.999876	141.46
AT-rich interactive domain-containing protein 1A	ARID1A	1184	O14497-2;O14497;O14497-3	1184;1184;801	S	-2.39512	2.18997	1.61243	0.999612	0.999948	0.999993	267.17
AT-rich interactive domain-containing protein 1A	ARID1A	1712	O14497-2;O14497;O14497-3	1712;1929;1546	S	-1.11127	-1.69217	-1.27653	0.970954	0.957671	0.755103	176.04
AT-rich interactive domain-containing protein 1A	ARID1A	1727	O14497-2;O14497;O14497-3	1727;1944;1561	S	-1.7197	-0.202757	NA	0.999982	0.998609	NA	163.22
AT-rich interactive domain-containing protein 1A	ARID1A	382	O14497-2;O14497	382;382	S	NA	NA	-2.87557	NA	NA	0.917264	60.738
Class E basic helix-loop-helix protein 40	BHLHE40	207	O14503	207	S	-0.512684	-0.563955	NA	0.954867	0.998966	NA	140.86
Class E basic helix-loop-helix protein 40	BHLHE40	180	O14503	180	S	-3.30725	NA	-3.8365	1	NA	1	72.606
C2 domain-containing protein 2-like	C2CD2L	660	O14523;O14523-2	660;661	S	1.78033	1.46145	1.22064	0.935553	0.84783	0.833031	248.3
C2 domain-containing protein 2-like	C2CD2L	662	O14523;O14523-2	662;663	S	-2.23713	-1.26313	NA	0.539609	0.835294	NA	185.08
C2 domain-containing protein 2-like	C2CD2L	374	O14523;O14523-2	374;374	S	0.452848	0.71875	0.418743	0.79304	0.80417	0.765278	249.9
FCH domain only protein 1	FCHO1	372	O14526-2;O14526	372;372	S	-2.9989	-3.41582	-3.29847	1	1	1	93.739
FCH domain only protein 1	FCHO1	585	O14526-2;O14526	585;585	S	0.290634	0.134968	0.090683	0.98713	0.996048	0.989004	127.7
TRAF-type zinc finger domain-containing protein 1	TRAFD1	320	O14545	320	S	-3.87466	-3.4944	NA	0.999214	0.982827	NA	49.251
TRAF-type zinc finger domain-containing protein 1	TRAFD1	326	O14545	326	S	NA	NA	0.845757	0.491905	NA	0.776746	136.16
TRAF-type zinc finger domain-containing protein 1	TRAFD1	327	O14545	327	S	2.87457	0.613255	2.87974	0.82799	0.502913	0.865291	185.3
TRAF-type zinc finger domain-containing protein 1	TRAFD1	409	O14545	409	S	1.64093	1.19912	1.13694	1	1	1	157.85
TRAF-type zinc finger domain-containing protein 1	TRAFD1	415	O14545	415	S	5.25676	5.33102	5.1849	0.988124	0.962418	0.991229	165.49
TRAF-type zinc finger domain-containing protein 1	TRAFD1	491	O14545	491	S	1.76444	1.46431	0.884426	0.999953	0.999995	0.999985	221.9
TRAF-type zinc finger domain-containing protein 1	TRAFD1	470	O14545	470	S	2.9404	3.02955	1.46392	0.999884	0.999887	0.999636	125.47
TRAF-type zinc finger domain-containing protein 1	TRAFD1	479	O14545	479	S	NA	-0.400867	-0.821287	NA	0.841332	0.717684	73.861
TRAF-type zinc finger domain-containing protein 1	TRAFD1	480	O14545	480	S	2.13069	1.41229	2.19858	0.819732	0.793536	0.791565	95.711
Ubiquitin domain-containing protein UBFD1	UBFD1	146	O14562	146	S	NA	-1.62835	NA	NA	0.796492	NA	48.971
Citron Rho-interacting kinase	CIT	1971	O14578;O14578-3	1971;1488	S	NA	1.76343	NA	NA	1	1	54.3
Citron Rho-interacting kinase	CIT	1993	O14578;O14578-3	1993;1510	S	2.69719	2.60897	2.72747	1	1	1	157.48
Citron Rho-interacting kinase	CIT	582	O14578;O14578-3	582;115	S	NA	-0.966833	NA	1	0.999992	NA	96.304
Citron Rho-interacting kinase	CIT	480	O14578;O14578-3	480;13	S	NA	NA	-3.24971	NA	NA	1	80.996
Citron Rho-interacting kinase	CIT	433	O14578;O14578-2	433;433	S	0.788893	1.11697	0.927593	0.999901	0.979635	0.998481	142.66
Citron Rho-interacting kinase	CIT	440	O14578;O14578-2	440;440	S	-1.30982	NA	NA	0.999882	NA	NA	69.29
Citron Rho-interacting kinase	CIT	1940	O14578;O14578-3	1940;1457	S	-0.321951	-0.610689	-0.126793	0.799068	0.543345	0.799069	77.763
Coatomer subunit epsilon	COPE	10	O14579	10	S	-1.10344	NA	NA	0.756998	NA	NA	46.127
Coatomer subunit epsilon	COPE	13	O14579	13	S	-1.68922	-1.96062	-1.16416	0.613941	0.635004	0.996097	151.93
Coatomer subunit epsilon	COPE	307	O14579	307	S	-1.46209	-2.25294	-0.883308	0.999913	0.999458	0.999928	32.926
Eukaryotic translation initiation factor 1A, X-chromosomal;Eukaryotic translation initiation factor 1A, Y-chromosomal	EIF1AX;EIF1AY	102	P47813;O14602	102;102	S	0.811611	0.00125694	0.186001	0.999949	0.999984	0.999999	121.22
Cdc42 effector protein 2	CDC42EP2	101	O14613	101	S	NA	NA	-1.87724	NA	NA	1	34.082
Cdc42 effector protein 2	CDC42EP2	109	O14613	109	S	-1.26589	1.62123	1.49465	0.999977	1	1	125.76
AP-3 complex subunit delta-1	AP3D1	489	O14617-3;O14617-2;O14617;O14617-5;O14617-4	489;567;658;658;658	S	4.18939	4.21103	4.16148	1	1	1	230.28
AP-3 complex subunit delta-1	AP3D1	463	O14617-3;O14617-2;O14617;O14617-5;O14617-4	463;541;632;632;632	S	-1.54184	-0.882191	-0.465589	0.999396	1	1	112.15
AP-3 complex subunit delta-1	AP3D1	465	O14617-3;O14617-2;O14617;O14617-5;O14617-4	465;543;634;634;634	S	-1.54184	-0.882191	-0.465589	0.982427	1	1	112.15
AP-3 complex subunit delta-1	AP3D1	467	O14617-3;O14617-2;O14617;O14617-5;O14617-4	467;545;636;636;636	S	-2.20036	-1.92696	-1.18525	0.891683	1	1	101.57
AP-3 complex subunit delta-1	AP3D1	660	O14617-3;O14617-2;O14617;O14617-5	660;738;829;829	S	NA	NA	NA	NA	0.855408	0.615029	42.058
Copper chaperone for superoxide dismutase	CCS	267	O14618	267	S	-0.843611	-1.60057	-1.24135	1	1	1	71.603
Actin-binding LIM protein 1	ABLIM1	355	O14639-3;O14639-5;O14639-4;O14639-2;O14639	355;383;329;646;706	S	-2.20114	-2.14961	-3.18486	1	1	1	65.454
Actin-binding LIM protein 1	ABLIM1	149	O14639-3;O14639-5;O14639-4;O14639-2;O14639	149;177;123;405;465	S	1.44838	0.527595	0.0940933	0.864111	0.735449	0.832281	126.62
Actin-binding LIM protein 1	ABLIM1	189	O14639-3;O14639-5;O14639-4;O14639-2;O14639	189;217;163;480;540	S	-3.85684	-3.72172	-3.84716	0.946308	0.953103	0.950764	21.287
Actin-binding LIM protein 1	ABLIM1	110	O14639-3;O14639-5;O14639-4;O14639-2;O14639	110;138;84;366;426	S	1.60074	1.06399	0.906414	0.999988	0.998626	0.956991	155.39
Actin-binding LIM protein 1	ABLIM1	115	O14639-3;O14639-5;O14639-4;O14639-2;O14639	115;143;89;371;431	S	5.41727	5.36207	5.52352	0.999949	0.99985	0.999957	164.3
Actin-binding LIM protein 1	ABLIM1	119	O14639-3;O14639-5;O14639-4;O14639-2;O14639	119;147;93;375;435	S	1.64375	1.86656	1.99595	0.999975	0.999741	0.999767	158.45
Actin-binding LIM protein 1	ABLIM1	235	O14639-3;O14639-5;O14639-4;O14639-2;O14639	235;263;209;526;586	S	1.73776	1.53426	1.3846	0.836845	0.895343	0.900605	140.97
Actin-binding LIM protein 1	ABLIM1	236	O14639-3;O14639-5;O14639-4;O14639-2;O14639	236;264;210;527;587	S	4.54329	4.61964	4.48305	0.993967	0.980324	0.996083	124.03
Actin-binding LIM protein 1	ABLIM1	136	O14639-3;O14639-5;O14639-4;O14639-2;O14639	136;164;110;392;452	S	7.09178	5.01623	5.25471	0.999264	0.999602	0.999442	175.95
Actin-binding LIM protein 1	ABLIM1	139	O14639-3;O14639-5;O14639-4;O14639-2;O14639	139;167;113;395;455	S	3.35299	3.55824	3.38558	0.999961	0.999999	1	168.44
Actin-binding LIM protein 1	ABLIM1	142	O14639-3;O14639-5;O14639-4;O14639-2;O14639	142;170;116;398;458	S	0.35862	0.419649	0.251465	0.991802	0.977638	0.98419	160.13
Actin-binding LIM protein 1	ABLIM1	304	O14639-3;O14639-5;O14639-4;O14639-2;O14639	304;332;278;595;655	S	4.0085	4.54227	4.33633	0.999917	0.99999	0.999952	120.84
Actin-binding LIM protein 1	ABLIM1	51	O14639-3;O14639-5;O14639-2;O14639	51;79;307;367	S	2.74227	2.24519	2.73131	0.998615	0.990412	0.998813	205.89
Actin-binding LIM protein 1	ABLIM1	289	O14639-3;O14639-5;O14639-4;O14639-2;O14639	289;317;263;580;640	S	-1.20657	-1.50799	-2.08964	0.999993	0.999982	0.999999	138.13
Chromodomain-helicase-DNA-binding protein 1	CHD1	1672	O14646;O14646-2	1672;1672	S	-0.536394	-0.514492	NA	0.778312	0.900407	NA	41.152
Chromodomain-helicase-DNA-binding protein 1	CHD1	1677	O14646;O14646-2	1677;1677	S	4.26499	4.23186	4.43533	0.99953	0.999989	0.997731	95.483
Chromodomain-helicase-DNA-binding protein 1	CHD1	1687	O14646	1687	S	1.46464	2.09954	1.85609	0.963334	0.961574	0.962473	138.79
Chromodomain-helicase-DNA-binding protein 1	CHD1	471	O14646;O14646-2	471;471	S	-0.231684	-0.577501	-1.00039	0.999942	0.999769	0.999848	93.462
Chromodomain-helicase-DNA-binding protein 1	CHD1	1385	O14646;O14646-2	1385;1385	S	NA	0.186949	0.255602	0.415329	0.805101	0.851833	206.38
Chromodomain-helicase-DNA-binding protein 1	CHD1	367	O14646;O14646-2	367;367	S	-1.98659	NA	NA	0.999996	NA	NA	104.05
Chromodomain-helicase-DNA-binding protein 1	CHD1	1081	O14646;O14646-2	1081;1081	S	-3.1226	-2.81821	-3.03022	0.999973	0.999794	0.999725	61.202
Chromodomain-helicase-DNA-binding protein 1	CHD1	1622	O14646;O14646-2	1622;1622	S	2.80368	1.89549	1.73216	1	1	1	122.23
Chromodomain-helicase-DNA-binding protein 1	CHD1	1689	O14646	1689	S	-1.49607	1.68976	-0.7885	0.934555	0.763986	0.499999	173.67
Chromodomain-helicase-DNA-binding protein 1	CHD1	90	O14646;O14646-2	90;90	S	0.991819	1.04031	1.04611	0.850795	0.97311	0.829442	93.773
Chromodomain-helicase-DNA-binding protein 1	CHD1	92	O14646;O14646-2	92;92	S	-2.13062	-2.8264	-2.82741	0.997893	0.816581	0.999522	51.085
Chromodomain-helicase-DNA-binding protein 2	CHD2	1012	O14647;O14647-2	1012;1012	S	-1.77329	NA	-3.04419	0.870899	0.921681	0.901852	102.12
Chromodomain-helicase-DNA-binding protein 2	CHD2	1365	O14647;O14647-2	1365;1365	S	1.1234	-0.539671	-0.461018	0.707987	0.622366	0.822618	147.93
Chromodomain-helicase-DNA-binding protein 2	CHD2	1728	O14647	1728	S	0.571905	0.419563	-0.264065	1	0.999998	0.999995	84.778
Chromodomain-helicase-DNA-binding protein 2	CHD2	960	O14647;O14647-2	960;960	S	-0.381496	-0.323713	-0.581512	0.999965	0.999993	0.999804	196.76
Chromodomain-helicase-DNA-binding protein 2	CHD2	1795	O14647	1795	S	0.655601	0.867584	0.665108	0.999901	0.999811	0.994894	152.97
Chromodomain-helicase-DNA-binding protein 2	CHD2	1807	O14647	1807	S	-0.707809	-0.643824	NA	0.99094	0.999989	NA	137.69
Chromodomain-helicase-DNA-binding protein 2	CHD2	1101	O14647;O14647-2	1101;1101	S	NA	-0.82551	NA	NA	0.961117	NA	147.11
Chromodomain-helicase-DNA-binding protein 2	CHD2	1108	O14647;O14647-2	1108;1108	S	1.16544	-0.82551	NA	0.717949	0.999859	NA	147.11
Syntaxin-16	STX16	29	O14662	29	S	0.538286	NA	NA	0.82272	NA	NA	62.087
Syntaxin-16	STX16	41	O14662	41	S	-0.901363	-2.0381	NA	1	1	NA	57.692
Etoposide-induced protein 2.4 homolog	EI24	46	O14681	46	S	-0.185736	0.0259628	0.0578575	0.837067	0.909541	0.928977	33.016
Etoposide-induced protein 2.4 homolog	EI24	320	O14681	320	S	4.79191	4.64451	3.23536	0.995101	0.98921	0.98094	247.49
Etoposide-induced protein 2.4 homolog	EI24	326	O14681	326	S	0.487135	0.00772858	NA	0.931501	0.91367	NA	122.2
Etoposide-induced protein 2.4 homolog	EI24	330	O14681	330	S	0.0864563	-0.178646	NA	0.851732	0.921704	NA	99.895
Tumor protein p53-inducible protein 11	TP53I11	14	O14683	14	S	3.18513	NA	2.07886	1	1	1	205.17
Tumor protein p53-inducible protein 11	TP53I11	45	O14683	45	S	1.21476	0.808498	0.812634	0.999998	0.999992	1	175.13
Histone-lysine N-methyltransferase 2D	KMT2D	4738	O14686;O14686-3	4738;4741	S	4.5576	4.5121	3.9522	1	1	1	199.96
Histone-lysine N-methyltransferase 2D	KMT2D	4974	O14686;O14686-3	4974;4977	S	NA	-0.0580616	-0.198326	NA	1	1	58.204
Histone-lysine N-methyltransferase 2D	KMT2D	2274	O14686;O14686-3	2274;2277	S	3.38795	2.19983	3.76951	1	1	1	158.93
Histone-lysine N-methyltransferase 2D	KMT2D	2251	O14686;O14686-3	2251;2254	S	-0.31695	-0.655027	-1.08255	1	1	1	81.232
Histone-lysine N-methyltransferase 2D	KMT2D	2260	O14686;O14686-3	2260;2263	S	1.10621	-0.0347309	0.884918	1	1	1	149.91
Histone-lysine N-methyltransferase 2D	KMT2D	2726	O14686;O14686-3	2726;2729	S	0.7103	NA	-0.0921078	0.92974	NA	0.951919	182.6
Histone-lysine N-methyltransferase 2D	KMT2D	4849	O14686;O14686-3	4849;4852	S	0.498566	-0.223551	-0.541639	0.999992	0.999988	0.999994	157.15
Histone-lysine N-methyltransferase 2D	KMT2D	4822	O14686;O14686-3	4822;4825	S	1.44379	1.31503	1.46812	1	1	1	176.88
Histone-lysine N-methyltransferase 2D	KMT2D	2296	O14686;O14686-3	2296;2299	S	1.15143	1.95329	0.353106	0.843124	0.793188	0.764654	168.42
Histone-lysine N-methyltransferase 2D	KMT2D	2309	O14686;O14686-3	2309;2312	S	0.418621	0.77136	0.204714	0.836275	0.914709	0.668765	168.42
Histone-lysine N-methyltransferase 2D	KMT2D	3620	O14686;O14686-3	3620;3623	S	0.857304	NA	0.36515	0.995752	NA	0.993319	213.75
Histone-lysine N-methyltransferase 2D	KMT2D	1606	O14686;O14686-3	1606;1606	S	NA	-2.88168	NA	NA	0.999883	NA	46.573
Histone-lysine N-methyltransferase 2D	KMT2D	4617	O14686;O14686-3	4617;4620	S	0.652042	0.708393	NA	0.989113	0.999989	NA	62.999
Histone-lysine N-methyltransferase 2D	KMT2D	1180	O14686;O14686-3	1180;1180	S	1.13315	1.38529	1.48282	1	1	1	177.63
Histone-lysine N-methyltransferase 2D	KMT2D	2640	O14686;O14686-3	2640;2643	S	3.59261	1.90863	0.451065	0.938966	0.986334	0.986037	65.697
Histone-lysine N-methyltransferase 2D	KMT2D	1307	O14686;O14686-3	1307;1307	S	0.987669	0.186398	-0.0885525	0.999858	0.999987	0.999354	8.1214
Histone-lysine N-methyltransferase 2D	KMT2D	3130	O14686;O14686-3	3130;3133	S	2.97294	2.7069	1.23509	0.999998	1	1	201.27
Histone-lysine N-methyltransferase 2D	KMT2D	4359	O14686;O14686-3	4359;4362	S	-1.42132	-0.945303	-0.910299	1	1	1	88.137
Integrin beta-1-binding protein 1	ITGB1BP1	11	O14713-2;O14713	11;11	S	-0.300264	NA	NA	0.984057	NA	NA	115.46
Integrin beta-1-binding protein 1	ITGB1BP1	41	O14713-2;O14713	41;41	S	NA	-1.32043	NA	NA	0.801789	0.674723	37.024
RANBP2-like and GRIP domain-containing protein 8;RANBP2-like and GRIP domain-containing protein 5/6	RGPD8;RGPD5	NA	O14715;Q99666;Q99666-2	788;788;788	S	2.47013	2.31876	2.19665	0.999736	0.999924	0.999727	124.62
RANBP2-like and GRIP domain-containing protein 8;RANBP2-like and GRIP domain-containing protein 5/6	RGPD8;RGPD5	NA	O14715;Q99666;Q99666-2	792;792;792	S	-2.84893	-2.98456	NA	0.982247	0.714843	NA	46.602
RANBP2-like and GRIP domain-containing protein 8;RANBP2-like and GRIP domain-containing protein 5/6	RGPD8;RGPD5	21	O14715;Q99666;Q99666-2	21;21;21	S	0.488209	0.831823	1.06274	0.958076	0.95514	0.943118	173.87
Dual specificity mitogen-activated protein kinase kinase 7	MAP2K7	61	O14733;O14733-4;O14733-3;O14733-2	61;61;77;61	S	0.252279	-0.260002	-0.39562	0.73672	0.72764	0.768119	99.43
Dual specificity mitogen-activated protein kinase kinase 7	MAP2K7	403	O14733;O14733-4;O14733-3;O14733-2	403;410;419;446	S	3.12232	3.02739	2.95613	0.994454	0.99632	0.993131	205.75
Dual specificity mitogen-activated protein kinase kinase 7	MAP2K7	411	O14733;O14733-4;O14733-3;O14733-2	411;418;427;454	S	-4.83672	NA	NA	0.999998	NA	NA	70.016
Acyl-coenzyme A thioesterase 8	ACOT8	105	O14734	105	S	NA	-3.38803	NA	NA	0.977408	NA	37.02
Acyl-coenzyme A thioesterase 8	ACOT8	315	O14734	315	S	-2.48578	-2.27327	-2.97846	0.79501	0.727556	0.934418	65.944
Programmed cell death protein 5	PDCD5	57	O14737	57	S	-2.2222	-2.36007	-2.51344	1	1	1	75.362
Programmed cell death protein 5	PDCD5	42	O14737	42	S	-3.30211	NA	-3.96197	1	NA	1	87.018
Programmed cell death protein 5	PDCD5	119	O14737	119	S	0.247883	0.431377	0.733395	1	1	1	148.8
Na(+)/H(+) exchange regulatory cofactor NHE-RF1	SLC9A3R1	280	O14745	280	S	8.52013	8.35609	8.3767	1	1	1	240.85
Na(+)/H(+) exchange regulatory cofactor NHE-RF1	SLC9A3R1	162	O14745	162	S	-1.38866	-2.09839	-1.47283	0.999983	1	0.994734	99.964
Na(+)/H(+) exchange regulatory cofactor NHE-RF1	SLC9A3R1	46	O14745	46	S	-0.922485	-1.13441	NA	1	1	NA	62.333
Na(+)/H(+) exchange regulatory cofactor NHE-RF1	SLC9A3R1	2	O14745	2	S	NA	-3.68233	NA	NA	1	NA	46.758
Na(+)/H(+) exchange regulatory cofactor NHE-RF1	SLC9A3R1	290	O14745	290	S	2.20104	1.96508	1.96765	0.977123	0.882374	0.996501	265.97
Na(+)/H(+) exchange regulatory cofactor NHE-RF1	SLC9A3R1	186	O14745	186	S	-1.39942	-1.9497	-2.05146	0.997951	0.99207	0.99677	60.361
Putative transcription factor Ovo-like 1	OVOL1	239	O14753	239	S	-2.40852	-2.57948	NA	1	1	NA	40.813
Putative transcription factor Ovo-like 1	OVOL1	264	O14753	264	S	NA	-4.66963	NA	NA	0.943147	NA	40.487
Putative transcription factor Ovo-like 1	OVOL1	112	O14753	112	S	-2.49702	-2.00186	-1.99114	0.999922	0.998695	0.996653	124.33
Serine/threonine-protein kinase Chk1	CHEK1	280	O14757	280	S	2.0232	-1.09874	-2.22299	0.99943	0.999383	0.997563	112.71
Serine/threonine-protein kinase Chk1	CHEK1	286	O14757	286	S	NA	-0.018734	-0.146225	NA	0.664682	0.966694	112.6
Transcription elongation regulator 1	TCERG1	727	O14776-2;O14776	727;748	S	-4.50766	NA	-4.05231	0.999756	NA	0.9996	58.365
Transcription elongation regulator 1	TCERG1	914	O14776-2;O14776	914;935	S	-0.0793629	-0.988043	-1.44219	0.966288	0.736785	0.983419	67.453
Protein unc-13 homolog B	UNC13B	254	O14795	254	S	0.604908	0.802242	-0.430809	0.999378	0.999561	0.99998	37.328
Proteasome subunit alpha type-7;Proteasome subunit alpha type-7-like	PSMA7;PSMA8	11	O14818;Q8TAA3-2;Q8TAA3-5;Q8TAA3	11;13;13;13	S	-1.12863	-0.863359	-1.95369	1	0.999491	0.999999	137.26
Proteasome subunit alpha type-7	PSMA7	216	O14818;O14818-2	216;146	S	-2.17678	NA	-2.50594	1	NA	1	60.551
Secretory carrier-associated membrane protein 3	SCAMP3	32	O14828	32	S	0.904072	0.484709	-0.0501919	1	1	0.999998	130.87
Secretory carrier-associated membrane protein 3	SCAMP3	76	O14828;O14828-2	76;50	S	6.31203	6.18389	6.16743	0.999998	0.999999	0.99999	325.15
Secretory carrier-associated membrane protein 3	SCAMP3	85	O14828;O14828-2	85;59	S	NA	-1.28246	-1.33879	NA	0.714753	0.939138	100.33
Secretory carrier-associated membrane protein 3	SCAMP3	91	O14828;O14828-2	91;65	S	-1.74586	-1.68999	-1.65768	0.99761	0.82532	0.999281	127.96
Phytanoyl-CoA dioxygenase, peroxisomal	PHYH	109	O14832	109	S	-0.716188	-0.82415	-0.845947	0.999243	0.986977	0.998076	121.73
Transcription regulator protein BACH1	BACH1	631	O14867	631	S	-1.25663	-1.40804	-1.7409	1	1	1	195.88
Transcription regulator protein BACH1	BACH1	688	O14867	688	S	-2.82302	-2.33438	-2.14776	0.999997	0.999882	0.999844	37.272
Transcription regulator protein BACH1	BACH1	445	O14867	445	S	2.8661	3.00588	2.87005	1	1	1	171.6
Transcription regulator protein BACH1	BACH1	364	O14867	364	S	-1.11545	NA	-2.57114	0.999988	NA	0.999951	92.45
[3-methyl-2-oxobutanoate dehydrogenase [lipoamide]] kinase, mitochondrial	BCKDK	31	O14874	31	S	2.11562	0.559109	1.05729	0.919462	0.910591	0.901188	268.25
Interferon regulatory factor 6	IRF6	47	O14896	47	S	0.89432	0.0868607	1.33773	0.914666	0.963069	0.957467	149.61
Interferon regulatory factor 6	IRF6	424	O14896	424	S	0.430374	3.1102	2.40889	0.803027	0.972136	0.934989	160.38
Interferon regulatory factor 6	IRF6	416	O14896	416	S	-1.4154	-1.44361	-1.30438	0.817987	0.930623	0.661704	48.527
Krueppel-like factor 11	KLF11	124	O14901	124	S	-1.26774	-1.29092	-1.62942	0.999934	0.999989	0.999997	99.666
Tax1-binding protein 3	TAX1BP3	113	O14907	113	S	-0.740105	NA	-2.45135	0.996332	0.863985	0.613697	76.756
PDZ domain-containing protein GIPC1	GIPC1	247	O14908	247	S	0.00312233	0.774628	0.820246	0.999174	0.886857	0.678048	149.48
PDZ domain-containing protein GIPC1	GIPC1	232	O14908	232	S	1.74846	1.03146	0.959141	0.999871	0.999968	0.998946	90.882
Protein lin-7 homolog C;Protein lin-7 homolog B;Protein lin-7 homolog A	LIN7C;LIN7B;LIN7A	115	Q9NUP9;Q9HAP6;O14910	115;115;130	S	NA	NA	NA	0.99996	NA	0.999845	63.934
Regulator of G-protein signaling 12	RGS12	192	O14924-2;O14924-3;O14924-4;O14924	192;202;850;850	S	-1.55431	-1.82024	-1.57195	0.787481	0.734577	0.687825	51.076
Histone acetyltransferase type B catalytic subunit	HAT1	276	O14929-2;O14929	276;361	S	0.202738	0.504017	0.851309	0.999999	0.999986	0.999997	28.022
Peripheral plasma membrane protein CASK	CASK	51	O14936-6;O14936-2;O14936;O14936-3;O14936-4	51;51;51;51;51	S	-0.631947	-0.715824	-0.617384	0.969953	0.966632	0.910671	78.517
Peripheral plasma membrane protein CASK	CASK	55	O14936-6;O14936-2;O14936;O14936-3;O14936-4	55;55;55;55;55	S	-0.598814	-0.488342	-1.34438	0.875255	0.889643	0.876965	98.124
Peripheral plasma membrane protein CASK	CASK	582	O14936-6;O14936-2;O14936	582;582;582	S	2.51875	3.15163	2.38068	0.999877	0.999822	0.980029	258.44
Peripheral plasma membrane protein CASK	CASK	569	O14936-3;O14936-4;O14936-5	569;575;190	S	1.63874	0.874453	1.21223	0.945036	0.53814	0.99861	202.83
Peripheral plasma membrane protein CASK	CASK	570	O14936-3;O14936-4;O14936-5	570;576;191	S	3.06612	3.38226	3.4005	0.99814	0.990992	0.975767	167.76
Peripheral plasma membrane protein CASK	CASK	571	O14936-3;O14936-4;O14936-5	571;577;192	S	6.27958	6.2304	6.22661	0.999539	0.999721	0.998503	171.5
Phospholipase D2	PLD2	134	O14939-2;O14939;O14939-3	134;134;134	S	NA	NA	-4.97961	NA	NA	0.998695	42.669
Phospholipase D2	PLD2	79	O14939-2;O14939;O14939-3	79;79;79	S	1.01479	1.09296	0.952229	0.999359	0.997433	0.986306	116.73
Myosin regulatory light chain 12A;Myosin regulatory light polypeptide 9;Myosin regulatory light chain 12B	MYL12A;MYL9;MYL12B	19	P19105;P24844;O14950	19;20;20	S	1.90759	1.53474	2.26101	0.996774	0.994779	0.996635	183.48
Protein phosphatase 1 regulatory subunit 12A	PPP1R12A	299	O14974-2;O14974;O14974-4;O14974-3	299;299;299;299	S	1.32641	0.825535	0.966719	0.999999	0.999948	1	204.28
Protein phosphatase 1 regulatory subunit 12A	PPP1R12A	525	O14974-2;O14974;O14974-4;O14974-3	525;525;525;525	S	NA	NA	NA	NA	NA	0.799261	42.671
Protein phosphatase 1 regulatory subunit 12A	PPP1R12A	602	O14974-2;O14974	602;602	S	-3.58178	NA	-2.9528	0.9205	NA	0.731311	129.59
Protein phosphatase 1 regulatory subunit 12A	PPP1R12A	445	O14974-2;O14974;O14974-4;O14974-3	445;445;445;445	S	5.86624	5.82271	5.82722	1	0.999999	1	216.75
Protein phosphatase 1 regulatory subunit 12A	PPP1R12A	507	O14974-2;O14974;O14974-4;O14974-3	507;507;507;507	S	1.16214	0.962215	0.70524	0.99801	0.997507	0.99485	230.56
Protein phosphatase 1 regulatory subunit 12A	PPP1R12A	509	O14974-2;O14974;O14974-4;O14974-3	509;509;509;509	S	0.128687	-0.149529	-1.21637	0.952788	0.968181	0.993835	82.63
Protein phosphatase 1 regulatory subunit 12A	PPP1R12A	472	O14974-2;O14974;O14974-4;O14974-3	472;472;472;472	S	1.91741	2.01336	2.1178	0.989127	0.997691	0.997868	158.24
Protein phosphatase 1 regulatory subunit 12A	PPP1R12A	473	O14974-2;O14974;O14974-4;O14974-3	473;473;473;473	S	0.474222	0.287325	0.627039	0.975419	0.950466	0.890219	53.19
Protein phosphatase 1 regulatory subunit 12A	PPP1R12A	910	O14974-2;O14974;O14974-4;O14974-3	910;910;851;854	S	5.23609	4.98012	5.38238	0.999979	0.999979	0.999975	161.21
Protein phosphatase 1 regulatory subunit 12A	PPP1R12A	668	O14974-2;O14974;O14974-4;O14974-3	668;668;609;612	S	-0.103466	NA	-1.18716	0.999093	NA	0.997665	93.61
Protein phosphatase 1 regulatory subunit 12A	PPP1R12A	896	O14974-2;O14974;O14974-4;O14974-3	896;896;837;840	S	NA	NA	-2.96149	NA	NA	0.768404	59.619
Protein phosphatase 1 regulatory subunit 12A	PPP1R12A	903	O14974-2;O14974;O14974-4;O14974-3	903;903;844;847	S	0.681509	-0.142166	0.399424	0.999979	0.999998	0.999997	153.17
Cyclin-G-associated kinase	GAK	73	O14976	73	S	1.46556	1.4307	0.505011	1	1	1	71.331
Cyclin-G-associated kinase	GAK	326	O14976	326	S	0.177225	0.418501	0.29141	0.798259	0.825352	0.79974	138.74
Zinc finger protein 263	ZNF263	331	O14978	331	S	NA	-1.9386	-1.99458	NA	1	1	48.741
Zinc finger protein 263	ZNF263	289	O14978	289	S	-2.59201	-1.98832	NA	0.888239	0.985572	NA	110.89
Exportin-1	XPO1	1031	O14980	1031	S	-1.99631	-1.81328	-2.04883	0.956176	0.666602	0.723244	116.47
Exportin-1	XPO1	391	O14980	391	S	2.08981	1.77531	1.89943	0.999571	0.999018	0.999212	228.83
Exportin-1	XPO1	397	O14980	397	S	NA	NA	NA	0.754045	NA	NA	71.382
TATA-binding protein-associated factor 172	BTAF1	234	O14981	234	S	-2.18774	NA	NA	0.85599	NA	NA	33.621
Phosphatidylinositol 4-phosphate 5-kinase type-1 beta	PIP5K1B	413	O14986;O14986-2	413;453	S	-1.84172	-2.69178	-1.72978	1	1	1	112.09
Phosphatidylinositol 4-phosphate 5-kinase type-1 beta	PIP5K1B	405	O14986;O14986-2	405;445	S	NA	-3.28762	NA	NA	0.942145	NA	53.422
Synapsin-3	SYN3	470	O14994	470	S	1.47714	NA	NA	0.999949	NA	NA	103.91
Synapsin-3	SYN3	475	O14994	475	S	-1.13998	-0.872913	NA	0.915623	0.722482	NA	62.512
Synapsin-3	SYN3	573	O14994	573	S	NA	-1.54581	NA	0.997729	0.998388	NA	97.71
Synapsin-3	SYN3	484	O14994	484	S	0.661453	NA	1.15051	0.996684	NA	0.994332	61.017
Synapsin-3	SYN3	541	O14994	541	S	2.97138	2.7318	2.64262	0.999876	0.99914	0.999943	194.13
Rho guanine nucleotide exchange factor 10	ARHGEF10	316	O15013-7;O15013-4;O15013-5;O15013-6;O15013	316;379;354;379;379	S	-0.501053	NA	NA	0.999998	NA	NA	106.66
Zinc finger protein 609	ZNF609	804	O15014	804	S	1.91778	1.64292	1.6314	0.932798	0.900382	0.922403	77.055
Zinc finger protein 609	ZNF609	758	O15014	758	S	NA	NA	NA	NA	NA	1	36.775
Zinc finger protein 609	ZNF609	1055	O15014	1055	S	0.516836	0.592775	0.405525	0.999946	0.999938	0.999645	70.573
Zinc finger protein 609	ZNF609	743	O15014	743	S	1.04182	0.454195	-0.478449	0.999988	1	0.99546	133.24
Zinc finger protein 609	ZNF609	738	O15014	738	S	NA	NA	-1.07243	NA	0.67093	0.898517	69.492
Zinc finger protein 609	ZNF609	358	O15014	358	S	-0.459309	-0.570021	-2.29509	0.997839	0.998436	0.994499	130.93
Zinc finger protein 609	ZNF609	650	O15014	650	S	NA	NA	NA	1	NA	NA	13.495
Zinc finger protein 609	ZNF609	652	O15014	652	S	NA	NA	NA	1	NA	NA	13.495
Zinc finger protein 609	ZNF609	576	O15014	576	S	4.20897	3.24794	4.04338	0.999749	0.999954	0.999973	194.82
Zinc finger protein 609	ZNF609	578	O15014	578	S	2.50189	2.44394	2.76416	0.987649	0.988842	0.995343	118.81
Zinc finger protein 609	ZNF609	379	O15014	379	S	-0.746147	-1.1176	-0.695633	0.991038	0.499967	0.962529	203.07
Zinc finger protein 609	ZNF609	491	O15014	491	S	-1.05409	-0.971617	-1.37523	1	1	1	87.222
Zinc finger protein 609	ZNF609	413	O15014	413	S	2.71643	2.1003	1.14477	0.99847	0.999727	0.996223	94.315
Zinc finger protein 609	ZNF609	1313	O15014	1313	S	-0.630846	-0.790562	NA	0.998474	0.995073	NA	112.69
Zinc finger protein 609	ZNF609	467	O15014	467	S	-0.766598	-1.37713	-1.40026	0.99891	0.995263	0.986531	128.61
Zinc finger protein 609	ZNF609	842	O15014	842	S	0.0114918	0.278969	0.979219	0.999607	0.997179	0.999954	152.27
Zinc finger protein 609	ZNF609	846	O15014	846	S	0.164883	0.807701	0.593836	0.99821	0.99994	0.999514	156.56
Zinc finger protein 609	ZNF609	849	O15014	849	S	0.164883	0.807701	0.593836	0.99999	1	0.999993	156.56
Zinc finger protein 609	ZNF609	1285	O15014	1285	S	-0.296001	0.117853	-0.11742	0.90782	0.875382	0.936686	125.96
Zinc finger protein 646	ZNF646	160	O15015;O15015-2	160;160	S	-4.18469	-2.94543	-4.29369	0.908295	0.98314	0.983553	55.929
Zinc finger protein 646	ZNF646	133	O15015;O15015-2	133;133	S	NA	-2.27203	-3.82867	NA	0.983574	0.98773	94.179
Zinc finger protein 646	ZNF646	1442	O15015;O15015-2	1442;1442	S	-0.212587	0.179224	0.694328	0.886443	0.649158	0.967772	91.226
Microtubule-associated serine/threonine-protein kinase 4	MAST4	2358	O15021-2;O15021-3;O15021-1;O15021	2358;2363;2373;2555	S	-2.79397	NA	NA	0.990657	NA	NA	43.76
Microtubule-associated serine/threonine-protein kinase 4	MAST4	1666	O15021-2;O15021-3;O15021-1;O15021	1666;1671;1681;1863	S	-1.61396	-1.77447	-2.17932	0.994656	0.98679	0.995006	6.8141
Microtubule-associated serine/threonine-protein kinase 4;Microtubule-associated serine/threonine-protein kinase 2;Microtubule-associated serine/threonine-protein kinase 1	MAST4;MAST2;MAST1	1399	O15021-2;O15021-3;O15021-1;O15021;Q6P0Q8;Q6P0Q8-2;Q9Y2H9	1244;1249;1259;1441;1399;1209;1258	S	-3.109	-2.53296	-2.17901	0.999996	0.99959	0.998508	42.797
Microtubule-associated serine/threonine-protein kinase 4	MAST4	2326	O15021-2;O15021-3;O15021-1;O15021	2326;2331;2341;2523	S	-1.38576	-1.79742	-2.41236	0.999875	0.999692	0.997997	93.876
Microtubule-associated serine/threonine-protein kinase 4	MAST4	2248	O15021-2;O15021-3;O15021-1;O15021	2248;2253;2263;2445	S	-2.62859	-2.62698	-2.98532	0.998829	0.99812	0.999645	51.815
Protein transport protein Sec16A	SEC16A	1903	O15027-5;O15027-2;O15027-4;O15027-3;O15027	1903;1903;1903;1903;1903	S	NA	1.10545	0.395422	NA	0.759223	0.797277	59.665
Protein transport protein Sec16A	SEC16A	1905	O15027-5;O15027-2;O15027-4;O15027-3;O15027	1905;1905;1905;1905;1905	S	1.00378	1.00805	0.586212	0.997533	0.99917	0.999593	149.09
Protein transport protein Sec16A	SEC16A	779	O15027-5;O15027-2;O15027-4;O15027-3;O15027	779;779;779;779;779	S	-1.54674	-1.07816	-1.9443	0.961318	0.850165	0.975372	84.299
Protein transport protein Sec16A	SEC16A	891	O15027-5;O15027-2;O15027-4;O15027-3;O15027	891;891;891;891;891	S	4.22664	4.22154	4.223	1	1	1	147.45
Protein transport protein Sec16A	SEC16A	1127	O15027-5;O15027-2;O15027-4;O15027-3;O15027	1127;1127;1127;1127;1127	S	0.106287	NA	0.0127602	1	1	1	115.43
Protein transport protein Sec16A	SEC16A	411	O15027-5;O15027-2;O15027-4;O15027-3;O15027	411;411;411;411;411	S	3.15536	3.81144	2.89903	0.857687	0.956006	0.863017	190.56
Protein transport protein Sec16A	SEC16A	417	O15027-5;O15027-2;O15027-4;O15027-3;O15027	417;417;417;417;417	S	3.27176	3.5694	3.15927	0.999803	0.999968	0.99939	190.56
Protein transport protein Sec16A	SEC16A	1844	O15027-5;O15027-2;O15027-4;O15027-3;O15027	1844;1844;1844;1844;1844	S	NA	-2.82259	NA	NA	0.998827	NA	46.064
Protein transport protein Sec16A	SEC16A	136	O15027-5;O15027-2;O15027-4;O15027-3;O15027	136;136;136;136;136	S	-2.87555	-2.23421	-3.54622	1	1	1	86.737
Protein transport protein Sec16A	SEC16A	1786	O15027-5;O15027-2;O15027-4;O15027-3;O15027	1786;1786;1786;1786;1786	S	0.497982	0.34684	0.358397	0.999995	0.999999	1	108.87
Protein transport protein Sec16A	SEC16A	2075	O15027-5	2075	S	-1.92561	-1.45434	-1.12102	0.95501	0.765023	0.876931	121.45
Protein transport protein Sec16A	SEC16A	153	O15027-5;O15027-2;O15027-4;O15027-3;O15027	153;153;153;153;153	S	1.52533	1.09372	0.676668	1	1	1	119.92
Protein transport protein Sec16A	SEC16A	391	O15027-5;O15027-2;O15027-4;O15027-3;O15027	391;391;391;391;391	S	2.69086	2.87299	2.85659	0.977499	0.965185	0.995413	199.5
Protein transport protein Sec16A	SEC16A	1191	O15027-5;O15027-2;O15027-4;O15027-3;O15027	1191;1191;1191;1191;1191	S	4.44963	-0.194639	3.99518	0.951041	0.960167	0.938605	156.31
Protein transport protein Sec16A	SEC16A	1220	O15027-5;O15027-2;O15027-4;O15027-3;O15027	1220;1220;1220;1220;1220	S	-0.08255	-0.135557	0.287861	0.999898	0.999444	0.998192	177.74
Plexin-B2	PLXNB2	1570	O15031	1570	S	0.146128	0.349235	0.0246029	1	1	1	193.53
Apoptosis-resistant E3 ubiquitin protein ligase 1	AREL1	337	O15033-2;O15033	337;337	S	-2.69954	NA	NA	0.961055	NA	NA	55.405
Protein KHNYN	KHNYN	331	O15037	331	S	NA	-0.836603	NA	NA	1	NA	40.278
Protein KHNYN	KHNYN	170	O15037	170	S	-1.47096	-3.5416	NA	1	1	NA	104.9
Protein KHNYN	KHNYN	291	O15037	291	S	-0.622726	-1.32952	-0.991324	1	1	1	88.997
Protein KHNYN	KHNYN	342	O15037	342	S	-2.51155	-0.399916	-0.0464096	1	1	1	32.825
Protein KHNYN	KHNYN	503	O15037	503	S	-4.34087	-4.00761	-5.29022	0.997177	0.999269	0.997231	89.846
Protein KHNYN	KHNYN	505	O15037	505	S	-3.43458	-4.21808	-3.07363	0.884284	0.963307	0.90786	54.928
Protein KHNYN	KHNYN	10	O15037	10	S	1.20506	0.918447	0.750513	1	1	1	152.6
Protein KHNYN	KHNYN	521	O15037	521	S	-2.5394	NA	NA	0.752778	NA	NA	56.738
Protein KHNYN	KHNYN	495	O15037	495	S	NA	-0.347496	NA	NA	1	1	39.82
Tectonin beta-propeller repeat-containing protein 2	TECPR2	276	O15040	276	S	NA	NA	NA	NA	1	0.999976	144.05
Tectonin beta-propeller repeat-containing protein 2	TECPR2	279	O15040	279	S	NA	NA	-2.05694	NA	NA	0.880633	48.669
U2 snRNP-associated SURP motif-containing protein	U2SURP	63	O15042-2;O15042	63;63	S	-0.590145	-1.47437	NA	0.949036	0.78768	0.80109	67.107
U2 snRNP-associated SURP motif-containing protein	U2SURP	67	O15042-2;O15042	67;67	S	1.69933	1.16767	0.928669	1	1	1	285.77
U2 snRNP-associated SURP motif-containing protein	U2SURP	181	O15042-2;O15042	181;181	S	4.11837	3.59029	3.74212	0.999372	0.999589	0.999437	267.94
U2 snRNP-associated SURP motif-containing protein	U2SURP	484	O15042-2;O15042;O15042-3	484;485;76	S	-0.251881	0.121195	-1.45272	0.8158	0.967581	0.806587	89.622
U2 snRNP-associated SURP motif-containing protein	U2SURP	97	O15042-2;O15042	97;97	S	NA	-0.384525	-0.698837	NA	0.999941	0.999214	76.961
U2 snRNP-associated SURP motif-containing protein	U2SURP	766	O15042-2;O15042;O15042-3	766;767;358	S	-2.90329	NA	NA	0.991423	NA	NA	44.208
Histone-lysine N-methyltransferase SETD1A	SETD1A	892	O15047	892	S	-0.922754	-1.33538	-2.04385	1	1	1	78.067
Histone-lysine N-methyltransferase SETD1A	SETD1A	282	O15047	282	S	1.22234	1.12147	-0.640718	0.981529	0.998486	0.992862	143.12
Histone-lysine N-methyltransferase SETD1A	SETD1A	1169	O15047	1169	S	-3.44361	-4.51231	-4.69645	0.829118	0.756185	0.595072	59.368
Histone-lysine N-methyltransferase SETD1A	SETD1A	470	O15047	470	S	4.43235	4.32546	4.23596	0.998663	0.992443	0.988853	145.04
Histone-lysine N-methyltransferase SETD1A	SETD1A	464	O15047	464	S	NA	NA	-1.06752	NA	NA	0.99953	40.296
Lysine-specific demethylase 6B	KDM6B	224	O15054;O15054-1	224;224	S	-1.68392	NA	NA	0.990712	NA	NA	40.858
Lysine-specific demethylase 6B	KDM6B	799	O15054;O15054-1	799;799	S	-1.68657	-3.27048	-1.97033	0.767947	0.731563	0.795938	54.953
Lysine-specific demethylase 6B	KDM6B	467	O15054;O15054-1	467;467	S	-2.00918	-1.92723	NA	0.67296	0.775233	NA	78.16
Synaptojanin-2	SYNJ2	1146	O15056-2;O15056;O15056-3	1146;1191;1191	S	3.29985	3.27468	2.91394	1	1	1	208.97
Synaptojanin-2	SYNJ2	1079	O15056-2;O15056;O15056-3	1079;1124;1124	S	3.47781	3.11544	3.09753	0.999944	0.999896	0.999829	297.15
Synaptojanin-2	SYNJ2	1206	O15056-2;O15056	1206;1251	S	1.11122	1.13637	1.16963	0.724307	0.68798	0.945035	120.34
Zinc finger and BTB domain-containing protein 5	ZBTB5	234	O15062	234	S	-4.01878	NA	NA	0.958837	NA	NA	39.474
Zinc finger and BTB domain-containing protein 5	ZBTB5	237	O15062	237	S	-2.32854	NA	NA	0.989817	NA	NA	44.841
Zinc finger and BTB domain-containing protein 5	ZBTB5	371	O15062	371	S	-3.09843	-3.9663	-3.80803	0.998707	0.994462	0.99448	49.263
Uncharacterized protein KIAA0355	KIAA0355	723	O15063	723	S	NA	-3.28397	NA	NA	0.999585	NA	28.866
Guanine nucleotide exchange factor DBS	MCF2L	935	O15068-6;O15068-8;O15068;O15068-5;O15068-4;O15068-3;O15068-2;O15068-9	935;941;965;776;933;939;968;935	S	0.54245	0.503672	0.246494	0.999857	0.999973	0.999659	164.39
Guanine nucleotide exchange factor DBS	MCF2L	1090	O15068-6;O15068-8;O15068	1090;1096;1120	S	NA	-1.41796	-1.50175	NA	0.942421	0.996037	97.118
Guanine nucleotide exchange factor DBS	MCF2L	1090	O15068-9	1090	S	0.349569	0.605478	0.363634	0.68855	0.765665	0.719009	95.341
Serine/threonine-protein phosphatase 6 regulatory ankyrin repeat subunit A	ANKRD28	857	O15084-2;O15084;O15084-4;O15084-1	857;1011;1041;1044	S	-1.26849	-0.968927	-1.29593	0.999828	0.998816	0.999571	117.24
Rho guanine nucleotide exchange factor 11	ARHGEF11	150	O15085;O15085-2	150;150	S	-0.728945	-0.659687	-0.525917	0.99846	0.999404	0.999143	94.052
Rho guanine nucleotide exchange factor 11	ARHGEF11	35	O15085;O15085-2	35;35	S	-0.797831	-1.68565	NA	0.998928	0.998995	0.604026	82.808
Rho guanine nucleotide exchange factor 11	ARHGEF11	658	O15085;O15085-2	658;698	S	-1.19716	-1.72287	-2.15513	0.604855	0.783832	0.575107	131.44
Rho guanine nucleotide exchange factor 11	ARHGEF11	251	O15085;O15085-2	251;291	S	-1.60433	-1.86853	-1.9915	0.96137	0.986001	0.934757	129.5
Rho guanine nucleotide exchange factor 11	ARHGEF11	1458	O15085;O15085-2	1458;1498	S	4.04416	4.1447	3.7207	0.985464	0.993738	0.991976	161.78
Rho guanine nucleotide exchange factor 11	ARHGEF11	547	O15085;O15085-2	547;587	S	-2.21361	-2.10238	NA	0.792409	0.521245	NA	54.578
Rho guanine nucleotide exchange factor 11	ARHGEF11	556	O15085;O15085-2	556;596	S	3.03355	1.03544	3.23878	1	1	1	202.98
Rho guanine nucleotide exchange factor 11	ARHGEF11	1480	O15085;O15085-2	1480;1520	S	1.99859	1.88772	1.52859	0.985888	0.985649	0.984695	100.22
U6 snRNA-associated Sm-like protein LSm1	LSM1	123	O15116	123	S	-0.903435	0.0231495	0.0585556	1	0.999999	1	153.12
T-box transcription factor TBX3	TBX3	418	O15119-2;O15119;O15119-3	418;438;438	S	1.80201	NA	0.57596	0.908664	NA	0.778659	89.832
T-box transcription factor TBX3	TBX3	436	O15119-2;O15119;O15119-3	436;456;456	S	0.183096	0.353394	-0.229395	1	0.8877	0.994034	111.04
T-box transcription factor TBX3	TBX3	389	O15119-2;O15119;O15119-3	389;409;409	S	2.01141	2.69416	2.62563	0.999997	0.999992	1	116.43
T-box transcription factor TBX3	TBX3	687	O15119-2;O15119;O15119-3	687;707;564	S	-1.20179	-1.15649	-1.45515	0.941937	0.888847	0.81113	100.33
T-box transcription factor TBX3	TBX3	660	O15119-2;O15119	660;680	S	0.115131	0.365309	0.271614	0.999569	0.99992	0.999991	220.84
Secretory carrier-associated membrane protein 2	SCAMP2	319	O15127	319	S	2.67546	-2.39465	-2.12578	0.5	1	1	183.38
Secretory carrier-associated membrane protein 2	SCAMP2	320	O15127	320	S	2.721	2.74186	2.92953	0.815759	1	1	223.51
Actin-related protein 2/3 complex subunit 1B	ARPC1B	336	O15143	336	S	NA	-2.17009	-4.12027	NA	0.961167	0.928296	43.005
Protein Mdm4	MDM4	367	O15151	367	S	NA	-1.49456	NA	NA	0.999754	NA	54.356
BET1 homolog	BET1	50	O15155	50	S	3.14974	3.45101	3.10935	0.999998	0.999992	0.999996	107.61
Zinc finger and BTB domain-containing protein 7B	ZBTB7B	480	O15156	480	S	0.674528	0.577858	0.556532	0.998168	0.997832	0.990924	111.82
DNA-directed RNA polymerases I and III subunit RPAC1	POLR1C	258	O15160-2;O15160	258;258	S	-4.23877	NA	NA	1	NA	NA	57.296
Transcription intermediary factor 1-alpha	TRIM24	693	O15164-2;O15164	693;727	S	-2.00427	NA	NA	0.999985	NA	NA	65.854
Transcription intermediary factor 1-alpha	TRIM24	1008	O15164-2;O15164	1008;1042	S	4.27202	4.85064	4.51421	1	1	1	52.518
Transcription intermediary factor 1-alpha	TRIM24	991	O15164-2;O15164	991;1025	S	NA	NA	NA	NA	NA	1	224.13
Transcription intermediary factor 1-alpha	TRIM24	994	O15164-2;O15164	994;1028	S	0.693422	0.261744	0.335764	0.950052	0.992357	1	224.13
Transcription intermediary factor 1-alpha	TRIM24	777	O15164-2;O15164	777;811	S	0.681881	-0.0329456	0.315931	0.999708	0.978902	0.899358	145.38
Transcription intermediary factor 1-alpha	TRIM24	728	O15164-2;O15164	728;762	S	NA	-3.30744	NA	NA	0.811804	NA	64.379
Transcription intermediary factor 1-alpha	TRIM24	653	O15164-2;O15164	653;687	S	-3.89063	-3.98577	NA	0.990962	0.979112	NA	35.055
Transcription intermediary factor 1-alpha	TRIM24	626	O15164-2;O15164	626;660	S	-0.349241	0.173437	-0.259733	0.91644	0.954222	0.931607	85.635
Transcription intermediary factor 1-alpha	TRIM24	633	O15164-2;O15164	633;667	S	-2.67027	NA	NA	0.866073	NA	NA	40.504
Axin-1	AXIN1	581	O15169-2;O15169	581;581	S	1.66479	1.60235	1.66811	0.966243	0.999889	0.999984	178.41
Axin-1	AXIN1	77	O15169-2;O15169	77;77	S	1.62995	1.77006	1.16771	0.994793	0.975779	0.823642	99.242
Axin-1	AXIN1	217	O15169-2;O15169	217;217	S	2.72758	2.74078	2.64571	0.999998	1	1	318.12
Axin-1	AXIN1	486	O15169-2;O15169	486;486	S	NA	1.34171	NA	NA	0.995087	NA	58.703
Axin-1	AXIN1	493	O15169-2;O15169	493;493	S	NA	1.34171	NA	NA	0.915184	NA	58.703
Membrane-associated progesterone receptor component 2	PGRMC2	104	O15173	104	S	3.73347	3.96737	4.10185	1	1	1	98.336
Membrane-associated progesterone receptor component 2	PGRMC2	90	O15173	90	S	4.53473	4.18376	3.94928	0.999948	0.999904	0.99999	194.58
CTD small phosphatase-like protein	CTDSPL	33	O15194-2;O15194	33;33	S	0.165617	0.259996	0.11405	1	1	1	93.737
Villin-like protein	VILL	240	O15195-2;O15195	240;240	S	-3.11411	NA	NA	0.993481	NA	NA	62.075
Villin-like protein	VILL	748	O15195-2;O15195	748;762	S	4.83407	4.43288	4.38619	0.999915	0.999931	0.999716	192.34
Villin-like protein	VILL	752	O15195-2;O15195	752;766	S	-3.24652	-2.91023	-3.57526	0.935424	0.856561	0.842274	81.361
Villin-like protein	VILL	759	O15195-2;O15195	759;773	S	3.01963	3.00008	3.29554	1	1	1	282.88
Villin-like protein	VILL	709	O15195-2;O15195	709;723	S	NA	-2.49089	NA	NA	0.999991	NA	104.32
Villin-like protein	VILL	194	O15195-2;O15195	194;194	S	1.34309	0.834044	0.084589	0.999821	0.999625	0.999253	106.77
Villin-like protein	VILL	349	O15195-2;O15195	349;363	S	NA	0.457249	0.151026	NA	1	1	22.426
Villin-like protein	VILL	770	O15195-2;O15195	770;784	S	-0.811333	NA	-1.32251	0.924864	NA	0.982606	62.715
Villin-like protein	VILL	233	O15195-2;O15195	233;233	S	-1.17903	-0.813848	-1.20953	0.949387	0.57831	0.756114	130.28
Zinc finger and BTB domain-containing protein 22	ZBTB22	202	O15209	202	S	-2.80289	-2.80758	-3.46747	0.996649	0.99867	0.896371	62.502
Ral guanine nucleotide dissociation stimulator-like 2	RGL2	409	O15211	409	S	-0.989128	NA	NA	0.994049	NA	0.993692	54.969
Ral guanine nucleotide dissociation stimulator-like 2	RGL2	13	O15211	13	S	-1.22055	-1.09491	-1.15321	0.781778	0.90941	0.944374	106.57
Ral guanine nucleotide dissociation stimulator-like 2	RGL2	619	O15211	619	S	1.23374	-0.0497761	0.87343	0.849042	0.80037	0.789881	212.58
Ral guanine nucleotide dissociation stimulator-like 2	RGL2	761	O15211	761	S	-2.4717	NA	NA	0.835221	0.955046	NA	104.57
Ral guanine nucleotide dissociation stimulator-like 2	RGL2	578	O15211	578	S	-2.04122	-2.3699	-2.45459	0.61024	0.544723	0.948371	55.576
WD repeat-containing protein 46	WDR46	184	O15213	184	S	-2.75713	-2.8965	-3.05832	1	1	1	115.92
WD repeat-containing protein 46	WDR46	41	O15213	41	S	2.89362	2.99308	2.479	0.999993	0.999921	0.999921	105.02
WD repeat-containing protein 46	WDR46	564	O15213	564	S	0.687311	0.571436	0.359034	0.931263	0.98077	0.993471	112.48
NF-kappa-B-repressing factor	NKRF	35	O15226	35	S	-0.161629	-0.623465	-0.971985	0.997381	0.99633	0.996969	145.4
NF-kappa-B-repressing factor	NKRF	618	O15226	618	S	3.23881	3.10074	3.03609	0.999963	0.999975	0.999998	184.65
Dihydroxyacetone phosphate acyltransferase	GNPAT	345	O15228	345	S	-4.449	-4.99335	-4.77018	0.852878	0.798925	0.929818	98.532
Zinc finger protein 185	ZNF185	216	O15231-2;O15231-3;O15231	216;454;453	S	2.15852	1.73366	2.67848	0.956297	0.995248	0.999073	144.02
Zinc finger protein 185	ZNF185	282	O15231-2;O15231-3;O15231	282;520;519	S	3.05539	2.93247	2.8902	0.994313	0.996104	0.998335	217.9
Zinc finger protein 185	ZNF185	66	O15231-2;O15231-3	66;206	S	-0.915661	0.319805	-1.12345	0.999991	0.999883	0.99997	257.61
Zinc finger protein 185	ZNF185	228	O15231-2;O15231-3;O15231	228;466;465	S	-1.15364	-2.72712	-1.74775	0.991881	0.999683	0.991226	214.72
Protein CASC3	CASC3	35	O15234	35	S	-3.17752	-2.24873	-4.32013	0.909682	0.948998	0.924656	133.63
Protein CASC3	CASC3	45	O15234	45	S	0.0832939	-0.437168	-0.51292	0.913078	0.890675	0.978758	174.24
Protein CASC3	CASC3	47	O15234	47	S	-1.93471	-2.12413	-2.9842	0.886947	0.909095	0.91177	139.75
Protein CASC3	CASC3	348	O15234	348	S	-0.400429	-0.856138	-1.10134	0.999332	0.999992	0.999895	80.951
Protein CASC3	CASC3	148	O15234	148	S	2.36471	2.52839	2.64991	0.999997	1	1	262.27
Protein CASC3	CASC3	154	O15234	154	S	0.791605	-0.329491	0.385559	0.992832	0.98706	0.955253	229.23
Protein CASC3	CASC3	265	O15234	265	S	2.75352	2.64743	2.37048	0.999982	0.999322	0.999651	117.01
Protein RER1	RER1	95	O15258	95	S	-0.75576	-0.735329	-0.989471	0.998603	0.997108	0.983704	148.59
Mitogen-activated protein kinase 13	MAPK13	350	O15264	350	S	0.641914	0.578278	0.602482	1	1	1	120.81
Mitogen-activated protein kinase 13	MAPK13	27	O15264	27	S	-0.720257	-0.543091	-0.511852	0.98395	0.96565	0.801948	138.2
Ataxin-7	ATXN7	840	O15265;O15265-2	840;840	S	NA	NA	-1.16264	NA	NA	0.994506	119.98
UDP-N-acetylglucosamine--peptide N-acetylglucosaminyltransferase 110 kDa subunit	OGT	20	O15294	20	S	-5.38865	NA	NA	1	NA	NA	51.251
cTAGE family member 5	CTAGE5	456	O15320-8;O15320-6;O15320-4;O15320-3;O15320;O15320-5	456;461;536;507;536;541	S	1.73674	2.45721	0.993443	0.999992	0.999982	0.999998	168.29
cTAGE family member 5	CTAGE5	468	O15320-8;O15320-6;O15320-4;O15320-3;O15320;O15320-5	468;473;548;519;548;553	S	NA	-2.74821	NA	NA	0.999227	NA	60.6
cTAGE family member 5	CTAGE5	437	O15320-8;O15320-6;O15320-4;O15320-3;O15320;O15320-5	437;442;517;488;517;522	S	0.366556	0.384363	-0.605581	0.999999	0.996203	0.999961	150.09
cTAGE family member 5	CTAGE5	555	O15320-8;O15320-6;O15320-4;O15320-3;O15320;O15320-5;O15320-7;O15320-2	555;560;635;606;635;640;563;592	S	0.457243	0.334604	0.290035	0.996822	0.998888	0.996882	127.89
cTAGE family member 5	CTAGE5	57	O15320-8;O15320-6;O15320-4;O15320-3;O15320;O15320-5;O15320-7;O15320-2	57;62;137;108;137;142;108;137	S	-0.187742	-0.441776	-0.783836	0.892488	0.965469	0.747849	246.42
cTAGE family member 5	CTAGE5	59	O15320-8;O15320-6;O15320-4;O15320-3;O15320;O15320-5;O15320-7;O15320-2	59;64;139;110;139;144;110;139	S	-0.950937	-0.538048	-0.731174	0.999932	0.999973	0.999995	277.56
cTAGE family member 5	CTAGE5	516	O15320-8;O15320-6;O15320-4;O15320-3;O15320;O15320-5;O15320-7;O15320-2	516;521;596;567;596;601;524;553	S	-0.149569	-0.230276	NA	0.952803	0.73996	0.499324	112.54
Midline-1	MID1	96	O15344-2;O15344	96;96	S	0.0688152	0.873945	-0.917664	0.98739	0.98697	0.988437	132.01
High mobility group protein B3	HMGB3	98	O15347	98	S	0.797977	2.13435	2.04352	0.999999	1	1	161.58
Protein phosphatase 1G	PPM1G	240	O15355	240	S	-0.356611	-0.388693	NA	0.499942	0.850502	0.489053	146.56
Protein phosphatase 1G	PPM1G	201	O15355	201	S	1.21378	1.01578	0.2812	0.999945	0.983209	0.982454	242.19
Protein phosphatase 1G	PPM1G	527	O15355	527	S	NA	1.36538	1.12907	0.947531	0.768888	0.792324	146.28
Protein phosphatase 1G	PPM1G	183	O15355	183	S	2.37724	2.36312	2.06491	1	0.999843	1	307.43
Phosphatidylinositol 3,4,5-trisphosphate 5-phosphatase 2	INPPL1	1003	O15357;O15357-2	1003;761	S	-1.81858	-1.0014	-2.00859	0.930711	0.865371	0.936149	52.856
Fanconi anemia group A protein	FANCA	1449	O15360	1449	S	-2.30041	-1.8136	NA	1	1	NA	80.842
Eukaryotic translation initiation factor 3 subunit D	EIF3D	160	O15371	160	S	1.41785	0.489557	0.60841	0.978558	0.996338	0.994365	122.36
Eukaryotic translation initiation factor 3 subunit D	EIF3D	161	O15371	161	S	NA	NA	-5.17336	NA	NA	0.999439	32.882
Eukaryotic translation initiation factor 3 subunit D	EIF3D	274	O15371	274	S	-0.503548	-0.880476	-0.744398	1	1	1	98.687
Eukaryotic translation initiation factor 3 subunit H	EIF3H	183	O15372	183	S	-3.3757	-2.87993	-2.96235	1	1	1	91.477
Eukaryotic translation initiation factor 3 subunit H	EIF3H	290	O15372	290	S	-0.569921	-1.89373	-1.27351	1	1	1	79.356
Monocarboxylate transporter 6	SLC16A5	451	O15375	451	S	-1.55465	NA	NA	0.999672	NA	NA	22.778
Nuclear valosin-containing protein-like	NVL	44	O15381	44	S	NA	NA	-4.32354	NA	NA	0.999323	47.632
Transmembrane protease serine 2;Transmembrane protease serine 2 non-catalytic chain;Transmembrane protease serine 2 catalytic chain	TMPRSS2	61	O15393	61	S	2.51284	2.386	2.69317	1	1	1	260.32
Transmembrane protease serine 2;Transmembrane protease serine 2 non-catalytic chain;Transmembrane protease serine 2 catalytic chain	TMPRSS2	71	O15393	71	S	0.534584	0.487717	0.139521	0.967993	0.634551	0.656368	153.76
Syntaxin-7	STX7	126	O15400-2;O15400	126;126	S	-1.85966	-2.37424	-2.4927	0.740749	0.763502	0.54674	69.147
Syntaxin-7	STX7	129	O15400-2;O15400	129;129	S	2.60181	2.26986	2.09352	0.987429	0.986143	0.953922	139.54
Syntaxin-7	STX7	131	O15400-2;O15400	131;131	S	0.91033	0.171104	-0.0078373	0.999998	0.999924	0.999968	121.12
Syntaxin-7	STX7	45	O15400-2;O15400	45;45	S	NA	NA	-1.64043	NA	NA	0.856825	27.373
Trinucleotide repeat-containing gene 18 protein	TNRC18	1857	O15417;O15417-2	1857;1857	S	0.583445	0.644743	0.929503	1	1	1	165.13
Trinucleotide repeat-containing gene 18 protein	TNRC18	1878	O15417;O15417-2	1878;1878	S	-3.12245	-0.833864	-1.88444	0.92604	0.932663	0.773171	134.03
Trinucleotide repeat-containing gene 18 protein	TNRC18	2033	O15417;O15417-2	2033;2033	S	-1.68328	-1.70934	NA	1	1	NA	47.919
Monocarboxylate transporter 4	SLC16A3	464	O15427	464	S	1.44285	1.9504	1.22793	0.872723	0.955335	0.842363	191.08
Monocarboxylate transporter 4	SLC16A3	436	O15427	436	S	NA	1.32221	1.7058	1	1	1	133.56
Canalicular multispecific organic anion transporter 2	ABCC3	281	O15438-2;O15438;O15438-5	281;281;281	S	-2.03225	-1.58164	-1.73159	1	1	1	107.8
Canalicular multispecific organic anion transporter 2	ABCC3	908	O15438-2;O15438	908;908	S	4.7137	4.69793	4.21934	1	1	1	125.64
Canalicular multispecific organic anion transporter 2	ABCC3	911	O15438-2;O15438	911;911	S	4.58011	4.71866	4.2368	1	1	1	125.64
Canalicular multispecific organic anion transporter 2	ABCC3	912	O15438-2;O15438	912;912	S	1.11673	2.06181	1.02761	1	1	1	87.074
Multidrug resistance-associated protein 4	ABCC4	655	O15439-2;O15439	655;655	S	1.46196	0.85117	0.334845	0.999847	0.998959	0.995608	160.15
Multidrug resistance-associated protein 5	ABCC5	558	O15440	558	S	NA	-1.55836	NA	NA	0.996656	NA	92.433
Multidrug resistance-associated protein 5	ABCC5	505	O15440	505	S	0.134083	-0.665211	-0.639124	0.75955	0.674255	0.781526	149.49
Multidrug resistance-associated protein 5	ABCC5	509	O15440	509	S	1.40782	0.829729	0.760876	0.812983	0.967031	0.951488	250.57
DNA-directed RNA polymerase I subunit RPA34	CD3EAP	126	O15446;O15446-2	126;128	S	NA	1.10307	NA	0.456271	0.797968	NA	254.24
DNA-directed RNA polymerase I subunit RPA34	CD3EAP	128	O15446;O15446-2	128;130	S	2.55291	2.69131	2.4484	0.999765	0.997677	0.999478	287.48
DNA-directed RNA polymerase I subunit RPA34	CD3EAP	136	O15446;O15446-2	136;138	S	3.65417	3.91748	3.77699	1	1	1	287.48
DNA-directed RNA polymerase I subunit RPA34	CD3EAP	285	O15446;O15446-2	285;287	S	-2.89033	-0.135761	-2.29788	0.791391	0.81197	0.813886	180.72
DNA-directed RNA polymerase I subunit RPA34	CD3EAP	172	O15446;O15446-2	172;174	S	-1.73229	NA	NA	0.794678	NA	NA	96.128
Melanoma-associated antigen B3	MAGEB3	173	O15480	173	S	-1.24344	-1.41355	-1.30533	0.963543	0.974415	0.94948	26.724
Melanoma-associated antigen B3	MAGEB3	177	O15480	177	S	-1.24344	-1.41355	-1.30533	0.747769	0.733539	0.775223	26.724
Nucleoporin-like protein 2	NUPL2	106	O15504;O15504-2	106;106	S	-1.16768	-0.939312	-0.787283	0.993618	0.986147	0.997654	223.69
Transcription factor MafG	MAFG	124	O15525	124	S	-0.804268	-1.03647	-0.863039	0.999943	0.977616	0.999992	82.972
Putative 3-phosphoinositide-dependent protein kinase 2;3-phosphoinositide-dependent protein kinase 1	PDPK2;PDPK1	214	Q6A1A2;O15530-4;O15530;O15530-2	214;114;241;191	S	5.19905	1.06265	0.974255	0.999982	0.999984	0.999994	167.92
Putative 3-phosphoinositide-dependent protein kinase 2;3-phosphoinositide-dependent protein kinase 1	PDPK2;PDPK1	9	Q6A1A2;O15530-4;O15530;O15530-3	9;36;36;36	S	-0.0124741	0.161213	-0.020504	0.646812	0.918678	0.899931	155.32
Period circadian protein homolog 1	PER1	592	O15534	592	S	NA	NA	-2.21685	NA	NA	0.98007	44.238
Period circadian protein homolog 1	PER1	815	O15534	815	S	-1.09534	-0.570435	-0.630341	0.945522	0.989187	0.997209	137.29
Period circadian protein homolog 1	PER1	704	O15534	704	S	-3.2847	NA	NA	0.975732	NA	NA	41.788
RING finger protein 113A	RNF113A	84	O15541	84	S	-0.99246	0.55666	0.632561	1	1	1	266.85
RING finger protein 113A	RNF113A	85	O15541	85	S	-0.99246	0.55666	0.964392	1	1	1	266.85
RING finger protein 113A	RNF113A	253	O15541	253	S	-1.09673	-1.29897	-1.38921	1	1	0.999971	135.06
Lysine-specific demethylase 6A	KDM6A	818	O15550	818	S	0.936569	0.913267	0.978298	0.96408	0.95892	0.92832	169.01
Lysine-specific demethylase 6A	KDM6A	829	O15550	829	S	1.40267	1.20033	1.28564	0.984024	0.984448	0.954092	169.01
Claudin-3	CLDN3	203	O15551	203	S	-0.207754	-0.0818977	-1.14585	0.890861	0.923266	0.84028	143.23
Claudin-3	CLDN3	209	O15551	209	S	3.66772	3.51165	3.31334	1	0.999999	0.999999	189.89
Claudin-3	CLDN3	199	O15551	199	S	2.48934	2.71589	2.60972	0.999935	0.999974	0.999995	113.08
Putative pre-mRNA-splicing factor ATP-dependent RNA helicase DHX15	DHX15	793	O43143	793	S	4.33939	4.4466	4.51311	1	1	1	121.76
Zinc finger ZZ-type and EF-hand domain-containing protein 1	ZZEF1	2444	O43149	2444	S	-0.412937	-0.68606	-0.812641	0.713838	0.792026	0.747335	89.174
Zinc finger ZZ-type and EF-hand domain-containing protein 1	ZZEF1	1276	O43149;O43149-2	1276;1276	S	0.841293	1.28001	0.88147	0.978968	0.985092	0.904898	130.04
Zinc finger ZZ-type and EF-hand domain-containing protein 1	ZZEF1	1540	O43149;O43149-2	1540;1540	S	NA	-5.25101	NA	NA	0.808958	NA	20.947
Zinc finger ZZ-type and EF-hand domain-containing protein 1	ZZEF1	1509	O43149;O43149-2	1509;1509	S	-3.40279	NA	-3.79968	0.728664	NA	0.778966	39.967
Zinc finger ZZ-type and EF-hand domain-containing protein 1	ZZEF1	1518	O43149;O43149-2	1518;1518	S	1.52583	0.429375	1.1665	0.852753	0.967405	0.944682	131.17
Zinc finger ZZ-type and EF-hand domain-containing protein 1	ZZEF1	1488	O43149;O43149-2	1488;1488	S	NA	-0.157862	-0.522518	NA	0.850323	0.674935	96.931
Arf-GAP with SH3 domain, ANK repeat and PH domain-containing protein 2	ASAP2	722	O43150;O43150-2	722;722	S	-1.42506	0.597887	0.861223	0.999991	0.999978	1	171.29
Arf-GAP with SH3 domain, ANK repeat and PH domain-containing protein 2	ASAP2	822	O43150	822	S	NA	NA	NA	NA	0.970919	NA	45.814
TELO2-interacting protein 1 homolog	TTI1	459	O43156	459	S	-1.2483	-1.8035	-1.22405	1	0.999259	0.999997	85.136
Ribosomal RNA-processing protein 8	RRP8	58	O43159	58	S	3.15265	3.5752	NA	0.998775	0.55925	0.437275	119.19
Ribosomal RNA-processing protein 8	RRP8	62	O43159	62	S	2.08285	2.02941	2.71628	1	1	1	284.12
Ribosomal RNA-processing protein 8	RRP8	64	O43159	64	S	2.01	1.92575	2.50164	1	1	1	284.12
Ribosomal RNA-processing protein 8	RRP8	171	O43159	171	S	1.01774	-0.372368	-0.309496	0.994726	0.64137	0.99404	112.59
Ribosomal RNA-processing protein 8	RRP8	176	O43159	176	S	3.06269	2.4528	2.58179	0.818148	0.680426	0.664605	142.23
Ribosomal RNA-processing protein 8	RRP8	223	O43159	223	S	1.01239	-0.0740395	0.0554104	0.935175	0.99996	0.849279	135.4
Ribosomal RNA-processing protein 8	RRP8	126	O43159	126	S	-0.83852	-1.42687	-0.959955	0.999002	0.999549	0.996753	170.13
Ribosomal RNA-processing protein 8	RRP8	104	O43159	104	S	1.02236	0.814861	0.37277	1	1	1	140.74
Ribosomal RNA-processing protein 8	RRP8	106	O43159	106	S	1.12249	0.927528	0.566984	1	1	1	164.3
Ribosomal RNA-processing protein 8	RRP8	309	O43159	309	S	1.51144	-0.0532494	0.34765	1	1	1	107.19
E3 ubiquitin-protein ligase Praja-2	PJA2	253	O43164-2;O43164	253;253	S	2.03462	1.90441	1.87045	1	1	1	255.46
E3 ubiquitin-protein ligase Praja-2	PJA2	196	O43164-2;O43164	196;196	S	-2.19423	-0.793663	-2.13973	0.999999	0.999997	0.999891	149.19
Signal-induced proliferation-associated 1-like protein 1	SIPA1L1	1507	O43166-2;O43166	1507;1528	S	1.71803	1.466	1.06763	0.993442	0.997411	0.998459	93.586
Signal-induced proliferation-associated 1-like protein 1	SIPA1L1	208	O43166-2;O43166	208;208	S	-2.21045	-0.330925	-0.379627	0.978387	0.996492	0.991765	183.39
Signal-induced proliferation-associated 1-like protein 1	SIPA1L1	211	O43166-2;O43166	211;211	S	NA	-0.920914	-2.13782	NA	0.952758	0.689886	111.3
Signal-induced proliferation-associated 1-like protein 1	SIPA1L1	1544	O43166-2;O43166	1544;1565	S	1.68093	1.33333	1.54916	0.958415	0.971403	0.759143	133.01
Signal-induced proliferation-associated 1-like protein 1	SIPA1L1	1547	O43166-2;O43166	1547;1568	S	-1.49263	-1.53491	NA	0.996673	0.527505	NA	50.378
Signal-induced proliferation-associated 1-like protein 1	SIPA1L1	1412	O43166-2;O43166	1412;1433	S	1.14387	0.708252	0.598419	0.997697	0.997256	0.999969	141.28
Signal-induced proliferation-associated 1-like protein 1	SIPA1L1	1372	O43166-2;O43166	1372;1393	S	-2.01365	NA	NA	0.959627	0.961213	NA	49.321
Signal-induced proliferation-associated 1-like protein 1	SIPA1L1	1528	O43166-2;O43166	1528;1549	S	4.15547	4.2519	4.06363	0.997282	0.99914	0.99737	186.13
Signal-induced proliferation-associated 1-like protein 1	SIPA1L1	288	O43166-2;O43166	288;288	S	1.5277	0.530416	1.321	0.997702	0.999981	0.99972	132.46
Signal-induced proliferation-associated 1-like protein 1	SIPA1L1	1181	O43166-2;O43166	1181;1181	S	-0.210581	-0.388327	-0.542301	0.962153	0.98215	0.970512	81.311
Signal-induced proliferation-associated 1-like protein 1	SIPA1L1	1116	O43166-2;O43166	1116;1116	S	0.68259	0.024065	-0.231422	0.956073	0.963261	0.784038	23.04
Signal-induced proliferation-associated 1-like protein 1	SIPA1L1	1629	O43166-2;O43166	1629;1650	S	-1.35207	-1.81663	NA	0.652858	0.929579	NA	71.946
Signal-induced proliferation-associated 1-like protein 1	SIPA1L1	1433	O43166-2;O43166	1433;1454	S	0.479715	NA	NA	0.832326	NA	NA	98.001
Signal-induced proliferation-associated 1-like protein 1	SIPA1L1	1564	O43166-2;O43166	1564;1585	S	0.102745	-0.069685	-1.55503	0.999999	0.99999	0.999988	225.09
Signal-induced proliferation-associated 1-like protein 1	SIPA1L1	1567	O43166-2;O43166	1567;1588	S	-0.165832	-0.289301	-2.49898	1	1	0.999993	160.67
Signal-induced proliferation-associated 1-like protein 1	SIPA1L1	1234	O43166-2;O43166	1234;1255	S	NA	-2.47554	-2.49885	NA	0.840655	0.85581	49.893
Zinc finger and BTB domain-containing protein 24	ZBTB24	134	O43167-2;O43167	134;134	S	NA	-0.210947	-0.146879	0.365583	0.713281	0.782372	141.64
Cytochrome b5 type B	CYB5B	33	O43169	33	S	-1.06475	-0.653307	-1.77285	1	1	1	149.18
U4/U6 small nuclear ribonucleoprotein Prp4	PRPF4	33	O43172-2;O43172	33;34	S	-0.928478	-0.678221	NA	0.999848	0.999998	NA	102.65
U4/U6 small nuclear ribonucleoprotein Prp4	PRPF4	184	O43172-2;O43172	184;185	S	-4.56362	-3.75557	-5.29967	0.997816	0.997721	0.998657	56.283
D-3-phosphoglycerate dehydrogenase	PHGDH	349	O43175	349	S	-2.43279	NA	NA	0.810913	NA	NA	62.487
D-3-phosphoglycerate dehydrogenase	PHGDH	371	O43175	371	S	NA	-3.02431	-4.26912	NA	1	1	111.79
D-3-phosphoglycerate dehydrogenase	PHGDH	55	O43175	55	S	NA	-2.15592	-2.53659	0.49981	0.947807	0.942817	140.2
PHD finger protein 1	PHF1	420	O43189	420	S	1.55088	1.61964	1.69243	0.920515	0.852818	0.813457	119.3
PHD finger protein 1	PHF1	515	O43189	515	S	-2.08964	-1.90005	NA	0.996521	0.999102	NA	50.306
PHD finger protein 1	PHF1	20	O43189;O43189-2	20;20	S	0.763905	0.394966	0.743473	0.844071	0.696453	0.915949	132.25
PHD finger protein 1	PHF1	522	O43189	522	S	-0.109861	-0.679113	-2.66501	0.997492	0.998716	0.995936	23.58
G-protein coupled receptor 39	GPR39	256	O43194	256	S	-0.461536	-0.505249	-0.492127	0.882344	0.97102	0.959964	44.127
G-protein coupled receptor 39	GPR39	427	O43194	427	S	-1.08958	0.981903	0.90593	0.94951	0.999948	0.998732	229.89
G-protein coupled receptor 39	GPR39	430	O43194	430	S	-1.08958	0.981903	0.90593	0.999964	1	1	229.89
Cytoplasmic dynein 1 light intermediate chain 2	DYNC1LI2	391	O43237	391	S	1.34062	1.88306	1.61829	0.800412	0.994143	0.995593	48.257
Cytoplasmic dynein 1 light intermediate chain 2	DYNC1LI2	194	O43237	194	S	-1.67772	-2.31584	NA	0.999996	1	NA	79.852
Cytoplasmic dynein 1 light intermediate chain 2	DYNC1LI2	446	O43237	446	S	-0.974478	-1.47095	-1.19901	0.999999	0.999999	0.999998	182.07
Cytoplasmic dynein 1 light intermediate chain 2	DYNC1LI2	466	O43237	466	S	NA	NA	NA	0.999986	NA	NA	91.761
Cationic amino acid transporter 4	SLC7A4	10	O43246	10	S	-2.7401	-3.27109	NA	0.999846	0.998505	NA	44.267
Cationic amino acid transporter 4	SLC7A4	422	O43246	422	S	0.0073986	0.159966	0.331472	0.882602	0.956342	0.914699	120.79
Cationic amino acid transporter 4	SLC7A4	427	O43246	427	S	0.611898	0.629559	0.515301	0.99838	0.998338	0.999724	120.79
E3 ubiquitin-protein ligase SIAH2	SIAH2	132	O43255	132	S	-4.4731	NA	NA	1	NA	NA	46.649
Mitogen-activated protein kinase kinase kinase 13	MAP3K13	360	O43283-5;O43283-4;O43283	360;423;567	S	-2.6655	NA	-3.5771	0.63116	0.6755	0.878645	54.338
U4/U6.U5 tri-snRNP-associated protein 1	SART1	388	O43290	388	S	0.0685444	-0.989197	-2.71331	1	0.999967	0.973701	120.03
U4/U6.U5 tri-snRNP-associated protein 1	SART1	378	O43290	378	S	-2.28329	-0.827698	-0.890156	0.994979	0.986972	0.956066	97.136
U4/U6.U5 tri-snRNP-associated protein 1	SART1	448	O43290	448	S	NA	-0.814257	NA	NA	1	NA	63.235
U4/U6.U5 tri-snRNP-associated protein 1	SART1	332	O43290	332	S	-0.861469	-1.07174	-1.65367	0.989891	0.97713	0.989717	97.785
U4/U6.U5 tri-snRNP-associated protein 1	SART1	335	O43290	335	S	-2.26569	NA	NA	0.955096	NA	NA	47.063
U4/U6.U5 tri-snRNP-associated protein 1	SART1	348	O43290	348	S	-1.53277	NA	NA	0.99998	NA	NA	52.626
U4/U6.U5 tri-snRNP-associated protein 1	SART1	112	O43290	112	S	-0.427311	-1.15059	NA	0.994921	0.987172	NA	63.596
U4/U6.U5 tri-snRNP-associated protein 1	SART1	117	O43290	117	S	0.692526	0.303043	-0.172848	0.985997	0.891111	0.930586	187.49
Kunitz-type protease inhibitor 2	SPINT2	237	O43291	237	S	2.61723	2.25043	3.71895	0.942673	0.97327	0.979067	148.27
Kunitz-type protease inhibitor 2	SPINT2	238	O43291	238	S	-0.878506	-2.26699	-1.51565	0.895156	0.835078	0.939469	38.74
Death-associated protein kinase 3	DAPK3	312	O43293	312	S	0.781687	0.757252	1.22346	0.936186	0.954332	0.98149	134.92
SLIT-ROBO Rho GTPase-activating protein 3	SRGAP3	871	O43295-2;O43295	871;895	S	1.05583	1.01083	1.42612	0.960533	0.823701	0.955487	106.12
SLIT-ROBO Rho GTPase-activating protein 3	SRGAP3	924	O43295-2;O43295	924;948	S	-1.05977	-1.36534	-1.67216	0.626209	0.833228	0.873201	126.32
SLIT-ROBO Rho GTPase-activating protein 3	SRGAP3	834	O43295-2;O43295	834;858	S	2.32811	1.40212	1.1543	1	1	1	74.892
SLIT-ROBO Rho GTPase-activating protein 3	SRGAP3	895	O43295-2;O43295	895;919	S	-2.32128	-3.3628	-3.20566	0.930678	0.958272	0.723799	80.364
SLIT-ROBO Rho GTPase-activating protein 3	SRGAP3	850	O43295-2;O43295	850;874	S	0.652151	0.156858	0.134664	0.988795	0.994614	0.999452	98.253
SLIT-ROBO Rho GTPase-activating protein 3	SRGAP3	1046	O43295-2;O43295	1046;1070	S	0.662943	0.281824	0.156134	0.954849	0.956743	0.533178	151.46
SLIT-ROBO Rho GTPase-activating protein 3	SRGAP3	1054	O43295-2;O43295	1054;1078	S	NA	NA	-2.41454	0.343904	NA	0.998075	112.01
Heat shock 70 kDa protein 12A	HSPA12A	22	O43301	22	S	-1.68657	-1.89849	-0.890072	0.750432	0.753126	0.645767	117.76
Centriolar coiled-coil protein of 110 kDa	CCP110	641	O43303-2;O43303	641;641	S	-2.76465	-2.80685	-3.13757	1	1	1	17.245
Centriolar coiled-coil protein of 110 kDa	CCP110	400	O43303-2;O43303	400;400	S	-1.93287	NA	-1.91496	1	NA	0.999981	76.651
Adenylate cyclase type 6	ADCY6	54	O43306-2;O43306	54;54	S	4.62076	4.52429	4.32288	0.995565	0.990018	0.99192	107.28
Metastasis suppressor protein 1	MTSS1	272	O43312-4;O43312;O43312-2	272;272;72	S	0.610092	0.203571	-0.351349	0.987976	0.995116	0.985365	185.5
Metastasis suppressor protein 1	MTSS1	316	O43312-4;O43312;O43312-2	316;316;116	S	0.0825157	-2.02762	-1.39058	0.968866	0.546319	0.545064	134.39
Inositol hexakisphosphate and diphosphoinositol-pentakisphosphate kinase 2	PPIP5K2	1108	O43314	1108	S	NA	-1.39428	-2.08549	NA	0.995276	0.997342	41.127
Inositol hexakisphosphate and diphosphoinositol-pentakisphosphate kinase 2	PPIP5K2	812	O43314;O43314-2	812;812	S	-1.47072	NA	-1.69935	1	NA	1	35.128
Inositol hexakisphosphate and diphosphoinositol-pentakisphosphate kinase 2	PPIP5K2	1180	O43314;O43314-2	1180;1159	S	0.0679474	NA	0.293098	0.999803	0.730004	0.999166	51.785
Inositol hexakisphosphate and diphosphoinositol-pentakisphosphate kinase 2	PPIP5K2	1165	O43314;O43314-2	1165;1144	S	-3.22944	-3.55313	-3.44337	0.81178	0.801407	0.844116	95.597
Inositol hexakisphosphate and diphosphoinositol-pentakisphosphate kinase 2	PPIP5K2	1171	O43314;O43314-2	1171;1150	S	0.71221	0.412361	-0.995667	0.910143	0.641435	0.947607	155.26
Inositol hexakisphosphate and diphosphoinositol-pentakisphosphate kinase 2	PPIP5K2	646	O43314;O43314-2	646;646	S	-1.05687	-1.65976	-1.4194	0.950296	0.964398	0.952601	60.011
Inositol hexakisphosphate and diphosphoinositol-pentakisphosphate kinase 2	PPIP5K2	1091	O43314	1091	S	-2.09862	-3.24108	-2.75262	0.766942	0.737127	0.781694	47.266
Inositol hexakisphosphate and diphosphoinositol-pentakisphosphate kinase 2	PPIP5K2	1074	O43314;O43314-2	1074;1074	S	1.9876	3.04888	3.19685	0.977318	0.968676	0.977525	188.02
Inositol hexakisphosphate and diphosphoinositol-pentakisphosphate kinase 2	PPIP5K2	1006	O43314;O43314-2	1006;1006	S	-0.269518	-0.400162	NA	1	1	NA	106.74
Inositol hexakisphosphate and diphosphoinositol-pentakisphosphate kinase 2	PPIP5K2	1016	O43314;O43314-2	1016;1016	S	-1.03755	-0.978201	-0.23484	0.996278	0.987769	0.964833	111.99
Inositol hexakisphosphate and diphosphoinositol-pentakisphosphate kinase 2	PPIP5K2	223	O43314;O43314-2	223;223	S	-1.61422	-1.35554	-1.75533	0.969984	0.998644	0.999937	91.242
Inositol hexakisphosphate and diphosphoinositol-pentakisphosphate kinase 2	PPIP5K2	807	O43314;O43314-2	807;807	S	0.311167	0.189726	1.26952	1	0.999998	1	157.45
Inositol hexakisphosphate and diphosphoinositol-pentakisphosphate kinase 2	PPIP5K2	493	O43314;O43314-2	493;493	S	-1.4542	-0.544481	0.655621	0.977038	0.979589	0.94917	66.253
Mitogen-activated protein kinase kinase kinase 7	MAP3K7	389	O43318-3;O43318;O43318-4;O43318-2	389;389;389;389	S	-1.83826	-2.0338	NA	0.999997	1	NA	107.86
Mitogen-activated protein kinase kinase kinase 7	MAP3K7	439	O43318-3;O43318;O43318-4;O43318-2	439;439;412;412	S	4.88363	4.90344	4.70792	0.999989	1	0.999994	191.8
Receptor-interacting serine/threonine-protein kinase 2	RIPK2	394	O43353-2;O43353	394;531	S	1.51284	1.58788	1.45508	1	0.999999	1	210.69
Homeobox protein Hox-A3	HOXA3	148	O43365	148	S	-3.94243	-3.17342	-2.73908	0.981094	0.968366	0.944981	91.71
WD repeat-containing protein 62	WDR62	1123	O43379;O43379-4	1123;1128	S	2.73106	2.57513	2.55845	1	1	1	177.82
WD repeat-containing protein 62	WDR62	33	O43379;O43379-4;O43379-3;O43379-2	33;33;33;33	S	-0.211929	0.0172768	-0.0640221	0.815454	0.769337	0.811413	79.302
WD repeat-containing protein 62	WDR62	1348	O43379;O43379-4	1348;1353	S	-0.1031	-0.360819	NA	0.997342	0.974103	NA	81.731
WD repeat-containing protein 62	WDR62	1228	O43379;O43379-4	1228;1233	S	-0.902637	0.332222	0.178473	0.996494	0.996895	0.99755	235.4
WD repeat-containing protein 62	WDR62	49	O43379;O43379-4;O43379-3;O43379-2	49;49;49;49	S	0.485491	0.359245	0.34293	0.501371	0.665863	0.857256	159.27
WD repeat-containing protein 62	WDR62	1008	O43379;O43379-4	1008;1008	S	0.700295	-1.16789	0.344685	0.983947	0.907875	0.894928	137.19
WD repeat-containing protein 62	WDR62	1405	O43379;O43379-4	1405;1410	S	NA	-2.70706	NA	NA	0.981868	NA	38.732
Heterogeneous nuclear ribonucleoprotein R	HNRNPR	228	O43390;O43390-2	228;228	S	-3.60615	NA	NA	0.996835	NA	NA	29.022
Heterogeneous nuclear ribonucleoprotein R	HNRNPR	252	O43390;O43390-2	252;252	S	2.66654	2.34249	2.21575	1	1	1	76.263
Heterogeneous nuclear ribonucleoprotein R	HNRNPR	426	O43390;O43390-2	426;429	S	NA	NA	1.28182	0.475817	0.442273	0.768412	191.7
Heterogeneous nuclear ribonucleoprotein R	HNRNPR	113	O43390;O43390-2	113;113	S	-2.10533	-3.48861	NA	0.999239	0.999418	NA	56.768
U4/U6 small nuclear ribonucleoprotein Prp3	PRPF3	133	O43395	133	S	0.00889587	0.194838	-0.175129	0.923155	0.949938	0.948168	93.591
U4/U6 small nuclear ribonucleoprotein Prp3	PRPF3	619	O43395	619	S	0.096777	-1.23219	0.082037	1	1	1	354.37
Tumor protein D54	TPD52L2	94	O43399;O43399-2;O43399-4;O43399-3	94;94;94;94	S	-1.44341	-1.24355	-1.94195	0.999524	0.999606	0.998764	56.18
Tumor protein D54	TPD52L2	166	O43399;O43399-2;O43399-4;O43399-3	166;146;160;169	S	3.71796	3.33594	3.66129	0.999998	0.999999	1	201.65
Tumor protein D54	TPD52L2	96	O43399	96	S	-2.40467	-2.91055	-2.79034	1	1	0.999871	108.02
Tumor protein D54	TPD52L2	134	O43399;O43399-2;O43399-4;O43399-3	134;114;114;114	S	-3.38425	-3.76342	-3.49119	0.992468	0.967149	0.998562	57.772
Tumor protein D54	TPD52L2	149	O43399;O43399-2;O43399-4;O43399-3	149;129;129;129	S	0.585568	0.66827	0.732164	0.749127	0.894231	0.954529	132.3
Tumor protein D54	TPD52L2	195	O43399;O43399-2;O43399-4;O43399-3	195;175;189;198	S	0.81428	NA	0.135658	0.778808	NA	0.561098	60.751
ER membrane protein complex subunit 8	EMC8	103	O43402	103	S	-0.245735	-0.242144	-0.83144	1	1	1	145.22
52 kDa repressor of the inhibitor of the protein kinase	PRKRIR	755	O43422	755	S	NA	-0.576876	-0.717398	0.482917	0.924061	0.99151	171.89
Synaptojanin-1	SYNJ1	1345	O43426	1345	S	0.514212	0.185906	0.00370026	0.996531	0.956295	0.985814	139.12
Synaptojanin-1	SYNJ1	1080	O43426;O43426-4;O43426-2	1080;1080;1080	S	-1.00884	NA	NA	0.836234	NA	NA	63.005
Synaptojanin-1	SYNJ1	1053	O43426;O43426-4;O43426-2	1053;1053;1053	S	-0.188324	-0.840639	-1.07607	0.996817	0.940975	0.974028	130.59
Eukaryotic translation initiation factor 4 gamma 3	EIF4G3	1156	O43432	1156	S	-0.219852	-0.695976	-2.31361	0.942859	0.843397	0.971574	202.61
Eukaryotic translation initiation factor 4 gamma 3	EIF4G3	1409	O43432	1409	S	2.13276	1.95443	1.81425	0.997134	0.995262	0.992233	134.23
Eukaryotic translation initiation factor 4 gamma 3	EIF4G3	240	O43432;O43432-2	240;251	S	-2.68463	NA	NA	1	NA	NA	6.469
Eukaryotic translation initiation factor 4 gamma 3	EIF4G3	495	O43432	495	S	3.30385	3.21544	2.9972	1	1	1	135.02
Eukaryotic translation initiation factor 4 gamma 3	EIF4G3	232	O43432;O43432-2	232;243	S	-1.32554	-1.53323	-1.68307	0.998683	0.999826	0.966803	34.418
Protein CBFA2T2	CBFA2T2	522	O43439-2;O43439;O43439-4	522;551;561	S	NA	1.344	0.971014	NA	1	1	127.59
Protein CBFA2T2	CBFA2T2	4	O43439-2;O43439;O43439-4;O43439-3	4;33;43;4	S	2.01113	1.81975	1.83739	1	1	1	88.261
Protein CBFA2T2	CBFA2T2	380	O43439-2;O43439;O43439-4	380;409;419	S	0.447063	0.573673	0.323269	0.999999	1	0.999995	117.95
Protein CBFA2T2	CBFA2T2	548	O43439-2;O43439;O43439-4	548;577;587	S	0.0546284	-0.10116	0.148405	0.984738	0.999742	0.999799	146.71
Protein CBFA2T2	CBFA2T2	235	O43439-2;O43439;O43439-4	235;264;274	S	0.177151	0.988602	0.79034	0.999981	0.999961	0.999985	112.31
Histone-lysine N-methyltransferase SUV39H1	SUV39H1	391	O43463	391	S	-0.879187	-1.31863	-0.976761	1	1	1	100.95
Krueppel-like factor 4	KLF4	184	O43474-4;O43474-1;O43474	184;234;234	S	0.865267	1.12147	1.3563	0.527393	0.779101	0.760956	126.63
Krueppel-like factor 4	KLF4	186	O43474-4;O43474-1;O43474	186;236;236	S	3.08697	3.30727	2.89445	0.997099	0.987681	0.998094	191.33
Krueppel-like factor 4	KLF4	204	O43474-4;O43474-1;O43474	204;254;254	S	4.26143	4.40207	4.38369	0.945618	0.923188	0.927127	167.47
Aflatoxin B1 aldehyde reductase member 2	AKR7A2	20	O43488	20	S	-1.00964	NA	-0.929819	1	NA	1	79.469
Aflatoxin B1 aldehyde reductase member 2	AKR7A2	255	O43488	255	S	0.737829	0.718609	0.150289	0.999965	0.999757	0.996993	132.89
Band 4.1-like protein 2	EPB41L2	715	O43491	715	S	0.949724	-1.03504	0.177628	0.999827	0.999936	0.999996	146.23
Band 4.1-like protein 2	EPB41L2	718	O43491	718	S	-1.30069	-1.14224	-1.18158	0.993822	0.994839	0.981694	55.598
Band 4.1-like protein 2	EPB41L2	39	O43491	39	S	1.73187	1.27107	1.24519	0.833382	0.969052	0.972408	277.55
Band 4.1-like protein 2	EPB41L2	208	O43491	208	S	-0.80546	-0.811234	-0.80798	0.999993	0.996337	0.999992	84.523
Band 4.1-like protein 2	EPB41L2	598	O43491	598	S	7.27212	7.36119	7.05476	0.999953	0.999972	0.999877	294.94
Band 4.1-like protein 2;Protein 4.1;Band 4.1-like protein 1;Band 4.1-like protein 3;Band 4.1-like protein 3, N-terminally processed	EPB41L2;EPB41;EPB41L1;EPB41L3	518	O43491;P11171-5;P11171-2;P11171;P11171-7;P11171-6;P11171-3;P11171-4;Q9H4G0-3;Q9H4G0;Q9H4G0-2;Q9H4G0-4;Q9Y2J2-2;Q9Y2J2;Q9Y2J2-3	518;475;510;510;510;266;301;301;299;396;334;365;409;409;409	S	NA	1.11783	0.579081	NA	0.999907	0.996019	91.159
Band 4.1-like protein 2;Protein 4.1;Band 4.1-like protein 3;Band 4.1-like protein 3, N-terminally processed	EPB41L2;EPB41;EPB41L3	950	O43491;P11171-5;P11171-2;P11171;P11171-6;P11171-3;P11171-4;Q9Y2J2-2;Q9Y2J2	950;723;779;812;514;589;536;809;1031	S	0.0995121	0.253649	-0.00507546	0.991393	0.999734	0.995583	80.792
Band 4.1-like protein 2	EPB41L2	386	O43491	386	S	2.73981	2.54797	2.70952	1	1	1	177.4
Band 4.1-like protein 2	EPB41L2	647	O43491	647	S	1.1847	-0.173626	0.812504	0.999196	0.990642	0.993372	89.86
Band 4.1-like protein 2	EPB41L2	683	O43491	683	S	3.2348	4.09315	4.29849	0.782596	0.787178	0.814865	164.93
Band 4.1-like protein 2	EPB41L2	16	O43491	16	S	-1.02546	-0.876198	NA	0.966807	0.868172	NA	99.863
Band 4.1-like protein 2	EPB41L2	614	O43491	614	S	NA	NA	0.0926876	NA	NA	1	81.9
Band 4.1-like protein 2	EPB41L2	87	O43491	87	S	2.72372	2.6957	2.53508	0.998232	0.998837	0.997483	72.468
Band 4.1-like protein 2	EPB41L2	499	O43491	499	S	2.63856	2.40769	2.28616	1	1	1	87.204
Band 4.1-like protein 2	EPB41L2	402	O43491	402	S	-2.27666	NA	NA	0.994292	NA	NA	46.48
Band 4.1-like protein 2	EPB41L2	798	O43491	798	S	0.138685	0.259859	0.818443	0.998251	0.986705	0.991812	80.614
DNA repair protein RAD51 homolog 3	RAD51C	20	O43502	20	S	-1.94419	-2.1387	-1.95343	0.999851	0.999216	0.997407	97.073
Probable phospholipid-transporting ATPase IC	ATP8B1	1223	O43520	1223	S	NA	-2.27316	NA	NA	0.924558	NA	101.74
Forkhead box protein O3	FOXO3	284	O43524	284	S	-1.20415	-1.10794	-0.937761	0.911757	0.751746	0.956331	76.059
Forkhead box protein O3	FOXO3	286	O43524	286	S	-1.54524	-2.08155	NA	0.600173	0.758908	NA	75.673
Forkhead box protein O3	FOXO3	253	O43524	253	S	NA	-1.91445	-2.79055	NA	0.999995	0.999779	76.027
Forkhead box protein O3	FOXO3	425	O43524	425	S	0.492012	1.4979	1.44051	0.991434	0.98316	0.935889	221.76
Forkhead box protein O3	FOXO3	439	O43524	439	S	NA	-2.14661	-1.66818	NA	0.893023	0.82458	119.53
Forkhead box protein O3	FOXO3	413	O43524	413	S	2.6838	2.48898	2.61573	0.998764	0.999881	0.999993	28.414
Forkhead box protein O3	FOXO3	294	O43524	294	S	2.21323	2.01359	1.71108	0.992545	0.994636	0.993343	79.059
DNA repair protein XRCC2	XRCC2	10	O43543	10	S	-1.13686	NA	-1.06599	0.943915	0.999976	0.89846	92.083
Regulator of G-protein signaling 14	RGS14	478	O43566;O43566-5;O43566-6	478;326;259	S	-2.19358	-2.54309	-2.91735	0.995465	0.960815	0.970766	86.483
Regulator of G-protein signaling 14	RGS14	203	O43566;O43566-5;O43566-4	203;50;50	S	1.32062	1.09579	0.0468578	0.999929	0.999962	0.999958	36.632
Regulator of G-protein signaling 14	RGS14	132	O43566	132	S	NA	-3.7033	NA	NA	0.991284	NA	38.436
Regulator of G-protein signaling 14	RGS14	288	O43566;O43566-5;O43566-6;O43566-4	288;135;68;135	S	0.488451	0.248173	0.192738	0.999909	0.999948	0.999883	159.51
A-kinase anchor protein 10, mitochondrial	AKAP10	52	O43572	52	S	-1.65445	-1.76116	-2.40645	0.994992	0.972127	0.996785	43.252
A-kinase anchor protein 10, mitochondrial	AKAP10	281	O43572	281	S	2.48463	1.76761	1.75267	1	1	1	168.61
Synaptotagmin-7	SYT7	52	O43581	52	S	2.01437	1.47289	1.51872	1	1	1	239.09
Density-regulated protein	DENR	20	O43583	20	S	2.32658	1.67067	1.52655	1	1	1	123.71
Density-regulated protein	DENR	73	O43583	73	S	-1.78088	-1.43792	NA	0.995329	0.991258	NA	131.66
Density-regulated protein	DENR	81	O43583	81	S	-1.08024	-1.09446	-1.36618	0.999997	0.999995	0.99801	170.27
Protein sprouty homolog 2	SPRY2	11	O43597	11	S	-2.64416	-2.68727	-2.58935	0.998985	0.999815	0.968109	132.02
Protein sprouty homolog 2	SPRY2	112	O43597	112	S	-1.3274	NA	-2.02773	0.98563	NA	0.717039	68.206
2'-deoxynucleoside 5'-phosphate N-hydrolase 1	DNPH1	28	O43598;O43598-2	28;28	S	0.679844	-1.2306	-1.30275	1	0.999999	0.999996	102.04
2'-deoxynucleoside 5'-phosphate N-hydrolase 1	DNPH1	123	O43598;O43598-2	123;123	S	-1.83664	-2.07811	NA	1	1	NA	89.296
2'-deoxynucleoside 5'-phosphate N-hydrolase 1	DNPH1	12	O43598;O43598-2	12;12	S	4.67406	5.01198	4.67067	0.999989	0.999986	0.999874	176.77
2'-deoxynucleoside 5'-phosphate N-hydrolase 1	DNPH1	169	O43598	169	S	2.01261	2.03379	2.14426	0.793149	0.970772	0.988066	98.189
Protein sprouty homolog 1	SPRY1	116	O43609	116	S	0.153633	0.192924	-0.117298	0.852963	0.825713	0.889939	140.17
Protein sprouty homolog 3	SPRY3	274	O43610	274	S	NA	-0.319759	-0.501232	NA	0.749359	0.951972	38.313
Protein sprouty homolog 3	SPRY3	40	O43610	40	S	-2.00884	NA	NA	0.790429	0.499098	0.499316	115.18
Mitochondrial import inner membrane translocase subunit TIM44	TIMM44	180	O43615	180	S	-0.164047	-1.16324	-1.08058	1	0.999998	0.999999	110.59
Cytoplasmic protein NCK2	NCK2	90	O43639	90	S	1.51214	1.30696	1.1819	0.998961	0.999048	0.998503	234.3
Protein regulator of cytokinesis 1	PRC1	541	O43663-2	541	S	-4.34381	-3.14563	NA	0.981319	0.999877	NA	68.344
		16	O43665-3	16	S	-0.379019	NA	NA	0.999979	0.999982	NA	142.32
Mitotic checkpoint serine/threonine-protein kinase BUB1	BUB1	661	O43683	661	S	-2.33785	NA	NA	0.999996	NA	NA	58.315
Mitotic checkpoint protein BUB3	BUB3	325	O43684	325	S	1.22987	1.18004	0.895828	0.99058	0.990466	0.971605	226.69
Mitotic checkpoint protein BUB3	BUB3	211	O43684;O43684-2	211;211	S	1.38134	1.48083	1.5118	1	1	1	113.53
A-kinase anchor protein 7 isoforms alpha and beta	AKAP7	17	O43687	17	S	-2.0438	NA	NA	0.999349	NA	NA	58.185
A-kinase anchor protein 7 isoforms alpha and beta	AKAP7	24	O43687	24	S	-0.338636	-1.67157	-1.34773	0.96205	0.950484	0.970352	204.41
Lipid phosphate phosphohydrolase 2	PPAP2C	266	O43688;O43688-2	266;287	S	0.320209	-0.00550079	NA	0.660113	0.959807	0.485711	129.01
Sulfotransferase family cytosolic 1B member 1	SULT1B1	102	O43704	102	S	NA	NA	-2.11314	NA	1	1	87.461
Alpha-actinin-4;Alpha-actinin-2;Alpha-actinin-3;Alpha-actinin-1	ACTN4;ACTN2;ACTN3;ACTN1	159	O43707;P35609;Q08043;P12814-2;P12814	159;147;154;140;140	S	-0.917538	-0.779017	-0.530601	0.998999	0.995215	0.997915	140.12
Alpha-actinin-4	ACTN4	656	O43707	656	S	-1.02408	-1.09819	-1.1298	1	1	1	136.12
Uncharacterized methyltransferase WBSCR22	WBSCR22	240	O43709	240	S	-0.981813	-1.269	-1.78619	0.99998	0.953923	0.998087	78.848
Glutamyl-tRNA(Gln) amidotransferase subunit C, mitochondrial	GATC	136	O43716	136	S	-3.19525	-3.63286	NA	1	1	NA	50.128
HIV Tat-specific factor 1	HTATSF1	498	O43719	498	S	-1.28828	-0.755377	-0.949123	0.863234	0.94206	0.862132	106.96
HIV Tat-specific factor 1	HTATSF1	453	O43719	453	S	0.827681	0.644699	0.451664	0.743094	0.966064	0.991111	168.55
HIV Tat-specific factor 1	HTATSF1	227	O43719	227	S	NA	NA	NA	NA	0.999877	NA	31.249
HIV Tat-specific factor 1	HTATSF1	481	O43719	481	S	1.30816	1.73513	0.491709	0.901443	0.981148	0.920945	104.5
HIV Tat-specific factor 1	HTATSF1	403	O43719	403	S	2.75967	NA	NA	0.999214	NA	NA	53.753
HIV Tat-specific factor 1	HTATSF1	387	O43719	387	S	0.950504	5.64971	1.53347	0.986913	0.999967	0.99941	103.36
HIV Tat-specific factor 1	HTATSF1	391	O43719	391	S	0.950504	0.172611	0.662527	0.992455	0.876142	0.999397	103.36
HIV Tat-specific factor 1	HTATSF1	642	O43719	642	S	0.679949	0.280771	-0.397953	1	1	1	248.94
Adapter protein CIKS	TRAF3IP2	374	O43734-2;O43734	374;383	S	0.823898	-0.116665	-0.417637	0.998643	0.999702	0.99974	171.7
5'-AMP-activated protein kinase subunit beta-2	PRKAB2	184	O43741	184	S	-0.348192	-0.488277	-2.06281	0.827502	0.966202	0.812978	134.73
5'-AMP-activated protein kinase subunit beta-2	PRKAB2	108	O43741	108	S	-1.6334	-1.9886	-2.47579	1	1	1	136.26
Calcineurin B homologous protein 2	CHP2	27	O43745	27	S	-1.00495	-0.437674	-0.419125	0.99665	0.995701	0.998321	111.18
Syntaxin-6	STX6	129	O43752	129	S	-0.707067	-1.34439	NA	0.988381	0.952382	NA	147.68
Small glutamine-rich tetratricopeptide repeat-containing protein alpha	SGTA	77	O43765	77	S	1.39123	1.15194	-1.27571	0.999989	0.999997	0.999982	96.764
Small glutamine-rich tetratricopeptide repeat-containing protein alpha	SGTA	84	O43765	84	S	-3.44315	NA	-3.73623	0.968705	0.999179	0.998525	42.716
Small glutamine-rich tetratricopeptide repeat-containing protein alpha	SGTA	301	O43765	301	S	2.12249	2.29795	2.18205	0.977203	0.954793	0.993993	190.38
Small glutamine-rich tetratricopeptide repeat-containing protein alpha	SGTA	305	O43765	305	S	5.58876	3.93125	3.45004	0.998466	0.998867	0.998311	178.69
Striatin	STRN	327	O43815-2;O43815	327;376	S	2.35369	1.70839	0.615057	0.680151	0.767321	0.660562	147.96
Striatin	STRN	233	O43815-2;O43815	233;245	S	NA	NA	1.9487	NA	NA	0.999877	63.577
Striatin	STRN	215	O43815-2;O43815	215;227	S	NA	0.387854	NA	NA	0.965979	NA	159.7
Striatin	STRN	217	O43815-2;O43815	217;229	S	0.263403	0.127788	-0.0042553	0.929892	0.923467	0.980016	125.74
U3 small nucleolar RNA-interacting protein 2	RRP9	50	O43818	50	S	-0.80397	NA	NA	0.732468	0.993191	NA	70.376
U3 small nucleolar RNA-interacting protein 2	RRP9	51	O43818	51	S	1.14271	0.832998	0.961243	0.932043	0.98734	0.993711	135.15
U3 small nucleolar RNA-interacting protein 2	RRP9	53	O43818	53	S	1.57359	1.22742	1.27967	0.971319	0.953128	0.945541	212.14
U3 small nucleolar RNA-interacting protein 2	RRP9	458	O43818	458	S	-3.56255	NA	NA	1	NA	NA	50.671
Protein SCO2 homolog, mitochondrial	SCO2	194	O43819	194	S	-1.34801	-1.49836	-1.60925	0.875964	0.869638	0.894324	56.904
A-kinase anchor protein 8	AKAP8	112	O43823	112	S	0.0317078	-0.247492	-0.354309	1	1	1	74.847
A-kinase anchor protein 8	AKAP8	323	O43823	323	S	0.648529	0.240356	0.159189	1	1	1	177.07
A-kinase anchor protein 8	AKAP8	328	O43823	328	S	0.401768	0.0230579	-0.00589561	1	1	1	177.07
Putative GTP-binding protein 6	GTPBP6	43	O43824	43	S	-0.833597	-0.264774	-0.538765	1	1	1	115.56
Zinc finger and BTB domain-containing protein 14	ZBTB14	207	O43829	207	S	-2.50664	-2.58101	-2.97322	1	1	1	73.011
Isocitrate dehydrogenase [NAD] subunit beta, mitochondrial	IDH3B	173	O43837-2;O43837	173;173	S	3.31729	3.17485	3.07484	0.967463	0.992214	0.962202	167.69
Nardilysin	NRD1	61	O43847;O43847-2	61;61	S	-0.171581	-0.430317	-1.74075	0.787469	0.878918	0.675895	81.927
Nardilysin	NRD1	86	O43847;O43847-2	86;86	S	NA	-0.739868	NA	0.493218	0.980274	0.46993	77.839
Nardilysin	NRD1	94	O43847;O43847-2	94;94	S	1.44713	2.04455	1.36091	0.991766	0.999163	0.994644	135.9
Kinesin-like protein KIF1C	KIF1C	494	O43896	494	S	-1.7196	-2.55384	-2.28443	0.998633	0.942494	0.97301	79.55
Kinesin-like protein KIF1C	KIF1C	674	O43896	674	S	-1.19599	-1.28026	-2.59703	0.999962	0.998586	0.986873	94.992
Kinesin-like protein KIF1C	KIF1C	676	O43896	676	S	0.32328	-0.395533	-0.627529	0.999993	0.998576	0.99985	209.15
Kinesin-like protein KIF1C	KIF1C	915	O43896	915	S	0.367811	0.224831	-0.310848	0.986616	0.996375	0.999109	93.709
Kinesin-like protein KIF1C	KIF1C	1092	O43896	1092	S	3.54431	3.40181	3.36113	1	1	1	101.18
Kinesin-like protein KIF1C	KIF1C	182	O43896	182	S	NA	NA	-0.974794	NA	NA	1	39.406
Prickle-like protein 3	PRICKLE3	381	O43900	381	S	-2.1024	NA	-3.09604	0.869264	NA	0.963812	68.967
Origin recognition complex subunit 4	ORC4	8	O43929	8	S	-1.14205	NA	-1.61481	0.869106	NA	0.707406	78.104
Origin recognition complex subunit 4	ORC4	10	O43929	10	S	0.934919	0.618311	0.431148	0.999975	0.999886	0.999979	191.74
Peroxisome biogenesis factor 1	PEX1	354	O43933	354	S	-1.17069	-3.05451	-2.95132	1	1	1	61.406
Peroxisome biogenesis factor 1	PEX1	1211	O43933	1211	S	-1.86649	NA	NA	0.999894	NA	NA	160.79
Peroxisome biogenesis factor 1	PEX1	1181	O43933	1181	S	2.63156	2.69642	2.61031	0.999984	0.999985	0.999995	251.47
Aldo-keto reductase family 1 member B10	AKR1B10	23	O60218	23	S	-2.44144	-2.30741	-3.49778	0.999953	0.999997	0.999964	173.79
Mitochondrial import inner membrane translocase subunit Tim8 A	TIMM8A	92	O60220	92	S	0.169489	-2.51982	0.151333	0.83614	0.86072	0.76543	158.59
Mitochondrial import inner membrane translocase subunit Tim8 A	TIMM8A	94	O60220	94	S	5.45067	5.36439	3.91966	0.999193	0.998638	0.999589	157.56
Mitochondrial import inner membrane translocase subunit Tim8 A	TIMM8A	96	O60220	96	S	0.974899	1.19527	4.79848	0.999996	0.999999	0.99996	147.68
Kalirin;Rho guanine nucleotide exchange factor 25	KALRN;ARHGEF25	578	O60229-5;O60229-6;O60229-4;O60229;Q86VW2-2;Q86VW2	578;508;539;2236;371;477	S	-0.311049	-0.246111	-0.494558	1	1	1	216.55
Kalirin	KALRN	635	O60229-5;O60229-6;O60229-4;O60229	635;565;596;2293	S	NA	NA	-1.50188	NA	NA	0.959008	73.038
Kalirin	KALRN	603	O60229-5;O60229-6;O60229-4;O60229	603;533;564;2261	S	-0.539572	-0.734245	-1.39888	0.977797	0.985744	0.977357	78.009
Kalirin	KALRN	114	O60229-5;O60229-6;O60229-4;O60229	114;44;44;1741	S	-1.08596	-0.92087	-1.31378	0.959509	0.967784	0.957376	113.09
Kalirin;Triple functional domain protein	KALRN;TRIO	1720	O60229-5;O60229-6;O60229-4;O60229;O75962-4;O75962;O75962-5;O75962-2	146;76;76;1773;1720;1779;1779;1779	S	-1.52302	-1.54472	-1.34773	0.999871	0.999749	0.999718	94.022
Putative pre-mRNA-splicing factor ATP-dependent RNA helicase DHX16	DHX16	103	O60231	103	S	5.36271	5.49136	5.30816	1	1	1	313.88
Putative pre-mRNA-splicing factor ATP-dependent RNA helicase DHX16	DHX16	106	O60231	106	S	5.36195	5.47952	5.31251	0.998897	0.997523	0.998565	313.88
Putative pre-mRNA-splicing factor ATP-dependent RNA helicase DHX16	DHX16	107	O60231	107	S	-2.29384	NA	NA	0.940628	NA	NA	125.85
Putative pre-mRNA-splicing factor ATP-dependent RNA helicase DHX16	DHX16	160	O60231	160	S	1.3108	1.06876	1.08711	1	1	1	191.57
Sjoegren syndrome/scleroderma autoantigen 1	SSSCA1	103	O60232	103	S	-0.466517	-0.494949	NA	0.872392	0.72678	NA	61.511
Protein phosphatase 1 regulatory subunit 12B	PPP1R12B	839	O60237;O60237-4;O60237-3	839;65;65	S	-3.22231	NA	NA	0.924065	NA	NA	46.139
BCL2/adenovirus E1B 19 kDa protein-interacting protein 3-like	BNIP3L	118	O60238	118	S	3.01524	2.40528	2.77863	0.8706	0.979653	0.879736	215.63
BCL2/adenovirus E1B 19 kDa protein-interacting protein 3-like	BNIP3L	120	O60238	120	S	-0.317623	NA	0.710249	0.979208	0.78425	0.987778	152.76
SH3 domain-binding protein 5	SH3BP5	421	O60239	421	S	-1.61422	-1.30425	-1.53527	0.989665	0.875339	0.936836	103.85
Mediator of RNA polymerase II transcription subunit 14	MED14	1112	O60244	1112	S	2.88515	3.36894	3.3783	1	0.999995	1	152.77
Mediator of RNA polymerase II transcription subunit 14	MED14	1116	O60244	1116	S	-0.155064	NA	NA	0.839531	NA	NA	79.426
Mediator of RNA polymerase II transcription subunit 14	MED14	1119	O60244	1119	S	0.632101	1.0318	1.0528	0.99205	0.993386	0.999183	130.04
Mediator of RNA polymerase II transcription subunit 14	MED14	617	O60244	617	S	3.65711	3.88654	3.60722	1	1	1	200.32
Phosphoribosyl pyrophosphate synthase-associated protein 2	PRPSAP2	227	O60256	227	S	1.20111	-0.485016	-1.3548	0.999999	0.999864	0.999989	159.43
Phosphoribosyl pyrophosphate synthase-associated protein 2	PRPSAP2	189	O60256	189	S	NA	-1.34889	-2.69327	NA	0.946187	0.873353	69.073
SWI/SNF-related matrix-associated actin-dependent regulator of chromatin subfamily A member 5	SMARCA5	755	O60264	755	S	0.316952	0.26823	0.326841	1	1	1	86.518
SWI/SNF-related matrix-associated actin-dependent regulator of chromatin subfamily A member 5	SMARCA5	137	O60264	137	S	-0.678083	-0.937618	-0.148741	0.999989	0.999956	0.999975	55.249
SWI/SNF-related matrix-associated actin-dependent regulator of chromatin subfamily A member 5	SMARCA5	116	O60264	116	S	6.6574	6.64006	6.52518	0.972966	0.910466	0.9247	218.12
G protein-regulated inducer of neurite outgrowth 2	GPRIN2	266	O60269	266	S	-2.89686	NA	NA	0.95227	NA	NA	68.545
C-Jun-amino-terminal kinase-interacting protein 4	SPAG9	479	O60271;O60271-3;O60271-4;O60271-2;O60271-5	493;493;479;479;479	S	-1.66649	NA	-1.78391	0.999999	0.999998	0.996313	128.52
C-Jun-amino-terminal kinase-interacting protein 4	SPAG9	691	O60271;O60271-3;O60271-4;O60271-2;O60271-5;O60271-6	705;705;691;695;691;484	S	-0.198334	-3.28722	-2.50129	1	0.999962	0.999991	150.01
C-Jun-amino-terminal kinase-interacting protein 4	SPAG9	203	O60271;O60271-3;O60271-4;O60271-2;O60271-5;O60271-6;O60271-7;O60271-8	203;203;203;203;203;203;203;203	S	2.42713	3.82014	2.56752	1	1	1	284.64
C-Jun-amino-terminal kinase-interacting protein 4	SPAG9	801	O60271;O60271-3;O60271-4;O60271-2;O60271-5;O60271-6	815;815;801;805;801;594	S	NA	-2.00728	NA	NA	0.987791	NA	97.936
C-Jun-amino-terminal kinase-interacting protein 4	SPAG9	1230	O60271;O60271-4;O60271-2	1244;1230;1234	S	-2.18231	NA	-2.12191	0.732709	0.494464	0.864896	157.11
C-Jun-amino-terminal kinase-interacting protein 4	SPAG9	109	O60271;O60271-3;O60271-4;O60271-2;O60271-5;O60271-6;O60271-7;O60271-8	109;109;109;109;109;109;109;109	S	-1.95826	NA	NA	1	NA	NA	44.253
C-Jun-amino-terminal kinase-interacting protein 4	SPAG9	238	O60271;O60271-3	238;238	S	-0.453302	-1.78807	-2.6916	1	1	1	21.511
C-Jun-amino-terminal kinase-interacting protein 4	SPAG9	350	O60271;O60271-3;O60271-4;O60271-2;O60271-5;O60271-6;O60271-7	364;364;350;350;350;350;350	S	NA	3.08234	NA	NA	0.889381	NA	156.75
C-Jun-amino-terminal kinase-interacting protein 4	SPAG9	580	O60271;O60271-3;O60271-4;O60271-2;O60271-5;O60271-6	594;594;580;584;580;373	S	-0.00521088	-0.745825	0.112369	0.831475	0.69004	0.739244	95.838
C-Jun-amino-terminal kinase-interacting protein 4	SPAG9	547	O60271;O60271-3;O60271-4;O60271-2;O60271-5	561;561;547;551;547	S	NA	-2.44317	NA	NA	0.979464	NA	36.267
C-Jun-amino-terminal kinase-interacting protein 4	SPAG9	714	O60271;O60271-3;O60271-4;O60271-2;O60271-5;O60271-6	728;728;714;718;714;507	S	-0.509281	-1.71873	NA	0.790435	0.867923	NA	83.024
C-Jun-amino-terminal kinase-interacting protein 4	SPAG9	716	O60271;O60271-3;O60271-4;O60271-2;O60271-5;O60271-6	730;730;716;720;716;509	S	3.01837	3.04054	2.63261	0.999976	0.999969	0.999982	269.95
C-Jun-amino-terminal kinase-interacting protein 4	SPAG9	719	O60271;O60271-3;O60271-4;O60271-2;O60271-5;O60271-6	733;733;719;723;719;512	S	2.92749	2.96478	2.55195	0.999109	0.999611	0.998963	269.95
C-Jun-amino-terminal kinase-interacting protein 4	SPAG9	251	O60271;O60271-3	251;251	S	-0.319395	NA	-0.229902	0.5	NA	0.817474	184.79
C-Jun-amino-terminal kinase-interacting protein 4	SPAG9	1174	O60271;O60271-4;O60271-2	1188;1174;1178	S	-1.70748	1.62252	1.81121	0.999999	1	0.999972	87.204
C-Jun-amino-terminal kinase-interacting protein 4	SPAG9	574	O60271;O60271-3;O60271-4;O60271-2;O60271-5	588;588;574;578;574	S	1.26872	1.17891	0.602182	0.983772	0.996015	0.99834	116.97
C-Jun-amino-terminal kinase-interacting protein 4	SPAG9	238	O60271-4;O60271-2;O60271-5;O60271-6;O60271-7;O60271-8	238;238;238;238;238;238	S	-0.453302	-1.78807	-2.6916	1	1	1	107.52
C-Jun-amino-terminal kinase-interacting protein 4	SPAG9	242	O60271-4;O60271-2;O60271-5;O60271-6;O60271-7	242;242;242;242;242	S	0.759312	NA	-0.748325	0.932429	NA	0.814661	77.538
C-Jun-amino-terminal kinase-interacting protein 4	SPAG9	245	O60271-4;O60271-2;O60271-5;O60271-6;O60271-7	245;245;245;245;245	S	4.08674	3.39065	3.24289	0.996425	0.996627	0.99853	228.29
Zinc finger protein 292	ZNF292	1014	O60281-2;O60281	1014;1159	S	-2.58354	0.414911	0.553547	0.999816	0.999995	0.999987	153.19
Zinc finger protein 292	ZNF292	1019	O60281-2;O60281	1019;1164	S	NA	-0.377558	NA	NA	0.823296	NA	92.878
Zinc finger protein 292	ZNF292	1847	O60281-2;O60281	1847;1992	S	-2.25588	-2.75821	-3.30023	0.999897	0.997206	0.999745	82.048
Zinc finger protein 292	ZNF292	509	O60281-2;O60281	509;654	S	-2.96322	-2.2555	-2.2556	0.983432	0.998801	0.999995	96.087
Zinc finger protein 292	ZNF292	1338	O60281-2;O60281	1338;1483	S	0.112583	-0.246691	-0.73745	0.994409	0.96103	0.968403	219.96
E3 ubiquitin-protein ligase MGRN1	MGRN1	501	O60291-4;O60291;O60291-3;O60291-2	501;523;501;523	S	NA	1.4087	0.144155	NA	0.64949	0.768913	178.16
E3 ubiquitin-protein ligase MGRN1	MGRN1	502	O60291-4;O60291;O60291-3;O60291-2	502;524;502;524	S	1.84702	-0.632021	1.16559	0.994701	0.751873	0.813043	197.32
E3 ubiquitin-protein ligase MGRN1	MGRN1	106	O60291-4;O60291;O60291-3;O60291-2	106;106;106;106	S	-0.868612	-1.83038	-0.0697098	0.998327	0.99371	0.999267	220.21
Signal-induced proliferation-associated 1-like protein 3	SIPA1L3	451	O60292	451	S	1.28012	1.22791	1.3127	0.996653	0.997952	0.999542	128.46
Signal-induced proliferation-associated 1-like protein 3	SIPA1L3	1364	O60292	1364	S	3.19814	3.06354	3.02049	1	1	1	135.64
Signal-induced proliferation-associated 1-like protein 3	SIPA1L3	172	O60292	172	S	-0.280281	0.224234	0.0967083	0.938932	0.93419	0.930271	135.01
Signal-induced proliferation-associated 1-like protein 3	SIPA1L3	1495	O60292	1495	S	-1.83512	-1.94799	NA	1	1	NA	48.304
Signal-induced proliferation-associated 1-like protein 3	SIPA1L3	158	O60292	158	S	-1.55281	-0.993639	-1.55356	0.99989	0.999997	0.999966	72.709
Signal-induced proliferation-associated 1-like protein 3	SIPA1L3	1619	O60292	1619	S	NA	NA	-2.84148	0.709025	NA	0.984678	81.65
Signal-induced proliferation-associated 1-like protein 3	SIPA1L3	1544	O60292	1544	S	1.4373	1.17665	1.23952	0.999991	0.999991	0.999995	171.1
Signal-induced proliferation-associated 1-like protein 3	SIPA1L3	1547	O60292	1547	S	-1.93287	-2.02658	-2.21971	0.997246	0.999844	0.999919	135.65
Zinc finger C3H1 domain-containing protein	ZFC3H1	655	O60293-2;O60293	655;655	S	2.0743	1.88369	2.02644	0.999551	0.994736	0.999674	115.97
Zinc finger C3H1 domain-containing protein	ZFC3H1	66	O60293-2;O60293;O60293-4	66;66;66	S	NA	NA	-4.73599	NA	NA	0.999483	61.721
Zinc finger C3H1 domain-containing protein	ZFC3H1	352	O60293-2;O60293	352;352	S	5.20953	5.22123	5.36164	0.981695	0.98034	0.985178	148.92
Zinc finger C3H1 domain-containing protein	ZFC3H1	1303	O60293-2;O60293	1303;1303	S	1.92274	1.89086	0.623665	0.99987	0.992829	0.984807	175.56
Zinc finger C3H1 domain-containing protein	ZFC3H1	1304	O60293-2;O60293	1304;1304	S	1.4706	1.57419	0.623665	0.999827	0.997826	0.973938	107.16
Zinc finger C3H1 domain-containing protein	ZFC3H1	948	O60293-2;O60293	948;948	S	0.058836	-0.0549393	-0.25425	0.998695	0.994236	0.991656	115.27
Zinc finger C3H1 domain-containing protein	ZFC3H1	949	O60293-2;O60293	949;949	S	2.99003	3.22074	3.09703	0.999706	0.9992	0.996902	105.9
Zinc finger C3H1 domain-containing protein	ZFC3H1	206	O60293-2;O60293;O60293-4	206;206;206	S	2.22878	2.35782	NA	0.855689	0.999957	NA	65.03
Zinc finger C3H1 domain-containing protein	ZFC3H1	1046	O60293-2;O60293	1046;1046	S	0.0549297	-0.247879	-0.24501	1	1	1	129.31
Zinc finger C3H1 domain-containing protein	ZFC3H1	671	O60293-2;O60293	671;671	S	-3.20751	NA	NA	0.992932	NA	NA	70.885
Zinc finger C3H1 domain-containing protein	ZFC3H1	42	O60293-2;O60293;O60293-4	42;42;42	S	-0.475775	NA	-1.03866	0.923948	NA	0.707513	61.93
Zinc finger C3H1 domain-containing protein	ZFC3H1	805	O60293-2;O60293	805;805	S	NA	NA	-2.11117	NA	0.461974	0.797352	71.02
Zinc finger C3H1 domain-containing protein	ZFC3H1	809	O60293-2;O60293	809;809	S	-0.473602	0.476389	-0.00528145	0.999529	0.999872	0.998986	71.02
Trafficking kinesin-binding protein 2	TRAK2	420	O60296	420	S	-1.35876	-1.83602	-2.70638	0.952491	0.97399	0.969471	74.554
Trafficking kinesin-binding protein 2	TRAK2	757	O60296	757	S	-0.949455	-1.43849	-1.3793	0.984759	0.942146	0.983432	79.431
Leucine zipper putative tumor suppressor 3	LZTS3	447	O60299-2;O60299	447;493	S	-1.81078	NA	NA	0.859017	NA	NA	101.9
Leucine zipper putative tumor suppressor 3	LZTS3	451	O60299-2;O60299	451;497	S	NA	-2.28831	-1.99585	NA	0.927416	0.676304	141.8
Leucine zipper putative tumor suppressor 3	LZTS3	624	O60299-2;O60299	624;670	S	-0.389963	-0.141523	-2.1009	0.828057	0.796413	0.838342	44.059
Leucine zipper putative tumor suppressor 3	LZTS3	64	O60299-2;O60299	64;64	S	0.0586185	-1.0654	-1.37029	0.999887	0.99999	0.999996	144.34
Uncharacterized protein KIAA0556	KIAA0556	691	O60303	691	S	-1.69593	-1.64055	-1.92735	0.984295	0.891507	0.983088	38.363
Uncharacterized protein KIAA0556	KIAA0556	453	O60303	453	S	2.60644	2.52342	2.66972	0.999579	0.999902	0.999791	182.51
Uncharacterized protein KIAA0556	KIAA0556	460	O60303	460	S	-0.16341	0.709532	0.0761643	0.983806	0.998311	0.99376	135.6
Intron-binding protein aquarius	AQR	16	O60306	16	S	-1.19775	-0.901314	-1.67071	0.768704	0.837498	0.865556	103.78
Microtubule-associated serine/threonine-protein kinase 3	MAST3	881	O60307	881	S	-1.79709	-1.62096	-0.377619	0.94045	0.908492	0.957197	95.317
Microtubule-associated serine/threonine-protein kinase 3	MAST3	1223	O60307	1223	S	0.543816	-0.227005	NA	1	1	NA	100.02
Microtubule-associated serine/threonine-protein kinase 3	MAST3	134	O60307	134	S	0.031929	0.749107	-0.178545	0.893253	0.985158	0.979974	148.8
Microtubule-associated serine/threonine-protein kinase 3	MAST3	146	O60307	146	S	1.60691	2.00075	1.67589	1	1	1	198.28
Microtubule-associated serine/threonine-protein kinase 3	MAST3	66	O60307	66	S	-0.0854721	-1.02767	-0.442278	1	0.999999	1	184.38
Microtubule-associated serine/threonine-protein kinase 3	MAST3	69	O60307	69	S	-3.93011	-2.94142	-3.42556	0.999003	0.999593	0.999717	76.243
Microtubule-associated serine/threonine-protein kinase 3	MAST3	747	O60307	747	S	1.10819	1.72875	0.17296	1	1	1	30.235
Microtubule-associated serine/threonine-protein kinase 3	MAST3	85	O60307	85	S	-2.97149	NA	NA	0.986459	NA	NA	44.371
Microtubule-associated serine/threonine-protein kinase 3	MAST3	709	O60307	709	S	-1.99835	-0.756319	-0.747906	0.699045	0.960368	0.938671	140
Dynamin-like 120 kDa protein, mitochondrial;Dynamin-like 120 kDa protein, form S1	OPA1	158	O60313;O60313-2	158;158	S	-0.865192	-1.41169	-1.47699	0.833602	0.836683	0.88748	65.611
Dynamin-like 120 kDa protein, mitochondrial;Dynamin-like 120 kDa protein, form S1	OPA1	200	O60313;O60313-2	200;200	S	-0.539448	NA	NA	0.889843	NA	NA	48.855
80 kDa MCM3-associated protein	MCM3AP	527	O60318	527	S	3.99516	4.02333	4.176	0.999724	0.999739	0.999194	257.65
80 kDa MCM3-associated protein	MCM3AP	538	O60318	538	S	1.60392	1.55016	1.6314	0.999978	0.999999	0.999976	164.56
80 kDa MCM3-associated protein	MCM3AP	425	O60318	425	S	2.20345	2.1456	2.0208	0.995381	0.95075	0.942384	157.52
80 kDa MCM3-associated protein	MCM3AP	430	O60318	430	S	-1.1501	NA	NA	0.972493	NA	0.775674	173.53
80 kDa MCM3-associated protein	MCM3AP	557	O60318	557	S	NA	-2.65569	NA	0.491121	0.820005	0.499935	50.913
80 kDa MCM3-associated protein	MCM3AP	551	O60318	551	S	-4.32569	NA	-4.35328	0.956786	NA	0.874509	42.395
Kinesin-like protein KIF1B	KIF1B	1370	O60333-2;O60333;O60333-4	1370;1416;1416	S	-0.41271	-0.516355	NA	1	1	NA	79.276
Kinesin-like protein KIF1B	KIF1B	1552	O60333-2;O60333;O60333-4	1552;1598;1598	S	NA	-1.21605	-1.75471	NA	0.999999	1	102.03
Kinesin-like protein KIF1B	KIF1B	1441	O60333-2;O60333;O60333-4	1441;1487;1487	S	-2.65671	0.0631619	-2.56226	1	1	1	154.72
Kinesin-like protein KIF1B	KIF1B	1008	O60333-2;O60333;O60333-4	1008;1054;1054	S	-2.3801	-2.18165	-3.65176	0.99994	0.99954	0.999578	101.28
Kinesin-like protein KIF1B	KIF1B	1011	O60333-2;O60333;O60333-4	1011;1057;1057	S	1.37094	1.76501	1.63294	1	1	1	129.95
Kinesin-like protein KIF1B	KIF1B	1599	O60333-2;O60333;O60333-4	1599;1645;1645	S	-2.62603	-2.74908	-2.31	0.994639	0.985348	0.998947	104.31
Kinesin-like protein KIF1B	KIF1B	1141	O60333-3	1141	S	-1.72091	-0.731268	-1.6984	1	1	1	100.1
Mitogen-activated protein kinase-binding protein 1	MAPKBP1	699	O60336-4;O60336-3;O60336-6;O60336	699;1075;1192;1198	S	-0.890469	-1.256	-1.42989	0.998645	0.968344	0.764716	89.478
Mitogen-activated protein kinase-binding protein 1	MAPKBP1	764	O60336-4;O60336-3;O60336-6;O60336	764;1140;1257;1263	S	0.32992	0.54208	0.348312	0.998391	0.99938	0.999873	153.04
Mitogen-activated protein kinase-binding protein 1	MAPKBP1	784	O60336-4;O60336-3;O60336-6;O60336	784;1160;1277;1283	S	NA	-1.96861	NA	NA	0.875466	NA	105.28
Lysine-specific histone demethylase 1A	KDM1A	131	O60341;O60341-2	131;131	S	NA	-1.2275	NA	NA	0.997615	NA	63.725
Lysine-specific histone demethylase 1A	KDM1A	137	O60341;O60341-2	137;137	S	NA	-1.2275	NA	NA	0.996199	NA	63.725
Lysine-specific histone demethylase 1A	KDM1A	166	O60341	166	S	1.40224	1.39576	1.72145	1	1	1	188.99
Lysine-specific histone demethylase 1A	KDM1A	849	O60341;O60341-2	849;873	S	-2.49538	NA	NA	0.822091	NA	NA	37.269
TBC1 domain family member 4	TBC1D4	666	O60343-2;O60343-3;O60343	666;666;666	S	4.18668	3.93553	4.19039	1	1	1	87.923
TBC1 domain family member 4	TBC1D4	318	O60343-2;O60343-3;O60343	318;318;318	S	2.02927	1.40185	1.47957	0.999512	0.999725	0.99976	68.562
TBC1 domain family member 4	TBC1D4	106	O60343-2;O60343-3;O60343	106;106;106	S	-0.878977	0.460127	0.669115	0.769945	0.795293	0.807274	143.81
TBC1 domain family member 4	TBC1D4	370	O60343-2;O60343-3;O60343	370;370;370	S	-0.516703	-0.929308	-0.743713	0.985614	0.993816	0.993396	131.26
TBC1 domain family member 4	TBC1D4	375	O60343-2;O60343-3;O60343	375;375;375	S	-1.02142	-1.08742	-2.22586	0.9484	0.953777	0.969374	117.32
TBC1 domain family member 4	TBC1D4	588	O60343-2;O60343-3;O60343	588;588;588	S	5.4338	5.08604	4.8707	1	1	1	132.14
TBC1 domain family member 4	TBC1D4	591	O60343-2;O60343-3;O60343	591;591;591	S	-0.728993	-1.1725	-0.835003	0.999973	0.999993	0.999999	71.878
TBC1 domain family member 4	TBC1D4	341	O60343-2;O60343-3;O60343	341;341;341	S	4.1424	3.88441	3.4741	1	0.999999	0.999989	217.54
TBC1 domain family member 4	TBC1D4	485	O60343-2;O60343-3;O60343	485;485;485	S	0.531048	0.302761	1.09437	0.865251	0.839272	0.804764	171.24
TBC1 domain family member 4	TBC1D4	304	O60343-2;O60343-3;O60343	304;304;304	S	-3.88772	NA	NA	1	NA	NA	50.958
TBC1 domain family member 4	TBC1D4	688	O60343-2;O60343-3;O60343	688;743;751	S	3.69754	3.44842	3.38	0.939102	0.99135	0.988067	183.91
TBC1 domain family member 4	TBC1D4	691	O60343-2;O60343-3;O60343	691;746;754	S	4.45301	4.42932	3.53893	0.999894	0.99997	0.999886	169.58
TBC1 domain family member 4	TBC1D4	694	O60343-2;O60343-3;O60343	694;749;757	S	3.43309	3.40701	3.37118	0.999618	0.999845	0.999792	167.79
TBC1 domain family member 4	TBC1D4	566	O60343-2;O60343-3;O60343	566;566;566	S	-0.756289	-0.726139	-1.11905	0.998865	0.982118	0.999036	140.69
TBC1 domain family member 4	TBC1D4	569	O60343-2;O60343-3;O60343	569;569;569	S	-0.488079	0.400177	-1.63541	0.683102	0.983012	0.737778	99.882
TBC1 domain family member 4	TBC1D4	570	O60343-2;O60343-3;O60343	570;570;570	S	2.19473	2.1226	0.043951	0.861557	0.798878	0.686306	104.33
PH domain leucine-rich repeat-containing protein phosphatase 1	PHLPP1	425	O60346	425	S	-3.09991	-3.18743	NA	1	1	NA	39.701
TBC1 domain family member 12	TBC1D12	769	O60347	769	S	-1.69934	NA	-2.44206	0.959932	NA	0.770951	50.076
TBC1 domain family member 12	TBC1D12	315	O60347	315	S	-1.02401	-1.66079	-2.38718	1	1	1	73.137
Frizzled-6	FZD6	620	O60353	620	S	0.362406	0.0469036	0.629375	0.998805	0.999352	0.998368	120
Frizzled-6	FZD6	606	O60353	606	S	NA	-2.65842	NA	NA	0.801199	NA	35.514
Putative nucleoside diphosphate kinase;Nucleoside diphosphate kinase B	NME2P1;NME2	105	O60361;P22392;P22392-2	105;120;235	S	5.66272	5.52408	5.44313	0.999277	0.998648	0.9996	117.27
Putative nucleoside diphosphate kinase;Nucleoside diphosphate kinase B	NME2P1;NME2	107	O60361;P22392;P22392-2	107;122;237	S	2.85753	2.67118	2.27573	0.996028	0.992864	0.983027	168.67
HMG box-containing protein 1	HBP1	380	O60381-3;O60381-2;O60381	380;380;380	S	-0.533266	-0.552376	-0.405367	0.959635	0.994177	0.994819	136.69
HMG box-containing protein 1	HBP1	402	O60381-3;O60381-2;O60381	402;402;402	S	1.6594	1.66723	1.94286	1	0.999992	0.999996	256.6
HMG box-containing protein 1	HBP1	412	O60381-3;O60381-2;O60381	412;412;412	S	-2.24398	NA	NA	0.78722	NA	NA	89.064
HMG box-containing protein 1	HBP1	135	O60381-3;O60381-2;O60381	135;135;135	S	-2.209	-2.25972	-2.45658	0.828468	0.943315	0.820456	93.51
HMG box-containing protein 1	HBP1	509	O60381-3	509	S	-3.0671	NA	NA	0.997688	NA	NA	57.595
Periplakin	PPL	1657	O60437	1657	S	-0.346348	0.875849	0.56913	1	1	0.999997	106.76
Myelin protein zero-like protein 2	MPZL2	208	O60487	208	S	3.01113	2.78026	2.98844	1	1	1	165.17
Long-chain-fatty-acid--CoA ligase 4	ACSL4	16	O60488-2;O60488	16;57	S	-1.3016	NA	NA	0.99835	NA	NA	67.21
Long-chain-fatty-acid--CoA ligase 4	ACSL4	633	O60488-2;O60488	633;674	S	1.02208	1.25136	0.700356	0.999947	0.999986	0.999959	87.438
Sorting nexin-3	SNX3	72	O60493-3;O60493-4;O60493	72;50;72	S	-2.39249	-1.60452	-2.32268	0.999974	0.999968	0.999995	68.274
Syntaxin-10	STX10	132	O60499;O60499-2	132;83	S	-1.02517	-0.687895	0.323015	0.918419	0.866454	0.982775	120.31
Syntaxin-10	STX10	134	O60499;O60499-2	134;85	S	-0.481199	-0.188078	-0.303118	0.998043	0.999968	0.99974	138.88
Bifunctional protein NCOAT;Protein O-GlcNAcase;Histone acetyltransferase	MGEA5	915	O60502;O60502-2	915;848	S	NA	-4.80844	NA	NA	1	NA	47.857
Bifunctional protein NCOAT;Protein O-GlcNAcase;Histone acetyltransferase	MGEA5	6	O60502;O60502-2;O60502-3	6;6;6	S	-0.957325	-1.60289	-1.81612	0.999103	0.999995	1	123.31
Adenylate cyclase type 9	ADCY9	610	O60503	610	S	0.810202	0.779787	0.713024	0.884856	0.902644	0.876476	176.85
Vinexin	SORBS3	299	O60504	299	S	0.500696	0.971855	0.713024	0.994629	0.999754	0.997396	65.392
Vinexin	SORBS3	606	O60504;O60504-2	606;264	S	-1.01658	NA	-1.57886	0.936287	0.587469	0.789174	84.683
Vinexin	SORBS3	545	O60504;O60504-2	545;203	S	NA	1.34528	-1.10652	NA	0.79503	0.671589	102.94
Vinexin	SORBS3	530	O60504;O60504-2	530;188	S	3.51786	2.7922	2.83707	0.91799	0.985541	0.982666	150.76
Vinexin	SORBS3	395	O60504;O60504-2	395;53	S	NA	NA	-2.91046	NA	NA	0.849026	49.411
Heterogeneous nuclear ribonucleoprotein Q	SYNCRIP	249	O60506-2;O60506;O60506-4;O60506-3;O60506-5	249;249;249;249;97	S	2.66654	2.34249	2.21575	1	1	1	108.83
Heterogeneous nuclear ribonucleoprotein Q	SYNCRIP	552	O60506-2;O60506	552;587	S	3.98153	4.10726	3.67896	1	1	1	264
Heterogeneous nuclear ribonucleoprotein Q	SYNCRIP	159	O60506-2;O60506;O60506-4;O60506-3	159;159;159;159	S	NA	NA	-1.8805	NA	NA	0.817829	47.203
Pre-mRNA-processing factor 17	CDC40	43	O60508	43	S	1.22866	1.64203	1.55629	0.629484	0.815304	0.6007	170.7
Pre-mRNA-processing factor 17	CDC40	155	O60508	155	S	0.934607	0.702257	0.665825	0.999983	1	1	200.85
Eukaryotic translation initiation factor 4E-binding protein 3	EIF4EBP3	51	O60516	51	S	-1.56933	NA	NA	1	NA	NA	100.85
Nuclear export mediator factor NEMF	NEMF	756	O60524-4;O60524-5;O60524-3;O60524	756;773;777;798	S	1.4373	1.10858	1.56599	1	1	1	219.24
Nuclear export mediator factor NEMF	NEMF	375	O60524-4;O60524-5;O60524-3;O60524	375;392;417;417	S	1.39307	1.81414	1.70573	1	1	1	194.99
GDP-mannose 4,6 dehydratase	GMDS	59	O60547	59	S	0.778029	NA	NA	0.982178	NA	NA	42.902
Forkhead box protein D2	FOXD2	96	O60548	96	S	3.05286	1.88356	3.02046	1	1	1	97.211
Cyclin-T1	CCNT1	495	O60563	495	S	0.709883	NA	NA	0.999134	NA	0.86756	118.15
Cyclin-T1	CCNT1	363	O60563	363	S	0.45511	0.24254	0.184282	0.991758	0.999992	0.999999	267.96
Cyclin-T1	CCNT1	337	O60563	337	S	-3.68284	NA	NA	0.824641	NA	NA	47.113
Cyclin-T1	CCNT1	340	O60563	340	S	-0.14312	0.131596	-0.0705452	0.999323	0.991333	0.998145	100.46
Mitotic checkpoint serine/threonine-protein kinase BUB1 beta	BUB1B	670	O60566;O60566-3	670;684	S	-0.310591	-1.13998	-0.516361	0.999973	0.989623	0.992063	143.77
Eukaryotic translation initiation factor 4E type 2	EIF4E2	74	O60573	74	S	-1.06904	-0.788269	NA	0.738685	0.763255	0.483506	120.56
Cyclin-T2	CCNT2	601	O60583-2;O60583	601;601	S	0.0456238	NA	-0.242535	0.767913	0.499698	0.878799	124.94
Cyclin-T2	CCNT2	480	O60583-2;O60583	480;480	S	2.30661	2.16466	2.11534	0.922462	0.922868	0.91395	226.54
Cyclin-T2	CCNT2	504	O60583-2;O60583	504;504	S	NA	-0.177277	-0.37883	NA	0.999307	0.982479	28.799
Protein diaphanous homolog 1	DIAPH1	22	O60610-2;O60610	22;22	S	2.0454	1.74855	2.20026	1	1	1	174.72
Protein diaphanous homolog 1	DIAPH1	1230	O60610-2;O60610	1230;1254	S	0.197864	-0.997116	-1.02242	0.999782	0.997119	0.999585	209.37
Protein diaphanous homolog 1	DIAPH1	837	O60610-2;O60610	837;861	S	-4.26317	-4.72019	-5.63588	0.994841	0.998341	0.976211	52.438
High affinity cAMP-specific and IBMX-insensitive 3',5'-cyclic phosphodiesterase 8A;High affinity cAMP-specific and IBMX-insensitive 3',5'-cyclic phosphodiesterase 8B	PDE8A;PDE8B	340	O60658-2;O60658;O95263-2;O95263-3;O95263-6;O95263-4;O95263	340;386;349;446;399;426;446	S	-4.95471	-3.86872	NA	0.95304	0.914924	NA	62.478
High affinity cAMP-specific and IBMX-insensitive 3',5'-cyclic phosphodiesterase 8A	PDE8A	20	O60658-2;O60658;O60658-4;O60658-3;O60658-5	20;20;20;20;20	S	1.08948	1.03351	1.40551	1	1	1	151.56
High affinity cAMP-specific and IBMX-insensitive 3',5'-cyclic phosphodiesterase 8A	PDE8A	411	O60658-2;O60658	411;457	S	2.93765	3.4637	2.88683	1	1	1	128.25
Perilipin-3	PLIN3	130	O60664-3;O60664	130;130	S	-1.48975	-0.693527	NA	0.990485	0.974151	NA	74.462
Perilipin-3	PLIN3	217	O60664-3;O60664;O60664-2	217;217;34	S	-1.98344	0.634708	1.25674	0.981839	0.793071	0.568404	126.64
Perilipin-3	PLIN3	241	O60664-3;O60664;O60664-2	241;241;58	S	4.21455	3.86001	4.0409	0.999007	0.999679	0.999837	32.17
Perilipin-3	PLIN3	243	O60664-3;O60664;O60664-2	243;243;60	S	-1.93961	-2.30396	-1.87774	0.999963	0.999558	0.999398	46.816
Perilipin-3	PLIN3	377	O60664-3;O60664;O60664-2	377;378;195	S	-2.56203	-3.36031	-4.56065	0.884225	0.729815	0.57968	73.154
DNA polymerase zeta catalytic subunit	REV3L	1646	O60673-2;O60673	1646;1724	S	-1.50742	-1.3974	-1.14148	0.999956	0.999967	0.999772	144.3
DNA polymerase zeta catalytic subunit	REV3L	952	O60673-2;O60673	952;1030	S	-2.94269	NA	-2.97119	0.742498	NA	0.899459	60.132
Protein arginine N-methyltransferase 3	PRMT3	171	O60678;O60678-2	171;109	S	-3.159	-2.82799	-2.3544	1	1	1	79.081
Protein arginine N-methyltransferase 3	PRMT3	27	O60678	27	S	-1.49279	-0.839932	-0.639761	0.5	0.5	0.799343	142.97
Peroxisome biogenesis factor 10	PEX10	7	O60683;O60683-2	7;7	S	-4.37343	-3.97578	-3.73475	1	1	1	57.024
UDP-glucose 6-dehydrogenase	UGDH	476	O60701	476	S	3.77778	3.81671	3.78529	1	1	1	133.26
Catenin delta-1	CTNND1	606	O60716-21;O60716-19;O60716-18;O60716-17;O60716-13;O60716-11;O60716-10;O60716-9;O60716-5;O60716-3;O60716-2;O60716;O60716-24;O60716-23;O60716-22;O60716-20;O60716-16;O60716-15;O60716-14;O60716-12;O60716-8;O60716-7;O60716-6;O60716-4;O60716-29;O60716-27;O60716-26;O60716-25;O60716-32;O60716-31;O60716-30;O60716-28	606;612;606;612;653;659;653;659;707;713;707;713;606;612;606;612;653;659;653;659;707;713;707;713;384;390;384;390;384;390;384;390	S	1.83584	1.83221	0.662239	1	1	1	260.7
Catenin delta-1	CTNND1	151	O60716-21;O60716-19;O60716-18;O60716-17;O60716-13;O60716-11;O60716-10;O60716-9;O60716-5;O60716-3;O60716-2;O60716;O60716-24;O60716-23;O60716-22;O60716-20;O60716-16;O60716-15;O60716-14;O60716-12;O60716-8;O60716-7;O60716-6;O60716-4	151;151;151;151;198;198;198;198;252;252;252;252;151;151;151;151;198;198;198;198;252;252;252;252	S	2.85408	2.70011	2.64882	0.999984	0.999999	0.999997	81.429
Catenin delta-1	CTNND1	740	O60716-21;O60716-19;O60716-18;O60716-17;O60716-13;O60716-11;O60716-10;O60716-9;O60716-5;O60716-3;O60716-2;O60716;O60716-24;O60716-23;O60716-22;O60716-20;O60716-16;O60716-15;O60716-14;O60716-12;O60716-8;O60716-7;O60716-6;O60716-4;O60716-29;O60716-27;O60716-26;O60716-25;O60716-32;O60716-31;O60716-30;O60716-28	740;746;740;746;787;793;787;793;841;847;841;847;740;746;740;746;787;793;787;793;841;847;841;847;518;524;518;524;518;524;518;524	S	NA	1.60228	1.63001	NA	1	1	112.33
Catenin delta-1	CTNND1	750	O60716-21;O60716-19;O60716-18;O60716-17;O60716-13;O60716-11;O60716-10;O60716-9;O60716-5;O60716-3;O60716-2;O60716;O60716-24;O60716-23;O60716-22;O60716-20;O60716-16;O60716-15;O60716-14;O60716-12;O60716-8;O60716-7;O60716-6;O60716-4;O60716-29;O60716-27;O60716-26;O60716-25;O60716-32;O60716-31;O60716-30;O60716-28	750;756;750;756;797;803;797;803;851;857;851;857;750;756;750;756;797;803;797;803;851;857;851;857;528;534;528;534;528;534;528;534	S	-1.71773	-2.48567	-2.68953	1	1	1	149.99
Catenin delta-1	CTNND1	516	O60716-21;O60716-19;O60716-18;O60716-17;O60716-13;O60716-11;O60716-10;O60716-9;O60716-5;O60716-3;O60716-2;O60716;O60716-24;O60716-23;O60716-22;O60716-20;O60716-16;O60716-15;O60716-14;O60716-12;O60716-8;O60716-7;O60716-6;O60716-4;O60716-29;O60716-27;O60716-26;O60716-25;O60716-32;O60716-31;O60716-30;O60716-28	516;516;516;516;563;563;563;563;617;617;617;617;516;516;516;516;563;563;563;563;617;617;617;617;294;294;294;294;294;294;294;294	S	2.03802	1.61319	1.04765	0.999889	0.998612	0.999745	147.37
Catenin delta-1	CTNND1	245	O60716-21;O60716-19;O60716-18;O60716-17;O60716-13;O60716-11;O60716-10;O60716-9;O60716-5;O60716-3;O60716-2;O60716;O60716-24;O60716-23;O60716-22;O60716-20;O60716-16;O60716-15;O60716-14;O60716-12;O60716-8;O60716-7;O60716-6;O60716-4;O60716-29;O60716-27;O60716-26;O60716-25;O60716-32;O60716-31;O60716-30;O60716-28	245;245;245;245;292;292;292;292;346;346;346;346;245;245;245;245;292;292;292;292;346;346;346;346;23;23;23;23;23;23;23;23	S	3.15182	2.83012	2.6288	0.999999	0.999998	0.999999	101.4
Catenin delta-1	CTNND1	248	O60716-21;O60716-19;O60716-18;O60716-17;O60716-13;O60716-11;O60716-10;O60716-9;O60716-5;O60716-3;O60716-2;O60716;O60716-24;O60716-23;O60716-22;O60716-20;O60716-16;O60716-15;O60716-14;O60716-12;O60716-8;O60716-7;O60716-6;O60716-4;O60716-29;O60716-27;O60716-26;O60716-25;O60716-32;O60716-31;O60716-30;O60716-28	248;248;248;248;295;295;295;295;349;349;349;349;248;248;248;248;295;295;295;295;349;349;349;349;26;26;26;26;26;26;26;26	S	5.17384	5.44367	5.43312	1	1	1	171.16
Catenin delta-1	CTNND1	251	O60716-21;O60716-19;O60716-18;O60716-17;O60716-13;O60716-11;O60716-10;O60716-9;O60716-5;O60716-3;O60716-2;O60716;O60716-24;O60716-23;O60716-22;O60716-20;O60716-16;O60716-15;O60716-14;O60716-12;O60716-8;O60716-7;O60716-6;O60716-4;O60716-29;O60716-27;O60716-26;O60716-25;O60716-32;O60716-31;O60716-30;O60716-28	251;251;251;251;298;298;298;298;352;352;352;352;251;251;251;251;298;298;298;298;352;352;352;352;29;29;29;29;29;29;29;29	S	2.95817	3.17609	2.88532	1	1	1	138.79
Catenin delta-1	CTNND1	129	O60716-21;O60716-19;O60716-18;O60716-17;O60716-13;O60716-11;O60716-10;O60716-9;O60716-5;O60716-3;O60716-2;O60716;O60716-24;O60716-23;O60716-22;O60716-20;O60716-16;O60716-15;O60716-14;O60716-12;O60716-8;O60716-7;O60716-6;O60716-4	129;129;129;129;176;176;176;176;230;230;230;230;129;129;129;129;176;176;176;176;230;230;230;230	S	5.02004	4.67297	5.07231	0.997436	0.997735	0.999497	260.35
Catenin delta-1	CTNND1	219	O60716-21;O60716-19;O60716-18;O60716-17;O60716-13;O60716-11;O60716-10;O60716-9;O60716-5;O60716-3;O60716-2;O60716;O60716-24;O60716-23;O60716-22;O60716-20;O60716-16;O60716-15;O60716-14;O60716-12;O60716-8;O60716-7;O60716-6;O60716-4	219;219;219;219;266;266;266;266;320;320;320;320;219;219;219;219;266;266;266;266;320;320;320;320	S	-2.33627	-2.75847	NA	0.650778	0.915093	NA	97.312
Catenin delta-1	CTNND1	486	O60716-21;O60716-19;O60716-18;O60716-17;O60716-13;O60716-11;O60716-10;O60716-9;O60716-5;O60716-3;O60716-2;O60716;O60716-24;O60716-23;O60716-22;O60716-20;O60716-16;O60716-15;O60716-14;O60716-12;O60716-8;O60716-7;O60716-6;O60716-4;O60716-29;O60716-27;O60716-26;O60716-25;O60716-32;O60716-31;O60716-30;O60716-28	486;486;486;486;533;533;533;533;587;587;587;587;486;486;486;486;533;533;533;533;587;587;587;587;264;264;264;264;264;264;264;264	S	2.27737	1.85091	1.37981	1	1	1	117.12
Catenin delta-1	CTNND1	544	O60716-21;O60716-19;O60716-18;O60716-17;O60716-13;O60716-11;O60716-10;O60716-9;O60716-5;O60716-3;O60716-2;O60716;O60716-24;O60716-23;O60716-22;O60716-20;O60716-16;O60716-15;O60716-14;O60716-12;O60716-8;O60716-7;O60716-6;O60716-4;O60716-29;O60716-27;O60716-26;O60716-25;O60716-32;O60716-31;O60716-30;O60716-28	544;550;544;550;591;597;591;597;645;651;645;651;544;550;544;550;591;597;591;597;645;651;645;651;322;328;322;328;322;328;322;328	S	-0.568573	-0.0791168	-0.447754	0.956427	0.952071	0.980054	142.41
Catenin delta-1	CTNND1	792	O60716-21;O60716-19;O60716-18;O60716-17;O60716-13;O60716-11;O60716-10;O60716-9;O60716-5;O60716-3;O60716-2;O60716;O60716-29;O60716-27;O60716-26;O60716-25	792;798;792;798;839;845;839;845;893;899;893;899;570;576;570;576	S	-0.66284	-1.20131	-1.21105	1	1	1	65.083
Catenin delta-1	CTNND1	752	O60716-21;O60716-19;O60716-18;O60716-17;O60716-13;O60716-11;O60716-10;O60716-9;O60716-5;O60716-3;O60716-2;O60716;O60716-24;O60716-23;O60716-22;O60716-20;O60716-16;O60716-15;O60716-14;O60716-12;O60716-8;O60716-7;O60716-6;O60716-4;O60716-29;O60716-27;O60716-26;O60716-25;O60716-32;O60716-31;O60716-30;O60716-28	752;758;752;758;799;805;799;805;853;859;853;859;752;758;752;758;799;805;799;805;853;859;853;859;530;536;530;536;530;536;530;536	S	NA	1.2065	NA	NA	0.768165	NA	134.92
Catenin delta-1	CTNND1	754	O60716-21;O60716-19;O60716-18;O60716-17;O60716-13;O60716-11;O60716-10;O60716-9;O60716-5;O60716-3;O60716-2;O60716;O60716-24;O60716-23;O60716-22;O60716-20;O60716-16;O60716-15;O60716-14;O60716-12;O60716-8;O60716-7;O60716-6;O60716-4;O60716-29;O60716-27;O60716-26;O60716-25;O60716-32;O60716-31;O60716-30;O60716-28	754;760;754;760;801;807;801;807;855;861;855;861;754;760;754;760;801;807;801;807;855;861;855;861;532;538;532;538;532;538;532;538	S	2.58996	2.2701	1.20189	0.977474	0.983365	0.955096	182.34
Catenin delta-1	CTNND1	757	O60716-21;O60716-19;O60716-18;O60716-17;O60716-13;O60716-11;O60716-10;O60716-9;O60716-5;O60716-3;O60716-2;O60716;O60716-24;O60716-23;O60716-22;O60716-20;O60716-16;O60716-15;O60716-14;O60716-12;O60716-8;O60716-7;O60716-6;O60716-4;O60716-29;O60716-27;O60716-26;O60716-25;O60716-32;O60716-31;O60716-30;O60716-28	757;763;757;763;804;810;804;810;858;864;858;864;757;763;757;763;804;810;804;810;858;864;858;864;535;541;535;541;535;541;535;541	S	4.04673	4.08056	3.49793	0.999771	0.99999	0.999874	215.93
Catenin delta-1	CTNND1	70	O60716-21;O60716-19;O60716-18;O60716-17;O60716-13;O60716-11;O60716-10;O60716-9;O60716-5;O60716-3;O60716-2;O60716;O60716-24;O60716-23;O60716-22;O60716-20;O60716-16;O60716-15;O60716-14;O60716-12;O60716-8;O60716-7;O60716-6;O60716-4	70;70;70;70;117;117;117;117;171;171;171;171;70;70;70;70;117;117;117;117;171;171;171;171	S	-0.89031	NA	NA	0.971782	NA	NA	99.137
Catenin delta-1	CTNND1	167	O60716-21;O60716-19;O60716-18;O60716-17;O60716-13;O60716-11;O60716-10;O60716-9;O60716-5;O60716-3;O60716-2;O60716;O60716-24;O60716-23;O60716-22;O60716-20;O60716-16;O60716-15;O60716-14;O60716-12;O60716-8;O60716-7;O60716-6;O60716-4	167;167;167;167;214;214;214;214;268;268;268;268;167;167;167;167;214;214;214;214;268;268;268;268	S	8.21515	8.15904	8.21191	0.999997	1	1	189.66
Catenin delta-1	CTNND1	168	O60716-21;O60716-19;O60716-18;O60716-17;O60716-13;O60716-11;O60716-10;O60716-9;O60716-5;O60716-3;O60716-2;O60716;O60716-24;O60716-23;O60716-22;O60716-20;O60716-16;O60716-15;O60716-14;O60716-12;O60716-8;O60716-7;O60716-6;O60716-4	168;168;168;168;215;215;215;215;269;269;269;269;168;168;168;168;215;215;215;215;269;269;269;269	S	2.39966	1.70283	2.48071	0.999998	1	1	128.13
Sorting nexin-2	SNX2	277	O60749	277	S	0.891457	0.0967083	-0.439442	0.999998	1	1	143.62
Sorting nexin-2	SNX2	185	O60749	185	S	0.00485039	-0.18202	-0.375731	1	1	0.999993	65.105
Sorting nexin-2	SNX2	119	O60749	119	S	1.43877	1.30121	1.14662	0.999865	0.997502	0.999469	119.55
Sorting nexin-2	SNX2	226	O60749	226	S	0.40411	-0.134048	0.075367	0.922686	0.955874	0.963353	169.73
Dolichol-phosphate mannosyltransferase	DPM1	9	O60762	9	S	-1.76718	-2.18039	-1.84057	0.898117	0.922333	0.862335	47.68
Dolichol-phosphate mannosyltransferase	DPM1	21	O60762	21	S	-2.09607	NA	-1.42732	1	NA	1	55.947
General vesicular transport factor p115	USO1	942	O60763;O60763-2	942;953	S	3.5399	3.43133	0.651547	1	1	0.999986	297.11
General vesicular transport factor p115	USO1	952	O60763;O60763-2	952;963	S	0.416344	NA	0.648085	1	NA	1	203.93
General vesicular transport factor p115	USO1	776	O60763;O60763-2	776;787	S	NA	NA	-4.05854	NA	NA	0.941293	82.967
General vesicular transport factor p115	USO1	851	O60763;O60763-2	851;862	S	0.782843	0.231743	-0.00266075	0.999998	0.999995	0.99999	131.2
Thiamine transporter 1	SLC19A2	490	O60779;O60779-2	490;289	S	-3.86713	NA	NA	0.750395	NA	NA	43.927
Thiamine transporter 1	SLC19A2	492	O60779;O60779-2	492;291	S	NA	-2.7146	NA	0.748289	0.804136	0.684376	78.38
Target of Myb protein 1	TOM1	417	O60784-3;O60784-4;O60784;O60784-2	417;430;462;463	S	6.89124	6.80372	7.04188	0.937103	0.945232	0.950956	194.08
Target of Myb protein 1	TOM1	310	O60784-3;O60784-4;O60784;O60784-2	310;322;355;355	S	-2.25642	-3.33387	-3.1896	0.999993	0.999732	0.998067	94.292
Histone H2B type 1-C/E/F/G/I;Histone H2B type F-S;Histone H2B type 1-K;Histone H2B type 1-L;Histone H2B type 1-M;Histone H2B type 1-D;Histone H2B type 1-H;Histone H2B type 2-F;Histone H2B type 1-N	HIST1H2BC;H2BFS;HIST1H2BK;HIST1H2BL;HIST1H2BM;HIST1H2BD;HIST1H2BH;HIST2H2BF;HIST1H2BN	37	P62807;P57053;O60814;Q99880;Q99879;P58876;Q93079;Q5QNW6;Q99877	37;37;37;37;37;37;37;37;37	S	4.03795	2.36421	3.66053	0.99999	0.999988	0.999996	185.06
Histone H2B type 1-C/E/F/G/I;Histone H2B type F-S;Histone H2B type 1-K;Histone H2B type 1-L;Histone H2B type 1-M;Histone H2B type 1-D;Histone H2B type 1-H;Histone H2B type 2-F;Histone H2B type 1-N	HIST1H2BC;H2BFS;HIST1H2BK;HIST1H2BL;HIST1H2BM;HIST1H2BD;HIST1H2BH;HIST2H2BF;HIST1H2BN	39	P62807;P57053;O60814;Q99880;Q99879;P58876;Q93079;Q5QNW6;Q99877	39;39;39;39;39;39;39;39;39	S	1.457	3.38277	-1.64178	0.999882	0.999943	0.99997	145.74
Histone H2B type 1-C/E/F/G/I;Histone H2B type F-S;Histone H2B type 1-K;Histone H2B type 2-E;Histone H2B type 1-J	HIST1H2BC;H2BFS;HIST1H2BK;HIST2H2BE;HIST1H2BJ	7	P62807;P57053;O60814;Q16778;P06899	7;7;7;7;7	S	1.79875	2.01279	1.57364	1	1	1	136.63
Histone H2B type 1-C/E/F/G/I;Histone H2B type F-S;Histone H2B type 1-K;Histone H2B type 1-L;Histone H2B type 1-M;Histone H2B type 2-E;Histone H2B type 1-J;Histone H2B type 3-B;Histone H2B type 1-A;Histone H2B type 1-D;Histone H2B type 1-H;Histone H2B type 2-F;Histone H2B type 1-N	HIST1H2BC;H2BFS;HIST1H2BK;HIST1H2BL;HIST1H2BM;HIST2H2BE;HIST1H2BJ;HIST3H2BB;HIST1H2BA;HIST1H2BD;HIST1H2BH;HIST2H2BF;HIST1H2BN	56	P62807;P57053;O60814;Q99880;Q99879;Q16778;P06899;Q8N257;Q96A08;P58876;Q93079;Q5QNW6;Q99877	56;56;56;56;56;56;56;56;57;56;56;56;56	S	-1.68273	NA	-1.03247	0.522611	NA	0.922451	58.301
Histone H2B type 1-C/E/F/G/I;Histone H2B type F-S;Histone H2B type 1-K;Histone H2B type 1-L;Histone H2B type 1-M;Histone H2B type 2-E;Histone H2B type 1-J;Histone H2B type 3-B;Histone H2B type 1-A;Histone H2B type 1-D;Histone H2B type 1-H;Histone H2B type 2-F;Histone H2B type 1-N	HIST1H2BC;H2BFS;HIST1H2BK;HIST1H2BL;HIST1H2BM;HIST2H2BE;HIST1H2BJ;HIST3H2BB;HIST1H2BA;HIST1H2BD;HIST1H2BH;HIST2H2BF;HIST1H2BN	57	P62807;P57053;O60814;Q99880;Q99879;Q16778;P06899;Q8N257;Q96A08;P58876;Q93079;Q5QNW6;Q99877	57;57;57;57;57;57;57;57;58;57;57;57;57	S	-3.54175	NA	NA	0.713587	0.783796	NA	92.15
Histone H2B type 1-C/E/F/G/I;Histone H2B type F-S;Histone H2B type 1-K;Histone H2B type 1-L;Histone H2B type 1-M;Histone H2B type 1-D;Histone H2B type 1-H;Histone H2B type 2-F;Histone H2B type 1-N	HIST1H2BC;H2BFS;HIST1H2BK;HIST1H2BL;HIST1H2BM;HIST1H2BD;HIST1H2BH;HIST2H2BF;HIST1H2BN	33	P62807;P57053;O60814;Q99880;Q99879;P58876;Q93079;Q5QNW6;Q99877	33;33;33;33;33;33;33;33;33	S	NA	1.88904	1.72276	NA	0.997926	0.96441	127.95
Histone H2B type 1-C/E/F/G/I;Histone H2B type F-S;Histone H2B type 1-K;Histone H2B type 1-L;Histone H2B type 1-M;Histone H2B type 2-E;Histone H2B type 1-J;Histone H2B type 1-D;Histone H2B type 1-H;Histone H2B type 2-F;Histone H2B type 1-N	HIST1H2BC;H2BFS;HIST1H2BK;HIST1H2BL;HIST1H2BM;HIST2H2BE;HIST1H2BJ;HIST1H2BD;HIST1H2BH;HIST2H2BF;HIST1H2BN	92	P62807;P57053;O60814;Q99880;Q99879;Q16778;P06899;P58876;Q93079;Q5QNW6;Q99877	92;92;92;92;92;92;92;92;92;92;92	S	2.71162	2.4901	2.23683	0.996992	0.998026	0.99806	141.6
6-phosphofructo-2-kinase/fructose-2,6-bisphosphatase 2;6-phosphofructo-2-kinase;Fructose-2,6-bisphosphatase	PFKFB2	84	O60825;O60825-2	84;84	S	2.14329	2.12947	1.95123	0.999999	0.99943	0.999984	152.77
6-phosphofructo-2-kinase/fructose-2,6-bisphosphatase 2;6-phosphofructo-2-kinase;Fructose-2,6-bisphosphatase	PFKFB2	466	O60825	466	S	2.09288	1.84814	1.75785	0.999995	0.99999	0.999994	169.73
6-phosphofructo-2-kinase/fructose-2,6-bisphosphatase 2;6-phosphofructo-2-kinase;Fructose-2,6-bisphosphatase	PFKFB2	483	O60825	483	S	3.09158	3.01296	3.37287	1	1	1	191.24
6-phosphofructo-2-kinase/fructose-2,6-bisphosphatase 2;6-phosphofructo-2-kinase;Fructose-2,6-bisphosphatase	PFKFB2	493	O60825	493	S	4.11117	3.83909	4.23137	0.999994	0.999998	0.999994	159.9
6-phosphofructo-2-kinase/fructose-2,6-bisphosphatase 2;6-phosphofructo-2-kinase;Fructose-2,6-bisphosphatase	PFKFB2	175	O60825;O60825-2	175;175	S	2.80697	2.9401	2.68355	0.999503	0.998912	0.998979	59.571
6-phosphofructo-2-kinase/fructose-2,6-bisphosphatase 2;6-phosphofructo-2-kinase;Fructose-2,6-bisphosphatase	PFKFB2	463	O60825-2	463	S	-1.47767	-2.61696	-2.68117	0.997601	0.997337	0.999635	99.724
Polyglutamine-binding protein 1	PQBP1	95	O60828-2;O60828;O60828-6;O60828-3	95;95;95;95	S	NA	0.398554	0.221689	NA	0.819566	0.5	151.1
Polyglutamine-binding protein 1	PQBP1	246	O60828-2;O60828;O60828-5;O60828-4	246;247;147;152	S	2.01549	2.32277	0.00582886	0.999997	0.999999	0.996813	165.06
H/ACA ribonucleoprotein complex subunit 4	DKC1	485	O60832	485	S	2.1447	2.12046	2.15455	1	1	1	224.03
H/ACA ribonucleoprotein complex subunit 4	DKC1	494	O60832	494	S	2.03254	4.67133	4.64001	0.964071	0.975004	0.990808	241.66
H/ACA ribonucleoprotein complex subunit 4	DKC1	513	O60832	513	S	6.78241	7.07778	7.09544	1	1	1	142.56
H/ACA ribonucleoprotein complex subunit 4	DKC1	451	O60832	451	S	4.63364	4.59068	4.22324	1	1	0.999997	184.44
H/ACA ribonucleoprotein complex subunit 4	DKC1	453	O60832	453	S	3.0077	2.41848	2.72709	0.999994	0.999995	0.999931	184.44
H/ACA ribonucleoprotein complex subunit 4	DKC1	455	O60832	455	S	3.09418	2.48016	2.41866	0.99993	0.999938	0.999648	180.74
H/ACA ribonucleoprotein complex subunit 4	DKC1	21	O60832	21	S	3.21455	3.44214	3.02789	1	1	1	248.2
Eukaryotic translation initiation factor 5B	EIF5B	1168	O60841	1168	S	0.651844	0.756563	0.436834	1	1	1	100.66
Eukaryotic translation initiation factor 5B	EIF5B	182	O60841	182	S	2.32499	1.91086	2.01822	0.984473	0.999457	0.998355	257.6
Eukaryotic translation initiation factor 5B	EIF5B	186	O60841	186	S	3.33477	3.11931	3.01934	0.999998	1	0.999982	230.8
Eukaryotic translation initiation factor 5B	EIF5B	190	O60841	190	S	3.89207	3.61114	3.59473	1	1	1	316.18
Eukaryotic translation initiation factor 5B	EIF5B	107	O60841	107	S	4.65117	4.66189	4.60608	1	1	1	359.7
Eukaryotic translation initiation factor 5B	EIF5B	113	O60841	113	S	7.03413	7.28559	7.22555	1	1	1	445.34
Eukaryotic translation initiation factor 5B	EIF5B	164	O60841	164	S	4.70196	4.32488	4.1103	1	1	1	313.4
Eukaryotic translation initiation factor 5B	EIF5B	435	O60841	435	S	3.65922	3.37099	1.16629	0.763271	0.910103	0.900612	137.38
Eukaryotic translation initiation factor 5B	EIF5B	438	O60841	438	S	0.565775	-0.277916	-0.87524	0.858702	0.846819	0.773856	151.68
Eukaryotic translation initiation factor 5B	EIF5B	411	O60841	411	S	-0.951982	NA	NA	0.872433	NA	NA	36.438
Eukaryotic translation initiation factor 5B	EIF5B	214	O60841	214	S	6.1559	5.90616	6.02922	1	1	1	240.3
Eukaryotic translation initiation factor 5B	EIF5B	222	O60841	222	S	3.11408	3.07435	3.0251	1	1	1	237.84
Eukaryotic translation initiation factor 5B	EIF5B	135	O60841	135	S	2.51388	2.99647	2.40521	1	1	1	225.51
Eukaryotic translation initiation factor 5B	EIF5B	137	O60841	137	S	3.71913	3.90734	3.51689	1	1	1	225.51
E3 ubiquitin-protein ligase TRIM13	TRIM13	171	O60858;O60858-3	171;174	S	-2.60752	-4.33868	-4.22337	1	1	1	41.57
Endothelial differentiation-related factor 1	EDF1	53	O60869-2;O60869	53;53	S	NA	-0.440922	0.260864	0.969318	0.960159	0.997529	150.03
DNA/RNA-binding protein KIN17	KIN	238	O60870	238	S	-0.363979	0.100206	-0.652384	0.912154	0.917596	0.924923	67.696
Protein diaphanous homolog 2	DIAPH2	61	O60879-2;O60879-3;O60879	61;50;61	S	0.0852241	NA	NA	0.868518	NA	NA	20.333
DnaJ homolog subfamily A member 2	DNAJA2	144	O60884	144	S	-1.16545	NA	-1.56542	0.993303	NA	0.975983	79.736
DnaJ homolog subfamily A member 2	DNAJA2	147	O60884	147	S	-1.83512	NA	-2.01308	0.999004	0.999244	0.999643	111.51
DnaJ homolog subfamily A member 2	DNAJA2	153	O60884	153	S	-1.66172	NA	NA	0.999485	NA	NA	76.477
DnaJ homolog subfamily A member 2	DNAJA2	395	O60884	395	S	NA	NA	-1.06504	NA	NA	0.93765	103.5
Bromodomain-containing protein 4	BRD4	1117	O60885	1117	S	3.74269	3.30482	3.91301	1	1	1	174.55
Bromodomain-containing protein 4	BRD4	529	O60885;O60885-2	529;529	S	-0.526413	-0.673054	NA	1	1	NA	106.89
Bromodomain-containing protein 4	BRD4	470	O60885;O60885-2	470;470	S	0.892744	0.876482	0.584774	0.840928	0.944205	0.951446	129.93
Bromodomain-containing protein 4	BRD4	1126	O60885	1126	S	1.3934	1.35277	1.0884	0.910529	0.943613	0.947751	68.945
Bromodomain-containing protein 4	BRD4	601	O60885;O60885-2	601;601	S	NA	-2.68967	NA	NA	0.990965	NA	37.904
Oligophrenin-1	OPHN1	792	O60890	792	S	NA	-2.48189	NA	NA	0.792344	0.499053	70.711
Ribonuclease H1	RNASEH1	74	O60930	74	S	-0.369329	-0.152628	-0.0771694	0.945938	0.999937	0.998733	125.33
Ribonuclease H1	RNASEH1	76	O60930	76	S	1.26919	-0.152628	2.07961	0.999767	0.998492	0.999927	263.06
Nibrin	NBN	738	O60934	738	S	-3.39916	NA	NA	1	NA	NA	51.525
Nibrin	NBN	630	O60934	630	S	NA	-0.909506	NA	NA	0.99966	NA	73.756
Nibrin	NBN	432	O60934	432	S	4.85327	4.6446	4.65506	0.990572	0.983995	0.988569	207.99
Nibrin	NBN	397	O60934	397	S	1.20986	0.931681	0.775682	1	1	1	173.2
Nibrin	NBN	673	O60934	673	S	-1.29999	NA	NA	0.999334	NA	NA	89.108
Nibrin	NBN	341	O60934	341	S	2.05268	3.84135	1.75967	0.998043	0.999812	0.998381	125.11
Nibrin	NBN	343	O60934	343	S	2.35675	2.44671	2.00995	0.999425	0.99698	0.999546	142.18
Dystrobrevin beta	DTNB	552	O60941	552	S	-0.399715	0.951788	-0.297745	0.96183	0.993454	0.839484	99.721
Dystrobrevin beta	DTNB	394	O60941;O60941-3;O60941-4	394;394;394	S	NA	-1.33767	0.18162	NA	0.784574	0.767918	28.658
Kinesin-like protein KIF21B	KIF21B	1215	O75037-2;O75037	1215;1215	S	0.125538	0.731979	0.429058	0.972534	0.984287	0.849503	52.032
Kinesin-like protein KIF21B	KIF21B	1149	O75037-2;O75037	1149;1149	S	0.650759	0.556107	0.467953	0.999991	1	1	94.129
Carboxyl-terminal PDZ ligand of neuronal nitric oxide synthase protein	NOS1AP	266	O75052	266	S	-1.43901	NA	NA	0.967742	NA	0.755798	50.814
Immunoglobulin superfamily member 3	IGSF3	1177	O75054;O75054-2	1177;1197	S	1.17466	2.3725	1.68581	0.863005	0.941207	0.950799	112.21
Putative tyrosine-protein phosphatase auxilin	DNAJC6	566	O75061;O75061-2	566;623	S	-1.04	-1.4395	-1.86867	0.880771	0.884103	0.809382	65.805
Putative tyrosine-protein phosphatase auxilin	DNAJC6	570	O75061;O75061-2	570;627	S	1.45399	0.446003	0.701473	0.757609	0.904974	0.759584	124.97
DENN domain-containing protein 4B	DENND4B	736	O75064	736	S	NA	0.958986	0.282303	0.475877	0.776089	0.5	132.38
WD repeat-containing protein 1	WDR1	20	O75083;O75083-3	20;20	S	NA	-2.80265	NA	NA	1	NA	29.734
WD repeat-containing protein 1	WDR1	580	O75083;O75083-3	580;440	S	NA	-1.03276	-1.35295	NA	0.785263	0.611446	128.35
WD repeat-containing protein 1	WDR1	581	O75083;O75083-3	581;441	S	-0.100811	0.709391	0.170115	0.772081	0.762445	0.796012	198.05
WD repeat-containing protein 1	WDR1	473	O75083;O75083-3	473;333	S	-2.26733	NA	NA	0.993822	NA	NA	64.533
WD repeat-containing protein 1	WDR1	69	O75083	69	S	-1.91143	NA	NA	0.958717	NA	NA	45.65
Frizzled-7	FZD7	567	O75084	567	S	0.881155	NA	2.45603	0.956688	NA	0.92416	111.54
Frizzled-7	FZD7	568	O75084	568	S	2.01	1.5878	NA	0.960445	0.983605	0.495995	123.66
Low-density lipoprotein receptor-related protein 4	LRP4	1900	O75096	1900	S	-0.708088	-0.967106	-2.43026	0.767937	0.781341	0.830573	67.648
Low-density lipoprotein receptor-related protein 4	LRP4	1887	O75096	1887	S	-0.430832	NA	-0.186176	0.997871	NA	0.99949	82.283
NEDD4-binding protein 1	N4BP1	300	O75113	300	S	2.58656	2.81109	2.74001	1	1	1	231.84
NEDD4-binding protein 1	N4BP1	288	O75113	288	S	1.12301	1.29809	1.08701	0.999779	0.999868	0.999656	77.937
Rho-associated protein kinase 2	ROCK2	425	O75116	425	S	-1.1629	-1.7663	NA	0.727369	0.886762	NA	73.179
Rho-associated protein kinase 2	ROCK2	1374	O75116	1374	S	2.56415	0.413933	-0.294229	1	1	1	84.356
Rho-associated protein kinase 2	ROCK2	1379	O75116	1379	S	0.0947304	NA	NA	0.949639	NA	NA	40.611
Rho-associated protein kinase 2	ROCK2	1361	O75116	1361	S	4.20438	3.68532	4.34082	0.635795	0.788034	0.726788	106.54
Rho-associated protein kinase 2	ROCK2	1362	O75116	1362	S	3.21977	3.24742	-0.568684	0.5	0.764926	0.5	68.839
Rho-associated protein kinase 2	ROCK2	1388	O75116	1388	S	-2.73141	-3.1071	-3.1577	1	1	1	40.74
Rho-associated protein kinase 2	ROCK2	930	O75116	930	S	-3.30903	NA	NA	1	NA	NA	89.03
Rho-associated protein kinase 2	ROCK2	937	O75116	937	S	-3.00536	NA	NA	0.999497	NA	0.999788	80.28
Rho-associated protein kinase 2	ROCK2	1134	O75116	1134	S	3.007	4.69577	3.75304	0.85699	0.949061	0.925077	183.79
Rho-associated protein kinase 2	ROCK2	1137	O75116	1137	S	3.25342	4.73797	3.8729	1	0.999999	0.999999	183.79
Microfibrillar-associated protein 3-like	MFAP3L	204	O75121-2;O75121	204;307	S	NA	-1.36756	-1.22522	0.499807	0.910917	0.49999	178.56
CLIP-associating protein 2	CLASP2	360	O75122;O75122-2	360;366	S	NA	-2.76304	-2.49206	0.717746	0.754331	0.912323	35.831
CLIP-associating protein 2	CLASP2	1029	O75122	1029	S	NA	-0.772127	-0.482094	NA	0.624717	0.991924	117.86
CLIP-associating protein 2	CLASP2	507	O75122	507	S	4.80955	4.79858	4.60281	0.998817	0.999894	0.997614	103.26
CLIP-associating protein 2	CLASP2	585	O75122	585	S	-0.125587	NA	NA	0.770652	NA	NA	53.78
CLIP-associating protein 2	CLASP2	455	O75122	455	S	-1.77125	-1.96343	-2.20109	0.997205	0.999712	0.998534	123.72
CLIP-associating protein 2	CLASP2	370	O75122;O75122-2	370;376	S	3.92725	3.84695	4.1844	1	0.999337	0.999069	161.03
CLIP-associating protein 2	CLASP2	463	O75122	463	S	1.66434	1.45882	1.39578	0.878101	0.970852	0.993849	135.16
CLIP-associating protein 2	CLASP2	478	O75122	478	S	-4.13776	NA	-3.91793	0.793569	NA	0.736537	89.891
CLIP-associating protein 2	CLASP2	313	O75122;O75122-2	313;319	S	4.26075	4.66364	4.03426	0.999998	0.999985	1	158.15
CLIP-associating protein 2	CLASP2	316	O75122;O75122-2	316;322	S	2.11503	1.81221	1.73858	0.999994	0.999997	0.999994	143.64
CLIP-associating protein 2	CLASP2	326	O75122;O75122-2	326;332	S	NA	-0.065443	NA	NA	0.856215	0.432288	162.63
CLIP-associating protein 2	CLASP2	327	O75122;O75122-2	327;333	S	4.04934	3.77481	2.43451	0.908438	0.993338	0.947033	191.88
CLIP-associating protein 2	CLASP2	330	O75122;O75122-2	330;336	S	1.24049	0.782494	0.1474	0.995357	0.999996	0.999542	113.19
CLIP-associating protein 2	CLASP2	596	O75122	596	S	-3.14375	-2.41622	-2.7098	0.99795	0.999745	0.999615	162.72
CLIP-associating protein 2	CLASP2	489	O75122	489	S	-3.44935	NA	NA	0.941575	NA	NA	27.134
Protein cordon-bleu	COBL	47	O75128-2;O75128;O75128-3;O75128-7;O75128-5;O75128-4	47;47;47;47;47;47	S	NA	NA	-1.1233	NA	NA	0.997822	34.661
Protein cordon-bleu	COBL	272	O75128-2	272	S	-3.06881	NA	NA	0.960172	NA	NA	52.485
Protein cordon-bleu	COBL	349	O75128-2;O75128;O75128-3;O75128-7;O75128-5;O75128-4	349;324;324;324;324;324	S	-3.12883	NA	NA	0.993756	NA	NA	75.908
Protein cordon-bleu	COBL	823	O75128-2;O75128;O75128-3;O75128-7;O75128-6	823;741;741;798;283	S	NA	NA	-3.95508	NA	NA	0.876051	38.464
Protein cordon-bleu	COBL	235	O75128-2;O75128;O75128-3;O75128-7;O75128-5;O75128-4	235;235;235;235;235;235	S	1.68349	1.76781	1.43228	0.999904	0.999932	0.999961	267.62
Protein cordon-bleu	COBL	1253	O75128-2;O75128;O75128-6	1253;1171;713	S	NA	NA	-1.64008	0.867431	0.921148	0.924606	55.371
Protein cordon-bleu	COBL	897	O75128-2;O75128;O75128-3;O75128-7;O75128-6	897;815;815;872;357	S	1.42073	1.48083	1.28069	1	1	1	108.07
Protein cordon-bleu	COBL	656	O75128-2;O75128;O75128-3;O75128-7;O75128-6	656;574;574;631;116	S	-3.3767	-1.12336	-1.1989	0.963843	0.995672	0.991259	115.27
Protein cordon-bleu	COBL	309	O75128-2;O75128;O75128-3;O75128-7;O75128-5;O75128-4	309;284;284;284;284;284	S	-3.41069	-3.10767	-2.35475	0.984782	0.907102	0.919821	113.15
Protein cordon-bleu	COBL	312	O75128-2;O75128;O75128-3;O75128-7;O75128-5;O75128-4	312;287;287;287;287;287	S	-2.85985	-2.39379	-2.8857	0.982789	0.944112	0.965532	126.47
Copine-3	CPNE3	243	O75131	243	S	2.16595	2.19983	0.498335	0.95027	0.860085	0.855745	200.69
Copine-3	CPNE3	14	O75131	14	S	0.139175	0.200193	-0.154446	1	1	1	155.28
Zinc finger BED domain-containing protein 4	ZBED4	1053	O75132	1053	S	1.42062	1.39735	1.22541	0.973751	0.9867	0.971294	244.89
Zinc finger BED domain-containing protein 4	ZBED4	623	O75132	623	S	1.88176	0.336449	2.263	0.499987	0.751308	0.805182	152.49
Zinc finger BED domain-containing protein 4	ZBED4	624	O75132	624	S	0.546814	0.376284	0.135969	0.997732	0.942042	0.931773	191.46
DEP domain-containing protein 5	DEPDC5	494	O75140-2;O75140-6;O75140-3;O75140-5;O75140;O75140-4	494;494;494;494;494;494	S	-1.16042	NA	-2.18323	0.845486	0.38628	0.801821	123.41
DEP domain-containing protein 5	DEPDC5	503	O75140-2;O75140-6;O75140-3;O75140-5;O75140;O75140-4	503;503;503;503;503;503	S	-1.65132	-1.76227	NA	0.820307	0.700094	0.494016	54.633
Autophagy-related protein 13	ATG13	318	O75143-3;O75143-2;O75143	318;318;355	S	-2.51972	NA	NA	0.763906	NA	NA	120.01
Liprin-alpha-3	PPFIA3	683	O75145-2;O75145	683;683	S	-2.31702	NA	NA	0.939371	0.931284	NA	24.569
Liprin-alpha-3	PPFIA3	142	O75145-2;O75145	142;142	S	NA	-0.0852509	-0.0420513	NA	0.999658	0.999739	65.46
Liprin-alpha-3	PPFIA3	75	O75145-2;O75145	75;75	S	NA	-4.35797	-3.10073	NA	1	1	68.52
Liprin-alpha-3	PPFIA3	17	O75145-2;O75145	17;17	S	0.16749	0.121643	-2.2035	1	1	1	66.452
Liprin-alpha-3	PPFIA3	1155	O75145-2;O75145	1155;1164	S	-1.21236	-1.34942	-1.13893	1	1	1	103.46
Liprin-alpha-3	PPFIA3	508	O75145-2;O75145	508;508	S	-2.59115	-3.63832	-2.47567	0.999944	0.999988	0.999915	45.971
Huntingtin-interacting protein 1-related protein	HIP1R	1045	O75146	1045	S	-0.706602	NA	NA	1	NA	NA	54.277
E3 ubiquitin-protein ligase BRE1B	RNF40	525	O75150-3;O75150-4;O75150	525;425;525	S	0.0616436	NA	NA	0.841469	0.488789	NA	144.22
E3 ubiquitin-protein ligase BRE1B	RNF40	585	O75150-3;O75150-4;O75150	585;485;585	S	-1.59434	-2.21259	NA	0.999996	0.9947	NA	83.782
Lysine-specific demethylase PHF2	PHF2	705	O75151	705	S	-1.23005	-0.183632	-0.336784	1	1	1	85.18
Lysine-specific demethylase PHF2	PHF2	882	O75151	882	S	NA	NA	-2.9105	NA	NA	0.92195	54.356
Lysine-specific demethylase PHF2	PHF2	929	O75151	929	S	0.214298	0.171434	-0.612581	0.999961	0.999968	0.999985	124.24
Lysine-specific demethylase PHF2	PHF2	539	O75151	539	S	4.88151	5.11056	4.92219	0.996042	0.986963	0.965269	153.51
Lysine-specific demethylase PHF2	PHF2	899	O75151	899	S	2.52977	2.33157	2.11555	1	1	1	173.3
Lysine-specific demethylase PHF2	PHF2	905	O75151	905	S	2.69192	2.51855	2.47144	0.994456	0.99532	0.99474	173.3
Lysine-specific demethylase PHF2	PHF2	1056	O75151	1056	S	2.28117	2.07695	1.89436	0.999711	0.994177	0.985492	173.75
Lysine-specific demethylase PHF2	PHF2	942	O75151	942	S	-1.45529	-1.67744	-2.49783	1	1	1	191.57
Zinc finger CCCH domain-containing protein 11A	ZC3H11A	407	O75152	407	S	NA	NA	-2.86383	NA	NA	0.932967	68.749
Zinc finger CCCH domain-containing protein 11A	ZC3H11A	290	O75152	290	S	4.85022	4.7596	5.21879	0.999769	0.99996	1	91.561
Zinc finger CCCH domain-containing protein 11A	ZC3H11A	132	O75152	132	S	3.01774	3.2205	3.19151	0.999997	0.999995	1	158.91
Zinc finger CCCH domain-containing protein 11A	ZC3H11A	531	O75152	531	S	0.402971	1.73555	1.51363	0.981134	0.995406	0.977746	192.45
Zinc finger CCCH domain-containing protein 11A	ZC3H11A	279	O75152	279	S	-0.684191	-1.22287	NA	0.959751	0.957922	NA	171.83
Zinc finger CCCH domain-containing protein 11A	ZC3H11A	758	O75152	758	S	1.39718	1.2643	0.927114	0.909656	0.909142	0.912437	120.04
Zinc finger CCCH domain-containing protein 11A	ZC3H11A	761	O75152	761	S	-0.143747	-1.08008	-0.526604	0.79883	0.732984	0.718756	93.65
Zinc finger CCCH domain-containing protein 11A	ZC3H11A	370	O75152	370	S	NA	NA	-4.9721	NA	NA	0.99993	26.544
Zinc finger CCCH domain-containing protein 11A	ZC3H11A	108	O75152	108	S	5.94908	5.94909	6.23349	0.999999	0.999987	1	207.58
Zinc finger CCCH domain-containing protein 11A	ZC3H11A	116	O75152	116	S	-1.24836	-1.05758	NA	0.720977	0.894586	NA	75.125
Zinc finger CCCH domain-containing protein 11A	ZC3H11A	495	O75152	495	S	1.52573	0.887089	2.83589	0.897754	0.919904	0.953583	240.86
Zinc finger CCCH domain-containing protein 11A	ZC3H11A	497	O75152	497	S	2.7931	2.47452	0.647448	0.994738	0.977978	0.957287	242.83
Zinc finger CCCH domain-containing protein 11A	ZC3H11A	196	O75152	196	S	-0.0650806	-0.538385	-0.250622	0.963781	0.977528	0.964927	71.041
Zinc finger CCCH domain-containing protein 11A	ZC3H11A	662	O75152	662	S	-2.30041	-1.88485	NA	0.696258	0.862823	NA	46.061
Zinc finger CCCH domain-containing protein 11A	ZC3H11A	663	O75152	663	S	3.87393	3.863	3.95956	0.975037	0.9705	0.991882	82.464
Clustered mitochondria protein homolog	CLUH	710	O75153	710	S	-3.23802	-3.19505	-3.08481	0.658797	0.778466	0.652455	108.6
Clustered mitochondria protein homolog	CLUH	1216	O75153	1216	S	-2.88892	-3.6221	NA	0.97157	0.953368	NA	43.621
Clustered mitochondria protein homolog	CLUH	664	O75153	664	S	1.77187	1.87933	1.78131	0.999713	0.999906	0.99877	173.79
Rab11 family-interacting protein 3	RAB11FIP3	365	O75154-2;O75154;O75154-3	365;661;706	S	NA	NA	-0.881214	NA	NA	1	6.4495
TSC22 domain family protein 2	TSC22D2	198	O75157-2;O75157	198;198	S	-0.299355	NA	NA	0.952162	NA	0.499828	112.2
TSC22 domain family protein 2	TSC22D2	205	O75157-2;O75157	205;205	S	0.927393	0.0319157	-0.0756588	0.994305	0.941838	0.807297	290.69
TSC22 domain family protein 2	TSC22D2	112	O75157-2;O75157	112;112	S	-0.016264	-0.122505	0.512373	0.740599	0.694057	0.838839	83.64
Lysine-specific demethylase 4A	KDM4A	520	O75164	520	S	NA	0.51298	NA	NA	0.752722	NA	125.29
Lysine-specific demethylase 4A	KDM4A	523	O75164	523	S	-1.33383	1.22014	-1.15488	0.859347	0.988056	0.926797	125.29
Phosphatase and actin regulator 2	PHACTR2	157	O75167-5;O75167-2;O75167;O75167-4	157;168;237;248	S	1.0183	1.20084	1.92095	0.999894	0.990838	0.991512	173.55
Phosphatase and actin regulator 2	PHACTR2	480	O75167-5;O75167-2;O75167;O75167-4	480;491;560;571	S	0.205969	1.32221	1.30472	0.999995	0.999999	0.999982	148.23
Phosphatase and actin regulator 2	PHACTR2	442	O75167-5;O75167-2;O75167;O75167-4	442;453;522;533	S	2.8995	1.89506	1.84639	0.999942	0.994577	0.998643	71.004
Serine/threonine-protein phosphatase 6 regulatory subunit 2	PPP6R2	739	O75170-6;O75170-2;O75170-4;O75170-3;O75170-5	739;767;766;767;793	S	-3.44894	NA	NA	0.543257	0.90145	0.994414	27.316
Serine/threonine-protein phosphatase 6 regulatory subunit 2	PPP6R2	742	O75170-6;O75170-2;O75170-4;O75170-3;O75170-5	742;770;769;770;796	S	2.01886	2.09329	0.133734	1	0.999999	1	149.85
Serine/threonine-protein phosphatase 6 regulatory subunit 2	PPP6R2	717	O75170-6;O75170-2;O75170-4;O75170-3;O75170-5;O75170	717;745;744;745;771;771	S	3.6992	3.87417	3.54755	0.999962	0.999964	0.99995	191.8
Serine/threonine-protein phosphatase 6 regulatory subunit 2	PPP6R2	608	O75170-6;O75170-2;O75170-4;O75170-3;O75170-5;O75170	608;635;635;636;662;662	S	-2.42631	NA	-3.54664	0.9476	NA	0.818898	82.817
Serine/threonine-protein phosphatase 6 regulatory subunit 2	PPP6R2	816	O75170-6;O75170-2;O75170-4;O75170-3;O75170-5;O75170	816;844;843;844;870;877	S	2.316	2.32676	2.42362	1	1	1	78.161
Serine/threonine-protein phosphatase 6 regulatory subunit 2	PPP6R2	262	O75170-6;O75170-2;O75170-4;O75170-3;O75170-5;O75170	262;289;289;290;289;289	S	-1.7514	-2.83332	-2.49283	0.998073	0.957318	0.988104	79.904
CCR4-NOT transcription complex subunit 3	CNOT3	110	O75175-3;O75175-2;O75175	110;291;291	S	NA	NA	NA	NA	0.839883	0.497446	75.545
CCR4-NOT transcription complex subunit 3	CNOT3	118	O75175-3;O75175-2;O75175	118;299;299	S	-3.71197	-2.66607	NA	0.998153	0.984023	NA	148.31
Ankyrin repeat domain-containing protein 17	ANKRD17	1808	O75179-4;O75179-2;O75179	1808;2400;2401	S	3.96076	3.83334	3.53964	0.999882	1	0.999996	199.06
Ankyrin repeat domain-containing protein 17	ANKRD17	19	O75179-4;O75179-2;O75179;O75179-3;O75179-5	19;19;19;19;19	S	2.59599	2.53482	NA	0.830332	0.99312	0.853798	123.68
Ankyrin repeat domain-containing protein 17	ANKRD17	1452	O75179-4;O75179-2;O75179	1452;2044;2045	S	2.89071	2.48773	2.80816	0.911119	0.917053	0.908509	112.26
Ankyrin repeat domain-containing protein 17	ANKRD17	1454	O75179-4;O75179-2;O75179	1454;2046;2047	S	-0.878193	1.96609	0.879124	0.969738	0.996818	0.99594	98.481
Ankyrin repeat domain-containing protein 17	ANKRD17	1046	O75179-4;O75179-2;O75179	1046;1638;1639	S	NA	NA	-0.148087	NA	NA	0.801601	45.463
Ankyrin repeat domain-containing protein 17;Ankyrin repeat and KH domain-containing protein 1	ANKRD17;ANKHD1	177	O75179-4;O75179-2;O75179;O75179-3;O75179-5;Q8IWZ3-4;Q8IWZ3;Q8IWZ3-5;Q8IWZ3-3;Q8IWZ3-2	206;206;206;206;206;177;177;177;166;177	S	-3.84756	NA	NA	0.812756	0.399038	0.439902	90.635
Ankyrin repeat domain-containing protein 17	ANKRD17	1116	O75179-4;O75179-2;O75179	1116;1708;1709	S	-0.232183	-1.17607	-1.04109	0.999999	0.999968	0.999993	67.901
Ankyrin repeat domain-containing protein 17	ANKRD17	834	O75179-4;O75179-2;O75179;O75179-3	834;834;834;834	S	-2.34488	NA	NA	0.999906	NA	NA	49.239
Ankyrin repeat domain-containing protein 17	ANKRD17	1103	O75179-4;O75179-2;O75179	1103;1695;1696	S	0.609329	0.641018	0.312277	0.999595	0.999999	0.999999	133.51
Ankyrin repeat domain-containing protein 17	ANKRD17	1106	O75179-4;O75179-2;O75179	1106;1698;1699	S	NA	NA	-1.42628	NA	NA	0.787801	56.361
Ankyrin repeat domain-containing protein 17	ANKRD17	1107	O75179-4;O75179-2;O75179	1107;1699;1700	S	-1.13442	-1.09124	-2.14083	0.90039	0.879221	0.918423	97.718
Ankyrin repeat domain-containing protein 17	ANKRD17	1134	O75179-4;O75179-2;O75179	1134;1726;1727	S	NA	NA	-1.63182	NA	NA	0.871814	40.163
Ankyrin repeat domain-containing protein 17	ANKRD17	803	O75179-4;O75179-2;O75179;O75179-3	803;803;803;803	S	-0.887363	NA	NA	0.964489	NA	NA	82.239
Paired amphipathic helix protein Sin3b	SIN3B	279	O75182-2;O75182;O75182-3	279;279;279	S	-0.606712	-1.14086	-1.2068	0.982343	0.995148	0.989084	48.108
DnaJ homolog subfamily B member 6	DNAJB6	277	O75190-3;O75190	277;277	S	2.30034	2.7598	2.99569	1	1	1	233.59
Gamma-glutamylcyclotransferase	GGCT	37	O75223-2;O75223	37;37	S	-1.62251	-2.27338	-1.88067	1	1	1	116.95
RNA/RNP complex-1-interacting phosphatase	DUSP11	295	O75319	295	S	-0.110659	NA	-0.479843	0.998723	NA	0.995993	58.098
V-type proton ATPase subunit G 1	ATP6V1G1	68	O75348	68	S	2.13593	2.14091	2.38686	0.999104	0.959014	0.979804	354.36
Vacuolar protein sorting-associated protein 4B	VPS4B	102	O75351	102	S	NA	-1.81909	NA	NA	0.998562	NA	89.362
Zinc finger protein 217	ZNF217	662	O75362	662	S	-1.3938	NA	NA	0.864144	NA	NA	49.398
Zinc finger protein 217	ZNF217	570	O75362	570	S	NA	-2.81962	-0.417637	NA	0.678883	0.951088	62.009
Zinc finger protein 217	ZNF217	795	O75362	795	S	-0.0127888	0.354704	1.01125	1	1	1	210.86
Zinc finger protein 217	ZNF217	345	O75362	345	S	-1.24418	-2.11482	-2.65038	1	1	1	180.18
Zinc finger protein 217	ZNF217	848	O75362	848	S	-0.854876	-0.980724	-0.84881	1	0.999999	0.999999	131.26
Zinc finger protein 217	ZNF217	106	O75362	106	S	-1.36621	-1.23893	-1.40609	0.99314	0.999741	0.999904	92.143
Core histone macro-H2A.1	H2AFY	170	O75367-2;O75367-3;O75367	170;169;170	S	3.83811	3.81574	3.72104	1	1	1	275.52
Core histone macro-H2A.1	H2AFY	173	O75367-2;O75367-3;O75367	173;172;173	S	5.30701	5.29562	5.1974	0.992877	0.997961	0.996406	300.34
Core histone macro-H2A.1	H2AFY	313	O75367-2;O75367-3;O75367	313;315;316	S	-4.22856	NA	-4.4938	0.936832	NA	0.924829	48.699
Core histone macro-H2A.1	H2AFY	190	O75367-2;O75367-3;O75367	190;189;190	S	NA	NA	NA	NA	1	NA	44.447
Filamin-B	FLNB	2083	O75369-2;O75369;O75369-7;O75369-5;O75369-4	2083;2107;1927;2107;2107	S	-1.78421	0.560278	0.169651	1	1	1	166.25
Filamin-B	FLNB	2089	O75369-2;O75369;O75369-7;O75369-5;O75369-4	2089;2113;1933;2113;2113	S	-2.16986	-2.34368	NA	0.999999	0.999548	NA	154.07
Filamin-B	FLNB	658	O75369-2;O75369;O75369-7;O75369-6;O75369-3;O75369-5;O75369-4	658;658;489;658;658;658;658	S	-0.859972	-0.763372	-0.917276	0.999534	0.997843	0.99883	91.38
Filamin-B	FLNB	2250	O75369-2;O75369;O75369-7;O75369-6;O75369-3	2250;2274;2094;2209;2233	S	-0.539696	-0.692249	-1.03103	0.938234	0.994054	0.972793	75.206
Filamin-B	FLNB	983	O75369-2;O75369;O75369-7;O75369-6;O75369-3;O75369-5;O75369-4	983;983;814;983;983;983;983	S	0.559635	-0.832827	-0.334232	0.979577	0.986475	0.986817	132.13
Filamin-B	FLNB	1316	O75369-2;O75369;O75369-7;O75369-6;O75369-3;O75369-5;O75369-4	1316;1316;1147;1316;1316;1316;1316	S	-2.9278	-3.04894	-3.44325	0.945358	0.966802	0.935701	50.748
Filamin-B	FLNB	1989	O75369-2;O75369;O75369-7;O75369-6;O75369-3;O75369-5;O75369-4	1989;2013;1833;1989;2013;2013;2013	S	1.37511	1.31746	0.941858	0.999975	0.999645	0.999942	182.54
Filamin-B	FLNB	1433	O75369-2;O75369;O75369-7;O75369-6;O75369-3;O75369-5;O75369-4	1433;1433;1264;1433;1433;1433;1433	S	-0.706974	-1.80545	NA	1	1	NA	60.415
Filamin-B	FLNB	2454	O75369-2;O75369;O75369-7;O75369-6;O75369-3	2454;2478;2298;2413;2437	S	6.01683	5.53962	5.36864	1	1	1	263.63
Filamin-B	FLNB	2457	O75369-2;O75369;O75369-7;O75369-6;O75369-3	2457;2481;2301;2416;2440	S	1.35769	1.4482	-0.0325375	0.762493	0.852285	0.548509	117.31
Filamin-B	FLNB	346	O75369-2;O75369;O75369-7;O75369-6;O75369-3;O75369-5;O75369-4	346;346;177;346;346;346;346	S	NA	NA	-4.07365	NA	NA	0.997801	53.199
Filamin-B	FLNB	2508	O75369-2;O75369;O75369-7;O75369-6;O75369-3	2508;2532;2352;2467;2491	S	NA	-0.4921	NA	NA	0.75897	0.697973	61.973
Filamin-B	FLNB	316	O75369-2;O75369;O75369-7;O75369-6;O75369-3;O75369-5;O75369-4	316;316;147;316;316;316;316	S	-1.99212	-2.63329	-2.75431	0.999759	0.978184	0.999336	120.02
Filamin-B	FLNB	2301	O75369-2;O75369;O75369-7;O75369-6;O75369-3	2301;2325;2145;2260;2284	S	0.453014	-0.0439854	-0.3857	0.996723	0.998669	0.999409	151.08
Filamin-B	FLNB	827	O75369-2;O75369;O75369-7;O75369-6;O75369-3;O75369-5;O75369-4	827;827;658;827;827;827;827	S	-1.50799	-1.72595	-3.25248	1	0.999999	0.999967	113.58
Filamin-B	FLNB	833	O75369-2;O75369;O75369-7;O75369-6;O75369-3;O75369-5;O75369-4	833;833;664;833;833;833;833	S	-3.51648	-3.60284	-3.52072	0.999995	0.967438	0.998704	84.784
Filamin-B	FLNB	1442	O75369-2;O75369;O75369-7;O75369-6;O75369-3;O75369-5;O75369-4	1442;1442;1273;1442;1442;1442;1442	S	-1.4448	-2.69448	-2.88178	0.993528	0.96128	0.996116	61.668
Filamin-B	FLNB	1505	O75369-2;O75369;O75369-7;O75369-6;O75369-3;O75369-5;O75369-4	1505;1505;1336;1505;1505;1505;1505	S	2.91311	2.54167	2.14898	1	1	1	214.55
Filamin-B	FLNB	2441	O75369-2;O75369;O75369-7;O75369-6;O75369-3	2441;2465;2285;2400;2424	S	-1.29929	NA	NA	0.999999	NA	NA	68.3
Nuclear receptor corepressor 1	NCOR1	1281	O75376;O75376-2	1281;1297	S	0.960791	1.2301	1.32635	0.999896	0.999967	0.999554	112.65
Nuclear receptor corepressor 1	NCOR1	1472	O75376;O75376-2	1472;1488	S	3.94542	4.2754	4.1423	1	1	1	149.71
Nuclear receptor corepressor 1	NCOR1	1307	O75376;O75376-2	1307;1323	S	-1.21717	-1.09337	-1.15189	0.99926	0.99822	0.99856	135.78
Nuclear receptor corepressor 1	NCOR1	1977	O75376;O75376-2	1977;1874	S	3.93682	4.11238	3.79778	0.999975	0.999995	0.999996	147.41
Nuclear receptor corepressor 1	NCOR1	1981	O75376;O75376-2	1981;1878	S	3.93682	4.01817	3.79778	0.95678	0.970491	0.983152	147.41
Nuclear receptor corepressor 1	NCOR1	1533	O75376;O75376-2	1533;1549	S	0.802498	1.80264	1.64461	0.999712	0.999379	0.998648	94.368
Nuclear receptor corepressor 1	NCOR1	2253	O75376;O75376-2	2253;2150	S	-1.88694	-2.23992	-2.72	1	1	1	184.44
Nuclear receptor corepressor 1	NCOR1	1636	O75376;O75376-2	1636;1652	S	-0.117889	0.167648	0.187757	0.999998	1	1	84.845
Nuclear receptor corepressor 1	NCOR1	158	O75376;O75376-2	158;158	S	1.17138	-0.296713	0.172314	0.817644	0.852083	0.838699	135.71
Nuclear receptor corepressor 1	NCOR1	172	O75376;O75376-2	172;172	S	-1.49159	NA	NA	0.77095	NA	NA	80.648
Nuclear receptor corepressor 1	NCOR1	1450	O75376;O75376-2	1450;1466	S	-0.344759	-0.149889	-0.851923	0.973807	0.827575	0.985219	118.57
Nuclear receptor corepressor 1	NCOR1	1750	O75376;O75376-2	1750;1766	S	0.0480175	0.0210419	-0.308172	0.994252	0.992981	0.971451	92.67
Nuclear receptor corepressor 1	NCOR1	2436	O75376;O75376-2	2436;2333	S	NA	-3.66925	NA	NA	0.966113	NA	73.009
Nuclear receptor corepressor 1	NCOR1	2438	O75376;O75376-2	2438;2335	S	NA	-3.66925	NA	NA	0.966113	0.493153	73.009
Nuclear receptor corepressor 1	NCOR1	2202	O75376;O75376-2	2202;2099	S	-4.98959	NA	NA	0.990332	NA	NA	41.765
Nuclear receptor corepressor 1	NCOR1	1196	O75376;O75376-2	1196;1212	S	-0.50835	-0.280514	0.136919	0.787125	0.785184	0.968933	127.76
Nuclear receptor corepressor 1	NCOR1	2184	O75376;O75376-2	2184;2081	S	4.89207	4.88624	4.79938	0.999973	0.999957	0.999425	208.14
Nuclear receptor corepressor 1	NCOR1	2084	O75376;O75376-2	2084;1981	S	1.80746	1.83698	0.654451	0.765733	0.809408	0.971544	159.73
Nuclear receptor corepressor 1	NCOR1	1322	O75376;O75376-2	1322;1338	S	-0.367128	-0.450588	-0.42244	1	1	1	61.976
Nuclear receptor corepressor 1	NCOR1	224	O75376;O75376-2	224;224	S	2.51945	2.37698	2.15036	1	1	1	334.75
Nuclear receptor corepressor 1	NCOR1	2315	O75376;O75376-2	2315;2212	S	-1.04862	-2.32142	-2.17459	0.998546	0.890969	0.99955	86.564
Nuclear receptor corepressor 1	NCOR1	97	O75376;O75376-2	97;97	S	0.0697365	-0.776066	-0.216982	0.996787	0.996437	0.998466	77.022
Nuclear receptor corepressor 1	NCOR1	1111	O75376;O75376-2	1111;1127	S	1.01998	0.79126	1.13394	1	1	1	154.61
Nuclear receptor corepressor 1	NCOR1	2151	O75376;O75376-2	2151;2048	S	2.09986	1.64776	2.0194	1	1	1	184.17
Nuclear receptor corepressor 1	NCOR1	2335	O75376;O75376-2	2335;2232	S	NA	0.508799	NA	NA	0.998306	NA	42.839
Nuclear receptor corepressor 1	NCOR1	2337	O75376;O75376-2	2337;2234	S	0.787725	1.58058	0.285048	0.885593	0.997092	0.817015	84.769
Nuclear receptor corepressor 1	NCOR1	1117	O75376;O75376-2	1117;1133	S	1.23989	1.49938	0.857843	1	0.999991	0.999999	177.66
Nuclear receptor corepressor 1	NCOR1	999	O75376;O75376-2	999;1015	S	1.97789	1.80251	1.69145	0.864081	0.815161	0.593318	133.4
Nuclear receptor corepressor 1	NCOR1	2102	O75376;O75376-2	2102;1999	S	0.575304	0.585026	0.430559	0.98026	0.997095	0.858197	93.119
Nuclear receptor corepressor 1	NCOR1	2120	O75376;O75376-2	2120;2017	S	-0.11795	-0.482382	-0.691298	1	1	1	68.374
Vesicle-associated membrane protein 4	VAMP4	30	O75379	30	S	-3.21045	-1.46029	-1.42879	1	1	1	152.88
Peroxisomal membrane protein PEX14	PEX14	209	O75381-2;O75381	209;252	S	-0.330431	NA	-1.84848	0.95448	0.498413	0.898056	231.26
Peroxisomal membrane protein PEX14	PEX14	222	O75381-2;O75381	222;265	S	-1.78685	NA	NA	0.972105	NA	NA	120.87
Peroxisomal membrane protein PEX14	PEX14	189	O75381-2;O75381	189;232	S	1.82842	1.67147	1.58505	0.956817	0.978032	0.941758	101.48
Peroxisomal membrane protein PEX14	PEX14	44	O75381-2;O75381	44;44	S	-0.558451	-0.603249	-0.773468	0.999979	0.999999	0.999989	69.973
Tripartite motif-containing protein 3	TRIM3	348	O75382-3;O75382-2;O75382	348;416;427	S	-0.40946	NA	0.267599	1	NA	1	45.552
Tripartite motif-containing protein 3	TRIM3	7	O75382-3;O75382-2;O75382	7;7;7	S	0.46764	0.278107	-1.3873	1	1	1	73.109
Tripartite motif-containing protein 3	TRIM3	376	O75382-3;O75382-2;O75382	376;444;455	S	-1.29579	NA	-2.34236	0.938086	NA	0.961722	78.432
Tripartite motif-containing protein 3	TRIM3	358	O75382-3;O75382-2;O75382	358;426;437	S	NA	NA	-1.27984	NA	NA	0.976216	44.13
Serine/threonine-protein kinase ULK1	ULK1	556	O75385	556	S	0.244696	-0.246306	-0.252028	1	1	1	119.89
Serine/threonine-protein kinase ULK1	ULK1	450	O75385	450	S	0.0696545	-0.833946	0.0779724	0.999967	0.988296	0.999305	151.34
Serine/threonine-protein kinase ULK1	ULK1	623	O75385	623	S	1.02781	0.800907	0.646503	0.787419	0.767163	0.788211	83.874
Serine/threonine-protein kinase ULK1	ULK1	469	O75385	469	S	-1.8994	-1.93584	-0.900341	0.836942	0.854437	0.934729	39.581
Serine/threonine-protein kinase ULK1	ULK1	638	O75385	638	S	-2.28398	-2.16184	-2.7478	0.970928	0.968151	0.970876	93.535
Large neutral amino acids transporter small subunit 3	SLC43A1	237	O75387;O75387-2	237;237	S	-0.447128	-0.585543	-0.619198	1	1	1	116.85
Sperm-associated antigen 7	SPAG7	202	O75391	202	S	-1.52825	-0.986383	NA	0.959435	0.89265	NA	58.793
Sperm-associated antigen 7	SPAG7	114	O75391	114	S	NA	-0.479101	-0.494333	0.99878	0.999813	0.998303	65.914
Sperm-associated antigen 7	SPAG7	158	O75391	158	S	-0.463574	-0.885496	-0.689573	0.98223	0.886991	0.907264	208.76
Sperm-associated antigen 7	SPAG7	219	O75391	219	S	0.759294	0.654205	0.396027	1	1	0.999998	99.051
Vesicle-trafficking protein SEC22b	SEC22B	175	O75396	175	S	1.74456	1.4665	1.48956	0.984014	0.956203	0.900758	126.47
Vesicle-trafficking protein SEC22b	SEC22B	177	O75396	177	S	0.525925	0.281174	0.625641	0.975052	0.992416	0.996369	124.11
Vesicle-trafficking protein SEC22b	SEC22B	35	O75396	35	S	NA	NA	NA	NA	NA	0.999997	49.68
Vesicle-trafficking protein SEC22b	SEC22B	168	O75396	168	S	3.94019	3.71675	3.60584	1	0.999965	0.999995	174.24
Vesicle-trafficking protein SEC22b	SEC22B	111	O75396	111	S	NA	-2.47102	NA	NA	0.545451	0.898116	96.181
Vesicle-trafficking protein SEC22b	SEC22B	137	O75396	137	S	5.92036	5.81318	5.96938	1	1	1	279.72
Deformed epidermal autoregulatory factor 1 homolog	DEAF1	108	O75398-4;O75398-3;O75398;O75398-5	108;162;176;176	S	-2.59522	-1.574	-2.94233	0.970638	0.990173	0.992531	63.181
Pre-mRNA-processing factor 40 homolog A	PRPF40A	915	O75400-3;O75400;O75400-2	915;933;906	S	0.488716	0.500189	0.0971966	0.99632	0.994142	0.995019	264.62
Pre-mRNA-processing factor 40 homolog A	PRPF40A	917	O75400-3;O75400;O75400-2	917;935;908	S	1.09068	0.0839005	-0.0529709	0.994888	0.980154	0.947809	164.63
Pre-mRNA-processing factor 40 homolog A	PRPF40A	920	O75400-3;O75400;O75400-2	920;938;911	S	1.0076	0.994103	0.754963	0.999997	0.999997	0.999988	264.62
Pre-mRNA-processing factor 40 homolog A	PRPF40A	865	O75400-3;O75400;O75400-2	865;883;856	S	1.59491	-0.373783	-0.407566	0.985147	1	0.985903	147.41
Pre-mRNA-processing factor 40 homolog A	PRPF40A	867	O75400-3;O75400;O75400-2	867;885;858	S	2.40654	2.40092	2.26882	0.987242	1	0.986674	123.93
Pre-mRNA-processing factor 40 homolog A	PRPF40A	870	O75400-3;O75400;O75400-2	870;888;861	S	2.83197	2.7983	2.64672	1	1	1	147.41
Pre-mRNA-processing factor 40 homolog A	PRPF40A	705	O75400-3;O75400;O75400-2	705;723;696	S	-4.64143	NA	NA	1	NA	NA	44.405
Pre-mRNA-processing factor 40 homolog A	PRPF40A	34	O75400-3;O75400	34;34	S	-1.17357	2.09083	1.83974	0.828785	0.62458	0.906044	184.66
Pre-mRNA-processing factor 40 homolog A	PRPF40A	202	O75400-3;O75400;O75400-2	202;202;175	S	-1.66433	NA	NA	0.991311	NA	NA	97.994
Transforming acidic coiled-coil-containing protein 1	TACC1	72	O75410-3;O75410-7;O75410;O75410-2	72;222;267;267	S	NA	-3.30958	-2.70286	NA	0.865544	0.938533	58.494
Transforming acidic coiled-coil-containing protein 1	TACC1	81	O75410-3;O75410-7;O75410;O75410-2	81;231;276;276	S	NA	-3.30958	-2.70286	NA	0.510125	0.904984	58.494
Nucleoside diphosphate kinase 6	NME6	133	O75414	133	S	NA	-4.28458	NA	NA	0.839648	NA	61.921
DNA polymerase theta	POLQ	1088	O75417-2;O75417	1088;1916	S	NA	0.49884	NA	NA	0.997016	NA	23.529
DNA polymerase theta	POLQ	227	O75417-2;O75417	227;1055	S	-2.16602	-1.74454	-1.48124	0.953795	0.954461	0.930784	53.051
PERQ amino acid-rich with GYF domain-containing protein 1	GIGYF1	406	O75420	406	S	-1.00285	-1.08812	NA	0.997873	0.870882	NA	92.425
PERQ amino acid-rich with GYF domain-containing protein 1	GIGYF1	756	O75420	756	S	1.42824	1.71642	1.58034	0.929541	0.973429	0.977638	135.83
PERQ amino acid-rich with GYF domain-containing protein 1	GIGYF1	862	O75420	862	S	2.8627	1.50045	0.928072	0.861611	0.824848	0.870789	183.36
PERQ amino acid-rich with GYF domain-containing protein 1	GIGYF1	638	O75420	638	S	2.31355	2.37931	2.16487	0.99984	0.997655	0.999826	78.072
PERQ amino acid-rich with GYF domain-containing protein 1	GIGYF1	157	O75420	157	S	0.460861	-0.796085	-1.19291	0.977268	0.992204	0.987419	88.375
PERQ amino acid-rich with GYF domain-containing protein 1	GIGYF1	538	O75420	538	S	NA	-4.41252	NA	NA	1	NA	43.343
Leucine-rich repeat and calponin homology domain-containing protein 4	LRCH4	64	O75427	64	S	-1.73182	NA	NA	0.999956	NA	NA	97.188
Leucine-rich repeat and calponin homology domain-containing protein 4	LRCH4	432	O75427	432	S	-1.42247	-0.722143	-1.25474	1	1	1	83.011
Leucine-rich repeat and calponin homology domain-containing protein 4	LRCH4	506	O75427	506	S	-1.67981	-2.16925	-1.00457	0.99975	0.996171	1	172.66
Leucine-rich repeat and calponin homology domain-containing protein 4	LRCH4	513	O75427	513	S	1.74888	1.84055	1.50613	0.99014	0.998779	0.992355	103.86
Leucine-rich repeat and calponin homology domain-containing protein 4	LRCH4	520	O75427	520	S	0.518822	-0.623465	NA	0.81367	0.510727	0.454912	106.69
Leucine-rich repeat and calponin homology domain-containing protein 4	LRCH4	521	O75427	521	S	3.72402	3.78906	3.59416	0.941856	0.962353	0.931727	179.99
NADH dehydrogenase [ubiquinone] 1 beta subcomplex subunit 1	NDUFB1	42	O75438;O75438-2	42;89	S	NA	-3.26495	-3.11296	NA	1	1	91.384
Histone deacetylase complex subunit SAP30	SAP30	131	O75446	131	S	-2.90454	-0.426372	-2.6096	0.999931	1	1	157.94
Histone deacetylase complex subunit SAP30	SAP30	138	O75446	138	S	-2.90454	-0.426372	-2.6096	0.99992	1	0.999998	157.94
Mediator of RNA polymerase II transcription subunit 24	MED24	849	O75448-2;O75448	849;862	S	4.43984	4.66355	4.71719	0.997805	0.998595	0.997915	302.57
Mediator of RNA polymerase II transcription subunit 24	MED24	860	O75448-2;O75448	860;873	S	4.45961	4.67525	4.70548	0.968929	0.997228	0.981635	284.67
Zinc finger protein 324A	ZNF324	548	O75467	548	S	0.255497	0.0579643	-0.213158	0.999948	0.99997	0.999992	132.44
Nuclear receptor subfamily 1 group I member 2	NR1I2	129	O75469-5;O75469-2;O75469-4;O75469-6;O75469;O75469-3;O75469-7	129;166;184;207;221;244;260	S	3.11358	NA	NA	0.996194	0.984646	NA	6.4998
PC4 and SFRS1-interacting protein	PSIP1	206	O75475;O75475-2	206;206	S	0.694212	0.289991	-0.0917206	0.942326	0.953129	0.806651	152.85
PC4 and SFRS1-interacting protein	PSIP1	106	O75475;O75475-2	106;106	S	-0.825567	-1.01431	-0.620316	0.943253	0.785016	0.955102	136.74
PC4 and SFRS1-interacting protein	PSIP1	177	O75475;O75475-2	177;177	S	-2.932	-1.51669	-0.358469	0.857041	0.99851	0.999752	234.79
PC4 and SFRS1-interacting protein	PSIP1	273	O75475;O75475-2	273;273	S	5.84978	5.77541	4.77966	0.992935	0.889987	0.965495	206.65
PC4 and SFRS1-interacting protein	PSIP1	275	O75475;O75475-2	275;275	S	5.84978	5.77541	5.46845	0.999885	0.999954	0.999978	206.65
PC4 and SFRS1-interacting protein	PSIP1	94	O75475;O75475-2	94;94	S	0.0918255	-2.27035	-0.231342	0.800963	0.657957	0.979995	62.536
Serine/arginine-rich splicing factor 10	SRSF10	23	O75494-2;O75494;O75494-4;O75494-3	23;23;23;23	S	NA	NA	NA	0.99007	0.668154	0.767289	88.119
Serine/arginine-rich splicing factor 10	SRSF10	106	O75494-2;O75494;O75494-4;O75494-3	106;106;106;106	S	3.4332	3.38	3.13836	0.89101	0.872769	0.848002	121.76
Serine/arginine-rich splicing factor 10	SRSF10	133	O75494-2;O75494;O75494-4;O75494-3	133;133;133;133	S	-2.07975	-0.158407	0.121191	1	0.999958	0.99999	89.758
Serine/arginine-rich splicing factor 10	SRSF10	141	O75494-2;O75494;O75494-4;O75494-3	141;141;141;141	S	0.0326233	0.0571594	-0.0861855	0.994055	0.999958	0.999572	104.16
Serine/arginine-rich splicing factor 10	SRSF10	143	O75494-2;O75494;O75494-4;O75494-3	143;143;143;143	S	0.0326233	0.0571594	-0.0861855	0.983855	0.999831	0.998946	104.16
Serine/arginine-rich splicing factor 10	SRSF10	131	O75494-2;O75494;O75494-4;O75494-3	131;131;131;131	S	NA	-0.546688	0.539936	NA	0.999972	0.99996	45.396
Serine/arginine-rich splicing factor 10	SRSF10	157	O75494-2;O75494	157;158	S	NA	NA	-1.09983	NA	0.995728	0.979449	118.73
Serine/arginine-rich splicing factor 10	SRSF10	255	O75494-2;O75494	255;256	S	0.61878	0.88822	0.550323	0.821277	0.953156	0.994875	83.072
Serine/arginine-rich splicing factor 10	SRSF10	158	O75494-3	158	S	2.62715	1.53747	1.21956	0.939311	0.967667	0.949188	241.93
Serine/arginine-rich splicing factor 10	SRSF10	160	O75494-3	160	S	0.869085	-0.431887	NA	0.556012	0.863086	0.564385	250.32
Tumor necrosis factor receptor superfamily member 21	TNFRSF21	565	O75509	565	S	NA	NA	NA	NA	NA	0.762648	50.366
Tumor necrosis factor receptor superfamily member 21	TNFRSF21	541	O75509	541	S	-0.557613	NA	NA	0.998679	NA	NA	46.558
Enoyl-CoA delta isomerase 2, mitochondrial	ECI2	84	O75521-2;O75521	84;119	S	-1.10729	-0.932858	-1.65833	0.660748	0.736092	0.784861	143.18
Transcriptional adapter 3	TADA3	298	O75528-2;O75528	298;298	S	-0.0588512	-0.563921	0.268259	0.929836	0.703486	0.700016	156.31
Splicing factor 3B subunit 1	SF3B1	322	O75533	322	S	0.0699806	-0.112711	-0.747944	0.998766	0.838961	0.993296	107.38
Splicing factor 3B subunit 1	SF3B1	488	O75533	488	S	0.673941	0.324699	-0.0144768	0.997321	0.993395	0.999808	183.45
Splicing factor 3B subunit 1	SF3B1	129	O75533	129	S	-1.24958	-1.21951	-1.28017	0.996514	0.999788	0.99997	64.897
Splicing factor 3B subunit 1	SF3B1	194	O75533	194	S	-1.87616	-3.71587	-1.62353	0.999131	0.983147	0.997997	139.56
Cold shock domain-containing protein E1	CSDE1	419	O75534;O75534-2	419;388	S	-0.722975	NA	NA	0.995296	NA	NA	74.717
Cold shock domain-containing protein E1	CSDE1	54	O75534;O75534-2	54;54	S	-1.98445	NA	NA	0.893395	NA	NA	47.12
Cold shock domain-containing protein E1	CSDE1	114	O75534	114	S	1.28164	0.745226	-0.347614	0.556566	0.75603	0.79116	128.69
Cold shock domain-containing protein E1	CSDE1	123	O75534	123	S	3.27997	3.02682	3.16173	0.993648	0.994162	0.996401	198.98
Cold shock domain-containing protein E1	CSDE1	584	O75534;O75534-2	584;553	S	-0.470329	-0.620958	-0.928738	0.92824	0.999002	0.987936	180.79
WW domain-binding protein 4	WBP4	277	O75554	277	S	1.01984	0.122156	-1.31621	0.999999	1	1	161.21
WW domain-binding protein 4	WBP4	213	O75554	213	S	NA	-2.13573	-1.87191	NA	0.999952	0.999985	122.84
Jerky protein homolog	JRK	509	O75564	509	S	-0.634592	-0.763016	-0.598579	0.971698	0.975165	0.883313	70.962
Interferon-inducible double stranded RNA-dependent protein kinase activator A	PRKRA	18	O75569	18	S	6.049	5.70021	5.85009	0.998802	0.997501	0.996228	165.34
Interferon-inducible double stranded RNA-dependent protein kinase activator A	PRKRA	22	O75569	22	S	1.43519	1.43183	0.916802	0.942382	0.999366	0.999655	87.319
Interferon-inducible double stranded RNA-dependent protein kinase activator A	PRKRA	196	O75569;O75569-3;O75569-2	196;171;185	S	-2.08168	NA	-3.07551	0.997967	NA	0.96153	129.84
Interferon-inducible double stranded RNA-dependent protein kinase activator A	PRKRA	130	O75569;O75569-3;O75569-2	130;105;119	S	-3.45794	-4.03775	-4.57656	1	1	1	109.85
Low-density lipoprotein receptor-related protein 6	LRP6	1490	O75581	1490	S	-0.769455	-2.02886	-1.63683	0.928232	0.747297	0.7454	85.445
Low-density lipoprotein receptor-related protein 6	LRP6	1590	O75581	1590	S	-1.26105	-1.03685	NA	0.81614	0.73511	NA	55.157
Ribosomal protein S6 kinase alpha-5	RPS6KA5	376	O75582-2;O75582	376;376	S	-2.16577	-1.14976	-0.502518	0.999996	1	1	157.88
Ribosomal protein S6 kinase alpha-5	RPS6KA5	381	O75582-2;O75582	381;381	S	-1.91058	-1.0318	-0.713034	1	1	1	157.88
Probable E3 ubiquitin-protein ligase MYCBP2	MYCBP2	2649	O75592-2;O75592	2649;2649	S	1.3975	1.26952	1.24452	0.961216	0.952424	0.943579	120.81
Probable E3 ubiquitin-protein ligase MYCBP2	MYCBP2	3052	O75592-2;O75592	3052;3052	S	-3.47074	-4.48356	NA	0.980196	0.995274	NA	73.837
Probable E3 ubiquitin-protein ligase MYCBP2	MYCBP2	140	O75592-2;O75592	140;140	S	NA	0.0235157	NA	NA	0.994877	NA	60.793
Probable E3 ubiquitin-protein ligase MYCBP2	MYCBP2	143	O75592-2;O75592	143;143	S	1.16633	1.9734	0.768898	0.999999	0.999998	1	186.95
Probable E3 ubiquitin-protein ligase MYCBP2	MYCBP2	145	O75592-2;O75592	145;145	S	1.16633	1.9734	0.768898	0.999864	0.999857	0.999861	186.95
Probable E3 ubiquitin-protein ligase MYCBP2	MYCBP2	1586	O75592-2;O75592	1586;1586	S	0.529158	NA	-0.214132	0.970724	0.498386	0.823532	85.446
Probable E3 ubiquitin-protein ligase MYCBP2	MYCBP2	3467	O75592-2;O75592	3467;3467	S	-0.442333	0.0723076	-1.42287	1	0.999997	1	191.57
Probable E3 ubiquitin-protein ligase MYCBP2	MYCBP2	2749	O75592-2;O75592	2749;2749	S	-0.682959	-0.0319939	-0.0748215	0.863098	0.821011	0.811971	119.82
Probable E3 ubiquitin-protein ligase MYCBP2	MYCBP2	2751	O75592-2;O75592	2751;2751	S	2.8636	3.24843	2.99817	0.999999	0.999995	0.999999	175.21
Probable E3 ubiquitin-protein ligase MYCBP2	MYCBP2	2833	O75592-2;O75592	2833;2833	S	2.06401	1.59683	1.83929	0.999975	0.998782	0.999405	315.38
Probable E3 ubiquitin-protein ligase MYCBP2	MYCBP2	2801	O75592-2;O75592	2801;2801	S	-0.388325	0.121901	-0.791603	0.937895	0.799462	0.730154	138.69
Probable E3 ubiquitin-protein ligase MYCBP2	MYCBP2	2806	O75592-2;O75592	2806;2806	S	3.29892	2.3856	2.97974	0.989172	0.998687	0.998419	148.41
Probable E3 ubiquitin-protein ligase MYCBP2	MYCBP2	2882	O75592-2;O75592	2882;2882	S	-0.214697	-0.372457	NA	0.81712	0.849027	0.304886	93.256
Probable E3 ubiquitin-protein ligase MYCBP2	MYCBP2	3438	O75592-2;O75592	3438;3438	S	-2.12094	NA	NA	0.875523	NA	NA	82.937
Probable E3 ubiquitin-protein ligase MYCBP2	MYCBP2	3440	O75592-2;O75592	3440;3440	S	-0.38974	-1.65616	-1.09211	0.999996	0.999966	0.999988	158.62
GTPase Era, mitochondrial	ERAL1	173	O75616-2;O75616	173;173	S	-2.1165	-2.60941	-2.33409	0.999968	0.999628	0.999846	126.72
Death effector domain-containing protein	DEDD	9	O75618;O75618-2	9;9	S	-1.01629	-1.23394	-0.980074	1	1	0.999948	82.046
U5 small nuclear ribonucleoprotein 200 kDa helicase	SNRNP200	17	O75643;O75643-2	17;17	S	-2.04286	-2.52503	-2.65639	1	1	1	107.67
U5 small nuclear ribonucleoprotein 200 kDa helicase	SNRNP200	26	O75643;O75643-2	26;26	S	1.90441	1.25419	1.23122	1	1	1	194.25
U5 small nuclear ribonucleoprotein 200 kDa helicase	SNRNP200	225	O75643;O75643-2	225;225	S	-3.22101	-3.52951	-3.22329	1	1	1	67.166
U5 small nuclear ribonucleoprotein 200 kDa helicase	SNRNP200	756	O75643	756	S	-0.238977	-2.30937	-1.90361	0.989526	0.954514	0.975089	79.922
U5 small nuclear ribonucleoprotein 200 kDa helicase	SNRNP200	2133	O75643;O75643-2	2133;622	S	-2.83103	-3.4859	-3.54882	0.986917	0.812191	0.993379	66.21
U5 small nuclear ribonucleoprotein 200 kDa helicase	SNRNP200	2135	O75643;O75643-2	2135;624	S	-1.57018	-3.4859	-3.54882	0.996001	0.942242	0.997193	66.21
U5 small nuclear ribonucleoprotein 200 kDa helicase	SNRNP200	8	O75643;O75643-2	8;8	S	0.127413	-0.279158	-0.169445	1	1	1	68.305
TIP41-like protein	TIPRL	265	O75663	265	S	1.97832	-1.31099	1.4121	1	0.99917	0.981115	140.44
Oral-facial-digital syndrome 1 protein	OFD1	623	O75665-3;O75665	623;663	S	-0.330072	NA	-0.549866	1	NA	1	114.46
Oral-facial-digital syndrome 1 protein	OFD1	695	O75665-3;O75665	695;735	S	1.06917	0.890984	0.859472	0.903996	0.93191	0.89825	62.95
Oral-facial-digital syndrome 1 protein	OFD1	859	O75665-3;O75665	859;899	S	0.629696	0.349344	-0.277443	1	1	1	91.485
Oral-facial-digital syndrome 1 protein	OFD1	63	O75665-3;O75665;O75665-2	63;63;63	S	-1.61178	-1.41441	-1.79467	0.997346	0.998906	0.992458	142.61
Oral-facial-digital syndrome 1 protein	OFD1	629	O75665-3;O75665	629;669	S	NA	NA	-4.26654	NA	NA	0.810064	53.626
TOM1-like protein 1	TOM1L1	314	O75674	314	S	1.10092	0.816315	0.657782	0.999088	0.972521	0.985622	92.639
TOM1-like protein 1	TOM1L1	321	O75674	321	S	2.32681	2.84865	3.08859	0.999994	0.999986	0.999999	167.98
TOM1-like protein 1	TOM1L1	323	O75674	323	S	5.79785	5.99778	5.70274	0.999999	0.999999	1	189.93
Ribosomal protein S6 kinase alpha-4	RPS6KA4	715	O75676-2;O75676	715;721	S	-0.202873	-2.12595	-1.82141	1	1	1	148.92
Ribosomal protein S6 kinase alpha-4	RPS6KA4	672	O75676-2;O75676	672;678	S	-1.75792	-1.54323	-1.44027	1	1	0.968223	110.9
Ribosomal protein S6 kinase alpha-4	RPS6KA4	676	O75676-2;O75676	676;682	S	4.17593	3.6913	2.79889	0.609054	0.859223	0.861958	132.98
Ribosomal protein S6 kinase alpha-4	RPS6KA4	496	O75676-2;O75676	496;502	S	-1.92961	NA	NA	0.989031	NA	NA	32.921
Ribosomal protein S6 kinase alpha-4	RPS6KA4	360	O75676-2;O75676	360;360	S	-2.1046	NA	NA	0.932485	NA	NA	58.717
Ribosomal protein S6 kinase alpha-4	RPS6KA4	365	O75676-2;O75676	365;365	S	-2.1046	NA	NA	0.998526	NA	NA	58.717
Ribosomal protein S6 kinase alpha-4	RPS6KA4	343	O75676-2;O75676	343;343	S	-0.323443	0.503147	-1.56744	0.999993	0.999993	1	135.49
Ribosomal protein S6 kinase alpha-4	RPS6KA4	347	O75676-2;O75676	347;347	S	0.845711	0.315193	0.398941	1	1	1	135.49
Ribosomal protein S6 kinase alpha-4	RPS6KA4	739	O75676-2;O75676	739;745	S	4.05253	4.29793	4.14513	1	1	1	207.13
Surfeit locus protein 6	SURF6	138	O75683	138	S	3.8858	3.67752	3.69883	1	1	1	206.88
Surfeit locus protein 6	SURF6	206	O75683	206	S	-1.37621	-1.06121	-1.05057	0.991927	0.989829	0.972454	75.43
Surfeit locus protein 6	SURF6	74	O75683	74	S	3.03306	2.88529	2.95607	1	0.999999	1	177.07
Small subunit processome component 20 homolog	UTP20	2637	O75691	2637	S	-3.2317	NA	NA	0.999042	NA	NA	18.691
Small subunit processome component 20 homolog	UTP20	1734	O75691	1734	S	-0.803574	-0.778698	-0.859489	0.822754	0.953733	0.953659	111.54
Nuclear pore complex protein Nup155	NUP155	992	O75694;O75694-2	992;933	S	4.34135	4.16845	4.10858	0.945715	0.839342	0.895286	82.015
Nuclear pore complex protein Nup155	NUP155	914	O75694;O75694-2	914;855	S	-2.27597	-1.00415	-1.13283	1	1	1	108.35
Nuclear pore complex protein Nup155	NUP155	4	O75694	4	S	0.260725	2.47402	1.31663	0.881154	0.874666	0.827734	231.32
WD repeat and HMG-box DNA-binding protein 1	WDHD1	1058	O75717	1058	S	-0.601269	-0.67543	-0.323444	0.998637	0.987489	0.995325	83.886
WD repeat and HMG-box DNA-binding protein 1	WDHD1	853	O75717	853	S	0.638376	0.827765	0.675104	0.99916	1	0.998968	259.39
WD repeat and HMG-box DNA-binding protein 1	WDHD1	868	O75717	868	S	NA	-0.12438	-0.0901966	NA	0.999999	1	155.19
WD repeat and HMG-box DNA-binding protein 1	WDHD1	907	O75717	907	S	NA	-2.02213	-2.44478	NA	0.555181	0.845995	91.908
WD repeat and HMG-box DNA-binding protein 1	WDHD1	383	O75717	383	S	-0.814329	-0.873468	-1.21669	0.999997	0.9999	0.999989	132.21
Transcription elongation factor A protein 3	TCEA3	115	O75764	115	S	0.932493	0.812611	0.426439	1	1	0.999994	115.71
Transcription elongation factor A protein 3	TCEA3	140	O75764	140	S	NA	NA	NA	0.894609	NA	NA	71.216
Ribonuclease H2 subunit A	RNASEH2A	277	O75792	277	S	-0.815329	-0.808134	NA	0.999987	0.999999	0.999952	73.649
Protein phosphatase 1 regulatory subunit 15A	PPP1R15A	143	O75807	143	S	-2.13623	-2.39025	-2.16366	0.999732	0.997603	0.999191	77.149
Calpain-15	SOLH	1070	O75808	1070	S	0.596869	-0.283938	-0.642561	0.998173	0.980001	0.989429	126.84
Calpain-15	SOLH	296	O75808;O75808-2	296;296	S	0.88299	0.881668	-2.43639	0.999398	1	0.999967	79.688
Calpain-15	SOLH	335	O75808;O75808-2	335;335	S	2.48635	2.97618	2.83767	0.998572	0.999913	0.999279	166.18
Calpain-15	SOLH	338	O75808;O75808-2	338;338	S	0.986378	1.26962	1.41568	0.931404	0.915058	0.951353	133.64
Breast cancer anti-estrogen resistance protein 3	BCAR3	14	O75815-2;O75815	14;338	S	-0.237637	-0.359713	-1.64256	0.999167	0.997847	0.998229	185.36
Breast cancer anti-estrogen resistance protein 3	BCAR3	39	O75815-2;O75815	39;363	S	-2.38921	-1.00592	-1.83634	0.965194	0.994572	0.967372	52.766
Breast cancer anti-estrogen resistance protein 3	BCAR3	46	O75815-2;O75815	46;370	S	2.40846	2.3888	2.22996	0.999743	0.999733	0.99968	139.44
Breast cancer anti-estrogen resistance protein 3	BCAR3	51	O75815-2;O75815	51;375	S	1.45803	1.55674	1.33475	1	1	1	158.76
Eukaryotic translation initiation factor 3 subunit G	EIF3G	264	O75821	264	S	NA	-3.91132	NA	NA	0.752296	0.44375	68.837
Eukaryotic translation initiation factor 3 subunit G	EIF3G	42	O75821	42	S	4.51932	4.67397	4.74771	0.984341	0.995877	0.991881	203.13
Eukaryotic translation initiation factor 3 subunit G	EIF3G	223	O75821	223	S	-2.00667	-2.10789	NA	0.793398	0.680646	NA	36.246
Eukaryotic translation initiation factor 3 subunit J	EIF3J	202	O75822	202	S	NA	-2.78913	-2.56038	NA	0.999403	0.977923	75.789
CAAX prenyl protease 1 homolog	ZMPSTE24	310	O75844	310	S	0.994818	-0.102783	-0.394813	1	1	1	185.1
Lathosterol oxidase	SC5D	253	O75845	253	S	0.708475	0.239429	0.40844	1	1	1	180.26
Protein phosphatase 1 regulatory subunit 37	PPP1R37	561	O75864;O75864-2	561;88	S	1.70945	1.40273	1.46787	0.999381	0.995273	0.997225	77.883
Protein phosphatase 1 regulatory subunit 37	PPP1R37	50	O75864	50	S	-1.59718	NA	NA	0.885903	NA	NA	46.091
Gamma-aminobutyric acid type B receptor subunit 2	GABBR2	793	O75899	793	S	2.04444	3.1804	1.67837	1	1	1	36.491
Diacylglycerol O-acyltransferase 1	DGAT1	18	O75907	18	S	1.46144	1.29734	0.798855	0.796126	0.772195	0.772778	161.63
Cyclin-K	CCNK	340	O75909;O75909-1	340;340	S	3.31925	3.11458	2.98577	1	1	1	204.46
Cyclin-K	CCNK	9	O75909;O75909-1;O75909-4;O75909-2	9;9;9;9	S	-2.25073	NA	-0.928564	0.941772	0.497443	0.911453	76.411
Cyclin-K	CCNK	324	O75909;O75909-1;O75909-4	324;324;324	S	-0.466633	-0.390156	-0.170748	0.999992	0.999995	0.999979	67.784
Cyclin-K	CCNK	328	O75909;O75909-1;O75909-4	328;328;328	S	-0.286161	0.058857	2.50945	0.5	0.499997	0.825388	86.383
		469	O75916-3	469	S	-1.76524	NA	NA	1	NA	NA	38.629
E3 SUMO-protein ligase PIAS1	PIAS1	503	O75925	503	S	1.44921	0.220165	1.49255	0.993756	0.996806	0.993269	154.2
E3 SUMO-protein ligase PIAS1	PIAS1	485	O75925	485	S	0.602438	0.680719	-0.0217247	0.999635	0.999779	0.999882	172.9
E3 SUMO-protein ligase PIAS1	PIAS1	488	O75925	488	S	0.017458	-0.169197	-0.368643	0.823327	0.932421	0.957621	163
E3 SUMO-protein ligase PIAS1	PIAS1	510	O75925	510	S	-3.4232	NA	-3.07258	0.800968	0.825984	0.947519	120.68
DnaJ homolog subfamily C member 8	DNAJC8	35	O75937	35	S	5.01002	4.13533	4.31902	1	1	1	219.29
Survival of motor neuron-related-splicing factor 30	SMNDC1	63	O75940	63	S	-0.569204	-0.822546	NA	0.907353	0.852805	0.476474	98.937
Survival of motor neuron-related-splicing factor 30	SMNDC1	201	O75940	201	S	0.267281	-0.647863	0.22855	0.998758	0.985107	0.997735	77.589
Flotillin-1	FLOT1	385	O75955	385	S	-1.38272	-1.97637	-1.91779	0.675554	0.660999	0.75242	89.875
Flotillin-1	FLOT1	407	O75955	407	S	-3.44108	-3.09247	NA	1	0.910088	NA	31.55
Triple functional domain protein	TRIO	2396	O75962-4;O75962;O75962-5	2396;2455;2455	S	0.360968	0.997719	0.457434	1	1	1	189.9
Triple functional domain protein	TRIO	2400	O75962-4;O75962;O75962-5	2400;2459;2459	S	-0.13467	0.807968	0.162115	0.999526	0.999935	0.997124	189.9
Triple functional domain protein	TRIO	2433	O75962-4;O75962;O75962-5	2433;2492;2492	S	-2.06612	-0.378101	-1.76148	0.69043	0.973916	0.867484	108.03
Triple functional domain protein	TRIO	2572	O75962-4;O75962;O75962-2;O75962-3	2572;2631;2455;130	S	-3.09405	-0.450302	-0.587988	0.999305	0.998709	0.999622	120.05
Triple functional domain protein	TRIO	2223	O75962-4;O75962;O75962-5;O75962-2	2223;2282;2282;2282	S	-3.39904	-3.36486	-3.43703	0.96293	0.96077	0.990974	163.74
Triple functional domain protein	TRIO	2358	O75962-4;O75962;O75962-5	2358;2417;2417	S	NA	-2.36198	NA	NA	0.999952	NA	77.788
Glutaredoxin-3	GLRX3	117	O76003	117	S	1.39459	1.39991	1.47875	0.937486	0.980733	0.901665	127.22
Ribosomal L1 domain-containing protein 1	RSL1D1	427	O76021	427	S	-0.288693	0.22825	0.24942	0.999977	0.999951	0.999965	155.22
Ribosomal L1 domain-containing protein 1	RSL1D1	361	O76021	361	S	1.09295	1.59221	0.792179	1	0.999988	1	234.67
Ribosomal L1 domain-containing protein 1	RSL1D1	469	O76021	469	S	NA	-2.06102	NA	0.91756	0.860232	NA	89.087
Ribosomal L1 domain-containing protein 1	RSL1D1	396	O76021	396	S	1.08117	-3.63502	0.394436	0.999996	0.999861	0.999425	163.54
Wolframin	WFS1	32	O76024	32	S	-0.125868	-0.259613	-0.357391	0.99964	0.998501	0.999996	163.71
Wolframin	WFS1	235	O76024	235	S	2.81919	2.30804	2.74947	0.95055	0.956518	0.941559	173.07
ATP-dependent Clp protease ATP-binding subunit clpX-like, mitochondrial	CLPX	617	O76031	617	S	0.0506821	0.607296	0.628891	0.999971	0.999985	1	149.18
Cyclin-dependent kinase-like 5	CDKL5	377	O76039	377	S	-2.00097	-1.92555	NA	0.631716	0.801088	NA	64.354
E3 ubiquitin-protein ligase RNF8	RNF8	157	O76064	157	S	0.470514	0.519974	0.505234	1	1	1	118.22
DNA fragmentation factor subunit beta	DFFB	245	O76075-2;O76075	245;245	S	1.2101	0.670567	NA	0.639866	0.861561	0.609516	48.239
DNA fragmentation factor subunit beta	DFFB	249	O76075-2;O76075	249;249	S	NA	-0.876755	NA	0.992106	0.959256	0.752044	72.159
AN1-type zinc finger protein 5	ZFAND5	72	O76080	72	S	-3.13478	NA	-2.57344	0.763859	NA	0.5	84.935
AN1-type zinc finger protein 5	ZFAND5	128	O76080	128	S	1.65399	1.53811	1.19387	0.924192	0.997062	0.955552	187.52
Signal recognition particle subunit SRP72	SRP72	139	O76094	139	S	-2.31872	-1.88142	NA	0.999994	1	NA	75.923
Signal recognition particle subunit SRP72	SRP72	621	O76094	621	S	7.16256	7.05293	6.891	0.991413	0.992958	0.986344	196.85
Signal recognition particle subunit SRP72	SRP72	625	O76094	625	S	6.71397	6.59136	6.41126	0.984686	0.995838	0.9981	176.22
Signal recognition particle subunit SRP72	SRP72	630	O76094	630	S	0.808985	1.47707	1.13622	0.90161	0.915217	0.779206	79.907
Signal recognition particle subunit SRP72	SRP72	448	O76094	448	S	-1.79521	NA	NA	1	NA	NA	72.033
Signal recognition particle subunit SRP72	SRP72	541	O76094	541	S	-0.549271	-1.03461	-1.11201	0.999981	0.999979	0.999926	119.41
ATP-dependent DNA helicase Q4	RECQL4	89	O94761	89	S	1.42718	1.53346	1.14775	0.999999	0.999621	0.999785	163.72
ATP-dependent DNA helicase Q4	RECQL4	27	O94761	27	S	0.739923	0.614304	0.457863	1	1	1	105.39
ATP-dependent DNA helicase Q4	RECQL4	251	O94761	251	S	-5.22813	-5.06079	-4.39116	0.999648	0.999946	0.998983	36.324
ATP-dependent DNA helicase Q4	RECQL4	323	O94761	323	S	-0.976322	NA	-1.35591	0.819163	NA	0.722877	66.688
ATP-dependent DNA helicase Q5	RECQL5	727	O94762	727	S	1.36267	1.38485	1.63067	0.976633	0.991281	0.999513	58.799
ATP-dependent DNA helicase Q5	RECQL5	461	O94762	461	S	-0.122925	-0.266678	-1.22751	1	0.977601	1	215.21
ATP-dependent DNA helicase Q5	RECQL5	815	O94762	815	S	1.81241	0.55707	0.576843	1	0.999981	1	248.29
Unconventional prefoldin RPB5 interactor 1	URI1	332	O94763-2;O94763	332;408	S	NA	NA	-2.29175	NA	NA	0.999914	63.949
Unconventional prefoldin RPB5 interactor 1	URI1	296	O94763-2;O94763	296;372	S	4.32868	4.11251	4.13275	0.98855	0.986482	0.991101	187.67
Unconventional prefoldin RPB5 interactor 1	URI1	364	O94763-2;O94763	364;440	S	-1.51106	NA	NA	0.750359	NA	NA	41.654
Unconventional prefoldin RPB5 interactor 1	URI1	366	O94763-2;O94763	366;442	S	1.31675	1.89136	1.1815	0.999277	0.999983	0.999784	286.35
Unconventional prefoldin RPB5 interactor 1	URI1	373	O94763-2;O94763	373;449	S	0.980917	1.62742	0.723383	0.946554	0.967651	0.969217	229.73
Serine/threonine-protein kinase 17B	STK17B	12	O94768	12	S	-1.89802	-1.90501	-1.71464	0.985975	0.977536	0.98923	117.06
Metastasis-associated protein MTA2	MTA2	496	O94776	496	S	-2.43056	-4.1908	-2.43615	1	1	1	61.105
Metastasis-associated protein MTA2	MTA2	54	O94776	54	S	-0.139358	-0.432922	-0.634319	0.994941	0.956516	0.993057	114.46
Metastasis-associated protein MTA2	MTA2	433	O94776	433	S	1.98631	1.80204	1.93492	0.99999	0.99982	0.999997	143.1
Metastasis-associated protein MTA2	MTA2	435	O94776	435	S	5.50331	5.19949	5.65934	0.999633	0.998395	0.998974	205.34
Metastasis-associated protein MTA2	MTA2	548	O94776	548	S	-0.706835	-2.08797	-2.05864	1	1	1	46.559
Ubiquitin carboxyl-terminal hydrolase 1	USP1	67	O94782	67	S	-1.10827	-1.09317	-1.3497	0.970605	0.882768	0.931211	155.68
Ubiquitin carboxyl-terminal hydrolase 1	USP1	313	O94782	313	S	-2.44908	-2.56661	-2.41079	0.993321	0.996126	0.998329	65.588
Serine/threonine-protein kinase 10	STK10	450	O94804	450	S	2.47628	2.46545	2.04561	0.999977	0.999988	0.999899	170.18
Serine/threonine-protein kinase 10	STK10	454	O94804	454	S	2.74787	2.22617	2.71153	0.969642	0.954519	0.956884	170.3
Serine/threonine-protein kinase 10	STK10	13	O94804	13	S	1.30299	0.627859	1.08347	0.888114	0.916537	0.929402	91.903
Serine/threonine-protein kinase 10;STE20-like serine/threonine-protein kinase	STK10;SLK	179	O94804;Q9H2G2-2;Q9H2G2	179;177;177	S	-4.22059	NA	NA	1	NA	NA	30.623
Serine/threonine-protein kinase 10	STK10	438	O94804	438	S	0.387455	0.164144	0.219446	1	1	1	269.51
Serine/threonine-protein kinase 10	STK10	444	O94804	444	S	-3.55746	NA	NA	0.950134	NA	NA	24.879
Serine/threonine-protein kinase 10	STK10	392	O94804	392	S	2.84236	2.63894	2.66008	0.928112	0.927348	0.980897	109.55
Serine/threonine-protein kinase D3	PRKD3	364	O94806;O94806-2	364;364	S	-2.77564	NA	-2.60821	1	NA	0.998479	130.57
Serine/threonine-protein kinase D3;Serine/threonine-protein kinase D1;Serine/threonine-protein kinase D2	PRKD3;PRKD1;PRKD2	706	O94806;Q15139;Q9BZL6	731;738;706	S	1.03518	0.897118	0.340006	1	1	1	63.618
Serine/threonine-protein kinase D3	PRKD3	41	O94806;O94806-2	41;41	S	-2.60206	-2.71362	-2.42512	0.938883	0.795537	0.996577	52.257
Serine/threonine-protein kinase D3	PRKD3	213	O94806;O94806-2	213;213	S	0.464121	0.416445	0.622973	0.997607	0.99721	0.999996	119.57
Serine/threonine-protein kinase D3	PRKD3	216	O94806;O94806-2	216;216	S	-1.70674	-2.12321	-2.43923	0.996842	0.985246	0.999993	87.526
Serine/threonine-protein kinase D3	PRKD3	27	O94806;O94806-2	27;27	S	-1.81818	-0.787706	-1.6393	0.652135	0.942073	0.944397	90.505
Serine/threonine-protein kinase D3;Serine/threonine-protein kinase D1	PRKD3;PRKD1	735	O94806;Q15139	735;742	S	-0.489075	0.503689	0.490026	0.99989	0.99999	0.999999	153.37
Serine/threonine-protein kinase D3;Serine/threonine-protein kinase D1	PRKD3;PRKD1	391	O94806;O94806-2;Q15139	391;391;397	S	-3.27119	-3.63771	NA	0.988982	0.973247	NA	55.071
Tubulin polymerization-promoting protein	TPPP	159	O94811	159	S	-2.42142	-0.639685	-2.65153	0.996516	0.997904	0.996521	32.054
Tubulin polymerization-promoting protein	TPPP	160	O94811	160	S	1.38057	1.14439	0.304827	0.941193	0.998667	0.998145	37.751
Tubulin polymerization-promoting protein	TPPP	32	O94811	32	S	-1.76322	-1.91849	-2.27055	0.999639	0.999005	0.997389	147.28
Kelch repeat and BTB domain-containing protein 11	KBTBD11	107	O94819	107	S	1.21819	1.2701	1.13591	1	1	1	148.13
Kelch repeat and BTB domain-containing protein 11	KBTBD11	310	O94819	310	S	2.55393	2.70547	1.90107	1	0.999593	0.999911	130.69
Kelch repeat and BTB domain-containing protein 11	KBTBD11	314	O94819	314	S	2.64079	2.81354	2.28285	0.99945	0.987125	0.932033	130.69
Kelch repeat and BTB domain-containing protein 11	KBTBD11	510	O94819	510	S	1.6681	1.40203	1.08701	0.998582	0.979709	0.999035	159.07
Kelch repeat and BTB domain-containing protein 11	KBTBD11	82	O94819	82	S	-0.634945	-0.396175	-1.79538	1	1	1	147.91
Kelch repeat and BTB domain-containing protein 11	KBTBD11	87	O94819	87	S	0.229067	0.34057	0.360521	1	0.999999	1	275.72
Kelch repeat and BTB domain-containing protein 11	KBTBD11	93	O94819	93	S	0.545607	0.557655	-0.354919	1	1	1	211.75
Probable phospholipid-transporting ATPase VB	ATP10B	617	O94823	617	S	-0.547235	-0.955645	-1.04822	0.988683	0.999542	0.998285	263.89
Probable phospholipid-transporting ATPase VB	ATP10B	984	O94823	984	S	0.230303	0.129257	0.544275	0.984459	0.969469	0.656223	133.18
Probable phospholipid-transporting ATPase VB	ATP10B	1371	O94823	1371	S	-0.975205	NA	-0.980433	0.90886	0.483477	0.599968	99.944
Probable phospholipid-transporting ATPase VB	ATP10B	1455	O94823	1455	S	-2.36086	-2.00728	-3.16172	0.772701	0.964731	0.927533	88.22
Probable phospholipid-transporting ATPase VB	ATP10B	510	O94823	510	S	3.85863	3.30124	3.22711	0.999292	0.997681	0.998968	168.34
Mitochondrial import receptor subunit TOM70	TOMM70A	91	O94826	91	S	2.97363	2.65128	2.40628	0.999846	0.999982	0.999993	127.65
Pleckstrin homology domain-containing family G member 5	PLEKHG5	251	O94827-5;O94827-3;O94827;O94827-2;O94827-4	251;288;307;328;251	S	-3.8223	-2.22244	NA	0.504033	0.800118	NA	84.919
Pleckstrin homology domain-containing family G member 5	PLEKHG5	851	O94827-5;O94827-3;O94827;O94827-2;O94827-4	851;888;907;928;851	S	-0.337631	0.207869	-0.465151	0.99401	0.999638	0.998588	84.073
Pleckstrin homology domain-containing family G member 5	PLEKHG5	855	O94827-5;O94827-3;O94827;O94827-2;O94827-4	855;892;911;932;855	S	-0.337631	0.207869	-0.465151	0.999988	1	0.99998	84.073
Pleckstrin homology domain-containing family G member 5	PLEKHG5	934	O94827-5;O94827-3;O94827;O94827-2	934;971;990;1011	S	1.09959	1.28698	1.12896	0.974173	0.991821	0.968162	92.966
Pleckstrin homology domain-containing family G member 5	PLEKHG5	193	O94827-5;O94827-3;O94827;O94827-2;O94827-4	193;230;249;270;193	S	-2.31151	-2.39967	NA	1	1	NA	56.512
Pleckstrin homology domain-containing family G member 5	PLEKHG5	878	O94827-5;O94827-3;O94827;O94827-2;O94827-4	878;915;934;955;878	S	1.88392	1.97842	1.81541	0.949081	0.993317	0.99913	189.78
Pleckstrin homology domain-containing family G member 5	PLEKHG5	903	O94827-5;O94827-3;O94827;O94827-2	903;940;959;980	S	2.00037	2.92428	2.89421	0.978636	0.998094	0.998486	169.87
Pleckstrin homology domain-containing family G member 5	PLEKHG5	168	O94827-5;O94827-3;O94827;O94827-2;O94827-4	168;205;224;245;168	S	-2.25412	-0.929087	-1.24291	0.991177	0.992304	0.995322	59.84
Pleckstrin homology domain-containing family G member 5	PLEKHG5	919	O94827-5;O94827-3;O94827;O94827-2	919;956;975;996	S	-0.534294	-0.327913	-0.273428	0.999404	0.999635	0.999992	170.21
Phospholipase DDHD2	DDHD2	593	O94830	593	S	-3.04003	-3.937	NA	1	1	NA	26.497
Unconventional myosin-Id	MYO1D	971	O94832	971	S	-1.03527	-1.28961	-1.59724	0.999977	0.999987	0.999855	76.696
Unconventional myosin-Id	MYO1D	955	O94832	955	S	-2.78012	NA	NA	1	NA	NA	121.29
Unconventional myosin-Id	MYO1D	997	O94832	997	S	-0.19804	-0.339289	-0.116434	0.998157	0.998922	0.998443	76.932
TOX high mobility group box family member 4	TOX4	178	O94842	178	S	3.37902	2.7317	3.43787	0.99434	0.976754	0.990811	118.1
TOX high mobility group box family member 4	TOX4	182	O94842	182	S	2.74265	3.96103	3.38192	0.877704	0.978812	0.921386	88.211
Dendrin	DDN	567	O94850	567	S	1.05733	-0.277212	0.0207996	0.999925	0.97949	0.999846	96.088
Protein-methionine sulfoxide oxidase MICAL2	MICAL2	460	O94851-2;O94851	460;631	S	0.335966	-0.203962	-0.179548	0.999999	1	1	103
Protein-methionine sulfoxide oxidase MICAL2	MICAL2	344	O94851-2;O94851	344;515	S	3.01988	2.77863	2.48611	1	1	1	176.5
Protein-methionine sulfoxide oxidase MICAL2	MICAL2	573	O94851-2;O94851	573;991	S	-0.36801	-0.309372	-0.502775	1	1	1	146.62
Protein-methionine sulfoxide oxidase MICAL2	MICAL2	332	O94851-2;O94851	332;503	S	-0.934658	-0.720953	-1.14384	0.999938	0.999956	0.999877	48.395
Protein-methionine sulfoxide oxidase MICAL2	MICAL2	336	O94851-2;O94851	336;507	S	-0.934658	-0.720953	-1.14384	0.999371	0.992569	0.999183	48.395
Uncharacterized protein KIAA0754	KIAA0754	442	O94854-2;O94854	442;442	S	1.61398	0.322189	-0.27137	0.999972	0.999395	0.999504	109.66
Uncharacterized protein KIAA0754	KIAA0754	120	O94854-2;O94854	120;120	S	-1.20147	NA	NA	0.815015	NA	NA	111.3
Uncharacterized protein KIAA0754	KIAA0754	619	O94854-2;O94854	619;619	S	NA	-3.44049	NA	NA	0.971003	NA	68.176
STAGA complex 65 subunit gamma	SUPT7L	321	O94864-2;O94864	321;323	S	NA	-1.71728	NA	NA	0.941568	NA	53.73
STAGA complex 65 subunit gamma	SUPT7L	332	O94864-2;O94864	332;334	S	NA	-1.71728	NA	NA	0.983865	NA	53.73
FCH and double SH3 domains protein 2	FCHSD2	625	O94868-2;O94868	625;681	S	-0.052412	0.248506	0.224161	0.903801	0.913899	0.835738	114.76
E3 UFM1-protein ligase 1	UFL1	721	O94874-2;O94874	721;786	S	NA	-5.58399	NA	NA	0.800939	NA	37.499
Sorbin and SH3 domain-containing protein 2	SORBS2	396	O94875-5;O94875-3;O94875-4;O94875-2;O94875	396;350;396;371;278	S	0.756807	0.746475	0.235457	0.735931	0.807779	0.755998	82.238
Sorbin and SH3 domain-containing protein 2	SORBS2	306	O94875-5;O94875-3;O94875-4	306;260;306	S	-2.51066	-2.70366	-2.61655	0.916139	0.993208	0.994769	79.114
Sorbin and SH3 domain-containing protein 2	SORBS2	377	O94875-5;O94875-3;O94875-4;O94875-2;O94875	377;331;377;352;259	S	1.15092	0.507769	-0.859283	1	1	1	69.416
Transmembrane and coiled-coil domains protein 1	TMCC1	382	O94876	382	S	-1.5766	-1.23345	-1.02737	0.999982	1	1	125.08
PHD finger protein 14	PHF14	84	O94880	84	S	-0.182861	-0.778019	-0.674372	1	1	1	238.86
PHD finger protein 14	PHF14	92	O94880	92	S	-1.07741	-1.55446	-1.80353	0.93832	0.951082	0.923508	125.2
PHD finger protein 14	PHF14	530	O94880;O94880-2	530;245	S	1.37959	1.432	1.16852	1	1	1	150.69
PHD finger protein 14	PHF14	888	O94880	888	S	-2.27034	NA	-2.58335	0.999961	NA	0.998372	69.141
PHD finger protein 14	PHF14	280	O94880	280	S	4.12159	4.22913	3.71353	0.967666	0.966139	0.969127	199.49
PHD finger protein 14	PHF14	290	O94880	290	S	0.847008	1.12147	0.98543	0.999652	0.999413	0.999933	288.91
PHD finger protein 14	PHF14	294	O94880	294	S	-1.00724	0.0950527	-2.03303	0.735766	0.946025	0.731816	247.25
PHD finger protein 14	PHF14	302	O94880	302	S	1.63691	1.11332	1.28862	1	1	1	107.54
PHD finger protein 14	PHF14	835	O94880;O94880-2	835;550	S	1.47111	1.16279	1.55094	1	1	1	128.57
PHD finger protein 14	PHF14	651	O94880-2	651	S	-1.07597	-2.15612	NA	1	1	NA	138.55
PHD finger protein 14	PHF14	620	O94880-2	620	S	-0.970074	-1.23088	1.40311	0.99989	1	1	97.233
SAM and SH3 domain-containing protein 1	SASH1	407	O94885	407	S	-3.49777	-2.28128	-2.80423	0.987496	0.999465	0.989074	57.413
FERM, RhoGEF and pleckstrin domain-containing protein 2	FARP2	387	O94887-2;O94887	387;387	S	1.62416	1.33111	1.43144	0.98955	0.996341	0.993376	140.79
FERM, RhoGEF and pleckstrin domain-containing protein 2	FARP2	389	O94887-2;O94887	389;389	S	0.862377	0.999815	1.03916	0.970493	0.999952	0.99926	92.798
FERM, RhoGEF and pleckstrin domain-containing protein 2	FARP2	428	O94887-2;O94887	428;428	S	0.703335	-1.60007	0.246359	0.78213	0.829679	0.940265	125.57
FERM, RhoGEF and pleckstrin domain-containing protein 2	FARP2	439	O94887-2;O94887	439;439	S	3.33017	2.72984	3.34387	0.99999	1	0.999994	235.93
FERM, RhoGEF and pleckstrin domain-containing protein 2;FERM domain-containing protein 7	FARP2;FRMD7	344	O94887-2;O94887;Q6ZUT3-2;Q6ZUT3	344;344;287;302	S	0.901258	0.648918	0.123632	0.973367	0.992858	0.98806	48.865
FERM, RhoGEF and pleckstrin domain-containing protein 2	FARP2	473	O94887-2;O94887	473;473	S	NA	-0.830673	NA	NA	0.824294	0.314818	74.267
FERM, RhoGEF and pleckstrin domain-containing protein 2	FARP2	399	O94887-2;O94887	399;399	S	-0.0618725	NA	2.79238	0.947801	0.874013	0.996363	290.1
FERM, RhoGEF and pleckstrin domain-containing protein 2	FARP2	410	O94887-2;O94887	410;410	S	3.85892	NA	2.79238	0.999484	0.991571	0.999817	290.1
UBX domain-containing protein 7	UBXN7	280	O94888	280	S	2.82538	3.50232	3.3447	0.997693	0.998207	0.999809	285.43
UBX domain-containing protein 7	UBXN7	285	O94888	285	S	-3.74947	NA	NA	0.995929	NA	NA	31.856
UBX domain-containing protein 7	UBXN7	288	O94888	288	S	3.01753	3.6339	3.45773	1	1	1	285.43
SUN domain-containing protein 1	SUN1	79	O94901-3;O94901-2;O94901-5;O94901;O94901-4	79;79;29;79;79	S	NA	-0.794874	NA	NA	0.865097	NA	124.43
SUN domain-containing protein 1	SUN1	82	O94901-3;O94901-2;O94901-5;O94901;O94901-4	82;82;32;82;82	S	-1.7451	NA	NA	0.928776	NA	NA	122.03
SUN domain-containing protein 1	SUN1	96	O94901-3;O94901-2;O94901-5;O94901	96;96;46;96	S	3.22127	4.41369	3.3519	0.5	0.790701	0.790709	207.28
SUN domain-containing protein 1	SUN1	269	O94901-3	269	S	NA	NA	-2.90954	NA	NA	0.988976	49.572
Proline synthase co-transcribed bacterial homolog protein	PROSC	244	O94903	244	S	3.72473	3.27331	3.17967	0.998804	0.998785	0.998718	148.77
Pre-mRNA cleavage complex 2 protein Pcf11	PCF11	169	O94913	169	S	-1.61866	-1.36378	-0.198143	0.870453	0.780205	0.988029	49.465
Pre-mRNA cleavage complex 2 protein Pcf11	PCF11	182	O94913	182	S	0.670767	1.45382	1.9731	0.719888	0.724898	0.894821	109.07
Pre-mRNA cleavage complex 2 protein Pcf11	PCF11	624	O94913	624	S	NA	NA	NA	0.995907	NA	NA	41.245
Pre-mRNA cleavage complex 2 protein Pcf11	PCF11	674	O94913	674	S	-4.31994	NA	-5.47574	0.961024	NA	0.953666	45.874
Pre-mRNA cleavage complex 2 protein Pcf11	PCF11	777	O94913	777	S	-0.57601	-1.00508	-1.26868	1	1	1	131.91
Pre-mRNA cleavage complex 2 protein Pcf11	PCF11	1520	O94913	1520	S	NA	NA	-3.01279	NA	NA	1	65.011
Pre-mRNA cleavage complex 2 protein Pcf11	PCF11	645	O94913	645	S	1.07741	0.322525	0.628553	1	1	1	95.465
Pre-mRNA cleavage complex 2 protein Pcf11	PCF11	489	O94913	489	S	1.01422	0.934362	0.531504	0.819646	0.834439	0.825321	69.258
Pre-mRNA cleavage complex 2 protein Pcf11	PCF11	494	O94913	494	S	1.01422	0.457537	1.0795	1	0.999999	1	40.067
Pre-mRNA cleavage complex 2 protein Pcf11	PCF11	728	O94913	728	S	-1.83542	0.191479	-0.663498	0.56856	0.987984	0.953672	136.08
Protein furry homolog-like	FRYL	889	O94915	889	S	-0.924211	-0.957722	-0.840893	0.999435	0.993262	0.991593	87.134
Protein furry homolog-like	FRYL	1914	O94915	1914	S	1.73315	2.56081	2.14487	0.794675	0.777078	0.5	271.02
Protein furry homolog-like	FRYL	1923	O94915	1923	S	-0.750252	-0.0734272	-0.358557	0.917406	0.943712	0.979015	123.42
Protein furry homolog-like	FRYL	1935	O94915	1935	S	-0.217239	-0.506142	NA	0.991228	0.723265	NA	126.67
Protein furry homolog-like	FRYL	844	O94915	844	S	-0.258291	-0.165096	-0.0940228	1	1	1	167.68
Protein furry homolog-like	FRYL	1957	O94915	1957	S	-1.06636	-1.35691	NA	0.97219	0.9908	NA	74.528
Protein furry homolog-like	FRYL	2272	O94915	2272	S	4.34541	4.26467	4.55112	0.998597	0.99958	0.999826	236.2
Protein furry homolog-like	FRYL	1978	O94915	1978	S	4.81147	3.85373	4.66665	0.999544	0.997496	0.997891	73.362
Protein furry homolog-like	FRYL	1939	O94915	1939	S	-1.46365	-0.715939	NA	0.853533	0.941767	NA	67.561
Protein furry homolog-like	FRYL	1941	O94915	1941	S	1.08881	1.98719	1.75651	0.998699	0.99984	0.999897	212.56
Protein furry homolog-like	FRYL	1945	O94915	1945	S	-2.98693	-1.77614	-4.24553	0.999655	1	1	101.47
Protein furry homolog-like	FRYL	2332	O94915	2332	S	4.12456	4.51016	4.35255	0.98178	0.872907	0.971097	142.82
Nuclear factor of activated T-cells 5	NFAT5	358	O94916-2;O94916-3;O94916	358;387;434	S	-1.55908	-1.17738	-1.34075	0.762719	0.7877	0.771395	105.08
Nuclear factor of activated T-cells 5	NFAT5	485	O94916-2;O94916-3;O94916	485;514;561	S	-0.423914	-0.475086	-1.77269	0.840733	0.964521	0.841369	71.278
F-box only protein 21	FBXO21	118	O94952-1;O94952	118;118	S	NA	-1.53592	NA	0.990178	0.997847	NA	11.712
Lysine-specific demethylase 4B	KDM4B	920	O94953	920	S	-0.903967	-0.911825	-1.09594	1	1	1	105.02
Solute carrier organic anion transporter family member 2B1	SLCO2B1	461	O94956-2;O94956	461;688	S	-0.663469	NA	NA	0.813351	NA	0.326617	95.964
Solute carrier organic anion transporter family member 2B1	SLCO2B1	101	O94956-2;O94956	101;328	S	NA	-1.0318	NA	NA	0.999809	NA	123.49
Solute carrier organic anion transporter family member 2B1	SLCO2B1	93	O94956-2;O94956	93;320	S	2.01359	1.92673	1.88246	0.999103	0.999815	0.99979	127.58
Protein SOGA1;N-terminal form;C-terminal 80 kDa form	SOGA1	1541	O94964-2;O94964-3;O94964	1541;432;1303	S	NA	0.0514221	-0.830389	NA	0.988091	0.973921	103.25
Protein SOGA1;N-terminal form;C-terminal 80 kDa form	SOGA1	1558	O94964-2;O94964-3;O94964	1558;449;1320	S	NA	0.0514221	-0.830389	NA	0.972728	0.978794	103.25
Protein SOGA1;N-terminal form;C-terminal 80 kDa form	SOGA1	1410	O94964-2;O94964-3;O94964	1410;301;1172	S	-3.3043	NA	-3.8031	0.984653	NA	0.993421	42.259
Protein SOGA1;N-terminal form;C-terminal 80 kDa form	SOGA1	175	O94964-2	175	S	NA	-2.63261	NA	NA	0.922825	NA	44.722
Ubiquitin carboxyl-terminal hydrolase 19	USP19	168	O94966;O94966-4;O94966-3;O94966-2	183;168;183;168	S	-3.65855	NA	-2.01574	0.999999	NA	1	87.815
Ubiquitin carboxyl-terminal hydrolase 19	USP19	210	O94966-2	210	S	0.491224	0.626337	-1.55683	1	1	1	145.94
Protein transport protein Sec31A	SEC31A	532	O94979-7;O94979-6;O94979-3;O94979-4;O94979-2;O94979;O94979-8	532;760;799;760;799;799;799	S	7.70064	7.61286	7.41595	1	1	1	224.9
Protein transport protein Sec31A	SEC31A	912	O94979-7;O94979-6;O94979-3;O94979-4;O94979-2;O94979;O94979-8	912;1010;1049;1124;1148;1163;1176	S	5.3963	4.86276	4.90265	0.999927	0.998901	0.996329	211.92
Centrosomal protein of 152 kDa	CEP152	1405	O94986	1405	S	2.39167	2.30945	2.18969	1	1	1	165.15
Protein FAM13A	FAM13A	502	O94988-6;O94988-5;O94988-1;O94988	502;516;530;856	S	3.30506	3.2687	3.01114	0.945993	0.987042	0.962141	106.78
Protein FAM13A	FAM13A	235	O94988-6;O94988-5;O94988-1;O94988;O94988-3	235;249;263;589;263	S	-0.77523	-1.1097	-1.27148	0.978069	0.966351	0.997418	101.63
Protein FAM13A	FAM13A	243	O94988-6;O94988-5;O94988-1;O94988;O94988-3	243;257;271;597;271	S	2.06462	1.87204	1.72503	1	1	1	211.11
Protein FAM13A	FAM13A	373	O94988-6;O94988-5;O94988-1;O94988;O94988-3	373;387;401;727;401	S	-3.72713	NA	NA	0.99976	0.999951	NA	66.98
Protein FAM13A	FAM13A	509	O94988-6;O94988-5;O94988-1;O94988	509;523;537;863	S	-3.73763	NA	NA	1	NA	NA	116.87
Protein FAM13A	FAM13A	298	O94988-6;O94988-5;O94988-1;O94988;O94988-3	298;312;326;652;326	S	3.67995	3.57513	3.41502	0.984325	0.977982	0.940348	209.98
Protein HEXIM1	HEXIM1	66	O94992	66	S	3.87621	3.56794	2.05702	0.998701	0.999722	0.999612	92.633
Protein HEXIM1	HEXIM1	69	O94992	69	S	1.99418	1.33222	2.01147	0.997908	0.999329	0.999254	70.435
Protein HEXIM1;Protein HEXIM2	HEXIM1;HEXIM2	194	O94992;Q96MH2	268;194	S	-0.0573406	-0.485733	-0.198143	0.999994	0.999685	0.999785	106.52
Tight junction protein ZO-3	TJP3	159	O95049;O95049-3;O95049-2	159;178;178	S	1.822	2.45153	NA	0.986972	0.996101	NA	111.8
Tight junction protein ZO-3	TJP3	164	O95049;O95049-3;O95049-2	164;183;183	S	3.52906	3.43847	3.39252	1	1	1	267.28
Tight junction protein ZO-3	TJP3	169	O95049;O95049-3;O95049-2	169;188;188	S	-0.709854	-1.04279	-0.534678	1	1	1	190.97
Tight junction protein ZO-3	TJP3	106	O95049;O95049-3;O95049-2	106;125;125	S	1.26198	0.781412	0.312386	0.921711	0.912303	0.763211	124.64
Tight junction protein ZO-3	TJP3	112	O95049;O95049-3;O95049-2	112;131;131	S	1.8137	0.781412	0.943867	0.999998	0.999982	0.999556	124.64
Tight junction protein ZO-3	TJP3	579	O95049;O95049-3;O95049-2	579;584;598	S	-2.50532	NA	-2.7135	0.902147	NA	0.744514	105.58
Tight junction protein ZO-3	TJP3	630	O95049;O95049-3;O95049-2	630;635;649	S	NA	-2.05347	NA	NA	1	NA	45.098
Tight junction protein ZO-3	TJP3	353	O95049;O95049-3;O95049-2	353;358;372	S	1.2117	2.08783	1.49368	0.761775	0.948964	0.843862	98.941
Tight junction protein ZO-3	TJP3	356	O95049;O95049-3;O95049-2	356;361;375	S	1.80713	2.02804	1.75422	0.878167	0.995018	0.702629	98.941
Tight junction protein ZO-3	TJP3	360	O95049;O95049-3;O95049-2	360;365;379	S	2.13056	2.16035	1.7058	0.999984	0.99984	0.999872	133.49
Tight junction protein ZO-3	TJP3	382	O95049;O95049-3;O95049-2	382;387;401	S	-0.605543	1.00028	0.772095	0.756844	0.691548	0.739	111.57
Tight junction protein ZO-3	TJP3	405	O95049;O95049-3;O95049-2	405;410;424	S	2.40814	1.80424	0.0424957	1	1	1	7.8673
Tight junction protein ZO-3	TJP3	392	O95049;O95049-3;O95049-2	392;397;411	S	-1.4588	-1.41262	-1.55871	0.999944	0.999978	0.999989	70.931
Tight junction protein ZO-3	TJP3	333	O95049;O95049-3;O95049-2	333;338;352	S	3.95892	3.95078	4.01527	1	1	1	289.57
Tight junction protein ZO-3	TJP3	337	O95049;O95049-3;O95049-2	337;342;356	S	0.689251	-1.71682	1.00673	0.99975	0.99975	0.999543	198.39
Tight junction protein ZO-3	TJP3	341	O95049;O95049-3;O95049-2	341;346;360	S	2.86262	2.77968	3.0028	0.999996	0.999975	0.999997	260.04
Tight junction protein ZO-3	TJP3	345	O95049;O95049-3;O95049-2	345;350;364	S	1.3008	1.3932	1.45135	0.999999	1	0.999993	267.28
Tight junction protein ZO-3	TJP3	212	O95049;O95049-3;O95049-2	212;231;231	S	0.249819	0.132147	0.180178	1	1	1	99.539
Tight junction protein ZO-3	TJP3	203	O95049;O95049-3;O95049-2	203;222;222	S	3.75842	3.64369	3.48473	1	1	1	147.74
Tight junction protein ZO-3	TJP3	605	O95049;O95049-3;O95049-2	605;610;624	S	4.72029	4.10456	4.33667	0.99999	0.999992	1	180.76
Tight junction protein ZO-3	TJP3	870	O95049;O95049-3;O95049-2	870;875;889	S	2.74486	2.77819	3.11455	0.989525	0.970015	0.992746	228.68
Tight junction protein ZO-3	TJP3	668	O95049;O95049-3;O95049-2	668;673;687	S	-0.337273	2.14623	2.07902	0.996929	0.999828	0.999013	132.04
Tight junction protein ZO-3	TJP3	503	O95049;O95049-3;O95049-2	503;508;522	S	NA	-2.77934	NA	NA	0.982319	NA	37.902
Tight junction protein ZO-3	TJP3	491	O95049;O95049-3;O95049-2	491;496;510	S	-0.130341	-0.297886	-0.00147629	0.999998	0.999981	1	95.562
Tight junction protein ZO-3	TJP3	919	O95049;O95049-3;O95049-2	919;924;938	S	NA	NA	NA	1	1	1	235.63
Tight junction protein ZO-3	TJP3	920	O95049;O95049-3;O95049-2	920;925;939	S	NA	NA	NA	1	1	1	235.63
Protein YIF1A	YIF1A	87	O95070	87	S	-1.45708	-1.37846	-1.70061	0.99306	0.999474	0.998514	69.253
E3 ubiquitin-protein ligase UBR5	UBR5	1728	O95071	1728	S	1.05884	1.08003	0.935694	0.766505	0.499953	0.842264	146.81
E3 ubiquitin-protein ligase UBR5	UBR5	169	O95071	169	S	1.40299	-1.45492	NA	0.954783	0.999996	NA	89.947
E3 ubiquitin-protein ligase UBR5	UBR5	174	O95071	174	S	NA	-1.45492	NA	NA	0.999975	NA	82.329
E3 ubiquitin-protein ligase UBR5	UBR5	313	O95071	313	S	-1.81638	NA	NA	0.999995	NA	NA	57.207
E3 ubiquitin-protein ligase UBR5	UBR5	2486	O95071	2486	S	NA	-3.69075	-4.07411	NA	0.85671	NA	119.32
E3 ubiquitin-protein ligase UBR5	UBR5	133	O95071	133	S	-1.17543	-1.46195	-1.67347	0.982713	0.97449	0.958053	121.59
E3 ubiquitin-protein ligase UBR5	UBR5	1549	O95071	1549	S	5.24362	5.28097	5.23487	0.999634	0.998699	0.999957	122.61
E3 ubiquitin-protein ligase UBR5	UBR5	636	O95071	636	S	-0.463848	2.82973	1.94109	0.795915	0.810569	0.79726	112.55
E3 ubiquitin-protein ligase UBR5	UBR5	1431	O95071	1431	S	-2.14802	NA	NA	1	NA	NA	34.955
E3 ubiquitin-protein ligase UBR5	UBR5	1440	O95071	1440	S	-2.14802	NA	NA	1	NA	NA	34.955
E3 ubiquitin-protein ligase UBR5	UBR5	1445	O95071	1445	S	-2.14802	NA	NA	1	NA	NA	34.955
E3 ubiquitin-protein ligase UBR5	UBR5	1446	O95071	1446	S	-2.14802	NA	NA	1	NA	NA	34.955
E3 ubiquitin-protein ligase UBR5	UBR5	110	O95071	110	S	-1.06862	-0.978384	-0.502068	0.993279	0.998305	0.99999	170.22
E3 ubiquitin-protein ligase UBR5	UBR5	327	O95071	327	S	-3.31951	-3.13094	-2.94439	1	1	1	55.646
Fibrinogen silencer-binding protein	FSBP	157	O95073-2;O95073	157;298	S	-5.24409	-4.75608	NA	0.999972	0.999106	NA	39.302
Splicing factor, arginine/serine-rich 15	SCAF4	154	O95104-2;O95104	154;154	S	1.27414	NA	NA	0.999833	0.993616	NA	153.66
Splicing factor, arginine/serine-rich 15	SCAF4	656	O95104-2;O95104	656;656	S	-0.83979	NA	NA	0.999848	NA	NA	132.79
Splicing factor, arginine/serine-rich 15	SCAF4	982	O95104-2;O95104	982;1004	S	NA	1.15686	NA	NA	1	NA	35.868
Mitofusin-2	MFN2	10	O95140	10	S	-2.13973	-2.50495	-2.73935	0.999999	0.999994	0.99999	115.16
Ubiquitin conjugation factor E4 B	UBE4B	238	O95155-2;O95155;O95155-3	238;238;122	S	-1.64695	NA	NA	0.911792	NA	NA	100.01
Ubiquitin conjugation factor E4 B	UBE4B	31	O95155-2;O95155	31;31	S	-2.01491	-2.07008	-1.97399	0.90604	0.927156	0.90917	108.88
Ubiquitin conjugation factor E4 B	UBE4B	143	O95155-2;O95155;O95155-3	143;143;27	S	-0.0991058	-0.229868	NA	0.912454	0.988012	0.477519	133.09
Ubiquitin conjugation factor E4 B	UBE4B	78	O95155-2;O95155	78;78	S	-0.904659	-0.302698	-0.256582	0.989568	0.817353	0.846812	228.42
Ubiquitin conjugation factor E4 B	UBE4B	79	O95155-2;O95155	79;79	S	NA	3.28142	0.363228	NA	0.570297	0.855422	141
Ubiquitin conjugation factor E4 B	UBE4B	88	O95155-2;O95155	88;88	S	1.95227	1.25146	1.64955	0.676143	0.880654	0.879664	181.9
Ubiquitin conjugation factor E4 B	UBE4B	92	O95155-2;O95155	92;92	S	0.790735	0.860041	-1.43253	0.918639	0.610545	0.96047	139.17
Ubiquitin conjugation factor E4 B	UBE4B	101	O95155-2;O95155	101;101	S	-0.665588	-0.788549	-0.954485	0.966547	0.872885	0.962563	184.01
Ubiquitin conjugation factor E4 B	UBE4B	674	O95155-2;O95155;O95155-3	674;803;558	S	NA	NA	-0.589867	NA	NA	0.773317	36.85
Elongator complex protein 1	IKBKAP	173	O95163	173	S	-3.09388	NA	NA	0.999985	NA	NA	47.567
Elongator complex protein 1	IKBKAP	471	O95163	471	S	-1.91272	-3.83765	-4.38978	1	1	1	38.257
Reticulon-3	RTN3	30	O95197-2;O95197;O95197-3;O95197-4;O95197-5	30;30;30;30;30	S	0.275381	0.538738	1.17528	0.996286	0.995081	0.999348	115.75
Reticulon-3	RTN3	995	O95197-2;O95197;O95197-3;O95197-4	995;1014;218;237	S	-3.0967	NA	NA	0.889895	NA	NA	40.459
Epsin-2	EPN2	134	O95208-3;O95208-2;O95208	134;173;173	S	-0.954128	-0.489191	-1.96918	0.994227	0.9943	0.990313	121.42
Epsin-2	EPN2	389	O95208-3;O95208-2;O95208	389;428;486	S	-0.517963	NA	-0.588226	0.895507	0.487903	0.733833	101.38
Starch-binding domain-containing protein 1	STBD1	175	O95210	175	S	2.53164	2.53378	2.20717	0.989959	0.977406	0.957428	212.22
Zinc finger Ran-binding domain-containing protein 2	ZRANB2	153	O95218-2;O95218	153;153	S	-0.00364304	0.60079	0.0585327	1	1	1	365.02
Zinc finger Ran-binding domain-containing protein 2	ZRANB2	120	O95218-2;O95218	120;120	S	-1.59374	-2.07762	-1.71017	0.999999	1	1	195.01
Zinc finger Ran-binding domain-containing protein 2	ZRANB2	188	O95218-2;O95218	188;188	S	1.93498	1.54003	1.70531	1	1	1	208.26
Zinc finger Ran-binding domain-containing protein 2	ZRANB2	9	O95218-2;O95218	9;9	S	-1.74615	-1.42863	NA	1	1	NA	60.445
Zinc finger Ran-binding domain-containing protein 2	ZRANB2	307	O95218-2	307	S	0.956286	2.41168	2.34695	0.984944	0.999862	0.997712	145.83
Zinc finger Ran-binding domain-containing protein 2	ZRANB2	310	O95218-2	310	S	NA	-1.61874	1.07098	NA	0.923424	0.955313	63.767
Zinc finger Ran-binding domain-containing protein 2	ZRANB2	305	O95218-2	305	S	3.44978	2.73467	2.32504	0.999828	0.999992	0.999108	136.45
Zinc finger Ran-binding domain-containing protein 2	ZRANB2	280	O95218-2;O95218	280;280	S	1.73084	2.02238	0.743879	0.918299	0.877786	0.703963	129.75
Sorting nexin-4	SNX4	22	O95219	22	S	1.08372	NA	NA	1	NA	1	170.43
Sorting nexin-4	SNX4	108	O95219	108	S	-0.706232	-1.50034	-2.40513	0.999971	0.999437	0.99842	55.892
Luc7-like protein 3	LUC7L3	425	O95232	425	S	0.480183	NA	0.643496	0.699286	NA	0.99979	270.67
Luc7-like protein 3	LUC7L3	431	O95232	431	S	1.32426	NA	1.24682	0.999996	NA	0.999995	270.67
Luc7-like protein 3	LUC7L3	110	O95232	110	S	-3.04803	NA	NA	0.999743	NA	NA	49.38
Luc7-like protein 3	LUC7L3	177	O95232	177	S	NA	NA	-1.44472	NA	NA	0.826248	103.13
Luc7-like protein 3	LUC7L3	181	O95232	181	S	NA	0.726505	NA	NA	0.997605	NA	115.74
Kinesin-like protein KIF20A	KIF20A	685	O95235	685	S	-1.63808	-1.83602	-1.8235	0.777953	0.784352	0.704866	149.71
Chromosome-associated kinesin KIF4A;Chromosome-associated kinesin KIF4B	KIF4A;KIF4B	1219	O95239;Q2VIQ3	1219;1221	S	NA	-2.20088	-2.55463	NA	0.998776	0.646753	131.31
Chromosome-associated kinesin KIF4A;Chromosome-associated kinesin KIF4B	KIF4A;KIF4B	1225	O95239;Q2VIQ3	1225;1227	S	2.74499	2.90962	3.03246	0.999509	0.999999	0.999989	267.98
Chromosome-associated kinesin KIF4A	KIF4A	886	O95239;O95239-2	886;886	S	0.340912	-3.09248	-3.42693	0.999986	0.999998	0.999932	13.352
Chromosome-associated kinesin KIF4A	KIF4A	887	O95239;O95239-2	887;887	S	0.340912	-3.09248	-3.42693	0.999987	0.999998	0.999937	13.352
Chromosome-associated kinesin KIF4A	KIF4A	1186	O95239	1186	S	-1.48633	-1.69813	-2.52033	0.99999	0.999996	0.999891	55.513
Chromosome-associated kinesin KIF4A;Chromosome-associated kinesin KIF4B	KIF4A;KIF4B	394	O95239;O95239-2;Q2VIQ3	394;394;394	S	0.636421	0.5628	-0.759169	1	1	1	119.1
Chromosome-associated kinesin KIF4A	KIF4A	951	O95239;O95239-2	951;951	S	-2.52403	-2.46176	-2.87823	0.902956	0.939721	0.907932	73.492
Chromosome-associated kinesin KIF4A	KIF4A	801	O95239;O95239-2	801;801	S	0.297981	0.320309	0.245594	0.999965	1	0.999948	182.08
Methyl-CpG-binding domain protein 4	MBD4	415	O95243-3;O95243-2;O95243	415;409;415	S	-1.72824	-2.0584	-2.61878	0.987155	0.908861	0.874328	50.639
Methyl-CpG-binding domain protein 4	MBD4	318	O95243-3;O95243-2;O95243	318;318;318	S	1.49893	1.1532	0.83993	0.997926	0.999739	0.99757	252.75
Methyl-CpG-binding domain protein 4	MBD4	321	O95243-3;O95243-2;O95243	321;321;321	S	-1.18658	NA	-2.5232	0.898734	0.972455	0.941639	63.95
Myotubularin-related protein 5	SBF1	1140	O95248;O95248-4	1140;1140	S	NA	-2.66664	0.151865	0.464075	0.775586	0.696133	150.19
Myotubularin-related protein 5	SBF1	1141	O95248;O95248-4	1141;1141	S	0.74176	1.76185	1.2777	0.894818	0.653635	0.908921	192.41
Myotubularin-related protein 5	SBF1	1748	O95248;O95248-4	1748;1774	S	-1.79255	0.085043	-0.677675	0.750259	0.964292	0.9773	135.86
Myotubularin-related protein 5	SBF1	117	O95248;O95248-4	117;117	S	-0.0370789	NA	NA	0.838025	NA	NA	91.388
Golgi SNAP receptor complex member 1	GOSR1	51	O95249	51	S	-0.115053	-1.1424	-0.756477	0.967444	0.922625	0.841277	99.317
Histone acetyltransferase KAT7	KAT7	205	O95251	205	S	-0.831371	-1.91972	NA	0.999983	0.999988	NA	194.45
Histone acetyltransferase KAT7	KAT7	403	O95251	403	S	-2.20598	-2.86013	-3.03737	0.952538	0.933011	0.923741	101.04
Histone acetyltransferase KAT7	KAT7	50	O95251	50	S	1.93676	1.65265	1.53817	0.991206	0.998615	0.99879	122.66
Histone acetyltransferase KAT7	KAT7	52	O95251	52	S	0.990532	NA	-1.6551	0.893741	NA	0.586232	71.686
Histone acetyltransferase KAT7	KAT7	53	O95251	53	S	1.18319	0.731979	-0.864859	0.838319	0.896234	0.809519	105.52
Histone acetyltransferase KAT7	KAT7	57	O95251	57	S	0.791359	0.71422	0.697275	0.76928	0.743803	0.741206	142.54
Histone acetyltransferase KAT7	KAT7	64	O95251	64	S	0.109083	0.0988388	-0.145622	0.999998	0.979978	0.741019	146.81
Histone acetyltransferase KAT7	KAT7	124	O95251	124	S	3.29835	4.02447	3.61731	0.994408	0.998391	0.999973	193.47
Histone acetyltransferase KAT7	KAT7	99	O95251	99	S	1.32528	1.19597	1.78144	0.865092	0.914898	0.873133	223.21
Histone acetyltransferase KAT7	KAT7	100	O95251	100	S	2.35647	2.17217	2.03145	0.801542	0.773158	0.779579	124.5
Histone acetyltransferase KAT7	KAT7	102	O95251	102	S	0.80694	2.38444	2.80075	0.99993	0.998007	0.888388	199.27
Histone acetyltransferase KAT7	KAT7	80	O95251	80	S	-1.90163	-2.41423	0.246283	1	1	1	118.91
Arginyl-tRNA--protein transferase 1	ATE1	169	O95260-2;O95260	169;169	S	0.798042	0.386501	0.0591011	1	1	1	113.55
Arginyl-tRNA--protein transferase 1	ATE1	144	O95260-2;O95260	144;144	S	-2.22699	NA	-2.50671	0.982976	NA	0.99561	53.291
Arginyl-tRNA--protein transferase 1	ATE1	150	O95260-2;O95260	150;150	S	1.08332	-0.583241	0.270861	0.998863	0.990995	0.997831	149.43
Potassium channel subfamily K member 5	KCNK5	266	O95279	266	S	NA	NA	-0.197519	NA	NA	0.999221	54.463
Vesicle-associated membrane protein-associated protein B/C	VAPB	146	O95292	146	S	2.20197	2.09938	2.27324	0.992589	0.976723	0.97802	236.54
Vesicle-associated membrane protein-associated protein B/C	VAPB	154	O95292	154	S	NA	-4.81092	NA	NA	0.998753	NA	28.357
[truncated: 19,517 more rows]

## Sheet: Class1 sites (one-shot)
Protein names	Gene names	Position within "Protein"	Proteins	Positions within "Proteins"	Amino acid	Organoid_OneShot_Rep1	Organoid_OneShot_Rep2	Organoid_OneShot_Rep3	Localization prob Organoid_OneShot_Rep1	Localization prob Organoid_OneShot_Rep2	Localization prob Organoid_OneShot_Rep3	Delta score
Shootin-1	KIAA1598	494	A0MZ66-4;A0MZ66-5;A0MZ66-6;A0MZ66;A0MZ66-3;A0MZ66-7	494;434;464;494;494;82	S	-0.256252	-0.720182	-1.17899	0.860648	0.942126	0.970192	124.18
Shootin-1	KIAA1598	249	A0MZ66-4;A0MZ66-5;A0MZ66-6;A0MZ66;A0MZ66-3;A0MZ66-2	249;189;219;249;249;249	S	-0.158772	NA	NA	0.999986	NA	NA	68.281
Uncharacterized protein C1orf226	C1orf226	222	A1L170;A1L170-2	222;265	S	-1.36338	-1.96127	NA	0.998583	0.998233	NA	51.919
Uncharacterized protein C1orf226	C1orf226	223	A1L170;A1L170-2	223;266	S	-0.106674	-1.96127	NA	0.974683	0.951653	NA	30.89
Pleckstrin homology domain-containing family G member 3	PLEKHG3	392	A1L390-3;A1L390	392;448	S	NA	NA	-0.67004	NA	NA	0.966969	40.894
Pleckstrin homology domain-containing family G member 3	PLEKHG3	575	A1L390-3;A1L390;A1L390-2	575;631;164	S	-3.40281	NA	-3.61155	0.99939	NA	0.997884	29.053
Uncharacterized protein CXorf23	CXorf23	15	A2AJT9-3;A2AJT9-2;A2AJT9	15;15;15	S	-2.0164	NA	NA	1	NA	NA	19.413
Uncharacterized protein CXorf23	CXorf23	17	A2AJT9-3;A2AJT9-2;A2AJT9	17;17;17	S	-2.0164	NA	NA	1	NA	NA	19.413
Uncharacterized protein CXorf23	CXorf23	192	A2AJT9-3;A2AJT9-2;A2AJT9	192;192;192	S	-0.931248	NA	NA	0.999729	NA	NA	29.582
Protein FAM83G	FAM83G	108	A6ND36-2;A6ND36	108;356	S	0.579704	0.701048	0.639488	1	1	1	62.502
Protein FAM83G	FAM83G	386	A6ND36-2;A6ND36	386;634	S	NA	-1.32663	NA	NA	0.999997	NA	57.33
Ankyrin repeat domain-containing protein SOWAHB	SOWAHB	450	A6NEL2	450	S	-0.641943	NA	NA	0.961468	NA	NA	18.096
Zinc finger protein 316	ZNF316	112	A6NFI3	112	S	1.61178	1.98592	1.37789	1	1	1	168.93
Rho GTPase-activating protein 32	ARHGAP32	357	A7KAX9-2;A7KAX9	357;706	S	NA	-0.911787	NA	NA	0.815259	NA	84.992
Nuclear envelope pore membrane protein POM 121;Nuclear envelope pore membrane protein POM 121C	POM121;POM121C	116	Q96HA1-2;A8CG34-2;Q96HA1-3;A8CG34;Q96HA1	116;116;116;358;381	S	-0.928093	-0.789856	-1.21692	0.979141	0.966718	0.975485	141.5
Nuclear envelope pore membrane protein POM 121;Nuclear envelope pore membrane protein POM 121C	POM121;POM121C	124	Q96HA1-2;A8CG34-2;Q96HA1-3;A8CG34;Q96HA1	124;124;124;366;389	S	-1.78538	-1.70446	-2.37883	0.999111	0.998559	0.998281	57.815
Putative rhophilin-2-like protein RHPN2P1;Rhophilin-2	RHPN2P1;RHPN2	551	A8MT19;Q8IUC4	551;654	S	-0.379375	-0.457319	-1.44979	0.613368	0.804931	0.768621	96.504
PHD finger protein 20-like protein 1	PHF20L1	599	A8MW92	599	S	NA	-1.2033	NA	NA	0.992167	NA	11.142
Keratin, type II cytoskeletal 8	KRT8	21	P05787;CON__P05787	21;21	S	3.3944	2.44651	4.17323	0.980712	0.990395	0.998679	136.98
Keratin, type II cytoskeletal 8	KRT8	24	P05787;CON__P05787	24;24	S	6.87306	6.91142	8.85566	0.99123	0.981776	0.998522	149.92
Keratin, type II cytoskeletal 8	KRT8	27	P05787;CON__P05787	27;27	S	1.02431	1.84821	2.79299	0.79945	0.823698	0.990345	62.113
Keratin, type II cytoskeletal 8	KRT8	31	P05787;CON__P05787	31;31	S	NA	0.521988	0.220146	NA	0.512773	0.984628	65.979
Keratin, type II cytoskeletal 8	KRT8	475	P05787;CON__P05787	475;475	S	2.42355	2.83849	3.98716	0.995052	0.985433	0.996894	138.03
Keratin, type II cytoskeletal 8	KRT8	477	P05787;CON__P05787	477;477	S	0.770861	0.138254	1.0467	0.799765	0.807939	0.659164	165.91
Keratin, type II cytoskeletal 8	KRT8	478	P05787;CON__P05787	478;478	S	-1.01299	0.844448	2.86411	0.553826	0.795446	0.85306	138.03
Keratin, type II cytoskeletal 8;Keratin, type II cytoskeletal 75;Keratin, type II cytoskeletal 73;Keratin, type II cytoskeletal 7;Keratin, type II cytoskeletal 72;Keratin, type II cytoskeletal 71;Keratin, type II cytoskeletal 74;Keratin, type II cytoskeletal 79;Keratin, type II cytoskeletal 6C;Keratin, type II cytoskeletal 6B;Keratin, type II cytoskeletal 6A;Keratin, type II cytoskeletal 1b;Kerat…	KRT8;KRT75;KRT73;KRT7;KRT72;KRT71;KRT74;KRT79;KRT6C;KRT6B;KRT6A;KRT77;KRT5;KRT84;KRT3;KRT76;KRT2	104	P05787;CON__P05787;O95678;CON__Q8BGZ7;CON__O95678;CON__Q922U2;CON__Q5XQN5;Q86Y46-2;CON__Q9DCV7;P08729;CON__Q3KNV1;CON__P08729;Q14CN4-2;Q14CN4;CON__Q14CN4-1;CON__Q6IME9;Q3SY84;CON__Q3SY84;CON__Q9R0H5;CON__P07744;Q7RTS7;CON__Q7RTS7;CON__Q8VED5;Q5XKE5;CON__Q5XKE5;CON__Q6NXH9;Q86Y46;CON__Q32MB2;CON__P50446;P48668;P04259;P02538;CON__P48668;CON__P04259;CON__P02538;CON__Q6IFZ6;Q7Z794;CON__Q7Z794;P13647;…	104;104;162;163;162;175;182;145;98;104;104;104;138;138;138;147;143;143;144;159;153;153;152;155;155;144;145;145;165;176;176;176;176;176;176;180;177;177;181;181;178;178;178;211;211;196;196;191;197;212	S	1.72053	1.3986	1.51496	1	1	1	30.003
Keratin, type II cytoskeletal 8	KRT8	34	P05787;CON__P05787	34;34	S	3.84204	3.93037	4.86409	0.955303	0.966639	0.925699	155.22
Keratin, type II cytoskeletal 8	KRT8	37	P05787;CON__P05787	37;37	S	5.71951	5.51944	6.4072	0.926712	0.875609	0.977288	155.22
Keratin, type II cytoskeletal 8	KRT8	39	P05787;CON__P05787	39;39	S	1.23299	1.45244	2.80553	0.980194	0.998002	0.955126	90.726
Keratin, type II cytoskeletal 8	KRT8	43	P05787;CON__P05787	43;43	S	7.71326	7.96995	8.29802	0.999112	0.99887	0.998537	156.83
Keratin, type II cytoskeletal 8	KRT8	44	P05787;CON__P05787	44;44	S	NA	NA	-1.18882	NA	NA	0.867452	46.462
Keratin, type II cytoskeletal 8	KRT8	9	P05787;CON__P05787	9;9	S	3.52309	3.42217	4.20568	0.999199	0.999998	0.999982	154.92
Keratin, type II cytoskeletal 8	KRT8	13	P05787;CON__P05787	13;13	S	0.428064	0.564299	NA	0.850622	0.956866	0.821372	62.253
Keratin, type II cytoskeletal 8	KRT8	457	P05787;CON__P05787;CON__H-INV:HIT000292931	457;457;417	S	6.60327	6.62057	7.69952	0.798744	0.752193	0.800617	81.087
Keratin, type II cytoskeletal 8	KRT8	432	P05787;CON__P05787	432;432	S	2.6301	NA	4.30017	0.969335	NA	0.955513	193.12
Keratin, type I cytoskeletal 19	KRT19	35	P08727;CON__P08727;CON__P19001	35;35;35	S	5.97875	6.11408	6.01356	1	1	1	114.6
Keratin, type I cytoskeletal 19	KRT19	40	P08727;CON__P08727;CON__P19001	40;40;40	S	0.0158005	0.267769	NA	0.946722	0.928197	NA	89.625
Keratin, type I cytoskeletal 19	KRT19	48	P08727;CON__P08727	48;48	S	NA	-2.45489	-1.85314	0.847314	0.66495	0.833802	30.118
Keratin, type I cytoskeletal 19	KRT19	10	P08727;CON__P08727	10;10	S	NA	0.62727	0.902422	NA	0.906379	0.77238	40.133
Keratin, type I cytoskeletal 19	KRT19	14	P08727;CON__P08727	14;14	S	0.128815	0.00644112	NA	0.875365	0.963032	NA	82.776
Keratin, type I cytoskeletal 19	KRT19	22	P08727;CON__P08727	22;22	S	1.48248	1.98138	2.57858	0.999807	0.997504	0.999296	78.267
Keratin, type I cytoskeletal 20	KRT20	47	P35900;CON__P35900	47;47	S	0.666512	NA	NA	0.994997	0.435618	0.36148	169.2
Keratin, type I cytoskeletal 20	KRT20	34	P35900;CON__P35900	34;34	S	3.96607	4.39064	5.01426	0.993343	0.967018	0.843649	68.82
Keratin, type I cytoskeletal 20	KRT20	13	P35900;CON__P35900	13;13	S	0.446251	NA	NA	0.790744	NA	0.546106	121.77
Alkyldihydroxyacetonephosphate synthase, peroxisomal	AGPS	65	O00116	65	S	0.717487	0.604769	0.287012	0.983705	0.962672	0.97591	106.63
Unconventional myosin-Ic	MYO1C	373	O00159-2;O00159-3;O00159	373;389;408	S	-1.46261	NA	NA	0.912199	NA	NA	44.978
Synaptosomal-associated protein 23	SNAP23	110	O00161	110	S	NA	NA	NA	NA	NA	0.844639	44.509
Small acidic protein	SMAP	17	O00193	17	S	NA	-1.51584	-1.43502	NA	0.915127	0.913485	118
E3 SUMO-protein ligase CBX4	CBX4	145	O00257-3;O00257	145;415	S	0.211517	-0.345894	-0.553949	0.999726	0.992433	0.98838	60.145
Membrane-associated progesterone receptor component 1	PGRMC1	181	O00264	181	S	2.2779	2.07201	2.29999	0.999997	0.999999	0.999999	210.6
Membrane-associated progesterone receptor component 1	PGRMC1	57	O00264	57	S	1.51674	1.93238	2.13637	0.999978	0.99999	0.999886	195.41
DNA fragmentation factor subunit alpha	DFFA	28	O00273;O00273-2	28;28	S	1.2288	0.903664	1.39396	1	1	0.999992	134.62
DNA fragmentation factor subunit alpha	DFFA	315	O00273	315	S	0.78871	0.973047	0.811958	0.94148	0.994568	0.9992	140.05
NEDD4-like E3 ubiquitin-protein ligase WWP2	WWP2	211	O00308	211	S	0.0239639	-0.419151	-0.464407	0.99369	0.99151	0.935615	73.545
C-C chemokine receptor-like 2	CCRL2	329	O00421;O00421-2	329;341	S	-3.1091	NA	NA	0.9868	NA	NA	47.847
Phosphatidylinositol 4-phosphate 3-kinase C2 domain-containing subunit alpha	PIK3C2A	1553	O00443	1553	S	NA	-1.44185	-1.97416	NA	0.985404	0.990931	91.451
Phosphatidylinositol 4-phosphate 3-kinase C2 domain-containing subunit alpha	PIK3C2A	338	O00443	338	S	1.68043	1.46913	1.55794	0.999999	1	0.999991	81.851
Phosphatidylinositol 4-phosphate 3-kinase C2 domain-containing subunit alpha	PIK3C2A	259	O00443	259	S	NA	NA	-1.26963	NA	NA	0.99999	33.98
High mobility group nucleosome-binding domain-containing protein 4	HMGN4	80	O00479	80	S	2.04875	1.94732	2.51844	1	0.999975	1	311.2
Myc box-dependent-interacting protein 1	BIN1	265	O00499-6;O00499-2;O00499;O00499-9;O00499-7;O00499-4;O00499-11;O00499-3;O00499-5;O00499-10;O00499-8	265;265;296;265;265;265;280;296;296;280;280	S	0.123035	1.18026	0.787214	0.999972	0.999694	0.999834	91.23
Myc box-dependent-interacting protein 1	BIN1	267	O00499-6;O00499-2;O00499;O00499-9;O00499-7;O00499-4;O00499-11;O00499-3;O00499-5;O00499-10;O00499-8	267;267;298;267;267;267;282;298;298;282;282	S	1.27148	1.55986	1.21637	0.998101	0.995847	0.986334	128.43
Myc box-dependent-interacting protein 1	BIN1	272	O00499-6;O00499-2;O00499;O00499-9;O00499-7;O00499-4;O00499-11;O00499-3;O00499-5;O00499-10;O00499-8	272;272;303;272;272;272;287;303;303;287;287	S	-1.24318	-0.457365	-1.77754	0.986096	0.997229	0.949409	85.996
Myc box-dependent-interacting protein 1	BIN1	300	O00499-6;O00499-2;O00499;O00499-11	300;300;331;315	S	1.4914	1.70753	1.21931	0.928598	0.763455	0.759736	139.84
Importin subunit alpha-4	KPNA3	14	O00505	14	S	NA	NA	NA	1	NA	NA	22.23
B-cell CLL/lymphoma 9 protein	BCL9	687	O00512	687	S	NA	-1.75041	NA	NA	0.767215	NA	36.82
Ladinin-1	LAD1	272	O00515	272	S	2.26543	2.27281	2.4195	0.995076	0.998088	0.999073	149.5
Ladinin-1	LAD1	177	O00515	177	S	1.85864	2.01499	1.94631	1	1	1	89.803
Ladinin-1	LAD1	38	O00515	38	S	-1.4743	NA	NA	0.761227	NA	NA	90.194
Ladinin-1	LAD1	385	O00515	385	S	0.71253	0.370382	1.2317	0.999489	0.998248	0.999776	146.4
Ladinin-1	LAD1	123	O00515	123	S	-0.304161	-0.426371	-0.647837	0.999946	0.99946	0.999592	96.556
Ladinin-1	LAD1	227	O00515	227	S	NA	NA	-1.1585	NA	NA	0.978606	54.126
Ladinin-1	LAD1	394	O00515	394	S	-2.60935	NA	-2.05802	0.744944	NA	0.972278	49.655
Ladinin-1	LAD1	485	O00515	485	S	NA	-1.83631	NA	NA	0.999847	NA	104.15
Ladinin-1	LAD1	365	O00515	365	S	3.02293	2.8562	NA	0.744737	0.988553	NA	61.029
Receptor-binding cancer antigen expressed on SiSo cells	EBAG9	36	O00559	36	S	-0.616877	-0.272337	NA	0.999999	0.999976	0.834623	96.531
Nucleolar protein 56	NOP56	563	O00567	563	S	1.24787	1.40396	1.29873	0.999995	0.999997	0.999999	98.398
Nucleolar protein 56	NOP56	570	O00567	570	S	1.39129	1.62957	-0.454559	0.840233	0.971216	0.650784	136.18
Nucleolar protein 56	NOP56	591	O00567	591	S	2.95932	NA	NA	1	NA	NA	122.63
Nuclear factor 1 B-type	NFIB	264	O00712	264	S	-1.48107	-1.23464	-1.32752	0.855842	0.929818	0.744734	33.424
Claudin-4	CLDN4	206	O14493	206	S	NA	NA	-3.2382	NA	NA	0.999774	47.224
Claudin-4	CLDN4	194	O14493	194	S	NA	NA	NA	1	NA	NA	64.139
AT-rich interactive domain-containing protein 1A	ARID1A	313	O14497-3;O14497-2;O14497	313;696;696	S	NA	NA	-1.18253	NA	0.983512	0.944365	66.938
AT-rich interactive domain-containing protein 1A	ARID1A	801	O14497-3;O14497-2;O14497	801;1184;1184	S	-0.330673	-0.384443	-0.544327	0.952172	0.93364	0.988847	89.703
TRAF-type zinc finger domain-containing protein 1	TRAFD1	415	O14545	415	S	NA	0.386633	-0.278131	NA	0.894132	0.954693	54.778
Citron Rho-interacting kinase	CIT	1488	O14578-3;O14578	1488;1971	S	0.886997	1.10843	NA	1	1	NA	62.698
Citron Rho-interacting kinase	CIT	1510	O14578-3;O14578	1510;1993	S	0.0969906	NA	NA	0.999781	NA	NA	36.492
AP-3 complex subunit delta-1	AP3D1	489	O14617-3;O14617-4;O14617-2;O14617;O14617-5	489;658;567;658;658	S	0.404226	0.612398	0.243872	1	1	1	133.39
Actin-binding LIM protein 1	ABLIM1	210	O14639-4;O14639-3;O14639-5;O14639-2;O14639	210;236;264;527;587	S	0.973299	1.15387	0.414379	0.995143	0.994575	0.910095	149.77
Actin-binding LIM protein 1	ABLIM1	110	O14639-4;O14639-3;O14639-5;O14639-2;O14639	110;136;164;392;452	S	-2.05867	1.81387	1.8414	0.72564	0.967209	0.997244	107.67
Actin-binding LIM protein 1	ABLIM1	113	O14639-4;O14639-3;O14639-5;O14639-2;O14639	113;139;167;395;455	S	-2.05867	NA	NA	0.967022	NA	NA	41.929
Actin-binding LIM protein 1	ABLIM1	278	O14639-4;O14639-3;O14639-5;O14639-2;O14639	278;304;332;595;655	S	NA	-1.00883	NA	NA	0.983306	NA	43.599
Actin-binding LIM protein 1	ABLIM1	89	O14639-4;O14639-3;O14639-5;O14639-2;O14639	89;115;143;371;431	S	NA	1.17491	1.11583	NA	0.999507	0.978987	120.99
Chromodomain-helicase-DNA-binding protein 1	CHD1	1677	O14646-2;O14646	1677;1677	S	2.10805	2.77954	2.10273	0.996669	0.997629	0.988326	113.55
Chromodomain-helicase-DNA-binding protein 1	CHD1	1622	O14646-2;O14646	1622;1622	S	NA	NA	-3.35355	NA	NA	0.998548	35.169
Chromodomain-helicase-DNA-binding protein 2	CHD2	1795	O14647	1795	S	NA	-1.24983	NA	NA	0.964218	NA	70.893
Tumor protein p53-inducible protein 11	TP53I11	14	O14683	14	S	6.5543	6.62043	6.58468	1	1	1	184.91
Histone-lysine N-methyltransferase 2D	KMT2D	1307	O14686;O14686-3	1307;1307	S	NA	-1.97654	-2.09913	NA	0.992498	0.995363	10.208
Histone-lysine N-methyltransferase 2D	KMT2D	3130	O14686;O14686-3	3130;3133	S	-0.805252	NA	NA	0.986641	NA	NA	43.385
Programmed cell death protein 5	PDCD5	119	O14737	119	S	NA	-2.83947	NA	NA	0.999984	NA	49.926
Na(+)/H(+) exchange regulatory cofactor NHE-RF1	SLC9A3R1	280	O14745	280	S	1.72618	1.0183	1.14842	1	1	1	192.88
Protein unc-13 homolog B	UNC13B	254	O14795	254	S	-0.552897	-0.593514	NA	0.998871	0.984389	NA	28.968
Secretory carrier-associated membrane protein 3	SCAMP3	50	O14828-2;O14828	50;76	S	2.9996	3.20479	2.81786	0.999722	0.998098	0.999851	113.04
Transcription regulator protein BACH1	BACH1	445	O14867	445	S	-2.07228	-1.8057	-2.38154	0.999807	0.99996	0.998628	52.289
Histone acetyltransferase type B catalytic subunit	HAT1	276	O14929-2;O14929	276;361	S	-1.75903	NA	-2.19017	0.999953	NA	0.999883	33.867
		192	O14936-5;O14936-3;O14936-4	192;571;577	S	1.95274	1.79847	1.4031	0.966985	0.993581	0.948371	138.89
Protein phosphatase 1 regulatory subunit 12A	PPP1R12A	445	O14974-4;O14974-3;O14974-2;O14974	445;445;445;445	S	NA	0.651867	0.375588	0.763535	0.98035	0.987881	117.31
Protein phosphatase 1 regulatory subunit 12A	PPP1R12A	507	O14974-4;O14974-3;O14974-2;O14974	507;507;507;507	S	-1.44035	-1.73884	-1.28883	0.967508	0.945311	0.97114	148.84
Protein phosphatase 1 regulatory subunit 12A	PPP1R12A	472	O14974-4;O14974-3;O14974-2;O14974	472;472;472;472	S	0.384069	NA	NA	0.989379	0.499662	NA	124.53
Protein phosphatase 1 regulatory subunit 12A	PPP1R12A	851	O14974-4;O14974-3;O14974-2;O14974	851;854;910;910	S	0.706499	0.545168	0.491632	0.991031	0.990895	0.998859	103.56
Synapsin-3	SYN3	484	O14994	484	S	NA	NA	0.820499	NA	NA	0.997639	35.885
Rho guanine nucleotide exchange factor 10	ARHGEF10	316	O15013-7;O15013-4;O15013-5;O15013-6;O15013	316;379;354;379;379	S	-1.48314	-1.15376	-1.65335	0.996937	0.999528	0.995358	45.546
Zinc finger protein 609	ZNF609	576	O15014	576	S	0.272367	0	-0.219498	0.999907	0.897596	0.973486	118.39
Zinc finger protein 609	ZNF609	578	O15014	578	S	-0.914085	-1.62437	-1.56383	0.989037	0.675781	0.902152	106.65
Zinc finger protein 609	ZNF609	491	O15014	491	S	-1.84665	-1.46092	-2.07918	1	1	1	49.716
Zinc finger protein 609	ZNF609	413	O15014	413	S	NA	0.0148716	NA	NA	0.950082	NA	41.459
Protein transport protein Sec16A	SEC16A	891	O15027-2;O15027-4;O15027-3;O15027;O15027-5	891;891;891;891;891	S	NA	-1.05356	-1.25037	NA	1	1	51.457
Protein transport protein Sec16A	SEC16A	1191	O15027-2;O15027-4;O15027-3;O15027;O15027-5	1191;1191;1191;1191;1191	S	-0.743261	-0.495987	-0.213295	0.919582	0.759349	0.979436	141.49
U2 snRNP-associated SURP motif-containing protein	U2SURP	67	O15042-2;O15042	67;67	S	1.91997	1.17145	1.17338	0.999999	0.999993	1	141.48
U2 snRNP-associated SURP motif-containing protein	U2SURP	945	O15042-2;O15042;O15042-3	945;946;537	S	NA	2.73972	NA	NA	0.999862	NA	59.098
U2 snRNP-associated SURP motif-containing protein	U2SURP	947	O15042-2;O15042;O15042-3	947;948;539	S	NA	2.73972	NA	NA	0.984909	NA	59.098
Synaptojanin-2	SYNJ2	1191	O15056-3;O15056-2;O15056	1191;1146;1191	S	NA	-1.42507	-2.01805	NA	0.999974	0.99978	60.006
Synaptojanin-2	SYNJ2	1124	O15056-3;O15056-2;O15056	1124;1079;1124	S	-0.047739	NA	NA	0.838225	NA	NA	59.735
Transcription intermediary factor 1-alpha	TRIM24	1008	O15164-2;O15164	1008;1042	S	1.05943	1.29281	NA	1	1	1	24.549
Axin-1	AXIN1	217	O15169-2;O15169	217;217	S	NA	-2.5006	NA	NA	0.903472	NA	49.664
Membrane-associated progesterone receptor component 2	PGRMC2	104	O15173	104	S	0.68104	0.831121	0.936838	1	1	1	56.974
Membrane-associated progesterone receptor component 2	PGRMC2	90	O15173	90	S	0.001091	-0.543297	0.11544	0.938893	0.969425	0.949875	126.49
Villin-like protein	VILL	748	O15195-2;O15195	748;762	S	NA	-0.905565	-0.627426	NA	0.964211	0.975593	72.483
Villin-like protein	VILL	759	O15195-2;O15195	759;773	S	-2.05787	NA	-2.07987	0.986877	0.455792	0.997116	74.309
Zinc finger protein 185	ZNF185	228	O15231-2;O15231-3;O15231	228;466;465	S	-0.235451	NA	NA	0.756164	NA	NA	135.05
Zinc finger protein 185	ZNF185	66	O15231-2;O15231-3	66;206	S	NA	NA	NA	NA	0.965864	0.972721	74.473
Protein CASC3	CASC3	148	O15234	148	S	-2.14128	-1.8109	NA	0.940965	0.986987	NA	59.709
Protein CASC3	CASC3	265	O15234	265	S	-0.844311	-0.896605	-0.925058	0.906919	0.967547	0.988061	59.992
Protein phosphatase 1G	PPM1G	201	O15355	201	S	NA	NA	-0.912502	NA	NA	0.990012	23.204
Eukaryotic translation initiation factor 3 subunit D	EIF3D	160	O15371	160	S	0.386173	NA	NA	0.880551	NA	0.920173	63.937
Transmembrane protease serine 2;Transmembrane protease serine 2 non-catalytic chain;Transmembrane protease serine 2 catalytic chain	TMPRSS2	61	O15393	61	S	NA	NA	-0.959522	NA	NA	0.999693	68.676
Syntaxin-7	STX7	131	O15400-2;O15400	131;131	S	-0.873379	-0.867655	-0.632564	0.947272	0.901683	0.979168	58.694
Monocarboxylate transporter 4	SLC16A3	436	O15427	436	S	NA	NA	NA	NA	1	NA	41.449
Canalicular multispecific organic anion transporter 2	ABCC3	908	O15438-2;O15438	908;908	S	0.0650539	-0.0677795	1.26567	0.999996	0.999898	0.99979	91.757
Canalicular multispecific organic anion transporter 2	ABCC3	911	O15438-2;O15438	911;911	S	0.0650539	1.00648	0.5257	0.816327	0.806621	0.748071	91.757
Putative 3-phosphoinositide-dependent protein kinase 2;3-phosphoinositide-dependent protein kinase 1	PDPK2;PDPK1	214	Q6A1A2;O15530-4;O15530-2;O15530	214;114;191;241	S	NA	-1.31302	-0.437443	NA	0.999743	1	155.44
Claudin-3	CLDN3	209	O15551	209	S	-1.60654	NA	-2.23959	0.997975	0.913695	0.997845	100.93
Claudin-3	CLDN3	199	O15551	199	S	-1.05709	-0.812231	-0.557251	0.963037	0.990382	0.997201	40.584
Putative pre-mRNA-splicing factor ATP-dependent RNA helicase DHX15	DHX15	793	O43143	793	S	-0.796108	-0.963762	-0.0721168	0.991841	0.999967	0.981979	52.558
Ribosomal RNA-processing protein 8	RRP8	104	O43159	104	S	NA	NA	NA	1	1	1	66.321
Ribosomal RNA-processing protein 8	RRP8	106	O43159	106	S	NA	NA	NA	1	1	1	66.321
Signal-induced proliferation-associated 1-like protein 1	SIPA1L1	1507	O43166-2;O43166	1507;1528	S	-0.119093	0.0687923	NA	0.993939	0.970749	NA	34.256
Signal-induced proliferation-associated 1-like protein 1	SIPA1L1	1528	O43166-2;O43166	1528;1549	S	-1.17439	-1.56025	-1.87483	0.851741	0.83892	0.690431	92.435
Signal-induced proliferation-associated 1-like protein 1	SIPA1L1	288	O43166-2;O43166	288;288	S	NA	NA	NA	NA	NA	0.976817	39.912
Signal-induced proliferation-associated 1-like protein 1	SIPA1L1	1564	O43166-2;O43166	1564;1585	S	NA	NA	-1.71368	NA	NA	0.970742	40.603
Cytoplasmic dynein 1 light intermediate chain 2	DYNC1LI2	446	O43237	446	S	-1.18084	NA	-0.866611	0.947389	NA	0.994313	86.778
Kunitz-type protease inhibitor 2	SPINT2	237	O43291	237	S	NA	0.206471	0.166424	NA	0.913674	0.68486	57.216
Adenylate cyclase type 6	ADCY6	54	O43306-2;O43306	54;54	S	-0.670925	-0.537023	-1.21443	0.703855	0.803482	0.784507	51.18
Mitogen-activated protein kinase kinase kinase 7	MAP3K7	412	O43318-4;O43318-3;O43318-2;O43318	412;439;412;439	S	1.24853	1.8053	1.35695	0.999994	0.999943	0.999368	158.94
WD repeat-containing protein 62	WDR62	1144	O43379;O43379-4	1144;1149	S	NA	-2.55096	NA	NA	0.881527	NA	31.247
WD repeat-containing protein 62	WDR62	1123	O43379;O43379-4	1123;1128	S	-1.44476	-1.35929	-1.90608	1	0.999997	0.999956	50.257
Tumor protein D54	TPD52L2	146	O43399-2;O43399-4;O43399;O43399-3	146;160;166;169	S	0.841524	0.437712	0.825394	0.999986	0.998691	0.999074	115.91
Eukaryotic translation initiation factor 4 gamma 3	EIF4G3	1156	O43432	1156	S	1.66496	1.09361	0.523165	0.870257	0.831269	0.86459	161.15
Protein CBFA2T2	CBFA2T2	522	O43439-2;O43439;O43439-4	522;551;561	S	NA	NA	-1.53326	NA	NA	1	33.142
Band 4.1-like protein 2	EPB41L2	598	O43491	598	S	3.4844	3.27929	3.59122	0.999677	0.99883	0.996497	253.34
Band 4.1-like protein 2;Protein 4.1;Band 4.1-like protein 1;Band 4.1-like protein 3;Band 4.1-like protein 3, N-terminally processed	EPB41L2;EPB41;EPB41L1;EPB41L3	518	O43491;P11171-6;P11171-4;P11171-3;P11171-7;P11171-5;P11171-2;P11171;Q9H4G0-4;Q9H4G0-3;Q9H4G0-2;Q9H4G0;Q9Y2J2-3;Q9Y2J2-2;Q9Y2J2	518;266;301;301;510;475;510;510;365;299;334;396;409;409;409	S	NA	NA	2.9904	NA	NA	0.999953	95.29
Band 4.1-like protein 2	EPB41L2	87	O43491	87	S	0.485855	0.601541	1.02157	0.939343	0.862391	0.989363	90.045
Band 4.1-like protein 2	EPB41L2	499	O43491	499	S	-2.16453	-1.99803	-1.53175	1	1	1	22.136
Forkhead box protein O3	FOXO3	413	O43524	413	S	-2.01484	-2.20606	-2.26654	0.994659	0.986575	0.979009	14.598
Regulator of G-protein signaling 14	RGS14	50	O43566-4;O43566-5;O43566	50;50;203	S	0.0757885	-0.252955	0.0419331	0.999989	0.999821	0.999941	40.243
2'-deoxynucleoside 5'-phosphate N-hydrolase 1	DNPH1	12	O43598-2;O43598	12;12	S	1.22163	NA	NA	0.981004	NA	NA	59.081
Mitotic checkpoint protein BUB3	BUB3	325	O43684	325	S	-2.40737	NA	-2.43881	0.794158	NA	0.996873	71.296
HIV Tat-specific factor 1	HTATSF1	387	O43719	387	S	3.53548	4.02508	4.1209	0.986074	0.998657	0.87694	157.39
Small glutamine-rich tetratricopeptide repeat-containing protein alpha	SGTA	301	O43765	301	S	NA	-1.27593	NA	NA	0.874713	0.468841	65.928
Small glutamine-rich tetratricopeptide repeat-containing protein alpha	SGTA	305	O43765	305	S	-0.283819	0.275888	2.46484	0.767848	0.965811	0.929688	172.91
Kinesin-like protein KIF1C	KIF1C	1092	O43896	1092	S	-1.10888	-0.95216	-1.31451	0.999993	0.999966	0.999998	61.407
Peroxisome biogenesis factor 1	PEX1	1181	O43933	1181	S	-1.43701	-1.39862	-1.73639	0.931682	0.96061	0.978638	120.08
Mitochondrial import inner membrane translocase subunit Tim8 A	TIMM8A	94	O60220	94	S	-0.0615311	NA	NA	0.948304	NA	NA	77.964
Mitochondrial import inner membrane translocase subunit Tim8 A	TIMM8A	96	O60220	96	S	NA	0.0892181	0.211935	NA	0.876806	0.996203	58.019
Kalirin	KALRN	736	O60229-5;O60229-6;O60229-4;O60229	736;667;698;2395	S	NA	NA	NA	NA	0.951137	NA	73.597
Putative pre-mRNA-splicing factor ATP-dependent RNA helicase DHX16	DHX16	103	O60231	103	S	NA	NA	-0.220104	NA	0.999963	0.999792	109.18
Putative pre-mRNA-splicing factor ATP-dependent RNA helicase DHX16	DHX16	106	O60231	106	S	NA	NA	-0.343374	NA	0.791849	0.778006	109.18
Putative pre-mRNA-splicing factor ATP-dependent RNA helicase DHX16	DHX16	160	O60231	160	S	0.248934	0.194059	-0.762548	0.998778	0.997211	0.992728	93.233
Mediator of RNA polymerase II transcription subunit 14	MED14	1112	O60244	1112	S	NA	-1.25386	-1.77698	NA	0.99966	0.999341	52.545
Mediator of RNA polymerase II transcription subunit 14	MED14	617	O60244	617	S	-0.896208	-0.750992	-0.879969	1	1	1	101.86
SWI/SNF-related matrix-associated actin-dependent regulator of chromatin subfamily A member 5	SMARCA5	116	O60264	116	S	3.9592	4.29299	3.4741	0.953793	0.986071	0.972113	13.147
C-Jun-amino-terminal kinase-interacting protein 4	SPAG9	509	O60271-6;O60271-5;O60271-4;O60271-2;O60271-3;O60271	509;716;716;720;730;730	S	0.159195	0.745008	1.22739	0.977231	0.90193	0.86486	81.203
C-Jun-amino-terminal kinase-interacting protein 4	SPAG9	512	O60271-6;O60271-5;O60271-4;O60271-2;O60271-3;O60271	512;719;719;723;733;733	S	1.22543	1.40265	1.64504	0.984366	0.994216	0.971485	103.08
C-Jun-amino-terminal kinase-interacting protein 4	SPAG9	245	O60271-6;O60271-5;O60271-4;O60271-2;O60271-7	245;245;245;245;245	S	NA	-1.01572	-0.435064	NA	0.751648	0.683581	96.485
Signal-induced proliferation-associated 1-like protein 3	SIPA1L3	1364	O60292	1364	S	-0.808518	-0.664129	NA	1	1	0.999978	86.875
Zinc finger C3H1 domain-containing protein	ZFC3H1	352	O60293-2;O60293	352;352	S	-0.129421	0.294134	-0.774025	0.832709	0.847399	0.746732	67.062
Zinc finger C3H1 domain-containing protein	ZFC3H1	206	O60293-2;O60293;O60293-4	206;206;206	S	NA	0.632446	NA	NA	0.997747	NA	33.756
Uncharacterized protein KIAA0556	KIAA0556	453	O60303	453	S	-1.75856	-1.75506	-1.98894	0.98457	0.993209	0.893633	71.649
TBC1 domain family member 4	TBC1D4	666	O60343-2;O60343-3;O60343	666;666;666	S	NA	0.634092	-0.922216	NA	1	0.999803	22.927
TBC1 domain family member 4	TBC1D4	318	O60343-2;O60343-3;O60343	318;318;318	S	-1.10485	NA	NA	0.978196	0.959682	NA	15.201
TBC1 domain family member 4	TBC1D4	588	O60343-2;O60343-3;O60343	588;588;588	S	NA	0.452116	NA	NA	0.999571	0.999055	63.28
TBC1 domain family member 4	TBC1D4	341	O60343-2;O60343-3;O60343	341;341;341	S	0.992159	1.2215	NA	0.998475	0.999231	0.999956	125.96
Putative nucleoside diphosphate kinase;Nucleoside diphosphate kinase B	NME2P1;NME2	105	O60361;P22392;P22392-2	105;120;235	S	0.560795	0.5756	0.472967	0.994047	0.998487	0.994443	107.39
Vinexin	SORBS3	203	O60504-2;O60504	203;545	S	-1.46669	NA	NA	0.830394	NA	NA	31.75
Cyclin-T2	CCNT2	480	O60583-2;O60583	480;480	S	NA	-2.16891	NA	NA	0.927452	NA	132.29
Protein diaphanous homolog 1	DIAPH1	22	O60610-2;O60610	22;22	S	-0.287039	NA	NA	0.999518	NA	NA	33.912
High affinity cAMP-specific and IBMX-insensitive 3',5'-cyclic phosphodiesterase 8A	PDE8A	411	O60658-2;O60658	411;457	S	NA	-0.596174	-1.15038	NA	0.994454	0.994134	42.199
UDP-glucose 6-dehydrogenase	UGDH	476	O60701	476	S	NA	0.588423	NA	NA	0.999612	0.999916	42.706
Catenin delta-1	CTNND1	248	O60716-21;O60716-19;O60716-18;O60716-17;O60716-13;O60716-11;O60716-10;O60716-9;O60716-5;O60716-3;O60716-2;O60716;O60716-24;O60716-23;O60716-22;O60716-20;O60716-16;O60716-15;O60716-14;O60716-12;O60716-8;O60716-7;O60716-6;O60716-4;O60716-29;O60716-27;O60716-26;O60716-25;O60716-32;O60716-31;O60716-30;O60716-28	248;248;248;248;295;295;295;295;349;349;349;349;248;248;248;248;295;295;295;295;349;349;349;349;26;26;26;26;26;26;26;26	S	-0.216826	0.0745735	-1.01088	0.987416	0.995732	0.973547	66.712
Catenin delta-1	CTNND1	251	O60716-21;O60716-19;O60716-18;O60716-17;O60716-13;O60716-11;O60716-10;O60716-9;O60716-5;O60716-3;O60716-2;O60716;O60716-24;O60716-23;O60716-22;O60716-20;O60716-16;O60716-15;O60716-14;O60716-12;O60716-8;O60716-7;O60716-6;O60716-4;O60716-29;O60716-27;O60716-26;O60716-25;O60716-32;O60716-31;O60716-30;O60716-28	251;251;251;251;298;298;298;298;352;352;352;352;251;251;251;251;298;298;298;298;352;352;352;352;29;29;29;29;29;29;29;29	S	0.390667	0.494095	-0.26767	0.981892	0.970897	0.999596	58.97
Catenin delta-1	CTNND1	129	O60716-21;O60716-19;O60716-18;O60716-17;O60716-13;O60716-11;O60716-10;O60716-9;O60716-5;O60716-3;O60716-2;O60716;O60716-24;O60716-23;O60716-22;O60716-20;O60716-16;O60716-15;O60716-14;O60716-12;O60716-8;O60716-7;O60716-6;O60716-4	129;129;129;129;176;176;176;176;230;230;230;230;129;129;129;129;176;176;176;176;230;230;230;230	S	1.08384	0.862085	0.662848	0.992511	0.92738	0.93095	174.55
Catenin delta-1	CTNND1	486	O60716-21;O60716-19;O60716-18;O60716-17;O60716-13;O60716-11;O60716-10;O60716-9;O60716-5;O60716-3;O60716-2;O60716;O60716-24;O60716-23;O60716-22;O60716-20;O60716-16;O60716-15;O60716-14;O60716-12;O60716-8;O60716-7;O60716-6;O60716-4;O60716-29;O60716-27;O60716-26;O60716-25;O60716-32;O60716-31;O60716-30;O60716-28	486;486;486;486;533;533;533;533;587;587;587;587;486;486;486;486;533;533;533;533;587;587;587;587;264;264;264;264;264;264;264;264	S	-0.252764	-1.40418	-1.23114	0.998879	0.999925	0.998538	57.744
Catenin delta-1	CTNND1	757	O60716-21;O60716-19;O60716-18;O60716-17;O60716-13;O60716-11;O60716-10;O60716-9;O60716-5;O60716-3;O60716-2;O60716;O60716-24;O60716-23;O60716-22;O60716-20;O60716-16;O60716-15;O60716-14;O60716-12;O60716-8;O60716-7;O60716-6;O60716-4;O60716-29;O60716-27;O60716-26;O60716-25;O60716-32;O60716-31;O60716-30;O60716-28	757;763;757;763;804;810;804;810;858;864;858;864;757;763;757;763;804;810;804;810;858;864;858;864;535;541;535;541;535;541;535;541	S	-1.32537	-0.671808	-1.09843	0.997661	0.95333	0.994844	95.277
Catenin delta-1	CTNND1	167	O60716-21;O60716-19;O60716-18;O60716-17;O60716-13;O60716-11;O60716-10;O60716-9;O60716-5;O60716-3;O60716-2;O60716;O60716-24;O60716-23;O60716-22;O60716-20;O60716-16;O60716-15;O60716-14;O60716-12;O60716-8;O60716-7;O60716-6;O60716-4	167;167;167;167;214;214;214;214;268;268;268;268;167;167;167;167;214;214;214;214;268;268;268;268	S	4.22661	4.66758	3.75906	0.991301	0.946313	0.973324	132.56
Catenin delta-1	CTNND1	168	O60716-21;O60716-19;O60716-18;O60716-17;O60716-13;O60716-11;O60716-10;O60716-9;O60716-5;O60716-3;O60716-2;O60716;O60716-24;O60716-23;O60716-22;O60716-20;O60716-16;O60716-15;O60716-14;O60716-12;O60716-8;O60716-7;O60716-6;O60716-4	168;168;168;168;215;215;215;215;269;269;269;269;168;168;168;168;215;215;215;215;269;269;269;269	S	NA	NA	0.0126743	NA	NA	0.885003	40.929
Target of Myb protein 1	TOM1	417	O60784-3;O60784-4;O60784;O60784-2	417;430;462;463	S	NA	0.472612	0.839106	0.465464	0.873439	0.87835	92.351
Histone H2B type 1-C/E/F/G/I;Histone H2B type F-S;Histone H2B type 1-K;Histone H2B type 1-L;Histone H2B type 1-M;Histone H2B type 1-N;Histone H2B type 1-H;Histone H2B type 2-F;Histone H2B type 1-D	HIST1H2BC;H2BFS;HIST1H2BK;HIST1H2BL;HIST1H2BM;HIST1H2BN;HIST1H2BH;HIST2H2BF;HIST1H2BD	39	P62807;P57053;O60814;Q99880;Q99879;Q99877;Q93079;Q5QNW6;P58876	39;39;39;39;39;39;39;39;39	S	-0.523281	-0.605755	-0.34387	0.950281	0.988211	0.994652	76.238
Histone H2B type 1-C/E/F/G/I;Histone H2B type F-S;Histone H2B type 1-K;Histone H2B type 2-E;Histone H2B type 1-J	HIST1H2BC;H2BFS;HIST1H2BK;HIST2H2BE;HIST1H2BJ	7	P62807;P57053;O60814;Q16778;P06899	7;7;7;7;7	S	-0.151005	-0.0165253	-0.544231	1	1	1	88.032
6-phosphofructo-2-kinase/fructose-2,6-bisphosphatase 2;6-phosphofructo-2-kinase;Fructose-2,6-bisphosphatase	PFKFB2	466	O60825	466	S	3.55281	3.19811	3.01247	0.998347	0.993466	0.984668	100.04
6-phosphofructo-2-kinase/fructose-2,6-bisphosphatase 2;6-phosphofructo-2-kinase;Fructose-2,6-bisphosphatase	PFKFB2	483	O60825	483	S	2.8224	2.99231	3.14802	0.999999	0.99999	0.999973	135.03
H/ACA ribonucleoprotein complex subunit 4	DKC1	485	O60832	485	S	-1.0137	-0.546824	-3.37427	0.999998	1	0.999898	136.03
H/ACA ribonucleoprotein complex subunit 4	DKC1	494	O60832	494	S	-1.23877	-0.0242996	-1.60919	0.938107	0.854461	0.916489	165.72
H/ACA ribonucleoprotein complex subunit 4	DKC1	513	O60832	513	S	2.63164	2.8119	2.33647	1	1	1	97.499
Eukaryotic translation initiation factor 5B	EIF5B	186	O60841	186	S	-2.26518	-0.737402	0.366274	0.994867	0.994396	0.997863	120.54
Eukaryotic translation initiation factor 5B	EIF5B	190	O60841	190	S	-2.146	-0.821657	0.0805244	0.999137	0.999974	1	137.19
Eukaryotic translation initiation factor 5B	EIF5B	107	O60841	107	S	0.822329	0.529541	0.414354	1	1	1	172.65
Eukaryotic translation initiation factor 5B	EIF5B	113	O60841	113	S	3.14877	2.89607	2.32788	1	1	1	296.64
Eukaryotic translation initiation factor 5B	EIF5B	164	O60841	164	S	0.294767	0.440945	-0.375658	1	1	1	249.17
Eukaryotic translation initiation factor 5B	EIF5B	411	O60841	411	S	NA	NA	-1.11879	NA	NA	0.999492	54.617
Eukaryotic translation initiation factor 5B	EIF5B	214	O60841	214	S	2.707	2.74566	2.12051	1	1	1	180.68
Protein diaphanous homolog 2	DIAPH2	50	O60879-3;O60879;O60879-2	50;61;61	S	-2.22835	NA	NA	0.838019	NA	NA	18.651
Protein diaphanous homolog 2	DIAPH2	1086	O60879-3;O60879	1086;1090	S	-1.37979	-1.4937	-2.25078	1	1	1	56.857
Bromodomain-containing protein 4	BRD4	1117	O60885	1117	S	1.73911	NA	1.42497	1	1	1	78.972
Protein phosphatase 1 regulatory subunit 11	PPP1R11	77	O60927	77	S	NA	NA	NA	NA	NA	0.952191	57.097
Nibrin	NBN	343	O60934	343	S	-1.17288	-0.846271	-0.723055	0.948475	0.945995	0.959587	67.979
Kinesin-like protein KIF21B	KIF21B	1215	O75037-2;O75037	1215;1215	S	-1.50317	-2.00577	-1.93144	0.832514	0.899783	0.893982	27.19
Putative tyrosine-protein phosphatase auxilin	DNAJC6	570	O75061;O75061-2	570;627	S	-1.95352	-2.40343	-2.34331	0.806798	0.737194	0.742971	64.762
Frizzled-7	FZD7	567	O75084	567	S	NA	NA	-0.889404	NA	NA	0.827959	30.458
Frizzled-7	FZD7	568	O75084	568	S	-0.384056	NA	NA	0.956978	NA	NA	115.83
NEDD4-binding protein 1	N4BP1	288	O75113	288	S	NA	NA	NA	0.830766	NA	NA	68.078
Rho-associated protein kinase 2	ROCK2	1374	O75116	1374	S	0.0717392	NA	0.211006	0.788612	NA	0.751115	51.477
CLIP-associating protein 2	CLASP2	507	O75122	507	S	2.17471	1.77435	NA	0.96038	0.992258	NA	49.544
CLIP-associating protein 2	CLASP2	503	O75122	503	S	-0.237234	NA	NA	0.995044	NA	NA	41.448
CLIP-associating protein 2	CLASP2	370	O75122;O75122-2	370;376	S	1.1087	0.531071	0.483692	0.965023	0.97114	0.998748	157.71
CLIP-associating protein 2	CLASP2	313	O75122;O75122-2	313;319	S	0.0425529	-0.18812	0.165119	0.996112	0.991225	0.999502	103.74
Zinc finger CCCH domain-containing protein 11A	ZC3H11A	290	O75152	290	S	1.12263	1.02264	1.30335	0.999863	0.98685	0.99994	78.91
Phosphatase and actin regulator 2	PHACTR2	442	O75167-5;O75167-2;O75167;O75167-4	442;453;522;533	S	NA	-0.811503	-0.157259	NA	0.97293	0.996416	31.535
Serine/threonine-protein phosphatase 6 regulatory subunit 2	PPP6R2	717	O75170-6;O75170-2;O75170-4;O75170-3;O75170-5;O75170	717;745;744;745;771;771	S	0.70665	1.16455	0.773436	0.999436	0.999642	0.999604	100.93
Serine/threonine-protein phosphatase 6 regulatory subunit 2	PPP6R2	816	O75170-6;O75170-2;O75170-4;O75170-3;O75170-5;O75170	816;844;843;844;870;877	S	-2.17671	-2.64758	-2.63854	1	1	1	31.446
Ankyrin repeat domain-containing protein 17	ANKRD17	1116	O75179-4;O75179-2;O75179	1116;1708;1709	S	-2.76887	NA	-3.52376	0.999977	NA	0.99949	26.057
DnaJ homolog subfamily B member 6	DNAJB6	277	O75190-3;O75190	277;277	S	0.285433	0.334885	-0.315155	1	1	1	139.11
Zinc finger protein 217	ZNF217	795	O75362	795	S	NA	-1.32594	NA	NA	0.998455	NA	63.995
Core histone macro-H2A.1	H2AFY	173	O75367-2;O75367-3;O75367	173;172;173	S	NA	-1.34897	NA	NA	0.799073	0.502337	113.01
Filamin-B	FLNB	814	O75369-7;O75369-6;O75369-3;O75369-2;O75369;O75369-5;O75369-4	814;983;983;983;983;983;983	S	NA	NA	-0.304182	NA	NA	0.928303	63.828
Filamin-B	FLNB	2298	O75369-7;O75369-6;O75369-3;O75369-2;O75369	2298;2413;2437;2454;2478	S	-0.108154	-1.07674	NA	0.999232	0.997521	NA	92.932
Nuclear receptor corepressor 1	NCOR1	1297	O75376-2;O75376	1297;1281	S	NA	-1.50169	NA	NA	0.988712	NA	34.359
Nuclear receptor corepressor 1	NCOR1	1488	O75376-2;O75376	1488;1472	S	-1.09609	NA	NA	0.999983	NA	NA	61.074
Nuclear receptor corepressor 1	NCOR1	1999	O75376-2;O75376	1999;2102	S	-0.91954	0.151835	NA	0.988781	0.999934	NA	134.25
Vesicle-trafficking protein SEC22b	SEC22B	177	O75396	177	S	-1.43968	-1.16711	NA	0.792625	0.911343	0.456675	66.368
Pre-mRNA-processing factor 40 homolog A	PRPF40A	911	O75400-2;O75400-3;O75400	911;920;938	S	NA	-2.44035	-1.60631	NA	0.959317	0.980414	96.932
Pre-mRNA-processing factor 40 homolog A	PRPF40A	858	O75400-2;O75400-3;O75400	858;867;885	S	0.710875	-0.108028	0.569222	0.983163	0.956265	0.975096	120.94
Pre-mRNA-processing factor 40 homolog A	PRPF40A	861	O75400-2;O75400-3;O75400	861;870;888	S	0.710875	-0.108028	0.569222	0.999976	0.999861	0.999898	120.94
Usherin	USH2A	3487	O75445;O75445-3	3487;3487	S	NA	4.95829	NA	NA	1	NA	47.869
Mediator of RNA polymerase II transcription subunit 24	MED24	849	O75448-2;O75448	849;862	S	NA	-0.898663	-0.288988	NA	0.775182	0.947755	108.12
PC4 and SFRS1-interacting protein	PSIP1	177	O75475-2;O75475	177;177	S	-0.515806	-0.514114	-0.863648	0.958771	0.929854	0.966509	102
PC4 and SFRS1-interacting protein	PSIP1	273	O75475-2;O75475	273;273	S	1.23915	1.22988	1.21861	0.985175	0.930718	0.951588	154.88
PC4 and SFRS1-interacting protein	PSIP1	275	O75475-2;O75475	275;275	S	1.23915	1.22988	1.21861	0.999372	0.999139	0.998721	154.88
Serine/arginine-rich splicing factor 10	SRSF10	157	O75494-2;O75494	157;158	S	-0.756472	NA	NA	0.989728	NA	NA	60.295
Serine/arginine-rich splicing factor 10	SRSF10	159	O75494-2;O75494	159;160	S	0.993752	NA	NA	0.99957	0.999959	NA	101.89
Serine/arginine-rich splicing factor 10	SRSF10	133	O75494-2;O75494;O75494-4;O75494-3	133;133;133;133	S	0.378525	0.297089	0.23999	0.991607	0.914772	0.95747	54.248
Serine/arginine-rich splicing factor 10	SRSF10	155	O75494-2;O75494	155;156	S	-0.756472	NA	NA	0.996364	NA	NA	60.295
Serine/arginine-rich splicing factor 10	SRSF10	255	O75494-2;O75494	255;256	S	1.99232	NA	1.75367	0.972977	NA	0.977493	100.84
Transcriptional adapter 3	TADA3	298	O75528-2;O75528	298;298	S	-1.09813	-0.896027	NA	0.7242	0.855147	NA	76.977
WW domain-binding protein 4	WBP4	277	O75554	277	S	0.637299	0.374195	0.778835	0.999874	0.999998	0.99982	140.02
Interferon-inducible double stranded RNA-dependent protein kinase activator A	PRKRA	18	O75569	18	S	3.02843	2.65105	2.92603	0.98572	0.940788	0.935082	159.64
Probable E3 ubiquitin-protein ligase MYCBP2	MYCBP2	2833	O75592-2;O75592	2833;2833	S	NA	-2.2557	-1.70825	NA	0.859323	0.696138	45.183
Probable E3 ubiquitin-protein ligase MYCBP2	MYCBP2	2751	O75592-2;O75592	2751;2751	S	NA	-0.625591	NA	0.997716	0.949363	0.937492	49.478
Probable E3 ubiquitin-protein ligase MYCBP2	MYCBP2	2806	O75592-2;O75592	2806;2806	S	0.70159	1.31115	0.760294	0.980447	0.912203	0.928405	100.2
Probable E3 ubiquitin-protein ligase MYCBP2	MYCBP2	3440	O75592-2;O75592	3440;3440	S	-0.0279942	NA	-0.300367	0.999516	NA	0.997658	82.935
TOM1-like protein 1	TOM1L1	323	O75674	323	S	NA	-1.45476	NA	0.907816	0.869292	NA	76.182
Ribosomal protein S6 kinase alpha-4	RPS6KA4	739	O75676-2;O75676	739;745	S	-0.551605	0.389378	-0.799522	1	1	1	87.654
Surfeit locus protein 6	SURF6	138	O75683	138	S	-1.37915	NA	-1.60859	0.999169	0.999512	0.999425	46.541
Surfeit locus protein 6	SURF6	74	O75683	74	S	-1.10948	NA	NA	0.994286	NA	NA	50.063
Gamma-aminobutyric acid type B receptor subunit 2	GABBR2	793	O75899	793	S	NA	0.0183868	NA	NA	1	NA	32.346
Cyclin-K	CCNK	324	O75909-1;O75909;O75909-4	324;324;324	S	0.674677	-0.906277	0.62134	0.999979	0.999989	0.999656	74.482
DnaJ homolog subfamily C member 8	DNAJC8	35	O75937	35	S	2.1069	1.89973	2.34694	0.999971	1	0.999998	147.08
Ribosomal L1 domain-containing protein 1	RSL1D1	361	O76021	361	S	NA	1.03114	1.11913	NA	0.995623	0.98893	118.45
Ribosomal L1 domain-containing protein 1	RSL1D1	443	O76021	443	S	NA	-0.205212	NA	NA	0.982397	NA	27.999
Signal recognition particle subunit SRP72	SRP72	621	O76094	621	S	0.0111237	NA	NA	0.752924	0.499321	0.49955	92.962
Signal recognition particle subunit SRP72	SRP72	625	O76094	625	S	-0.0442104	0.1602	0.0838471	0.772286	0.759069	0.714037	92.962
ATP-dependent DNA helicase Q4	RECQL4	89	O94761	89	S	-1.52856	NA	NA	0.970032	NA	NA	41.043
Metastasis-associated protein MTA2	MTA2	435	O94776	435	S	0.666378	0.597464	0.924473	0.994878	0.994706	0.993281	148.01
Serine/threonine-protein kinase 10	STK10	438	O94804	438	S	-0.803223	NA	NA	1	NA	NA	173.19
Kelch repeat and BTB domain-containing protein 11	KBTBD11	107	O94819	107	S	0.0874729	0.0680676	0.178556	1	1	1	111.57
PHD finger protein 14	PHF14	856	O94880;O94880-2	856;571	S	NA	NA	-1.16885	NA	NA	1	10.803
FERM, RhoGEF and pleckstrin domain-containing protein 2	FARP2	439	O94887-2;O94887	439;439	S	-1.15724	NA	NA	0.903422	NA	NA	67.023
FERM, RhoGEF and pleckstrin domain-containing protein 2;FERM domain-containing protein 7	FARP2;FRMD7	340	O94887-2;O94887;Q6ZUT3-2;Q6ZUT3	340;340;283;298	S	NA	NA	0.124308	NA	NA	0.915529	47.439
Proline synthase co-transcribed bacterial homolog protein	PROSC	135	O94903	135	S	1.92304	2.62544	NA	1	1	NA	87.934
Pre-mRNA cleavage complex 2 protein Pcf11	PCF11	370	O94913	370	S	0.218618	0.0994053	-0.374138	0.666104	0.947718	0.958983	34.402
Pre-mRNA cleavage complex 2 protein Pcf11	PCF11	372	O94913	372	S	0.218618	0.0994053	-0.374138	0.989641	0.998572	0.998153	34.402
Pre-mRNA cleavage complex 2 protein Pcf11	PCF11	489	O94913	489	S	-1.31657	-1.63441	-1.71304	0.788872	0.784465	0.850849	57.241
Pre-mRNA cleavage complex 2 protein Pcf11	PCF11	494	O94913	494	S	-1.55481	NA	NA	0.999998	1	NA	24.824
Protein furry homolog-like	FRYL	1978	O94915	1978	S	0.0511475	-0.0769634	0.0452175	0.953681	0.912173	0.935559	101.43
Protein furry homolog-like	FRYL	2272	O94915	2272	S	NA	NA	-0.741497	NA	NA	0.986307	93.128
Solute carrier organic anion transporter family member 2B1	SLCO2B1	93	O94956-2;O94956	93;320	S	-1.07472	-1.29613	-0.919628	0.995676	0.991306	0.998579	82.513
Protein transport protein Sec31A	SEC31A	532	O94979-7;O94979-6;O94979-3;O94979-4;O94979-2;O94979;O94979-8	532;760;799;760;799;799;799	S	2.99559	3.08672	2.78895	0.999995	1	0.999985	101.35
Protein transport protein Sec31A	SEC31A	912	O94979-7;O94979-6;O94979-3;O94979-4;O94979-2;O94979;O94979-8	912;1010;1049;1124;1148;1163;1176	S	NA	NA	NA	NA	0.970328	NA	52.662
Protein FAM13A	FAM13A	243	O94988-6;O94988-3;O94988-5;O94988-1;O94988	243;271;257;271;597	S	-1.65231	NA	-1.89261	0.999908	0.999967	0.998969	58.382
Tight junction protein ZO-3	TJP3	405	O95049;O95049-3;O95049-2	405;410;424	S	1.76484	NA	NA	1	NA	NA	9.5321
Tight junction protein ZO-3	TJP3	333	O95049;O95049-3;O95049-2	333;338;352	S	1.47083	1.49459	0.97695	0.999949	0.999974	0.999999	230.26
Tight junction protein ZO-3	TJP3	337	O95049;O95049-3;O95049-2	337;342;356	S	-0.798864	-0.592161	-1.61655	0.996599	0.992707	0.996276	80.784
Tight junction protein ZO-3	TJP3	341	O95049;O95049-3;O95049-2	341;346;360	S	0.249378	-0.845093	-0.0503807	0.999643	0.998533	0.99857	163.59
Tight junction protein ZO-3	TJP3	203	O95049;O95049-3;O95049-2	203;222;222	S	-0.481367	0.17532	-0.0513916	1	1	1	161.86
Tight junction protein ZO-3	TJP3	605	O95049;O95049-3;O95049-2	605;610;624	S	-0.151827	NA	-0.409588	0.999233	NA	0.997424	76.535
Tight junction protein ZO-3	TJP3	870	O95049;O95049-3;O95049-2	870;875;889	S	0.261829	-0.0296459	-0.355152	0.796271	0.780008	0.87574	151.28
Tight junction protein ZO-3	TJP3	668	O95049;O95049-3;O95049-2	668;673;687	S	-0.887255	-0.695261	-0.984039	0.995287	0.989026	0.983209	59.336
Tight junction protein ZO-3	TJP3	360	O95049;O95049-3;O95049-2	360;365;379	S	NA	-1.67407	-1.51073	NA	0.991828	0.992792	44.797
E3 ubiquitin-protein ligase UBR5	UBR5	1549	O95071	1549	S	3.23589	3.31525	2.92435	0.999946	0.998881	0.997408	106.48
Splicing factor, arginine/serine-rich 15	SCAF4	982	O95104-2;O95104	982;1004	S	1.71571	1.6388	1.63302	1	1	1	34.603
Vesicle-associated membrane protein-associated protein B/C	VAPB	158	O95292	158	S	0.0776253	0.187437	0.202743	0.910248	0.950941	0.850005	116.25
Vesicle-associated membrane protein-associated protein B/C	VAPB	160	O95292	160	S	-1.80581	-1.34213	-1.69902	0.945254	0.988851	0.955222	58.948
Myelin protein zero-like protein 1	MPZL1	86	O95297-4;O95297-2;O95297	86;209;210	S	-0.407507	-0.552736	-0.924686	0.985862	0.996454	0.996157	143.75
Myelin protein zero-like protein 1	MPZL1	95	O95297-4;O95297-2;O95297	95;218;219	S	-0.254654	-0.0491581	-0.0680847	0.994179	0.976738	0.992846	58.64
Myelin protein zero-like protein 1	MPZL1	97	O95297-4;O95297-2;O95297	97;220;221	S	1.40452	1.3504	1.36354	0.993575	0.999773	0.983878	98.516
Transforming acidic coiled-coil-containing protein 2	TACC2	150	O95359-6;O95359-1;O95359-5;O95359-3;O95359	150;150;218;2072;2072	S	-0.0154056	-0.0864983	0.0827103	0.915774	0.896419	0.879503	96.159
Transforming acidic coiled-coil-containing protein 2	TACC2	395	O95359-6;O95359-1;O95359-5;O95359-3;O95359;O95359-2	395;395;463;2317;2317;21	S	-0.175064	0.176481	NA	0.986421	0.960468	0.763714	69.673
Transforming acidic coiled-coil-containing protein 2	TACC2	399	O95359-6;O95359-1;O95359-5;O95359-3;O95359;O95359-2	399;399;467;2321;2321;25	S	-0.175064	0.176481	NA	0.997758	0.998351	0.987761	69.673
Transforming acidic coiled-coil-containing protein 2	TACC2	304	O95359-6;O95359-1;O95359-5;O95359-3;O95359	304;304;372;2226;2226	S	-0.165512	0.392458	0.355831	1	1	1	28.185
Zinc finger and BTB domain-containing protein 7A	ZBTB7A	526	O95365	526	S	0.912523	1.02724	0.362835	0.499996	0.859352	0.794826	133.88
CD2 antigen cytoplasmic tail-binding protein 2	CD2BP2	195	O95400	195	S	2.92099	2.78094	2.8791	0.822571	0.776856	0.751226	77.97
BAG family molecular chaperone regulator 4	BAG4	179	O95429	179	S	NA	1.50982	1.44889	NA	0.999809	0.999936	165.66
Poly(A)-specific ribonuclease PARN	PARN	619	O95453	619	S	-1.49988	-1.40647	NA	0.987467	0.999746	0.996201	79.759
Poly(A)-specific ribonuclease PARN	PARN	557	O95453	557	S	NA	-0.644894	-0.488821	NA	1	0.999967	125.85
Claudin-7	CLDN7	204	O95471	204	S	NA	-0.920582	-0.678299	0.429063	0.822281	0.792226	74.892
Claudin-7	CLDN7	206	O95471	206	S	3.34503	3.38104	3.38583	0.955427	0.978833	0.981861	169.41
Claudin-7	CLDN7	207	O95471	207	S	3.40032	3.09942	3.75959	0.940225	0.872078	0.847708	127.23
Claudin-7	CLDN7	200	O95471	200	S	-2.15773	NA	-2.51222	0.834678	NA	0.9962	49.444
NAD kinase	NADK	46	O95544	46	S	NA	-2.02883	-1.71325	NA	0.697886	0.770724	53.272
NAD kinase	NADK	48	O95544	48	S	-0.986711	NA	NA	0.998508	NA	NA	41.823
Vesicle transport protein SFT2B	SFT2D2	9	O95562	9	S	-1.59959	-1.84051	NA	0.999496	0.993347	NA	57.157
Persulfide dioxygenase ETHE1, mitochondrial	ETHE1	14	O95571	14	S	0.447103	NA	NA	0.963238	NA	NA	29.65
FGFR1 oncogene partner	FGFR1OP	156	O95684;O95684-2	156;156	S	-0.210617	0.214287	-0.30998	0.992014	0.973848	0.9981	83.956
FGFR1 oncogene partner	FGFR1OP	160	O95684;O95684-2	160;160	S	0.719971	0.896671	0.731449	0.999668	0.998432	0.999989	83.956
Protein phosphatase 1 regulatory subunit 3D	PPP1R3D	46	O95685	46	S	NA	-0.681908	NA	NA	0.999884	NA	49.35
Protein phosphatase 1 regulatory subunit 3D	PPP1R3D	74	O95685	74	S	-1.05981	-1.10476	-1.28621	0.999694	0.99865	0.99988	54.688
Protein phosphatase 1 regulatory subunit 3D	PPP1R3D	78	O95685	78	S	0.207251	-1.10476	-1.28621	0.924782	0.964283	0.975964	45.946
Bromodomain-containing protein 1	BRD1	128	O95696;O95696-2	128;128	S	NA	-0.992802	NA	0.919971	0.94972	NA	51.271
Polypyrimidine tract-binding protein 3	PTBP3	399	O95758-1;O95758-2;O95758;O95758-5;O95758-4	399;402;430;433;436	S	NA	NA	-2.05938	NA	NA	0.998971	71.363
Polypyrimidine tract-binding protein 3	PTBP3	25	O95758-1;O95758-2;O95758;O95758-5;O95758-4	25;28;56;59;62	S	2.55955	2.62028	2.76659	0.915408	0.974507	0.626939	74.777
MLN64 N-terminal domain homolog	STARD3NL	32	O95772-2;O95772	32;39	S	-0.492327	-0.12141	-0.263287	0.999859	0.999957	1	44.85
Protein Wiz	WIZ	1017	O95785	1017	S	-0.392263	0.0672111	-0.513006	0.891289	0.952574	0.810738	87.419
Apoptosis-inducing factor 1, mitochondrial	AIFM1	264	O95831-3;O95831	264;268	S	1.33501	1.43888	1.23737	0.996852	0.999256	0.996745	79.205
Apoptosis-inducing factor 1, mitochondrial	AIFM1	96	O95831-3;O95831	96;100	S	-1.69399	NA	-0.835897	0.997567	NA	0.999765	43.369
Serine/threonine-protein kinase LATS1	LATS1	464	O95835-2;O95835	464;464	S	NA	-1.47362	NA	NA	0.99287	NA	50.751
Methyl-CpG-binding domain protein 3	MBD3	53	O95983-2;O95983	53;85	S	-0.756115	-0.626604	-1.00904	0.957951	0.659446	0.808291	98.704
B-cell lymphoma/leukemia 10	BCL10	138	O95999	138	S	-0.685242	0.0256615	-0.251303	0.999606	0.999968	0.999972	159.91
Serine/threonine-protein kinase PAK 4	PAK4	181	O96013	181	S	-0.0200062	-0.178204	0.228117	0.999903	0.996763	0.999928	94.147
Serine/threonine-protein kinase PAK 4	PAK4	104	O96013;O96013-2;O96013-4	104;104;104	S	1.31192	1.65752	NA	1	0.533339	NA	51.024
Serine/threonine-protein kinase Chk2	CHEK2	260	O96017-8;O96017-7;O96017-4;O96017-12;O96017;O96017-9	260;260;169;260;260;303	S	-2.30473	-1.93029	NA	1	1	NA	32.537
Actin-like protein 6A	ACTL6A	191	O96019-2;O96019	191;233	S	2.11855	1.9652	0.555199	1	1	1	103
Myc proto-oncogene protein	MYC	281	P01106;P01106-2	281;296	S	0.139536	-0.49239	0.151174	0.980007	0.995476	0.993147	102.41
Myc proto-oncogene protein	MYC	293	P01106;P01106-2	293;308	S	0.723665	-0.49239	0.616167	0.997029	0.99656	0.98915	95.575
Polymeric immunoglobulin receptor;Secretory component	PIGR	673	P01833	673	S	1.40996	1.4141	2.23516	1	1	1	50.521
HLA class I histocompatibility antigen, A-80 alpha chain;HLA class I histocompatibility antigen, A-23 alpha chain;HLA class I histocompatibility antigen, A-69 alpha chain;HLA class I histocompatibility antigen, A-24 alpha chain;HLA class I histocompatibility antigen, A-2 alpha chain;HLA class I histocompatibility antigen, A-68 alpha chain	HLA-A	352	Q09160;P30447;P10316;P05534;P01892;P01891	352;352;352;352;352;352	S	NA	-0.50189	-1.01798	NA	0.84328	0.690215	55.308
HLA class I histocompatibility antigen, A-80 alpha chain;HLA class I histocompatibility antigen, A-23 alpha chain;HLA class I histocompatibility antigen, A-69 alpha chain;HLA class I histocompatibility antigen, A-24 alpha chain;HLA class I histocompatibility antigen, A-2 alpha chain;HLA class I histocompatibility antigen, A-68 alpha chain	HLA-A	356	Q09160;P30447;P10316;P05534;P01892;P01891	356;356;356;356;356;356	S	0.308003	1.16664	1.20215	0.998112	0.892577	0.978493	84.681
HLA class I histocompatibility antigen, A-80 alpha chain;HLA class I histocompatibility antigen, A-23 alpha chain;HLA class I histocompatibility antigen, A-69 alpha chain;HLA class I histocompatibility antigen, A-24 alpha chain;HLA class I histocompatibility antigen, A-2 alpha chain;HLA class I histocompatibility antigen, A-68 alpha chain	HLA-A	359	Q09160;P30447;P10316;P05534;P01892;P01891	359;359;359;359;359;359	S	0.691746	1.16664	1.20215	0.977718	0.743218	0.870794	84.681
Prelamin-A/C;Lamin-A/C	LMNA	404	P02545-3;P02545;P02545-2	404;404;404	S	3.0305	3.18432	NA	0.862674	0.956409	0.700378	181.57
Prelamin-A/C;Lamin-A/C	LMNA	406	P02545-3;P02545;P02545-2	406;406;406	S	NA	3.81065	1.12133	NA	0.659569	0.792398	204.07
Prelamin-A/C;Lamin-A/C	LMNA	407	P02545-3;P02545;P02545-2	407;407;407	S	1.07211	NA	NA	0.999129	NA	0.586906	177.9
Prelamin-A/C;Lamin-A/C	LMNA	423	P02545-3;P02545;P02545-2	423;423;423	S	3.2204	3.7428	0.278608	0.957243	0.975403	0.926575	97.782
Prelamin-A/C;Lamin-A/C	LMNA	426	P02545-3;P02545;P02545-2	426;426;426	S	1.80188	2.43007	0.737104	0.916626	0.734347	0.922718	102.86
Prelamin-A/C;Lamin-A/C	LMNA	277	P02545-3;P02545;P02545-2	277;277;277	S	0.5355	0.0663223	NA	0.97319	0.739269	NA	81.801
Prelamin-A/C;Lamin-A/C	LMNA	282	P02545-3;P02545;P02545-2	282;282;282	S	NA	NA	0.498539	NA	NA	0.951139	44.521
Prelamin-A/C;Lamin-A/C	LMNA	390	P02545-3;P02545;P02545-2	390;390;390	S	4.3236	3.8904	4.16509	0.998241	0.997349	0.998137	85.267
Prelamin-A/C;Lamin-A/C	LMNA	392	P02545-3;P02545;P02545-2	392;392;392	S	2.02774	-1.08595	1.97044	0.989836	0.99862	0.999645	72.033
Prelamin-A/C;Lamin-A/C	LMNA	22	P02545-3;P02545;P02545-2	22;22;22	S	5.01166	5.2858	4.99592	0.756565	0.814573	0.892485	153.06
Prelamin-A/C;Lamin-A/C	LMNA	602	P02545-3;P02545	602;632	S	NA	-0.856112	-0.892061	0.999058	0.9986	0.994214	67.188
Prelamin-A/C;Lamin-A/C	LMNA	606	P02545-3;P02545	606;636	S	2.83667	3.57358	3.98095	0.999853	0.999771	0.999615	130.57
Prelamin-A/C;Lamin-A/C	LMNA	94	P02545-3;P02545;P02545-2	94;94;94	S	-2.98279	-2.05772	NA	0.999058	0.999344	NA	22.859
Ferritin heavy chain	FTH1	179	P02794	179	S	NA	0.313375	NA	NA	0.998635	NA	57.804
Basic salivary proline-rich protein 1;Proline-rich peptide II-2;Basic peptide IB-6;Peptide P-H;Basic salivary proline-rich protein 2;Basic proline-rich peptide IB-1;Basic proline-rich peptide P-E;Basic proline-rich peptide IB-7;Basic proline-rich peptide IB-8c;Basic proline-rich peptide IB-4	PRB1;PRB2	89	P04280;P02812	89;110	S	NA	NA	NA	0.996793	NA	NA	53.509
3-hydroxy-3-methylglutaryl-coenzyme A reductase	HMGCR	819	P04035-2;P04035	819;872	S	-0.738964	NA	NA	1	NA	NA	96.469
RAF proto-oncogene serine/threonine-protein kinase;Serine/threonine-protein kinase A-Raf	RAF1;ARAF	582	P04049;P04049-2;P10398	621;641;582	S	3.15171	3.1951	2.84679	0.999665	0.999317	0.997709	84.339
RAF proto-oncogene serine/threonine-protein kinase	RAF1	301	P04049;P04049-2	301;321	S	-0.949907	NA	-0.882788	0.82162	NA	0.731754	42.945
Fructose-bisphosphate aldolase A	ALDOA	39	P04075	39	S	0.225233	NA	NA	0.789687	NA	NA	26.674
Fructose-bisphosphate aldolase A	ALDOA	46	P04075	46	S	1.04701	0.800924	0.835371	0.992961	0.99944	0.99991	132.64
Fructose-bisphosphate aldolase A	ALDOA	360	P04075	360	S	NA	-2.45155	-1.63808	0.957791	0.973132	0.885532	79.662
Glyceraldehyde-3-phosphate dehydrogenase	GAPDH	151	P04406	151	S	-1.52927	-0.502428	NA	0.847493	0.822047	0.941283	64.826
Cellular tumor antigen p53	TP53	183	P04637-8;P04637-9;P04637-7;P04637-5;P04637-6;P04637-2;P04637-3;P04637-4;P04637	183;183;183;276;276;315;315;276;315	S	1.68174	1.65413	1.62807	0.79225	0.64733	0.907445	98.416
Heat shock protein beta-1	HSPB1	82	P04792	82	S	-0.577707	-0.418781	0.293985	0.825167	0.802726	0.783609	41.994
Anion exchange protein 2	SLC4A2	159	P04920-2;P04920	159;173	S	NA	-1.68302	-2.30601	NA	0.771062	0.727221	51.625
Non-histone chromosomal protein HMG-14	HMGN1	7	P05114	7	S	3.42559	3.57517	2.55102	0.995395	0.996459	0.995886	239.01
Eukaryotic translation initiation factor 2 subunit 1	EIF2S1	58	P05198	58	S	0.554646	NA	1.04635	1	NA	1	32.321
Transcription factor AP-1;Transcription factor jun-D	JUN;JUND	73	P05412;P17535	73;100	S	-0.047411	-0.0880013	-0.647224	1	1	1	31.329
Lupus La protein	SSB	350	P05455	350	S	1.92378	2.0589	2.21089	1	1	1	99.872
Lupus La protein	SSB	366	P05455	366	S	4.69579	4.65763	4.64363	1	1	1	332.22
Lupus La protein	SSB	92	P05455	92	S	0.636551	0.201885	0.345774	0.499992	0.931623	0.807586	102.92
Keratin, type I cytoskeletal 18	KRT18	47	P05783	47	S	1.38617	1.47286	3.24536	0.898266	0.844537	0.903836	222.56
Keratin, type I cytoskeletal 18	KRT18	49	P05783	49	S	2.90165	3.38993	4.18034	0.970645	0.964545	0.995175	153.97
Keratin, type I cytoskeletal 18	KRT18	51	P05783	51	S	1.62623	1.65336	1.73159	0.956841	0.879601	0.951938	90.589
Keratin, type I cytoskeletal 18	KRT18	30	P05783	30	S	NA	2.23832	3.72311	0.347139	0.735118	0.966476	182.46
Keratin, type I cytoskeletal 18	KRT18	31	P05783	31	S	0.0384769	1.21814	1.39607	0.588474	0.947741	0.913637	151.99
Keratin, type I cytoskeletal 18	KRT18	34	P05783	34	S	2.92786	1.45068	3.38614	0.999986	0.999994	0.999087	207.76
Keratin, type I cytoskeletal 18	KRT18	42	P05783	42	S	2.68772	2.33029	3.28874	0.769059	0.819564	0.811473	226.05
Keratin, type I cytoskeletal 18	KRT18	420	P05783	420	S	NA	-1.79057	-1.55127	NA	0.888244	0.6319	59.7
Keratin, type I cytoskeletal 18	KRT18	18	P05783	18	S	3.40811	3.43375	4.08889	0.999992	0.999937	0.999984	197.53
Keratin, type I cytoskeletal 18	KRT18	23	P05783	23	S	0.525967	-0.0900955	0.911276	0.99944	0.966314	0.997908	144.28
Keratin, type I cytoskeletal 18	KRT18	10	P05783	10	S	2.3154	2.2107	2.81952	0.723823	0.796925	0.830858	82.073
ATP synthase subunit beta, mitochondrial	ATP5B	529	P06576	529	S	1.46037	1.28985	NA	0.738427	0.807727	NA	201.12
Eukaryotic translation initiation factor 4E	EIF4E	207	P06730;P06730-2	207;238	S	1.54055	1.65522	1.10446	0.673499	0.797783	0.616252	198.1
Alpha-enolase	ENO1	326	P06733-2;P06733	326;419	S	NA	-0.3344	NA	NA	1	NA	8.3643
Nucleophosmin	NPM1	125	P06748;P06748-2	125;125	S	-0.440256	-0.157995	0.369679	0.99999	0.999999	1	210.34
Nucleophosmin	NPM1	260	P06748;P06748-2	260;231	S	2.83623	2.90042	2.40765	1	1	1	59.339
Nucleophosmin	NPM1	243	P06748;P06748-2	243;214	S	1.37467	1.70415	1.56335	0.997176	0.983896	0.998883	172.16
Nucleophosmin	NPM1	227	P06748;P06748-2	227;198	S	2.58091	2.62834	2.90449	1	1	1	175.85
Major centromere autoantigen B	CENPB	156	P07199	156	S	-0.198358	-0.549549	-0.438105	0.999998	0.999972	0.999887	114.54
Histone H1.0;Histone H1.0, N-terminally processed	H1F0	92	P07305	92	S	-0.401772	-0.623888	0.319277	0.662964	0.756328	0.662964	37.749
Heat shock protein HSP 90-alpha	HSP90AA1	231	P07900;P07900-2	231;353	S	NA	0.154039	0.383295	NA	1	1	35.241
Heterogeneous nuclear ribonucleoproteins C1/C2	HNRNPC	76	P07910-3;P07910-2;P07910	76;143;156	S	NA	NA	NA	NA	1	NA	22.669
Heterogeneous nuclear ribonucleoproteins C1/C2	HNRNPC	95	P07910-3;P07910-2;P07910	95;162;175	S	NA	0.264841	NA	NA	0.993402	NA	36.199
Heterogeneous nuclear ribonucleoproteins C1/C2	HNRNPC	97	P07910-3;P07910-2;P07910	97;164;177	S	NA	0.264841	NA	NA	0.766667	NA	36.199
Tyrosine-protein kinase Lyn	LYN	13	P07948	13	S	NA	-1.95644	NA	NA	0.907675	NA	44.853
Gap junction beta-1 protein	GJB1	233	P08034	233	S	1.44092	NA	NA	1	NA	NA	73.322
Gap junction beta-1 protein	GJB1	266	P08034	266	S	-0.243977	NA	NA	0.987631	NA	NA	41.375
Krueppel-like factor 15;Transcription factor Sp9;Transcription factor Sp1	KLF15;SP9;SP1	397	Q9UIH9;P0CG40;P08047	397;408;702	S	-0.226026	-0.510569	0.612511	0.999983	0.999972	0.999883	71.921
Heat shock protein HSP 90-beta;Putative heat shock protein HSP 90-beta 2	HSP90AB1;HSP90AB2P	255	P08238;Q58FF8	255;177	S	1.48008	1.76127	0.57546	1	1	1	248.3
Pyruvate dehydrogenase E1 component subunit alpha, testis-specific form, mitochondrial;Pyruvate dehydrogenase E1 component subunit alpha, somatic form, mitochondrial	PDHA2;PDHA1	291	P29803;P08559	291;293	S	0.871042	0.397446	1.04215	0.987288	0.994396	0.993596	115.63
U1 small nuclear ribonucleoprotein 70 kDa	SNRNP70	130	P08621-4;P08621	130;226	S	-0.138699	-0.193281	-1.35865	1	1	0.999996	80.872
Signal recognition particle 19 kDa protein	SRP19	135	P09132	135	S	NA	-1.09935	NA	NA	0.999806	NA	63.95
High mobility group protein B1	HMGB1	100	P09429	100	S	2.83835	1.85824	3.42284	1	0.999897	1	103.67
Clathrin light chain A	CLTA	105	P09496-2;P09496-3;P09496	105;105;105	S	NA	NA	NA	0.999968	0.999952	NA	35.322
Heterogeneous nuclear ribonucleoprotein A1;Heterogeneous nuclear ribonucleoprotein A1-like 2	HNRNPA1;HNRNPA1L2	91	P09651-3;P09651-2;P09651;Q32P51	91;91;91;91	S	NA	NA	-0.326458	NA	NA	0.96104	58.172
Heterogeneous nuclear ribonucleoprotein A1;Heterogeneous nuclear ribonucleoprotein A1-like 2	HNRNPA1;HNRNPA1L2	95	P09651-3;P09651-2;P09651;Q32P51	95;95;95;95	S	-1.57398	-0.933117	-0.192761	0.999998	1	1	92.219
Heterogeneous nuclear ribonucleoprotein A1	HNRNPA1	256	P09651-3;P09651-2;P09651	256;309;361	S	NA	-1.28187	NA	NA	0.775936	0.344766	158.87
Heterogeneous nuclear ribonucleoprotein A1	HNRNPA1	259	P09651-3;P09651-2;P09651	259;312;364	S	NA	NA	0.3072	NA	0.185126	0.795154	283.21
Heterogeneous nuclear ribonucleoprotein A1	HNRNPA1	260	P09651-3;P09651-2;P09651	260;313;365	S	-0.945356	-0.926935	-0.50453	0.877235	0.800238	0.838564	227.63
Heterogeneous nuclear ribonucleoprotein A1	HNRNPA1	263	P09651-3;P09651-2;P09651	263;316;368	S	-3.61638	NA	NA	0.860701	NA	NA	42.919
Heterogeneous nuclear ribonucleoprotein A1	HNRNPA1	6	P09651-3;P09651-2;P09651	6;6;6	S	2.35284	2.3396	1.9352	0.999999	0.999998	0.999994	156.76
U2 small nuclear ribonucleoprotein A'	SNRPA1	178	P09661	178	S	1.67746	1.39164	1.94039	0.75548	0.5	0.5	116.13
DNA polymerase alpha catalytic subunit	POLA1	209	P09884	209	S	0.44948	-0.00487518	-0.181234	0.999966	0.997438	0.999927	50.77
DNA polymerase alpha catalytic subunit	POLA1	186	P09884	186	S	-1.75202	NA	NA	0.990038	NA	NA	38.627
Fructose-bisphosphate aldolase C	ALDOC	45	P09972	45	S	3.69961	NA	NA	1	NA	NA	115.98
CDGSH iron-sulfur domain-containing protein 3, mitochondrial	CISD3	83	P0C7P0	83	S	-1.45322	NA	NA	0.980941	NA	NA	21.947
Serine/threonine-protein kinase A-Raf	ARAF	157	P10398	157	S	NA	-1.56443	NA	0.999587	0.999165	0.994081	67.446
Histone H1.4;Histone H1.5;Histone H1.3;Histone H1.2;Histone H1.1	HIST1H1E;HIST1H1B;HIST1H1D;HIST1H1C;HIST1H1A	102	P10412;P16401;P16402;P16403;Q02539	102;105;103;102;105	S	-1.07746	-1.17154	-1.10907	0.984415	0.994105	0.997409	98.314
Histone H1.4;Histone H1.5;Histone H1.3;Histone H1.2;Histone H1.1	HIST1H1E;HIST1H1B;HIST1H1D;HIST1H1C;HIST1H1A	104	P10412;P16401;P16402;P16403;Q02539	104;107;105;104;107	S	2.17182	1.84129	2.54367	0.999984	0.998895	0.999672	192.52
Histone H1.4;Histone H1.3;Histone H1.2	HIST1H1E;HIST1H1D;HIST1H1C	36	P10412;P16402;P16403	36;37;36	S	2.47585	2.40056	2.30855	1	0.999913	0.999831	133.89
Histone H1.4;Histone H1.5;Histone H1.3;Histone H1.2;Histone H1.1	HIST1H1E;HIST1H1B;HIST1H1D;HIST1H1C;HIST1H1A	89	P10412;P16401;P16402;P16403;Q02539	89;92;90;89;92	S	-2.37417	NA	NA	0.84982	NA	NA	37.255
Microtubule-associated protein tau	MAPT	108	P10636-3;P10636-2;P10636-4;P10636-6;P10636-5;P10636-7;P10636-8;P10636;P10636-9	108;144;173;144;202;173;202;519;537	S	-3.49998	NA	NA	0.763063	NA	NA	39.892
60 kDa heat shock protein, mitochondrial	HSPD1	70	P10809	70	S	-0.444803	-0.306212	0.118833	0.802267	0.943126	0.957236	86.322
60 kDa heat shock protein, mitochondrial	HSPD1	410	P10809	410	S	-1.70647	NA	NA	0.929834	NA	NA	50.274
Protein 4.1	EPB41	386	P11171-6;P11171-4;P11171-3;P11171-7;P11171-5;P11171-2;P11171	386;442;461;670;595;651;684	S	NA	-0.730799	NA	NA	0.977953	NA	92.045
Protein 4.1	EPB41	411	P11171-6;P11171-4;P11171-3;P11171-7;P11171-5;P11171-2;P11171	411;467;486;695;620;676;709	S	-0.02602	0.257524	0.811346	0.706641	0.762219	0.695608	66.594
Nucleoprotein TPR	TPR	2073	P12270	2073	S	NA	NA	-0.446863	NA	NA	1	38.505
Nucleoprotein TPR	TPR	2155	P12270	2155	S	-2.89112	NA	NA	1	NA	NA	77.786
Creatine kinase B-type	CKB	4	P12277	4	S	1.90255	1.99919	1.98152	0.996055	0.992236	0.997759	104.63
Creatine kinase B-type	CKB	6	P12277	6	S	NA	NA	-1.27443	0.983499	NA	0.914292	56.21
2-oxoisovalerate dehydrogenase subunit alpha, mitochondrial	BCKDHA	337	P12694	337	S	2.99938	1.30711	1.5064	0.981383	0.978324	0.957133	161.84
2-oxoisovalerate dehydrogenase subunit alpha, mitochondrial	BCKDHA	339	P12694	339	S	3.4547	NA	NA	0.788023	0.329348	NA	149.67
2-oxoisovalerate dehydrogenase subunit alpha, mitochondrial	BCKDHA	343	P12694	343	S	3.4547	2.54212	NA	0.740603	0.908886	NA	165.58
Proto-oncogene tyrosine-protein kinase Src	SRC	75	P12931;P12931-2	75;75	S	NA	-1.64949	NA	NA	0.915576	0.655331	97.444
X-ray repair cross-complementing protein 6	XRCC6	560	P12956	560	S	-0.218136	-0.224361	-0.392139	0.999651	0.999856	0.996403	81.899
Uracil-DNA glycosylase	UNG	23	P13051	23	S	0.324751	0.406589	0.131161	0.989976	0.999467	0.997552	91.179
Elongation factor 2	EEF2	502	P13639	502	S	NA	-0.665224	NA	NA	0.999611	NA	38.147
Glycogen [starch] synthase, muscle	GYS1	710	P13807	710	S	NA	NA	-0.822998	NA	NA	0.754113	66.646
cAMP-dependent protein kinase type II-alpha regulatory subunit	PRKAR2A	78	P13861	78	S	NA	NA	0.726322	NA	NA	1	96.381
cAMP-dependent protein kinase type II-alpha regulatory subunit	PRKAR2A	80	P13861	80	S	NA	NA	0.726322	NA	NA	1	96.381
cAMP-dependent protein kinase type II-alpha regulatory subunit	PRKAR2A	99	P13861	99	S	0.689758	0.577036	0.642242	0.99862	0.999331	0.999306	119.44
Macrophage migration inhibitory factor	MIF	75	P14174	75	S	NA	NA	-1.714	NA	NA	0.853169	29.188
Serine/threonine-protein kinase B-raf	BRAF	729	P15056	729	S	0.678951	0.608282	0.648029	0.999667	0.999837	0.999964	73.865
Poliovirus receptor	PVR	353	P15151-3;P15151-2;P15151	353;361;406	S	-1.36892	0.297424	NA	0.986772	0.99935	NA	214.52
Cyclic AMP-dependent transcription factor ATF-2	ATF2	152	P15336-2;P15336	152;328	S	0.107655	0.0872383	-0.162788	0.89144	0.676707	0.822129	132.98
		328	P15529-16;P15529-7;P15529-4;P15529-6;P15529-3;P15529-5;P15529-2	328;347;361;362;376;377;391	S	-1.68275	NA	NA	0.761451	NA	NA	148.67
40S ribosomal protein S2	RPS2	281	P15880	281	S	7.03022	7.11433	NA	0.999925	0.999927	0.435272	102.57
Desmoplakin	DSP	22	P15924-2;P15924	22;22	S	1.89972	1.43812	1.43475	1	1	1	117.39
Desmoplakin	DSP	32	P15924-2;P15924	32;32	S	-2.63331	-2.05758	NA	0.705075	0.771835	NA	36.318
Desmoplakin	DSP	176	P15924-2;P15924	176;176	S	-0.490494	-0.392216	-0.722357	0.865178	0.900567	0.982885	116.84
Desmoplakin	DSP	1990	P15924-2;P15924	1990;2589	S	0.867146	0.247148	0.727837	0.997672	0.985023	0.997948	146.61
Desmoplakin	DSP	1857	P15924-2;P15924	1857;2456	S	-1.75427	-2.08083	-1.52696	0.94375	0.941848	0.872065	64.54
Desmoplakin	DSP	165	P15924-2;P15924	165;165	S	-0.364605	NA	0.473413	0.967612	NA	0.97582	79.898
Desmoplakin	DSP	166	P15924-2;P15924	166;166	S	-0.364605	NA	0.473413	0.895077	NA	0.977923	79.898
CD44 antigen	CD44	316	P16070-12;P16070-14;P16070-13;P16070-11;P16070-10;P16070-16;P16070-8;P16070-17;P16070-6;P16070-4;P16070-3;P16070-7;P16070-5;P16070	316;351;380;384;448;623;629;646;654;654;666;668;689;697	S	-0.789763	NA	-1.34082	0.930943	0.674656	0.917378	75.005
Histone H2A.x	H2AFX	140	P16104	140	S	3.85816	4.09075	4.20665	0.999999	0.999999	0.999861	119.91
Integrin beta-4	ITGB4	1424	P16144-4;P16144-2;P16144-3;P16144	1424;1424;1424;1494	S	-0.0941372	-0.81727	0.534403	0.786896	0.934307	0.978965	93.319
Integrin beta-4	ITGB4	1428	P16144-4;P16144-2;P16144-3;P16144	1428;1428;1428;1498	S	-1.11527	-2.50019	-0.648651	0.942855	0.741295	0.926636	93.319
Integrin beta-4	ITGB4	1404	P16144-4;P16144-2;P16144-3;P16144	1404;1404;1404;1474	S	-0.881598	NA	-0.865068	0.995369	0.924193	0.94188	107.4
Integrin beta-4	ITGB4	1364	P16144-4;P16144-2;P16144-3	1364;1364;1364	S	NA	-0.809807	NA	NA	0.87572	NA	81.815
Carbonyl reductase [NADPH] 1	CBR1	151	P16152	151	S	NA	NA	-2.98196	NA	0.999353	0.915613	77.524
Cyclic AMP-responsive element-binding protein 1	CREB1	326	P16220-2;P16220	326;340	S	-2.63226	NA	NA	0.999987	NA	NA	56.155
Histone H1.5	HIST1H1B	18	P16401	18	S	0.0943852	-0.165834	-0.505131	0.999999	0.999999	0.987105	175.68
Stathmin	STMN1	16	P16949;P16949-2	16;16	S	NA	-1.78485	-0.340859	NA	1	1	64.964
Stathmin	STMN1	25	P16949;P16949-2	25;25	S	3.27069	2.79325	3.23702	1	1	1	136.17
Stathmin;Stathmin-2	STMN1;STMN2	46	P16949;P16949-2;Q93045	46;46;80	S	NA	NA	NA	NA	1	NA	32.617
Stathmin	STMN1	63	P16949;P16949-2	63;63	S	4.16563	4.01911	3.71641	1	1	1	114.7
Stathmin	STMN1	38	P16949;P16949-2	38;38	S	-0.675024	NA	NA	0.985686	NA	NA	38.384
Zinc finger protein 22	ZNF22	49	P17026	49	S	-0.23073	-0.493652	-0.991203	1	1	1	87.705
High mobility group protein HMG-I/HMG-Y	HMGA1	99	P17096;P17096-2	99;88	S	1.07186	-1.73619	-1.0409	0.999642	0.994584	1	250.76
High mobility group protein HMG-I/HMG-Y	HMGA1	102	P17096;P17096-2	102;91	S	3.13973	2.07685	3.47547	0.999768	1	1	250.76
High mobility group protein HMG-I/HMG-Y	HMGA1	103	P17096;P17096-2	103;92	S	2.74601	2.07685	3.29236	0.994299	1	1	239.98
High mobility group protein HMG-I/HMG-Y	HMGA1	36	P17096;P17096-3	36;36	S	2.95292	2.85724	2.9593	0.996371	0.997407	0.990588	168.67
High mobility group protein HMG-I/HMG-Y	HMGA1	44	P17096;P17096-3	44;44	S	5.2057	5.12089	5.63691	0.999992	0.999963	0.999975	268.78
High mobility group protein HMG-I/HMG-Y	HMGA1	9	P17096;P17096-3;P17096-2	9;9;9	S	-0.3876	-0.399847	-0.489597	0.782702	0.5	0.5	91.664
Nucleolar transcription factor 1	UBTF	352	P17480-2;P17480	352;389	S	NA	0.965589	NA	NA	0.935847	0.943464	107.23
Nucleolar transcription factor 1	UBTF	601	P17480-2;P17480	601;638	S	-1.92341	NA	NA	0.999756	NA	NA	22.313
CTP synthase 1	CTPS1	562	P17812	562	S	3.97132	4.02213	4.31442	1	1	1	71.416
T-complex protein 1 subunit alpha	TCP1	544	P17987	544	S	-0.316084	-0.348705	-0.804688	0.999384	0.999794	0.999967	90.152
T-complex protein 1 subunit alpha	TCP1	551	P17987	551	S	-1.44937	NA	-1.58731	0.99286	NA	0.999965	87.431
Tyrosine-protein phosphatase non-receptor type 1	PTPN1	378	P18031	378	S	NA	NA	0.505388	NA	NA	0.998276	17.139
Tyrosine-protein phosphatase non-receptor type 1	PTPN1	50	P18031	50	S	NA	-1.17442	NA	NA	0.998601	NA	42.131
Vinculin	VCL	272	P18206-2;P18206	272;272	S	-1.44303	-1.21351	-1.61825	0.998885	0.999653	0.993459	56.675
Vinculin	VCL	290	P18206-2;P18206	290;290	S	-0.0959053	-0.699629	NA	0.988051	0.988563	NA	102.8
Receptor-type tyrosine-protein phosphatase alpha	PTPRA	176	P18433-4;P18433-2;P18433-3;P18433	176;176;185;185	S	-0.589691	-0.537624	-0.64183	0.997256	0.969157	0.992553	31.429
Receptor-type tyrosine-protein phosphatase alpha	PTPRA	180	P18433-4;P18433-2;P18433-3;P18433	180;180;189;189	S	1.19251	-0.537624	1.50857	0.942619	0.933575	0.979423	69.053
Protein SON	SON	94	P18583-6;P18583-2;P18583-10;P18583-3;P18583-4;P18583-7;P18583;P18583-5;P18583-9;P18583-8	94;94;94;94;94;94;94;94;94;94	S	-0.0172234	0.228529	-0.540583	1	0.999997	0.999977	135.08
Protein SON	SON	2029	P18583-6;P18583-2;P18583-10;P18583-3;P18583-4;P18583-7;P18583;P18583-5;P18583-9	2029;1710;2029;2029;2029;1989;2029;2029;2069	S	2.3807	2.14322	NA	1	1	NA	37.318
Protein SON	SON	2031	P18583-6;P18583-2;P18583-10;P18583-3;P18583-4;P18583-7;P18583;P18583-5;P18583-9	2031;1712;2031;2031;2031;1991;2031;2031;2071	S	2.76126	2.56803	0.559799	1	1	0.996647	26.792
Protein SON	SON	2020	P18583-6;P18583-2;P18583-10;P18583-3;P18583-4;P18583-7;P18583;P18583-5;P18583-9	2020;1701;2020;2020;2020;1980;2020;2020;2060	S	4.50583	NA	NA	1	NA	NA	13.681
Protein SON	SON	283	P18583-6;P18583-2;P18583-10;P18583-3;P18583-4;P18583-7;P18583;P18583-5;P18583-9;P18583-8	283;283;283;283;283;283;283;283;283;283	S	1.23613	0.96088	1.5903	0.979194	0.821421	0.964298	74.803
Negative elongation factor E	NELFE	251	P18615	251	S	-0.368101	-0.533272	-0.503052	0.991409	0.994097	0.995125	59.038
Negative elongation factor E	NELFE	181	P18615	181	S	NA	1.17717	NA	NA	0.775103	NA	76.026
Negative elongation factor E	NELFE	115	P18615	115	S	1.54212	1.34851	1.5628	0.999983	0.999972	0.999979	191.27
Phosphoglycerate mutase 1	PGAM1	14	P18669	14	S	NA	-0.0729637	-0.196598	NA	1	1	104.43
Regulator of chromosome condensation	RCC1	11	P18754;P18754-2	11;11	S	2.82861	2.83274	2.5735	1	1	1	69.225
DNA ligase 1	LIG1	141	P18858	141	S	-0.880104	NA	-1.66477	1	NA	1	106.19
DNA repair protein XRCC1	XRCC1	266	P18887	266	S	1.8984	1.60538	1.55739	0.977305	0.730416	0.906419	90.007
1-phosphatidylinositol 4,5-bisphosphate phosphodiesterase gamma-1	PLCG1	1248	P19174;P19174-2	1248;1249	S	2.54912	2.90927	2.66688	0.999994	0.999849	0.999828	98.382
1-phosphatidylinositol 4,5-bisphosphate phosphodiesterase gamma-1	PLCG1	1233	P19174;P19174-2	1233;1234	S	-1.58535	NA	NA	0.999973	NA	NA	102.43
Nucleolin	NCL	563	P19338	563	S	6.30897	6.22701	6.3856	1	1	1	136.31
Nucleolin	NCL	580	P19338	580	S	NA	NA	NA	NA	NA	0.995093	82.741
Nucleolin	NCL	67	P19338	67	S	6.84465	6.78521	6.50517	0.999021	0.996884	0.992662	77.331
Nuclear factor NF-kappa-B p105 subunit;Nuclear factor NF-kappa-B p50 subunit	NFKB1	907	P19838;P19838-2	907;908	S	-1.16291	-1.27818	-1.69522	0.899632	0.972986	0.922967	71.023
Cyclin-A2	CCNA2	5	P20248	5	S	-1.74882	NA	NA	0.81208	NA	NA	28.475
Lamin-B1	LMNB1	23	P20700	23	S	2.70403	2.75018	3.0604	0.97998	0.797441	0.840606	105.14
Lamin-B1	LMNB1	200	P20700	200	S	-1.15292	NA	-0.653765	0.983794	0.998823	0.99732	84.627
Lamin-B1;Lamin-B2	LMNB1;LMNB2	391	P20700;Q03252	391;385	S	0.374563	NA	NA	0.976901	NA	NA	19.633
Lamin-B1;Lamin-B2	LMNB1;LMNB2	393	P20700;Q03252	393;387	S	2.36602	1.92813	1.93852	0.900926	0.961284	0.977011	34.792
Lamin-B1;Lamin-B2	LMNB1;LMNB2	395	P20700;Q03252	395;389	S	NA	-3.80966	-2.95757	NA	0.735573	0.778673	20.61
Lamin-B1	LMNB1	401	P20700	401	S	0.581448	NA	NA	0.912964	NA	NA	31.508
Lamin-B1	LMNB1	404	P20700	404	S	3.73581	4.08838	3.62124	0.969168	0.963371	0.798493	103.31
Lamin-B1	LMNB1	405	P20700	405	S	1.31065	1.45005	1.0788	0.960744	0.953435	0.938354	65.985
Calpastatin	CAST	11	P20810-5;P20810-7;P20810-6	11;11;11	S	NA	NA	1.82072	NA	NA	1	14.926
Calpastatin	CAST	132	P20810-5;P20810-7;P20810-6;P20810-4;P20810-2;P20810	132;135;154;30;71;71	S	NA	NA	0.238031	NA	NA	0.924582	71.374
Cyclin-dependent kinase 11A;Cyclin-dependent kinase 11B	CDK11A;CDK11B	174	Q9UQ88-9;P21127-10;P21127-6;P21127-9;Q9UQ88-4;P21127-8;Q9UQ88-3;Q9UQ88-2;P21127-3;P21127-2;Q9UQ88;P21127	174;17;190;200;222;224;231;232;233;234;222;234	S	1.56206	1.47956	1.5128	0.76018	0.791934	0.712517	96.566
Cysteine and glycine-rich protein 1	CSRP1	192	P21291	192	S	-0.881208	-0.263649	-0.397102	1	1	1	50.621
Voltage-dependent anion-selective channel protein 1	VDAC1	104	P21796	104	S	2.02748	1.98443	2.18077	0.968109	0.994994	0.999646	192.43
Catechol O-methyltransferase	COMT	217	P21964-2;P21964	217;267	S	-1.92061	NA	-1.49688	0.999939	NA	0.999311	60.134
Catechol O-methyltransferase	COMT	81	P21964-2;P21964	81;131	S	NA	NA	-2.15844	NA	NA	1	10.32
Oxysterol-binding protein 1	OSBP	190	P22059	190	S	NA	NA	NA	NA	NA	0.999994	81.211
Oxysterol-binding protein 1	OSBP	193	P22059	193	S	NA	NA	NA	NA	NA	0.989066	81.211
Oxysterol-binding protein 1	OSBP	382	P22059	382	S	NA	NA	-0.460594	NA	NA	0.880811	60.37
Oxysterol-binding protein 1	OSBP	389	P22059	389	S	-0.192148	NA	NA	0.934112	NA	NA	46.851
rRNA 2'-O-methyltransferase fibrillarin	FBL	124	P22087	124	S	2.86373	2.28078	2.32463	0.998061	0.997735	0.983538	121.53
Trifunctional purine biosynthetic protein adenosine-3;Phosphoribosylamine--glycine ligase;Phosphoribosylformylglycinamidine cyclo-ligase;Phosphoribosylglycinamide formyltransferase	GART	796	P22102	796	S	-1.14441	-0.926935	-1.06638	0.967555	0.98231	0.989133	43.333
Multifunctional protein ADE2;Phosphoribosylaminoimidazole-succinocarboxamide synthase;Phosphoribosylaminoimidazole carboxylase	PAICS	230	P22234;P22234-2	230;237	S	NA	0.305017	0.368319	NA	0.999988	0.999936	74.43
Ubiquitin-like modifier-activating enzyme 1	UBA1	46	P22314	46	S	NA	-2.12856	-1.56229	NA	0.999998	1	82.889
Heterogeneous nuclear ribonucleoproteins A2/B1	HNRNPA2B1	90	P22626-2;P22626	90;102	S	NA	-1.49176	-1.49624	NA	0.994491	0.999996	72.985
Transcription elongation factor A protein 1	TCEA1	79	P23193-2;P23193	79;100	S	-1.26706	-1.39126	NA	0.999998	1	0.481765	133.65
		945	P23229-7;P23229-4;P23229-2;P23229-9;P23229-6	945;1059;1064;1088;1103	S	0.665579	0.151772	-0.499321	1	1	1	220.89
Cofilin-1	CFL1	24	P23528	24	S	-1.59118	NA	-1.45443	0.94216	NA	0.962406	66.565
Eukaryotic translation initiation factor 4B	EIF4B	406	P23588	406	S	3.03398	3.05903	3.06079	1	1	1	142.28
Eukaryotic translation initiation factor 4B	EIF4B	131	P23588	131	S	NA	-2.31757	NA	NA	1	NA	24.254
Eukaryotic translation initiation factor 4B	EIF4B	497	P23588	497	S	NA	1.4532	NA	NA	0.999215	NA	291.79
Eukaryotic translation initiation factor 4B	EIF4B	504	P23588	504	S	-0.783018	-0.157686	-0.868988	0.846264	0.991244	0.74642	200.68
Eukaryotic translation initiation factor 4B	EIF4B	422	P23588	422	S	NA	NA	2.40002	NA	0.469467	0.892966	82.479
Eukaryotic translation initiation factor 4B	EIF4B	597	P23588	597	S	NA	-0.675278	-1.84997	NA	1	0.999938	121.5
Elongation factor 1-beta	EEF1B2	128	P24534	128	S	NA	-0.630392	0.182863	0.999643	1	1	92.972
DNA-directed RNA polymerase II subunit RPB1	POLR2A	1913	P24928	1913	S	0.0830898	-0.264437	-0.269865	0.981665	0.986668	0.918469	66.507
DNA-directed RNA polymerase II subunit RPB1	POLR2A	1892	P24928	1892	S	NA	-1.56433	NA	0.916858	0.945839	NA	89.354
DNA-directed RNA polymerase II subunit RPB1	POLR2A	1878	P24928	1878	S	NA	0.0882778	-0.0674019	NA	0.894631	0.942808	46.103
Adenomatous polyposis coli protein	APC	941	P25054-2;P25054	941;1042	S	-1.72358	-1.7084	-1.781	0.666037	0.605537	0.932765	144.34
Beta-adrenergic receptor kinase 1	ADRBK1	670	P25098	670	S	1.21868	1.10747	0.667324	0.999109	0.999971	0.99849	65.581
Tyrosine-protein phosphatase non-receptor type 3	PTPN3	359	P26045	359	S	NA	NA	-1.44811	0.999853	NA	0.999004	52.542
DNA (cytosine-5)-methyltransferase 1	DNMT1	1105	P26358;P26358-3;P26358-2	1105;769;1121	S	0.464926	0.304207	-0.127653	0.999888	1	1	66.328
DNA (cytosine-5)-methyltransferase 1	DNMT1	143	P26358	143	S	1.78879	NA	1.19846	0.995796	0.927861	0.982968	97.415
Splicing factor U2AF 65 kDa subunit	U2AF2	79	P26368-2;P26368	79;79	S	0.503952	0.709221	-0.0965862	1	1	1	186.36
60S ribosomal protein L13	RPL13	106	P26373	106	S	-2.51976	-2.04399	-2.40896	0.952729	0.860834	0.88521	66.327
High mobility group protein B2	HMGB2	100	P26583	100	S	0.874369	NA	NA	0.999995	NA	NA	76.41
Polypyrimidine tract-binding protein 1	PTBP1	433	P26599;P26599-2	433;452	S	NA	-1.83188	-1.50536	NA	0.855596	0.995386	66.319
Polypyrimidine tract-binding protein 1	PTBP1	141	P26599;P26599-2	141;141	S	4.26498	4.348	3.80757	0.982116	0.924318	0.613636	196.46
Valine--tRNA ligase	VARS	217	P26640	217	S	NA	NA	NA	NA	NA	0.98673	60.399
Tristetraprolin	ZFP36	60	P26651	60	S	-0.410923	-0.365196	-0.887115	0.936118	0.963942	0.99743	46.661
MAP/microtubule affinity-regulating kinase 3	MARK3	42	P27448-3;P27448-4;P27448-2;P27448;P27448-6;P27448-7	42;42;42;42;42;42	S	-1.97247	NA	NA	0.861483	NA	NA	33.812
MAP/microtubule affinity-regulating kinase 3	MARK3	601	P27448-3;P27448-4;P27448-2;P27448;P27448-6;P27448-7	601;601;624;601;585;608	S	0.253727	0.264813	0.344364	0.906811	0.834373	0.911638	56.316
Deoxycytidine kinase	DCK	11	P27707	11	S	NA	-2.3175	-1.80355	0.819689	0.925714	0.984747	40.466
CAD protein;Glutamine-dependent carbamoyl-phosphate synthase;Aspartate carbamoyltransferase;Dihydroorotase	CAD	1859	P27708	1859	S	3.11956	3.16717	3.48356	1	1	1	83.068
CAD protein;Glutamine-dependent carbamoyl-phosphate synthase;Aspartate carbamoyltransferase;Dihydroorotase	CAD	1406	P27708	1406	S	2.55884	2.40148	2.75415	0.931533	0.827783	0.906057	45.912
CAD protein;Glutamine-dependent carbamoyl-phosphate synthase;Aspartate carbamoyltransferase;Dihydroorotase	CAD	1407	P27708	1407	S	NA	-2.55783	NA	NA	0.975619	NA	11.551
Microtubule-associated protein 4	MAP4	636	P27816-6;P27816	636;636	S	0.0126953	NA	-0.13854	0.999908	NA	0.999998	91.048
Microtubule-associated protein 4	MAP4	1000	P27816-6;P27816;P27816-2;P27816-4	1000;1000;827;720	S	-0.0598049	-0.085619	-0.0587311	0.93008	0.927127	0.952833	71.739
Microtubule-associated protein 4	MAP4	928	P27816-6;P27816;P27816-2;P27816-5;P27816-4	928;928;755;655;663	S	NA	0.761801	0.883789	0.985172	0.986973	0.901418	126.58
Microtubule-associated protein 4	MAP4	787	P27816-6;P27816;P27816-2;P27816-5;P27816-4	787;787;614;514;522	S	1.54164	1.90748	NA	0.991294	0.99894	NA	121.7
Microtubule-associated protein 4	MAP4	825	P27816-6;P27816;P27816-2;P27816-5;P27816-4	825;825;652;552;560	S	0.775085	1.27666	1.2078	0.928444	0.89268	0.876631	186.54
Microtubule-associated protein 4	MAP4	1073	P27816-6;P27816;P27816-2;P27816-5;P27816-4	1073;1073;900;731;793	S	0.0849171	-0.0209675	-0.301691	1	1	1	103.72
Calnexin	CANX	583	P27824	583	S	5.99867	5.98584	5.56323	1	1	1	237.62
Calnexin	CANX	564	P27824	564	S	NA	-0.824772	NA	NA	0.999932	NA	162.98
Proteasome subunit alpha type-5	PSMA5	16	P28066	16	S	NA	-2.63173	NA	NA	0.987744	NA	30.489
Proteasome subunit beta type-5	PSMB5	261	P28074	261	S	0.255087	NA	NA	0.793711	NA	NA	78.078
Sperm-specific antigen 2	SSFA2	739	P28290-3;P28290;P28290-2	739;739;586	S	NA	-0.012516	NA	NA	0.988734	NA	61.928
Sperm-specific antigen 2	SSFA2	92	P28290-3;P28290	92;92	S	NA	-1.23814	NA	NA	0.986056	NA	46.338
DNA repair protein complementing XP-G cells	ERCC5	384	P28715	384	S	0.747887	0.690777	0.7995	0.910726	0.932396	0.973065	95.475
DNA repair protein complementing XP-G cells	ERCC5	341	P28715	341	S	0.595735	0.871305	0.663444	0.999753	0.994401	0.994722	138.57
Tyrosine-protein phosphatase non-receptor type 6	PTPN6	518	P29350-2;P29350;P29350-3	518;557;559	S	1.48311	2.91857	2.30915	0.998538	0.990584	0.995857	166.9
SHC-transforming protein 1	SHC1	29	P29353-2;P29353-7;P29353;P29353-6	29;29;139;139	S	-0.454811	-0.282629	-0.219345	0.999964	0.999988	0.999997	56.44
AT-rich interactive domain-containing protein 4A	ARID4A	105	P29374-3;P29374-2;P29374	105;105;105	S	-0.11722	0.0219269	0.505846	0.829247	0.772157	0.772157	35.774
Protein PML	PML	505	P29590-6;P29590-11;P29590-7;P29590;P29590-4;P29590-12;P29590-5;P29590-9;P29590-13;P29590-3;P29590-8;P29590-2	442;457;505;505;505;457;505;505;457;505;505;505	S	1.7126	NA	1.74301	0.980712	0.624399	0.953019	142.47
Protein PML	PML	583	P29590-2	583	S	0.146139	0.248806	0.345442	0.998549	0.999676	0.999301	57.043
Elongation factor 1-delta	EEF1D	119	P29692;P29692-2	119;485	S	4.36566	4.65955	4.20931	0.790446	0.855948	0.979034	194
Myristoylated alanine-rich C-kinase substrate	MARCKS	145	P29966	145	S	-1.6532	-1.84187	-1.75484	0.847996	0.77562	0.651491	86.601
60S ribosomal protein L12	RPL12	38	P30050	38	S	NA	-1.70615	-1.24342	NA	1	1	40.788
B2 bradykinin receptor	BDKRB2	348	P30411-2;P30411	348;375	S	-1.83278	NA	-1.93716	0.999882	NA	0.999986	13.362
Glycylpeptide N-tetradecanoyltransferase 1	NMT1	47	P30419	47	S	1.13688	1.33789	NA	0.999995	0.999971	NA	67.771
CAP-Gly domain-containing linker protein 1	CLIP1	195	P30622-2;P30622-1;P30622	195;195;195	S	-2.41829	-1.52963	NA	0.87991	0.966269	NA	41.425
Heterogeneous nuclear ribonucleoprotein H2;Heterogeneous nuclear ribonucleoprotein H2, N-terminally processed;Heterogeneous nuclear ribonucleoprotein H;Heterogeneous nuclear ribonucleoprotein H, N-terminally processed	HNRNPH2;HNRNPH1	104	P55795;P31943	104;104	S	2.96131	3.23565	3.16576	0.999994	0.999722	0.999758	143.28
ETS-related transcription factor Elf-1	ELF1	168	P32519	168	S	-0.819418	-0.842428	-1.46221	0.93212	0.89532	0.886871	180.29
Kinesin-1 heavy chain	KIF5B	933	P33176	933	S	0.0467205	-0.297445	0.0221291	0.974135	0.952765	0.999806	187.84
		11	P33316-2	11	S	3.65352	3.56401	3.10973	0.989319	0.877583	0.947721	171.8
Multidrug resistance-associated protein 1	ABCC1	815	P33527-8;P33527-6;P33527-7;P33527-5;P33527-4;P33527-2;P33527-3;P33527;P33527-9	815;871;874;815;930;871;874;930;940	S	-0.10232	-0.417259	-0.571159	0.959729	0.966843	0.979791	235.26
DNA replication licensing factor MCM4	MCM4	326	P33991	326	S	-0.484617	-0.746004	-1.2565	1	1	1	44.967
Catenin alpha-1	CTNNA1	641	P35221;P35221-2	641;641	S	NA	NA	0.368647	NA	NA	1	188.51
Catenin beta-1	CTNNB1	675	P35222	675	S	0.564755	-0.353283	-0.628633	0.999892	0.999945	0.999983	58.86
Replication factor C subunit 1	RFC1	190	P35251-2;P35251	190;190	S	-0.915083	-1.70345	-0.34061	0.995601	0.996092	0.99242	127.82
Replication factor C subunit 1	RFC1	312	P35251-2;P35251	312;312	S	0.259655	0.000207901	-0.0192337	0.749904	0.951139	0.67364	109.74
General transcription factor IIF subunit 1	GTF2F1	442	P35269	442	S	NA	-1.29596	NA	NA	0.921946	NA	41.208
Phosphoenolpyruvate carboxykinase, cytosolic [GTP]	PCK1	19	P35558	19	S	-1.00972	-0.51663	-0.670403	0.998555	0.970001	0.987497	101.8
Myosin-9	MYH9	1338	P35579-2;P35579	1338;1916	S	-1.79159	NA	-1.35857	0.960389	NA	0.963169	45.097
Myosin-9	MYH9	1365	P35579-2;P35579	1365;1943	S	-0.117144	0.253387	-0.864832	1	1	1	203.53
Coatomer subunit beta'	COPB2	859	P35606	859	S	4.73203	4.54696	3.94557	0.969913	0.946212	0.944271	248.29
Alpha-adducin	ADD1	12	P35611;P35611-3;P35611-2	12;12;12	S	1.69845	1.65402	1.7581	0.99729	0.950853	0.991815	98.333
Alpha-adducin	ADD1	358	P35611;P35611-3;P35611-2	358;358;358	S	-0.87009	-0.896347	-1.33917	0.999977	0.999967	0.999994	122.06
Alpha-adducin;Gamma-adducin;Beta-adducin	ADD1;ADD3;ADD2	726	P35611;P35611-3;Q9UEY8-2;Q9UEY8;P35612	726;757;661;693;713	S	3.15721	2.92631	2.86286	0.999998	1	1	32.183
Alpha-adducin	ADD1	465	P35611;P35611-3;P35611-2	465;465;465	S	0.708677	1.00224	0.976984	0.923129	0.908653	0.952158	211.12
Nuclear pore complex protein Nup214	NUP214	1342	P35658-2;P35658;P35658-5;P35658-4;P35658-3	1342;1353;1332;1343;1354	S	-1.81359	NA	NA	0.870709	NA	NA	71.852
Nuclear pore complex protein Nup214	NUP214	1070	P35658-2;P35658;P35658-5;P35658-4;P35658-3	1070;1081;1070;1071;1082	S	NA	NA	-1.06461	NA	NA	0.898608	39.347
Nuclear pore complex protein Nup214	NUP214	667	P35658-2;P35658;P35658-5;P35658-4;P35658-3	667;678;667;668;679	S	1.10196	1.29534	1.1267	0.999888	0.999999	0.999961	39.496
Nuclear pore complex protein Nup214	NUP214	635	P35658-2;P35658;P35658-5	635;646;635	S	NA	NA	NA	0.774104	NA	NA	33.787
Coproporphyrinogen-III oxidase, mitochondrial	CPOX	112	P36551	112	S	-0.325501	-0.350201	-0.435989	0.758377	0.911021	0.79375	91.588
60S ribosomal protein L4	RPL4	295	P36578	295	S	1.22024	0.949913	0.639028	1	1	1	103.09
Transgelin-2	TAGLN2	163	P37802	163	S	1.02457	0.303396	0.681133	1	1	1	209.29
RNA binding motif protein, X-linked-like-1;RNA-binding motif protein, X chromosome;RNA-binding motif protein, X chromosome, N-terminally processed	RBMXL1;RBMX	208	Q96E39;P38159	208;208	S	1.15823	1.40187	0.377268	0.999997	0.99984	0.999877	116.27
Coilin	COIL	566	P38432	566	S	0.877173	0.703341	0.675173	0.79195	0.804602	0.779899	51.191
Coilin	COIL	271	P38432	271	S	-0.29044	NA	NA	0.903743	NA	NA	81.083
Coilin	COIL	272	P38432	272	S	NA	-0.22134	NA	NA	0.758962	NA	44.533
Acidic leucine-rich nuclear phosphoprotein 32 family member A	ANP32A	17	P39687	17	S	NA	2.4385	1.93894	0.777423	0.931388	0.931908	134.76
T-complex protein 1 subunit zeta	CCT6A	205	P40227	205	S	1.13621	NA	NA	0.873558	NA	0.496894	74.971
Proteasome subunit beta type-10	PSMB10	229	P40306	229	S	-2.34503	-2.36471	-2.06318	0.947443	0.937955	0.955076	50.691
Proteasome subunit beta type-10	PSMB10	230	P40306	230	S	0.943277	1.42468	1.68931	0.999236	0.969768	0.996733	102.32
Ubiquitin carboxyl-terminal hydrolase 8	USP8	718	P40818	718	S	-0.240019	-1.06117	-0.0879116	0.905421	0.927987	0.946672	140.46
N-alpha-acetyltransferase 10	NAA10	186	P41227	186	S	NA	-0.699629	-0.932991	NA	0.999337	0.997814	57.02
Hepatocyte nuclear factor 4-alpha	HNF4A	414	P41235-5;P41235;P41235-4	414;436;466	S	-0.936901	-0.504141	-0.772356	0.994591	0.993124	0.984637	78.07
Isoleucine--tRNA ligase, cytoplasmic	IARS	1047	P41252	1047	S	-0.729763	-1.23407	-0.761885	0.995695	0.97226	0.97004	93.095
Folate transporter 1	SLC19A1	225	P41440	225	S	-1.67846	NA	-2.24731	0.985859	0.997394	0.993161	83.765
Lamina-associated polypeptide 2, isoform alpha;Thymopoietin;Thymopentin	TMPO	351	P42166	351	S	0.855492	1.00012	0.620176	0.999996	0.999998	0.999634	203.58
Lamina-associated polypeptide 2, isoforms beta/gamma;Thymopoietin;Thymopentin	TMPO	180	P42167;P42167-2	180;180	S	NA	-1.52326	NA	NA	0.836864	NA	31.972
Lamina-associated polypeptide 2, isoforms beta/gamma;Thymopoietin;Thymopentin	TMPO	184	P42167;P42167-2	184;184	S	NA	0.300091	NA	NA	0.943987	NA	70.041
Lamina-associated polypeptide 2, isoforms beta/gamma;Thymopoietin;Thymopentin	TMPO	224	P42167	224	S	-0.60199	-0.973625	0.023571	0.960273	0.969256	0.949953	108.24
Phosphatidylinositol 4-kinase alpha	PI4KA	172	P42356	172	S	-0.748165	-0.744904	NA	1	1	NA	42.266
Protein AF-9	MLLT3	483	P42568	483	S	-1.03736	-1.11467	NA	0.903592	0.946001	NA	98.486
40S ribosomal protein S27	RPS27	11	P42677	11	S	NA	-0.188631	-0.785034	NA	1	1	65.206
RNA-binding protein 34	RBM34	14	P42696-2;P42696	14;14	S	-0.225449	-0.181488	NA	1	1	NA	123.22
Matrin-3	MATR3	188	P43243	188	S	-0.0808487	-0.115675	-0.172001	0.999997	0.992464	0.997523	179.89
Matrin-3	MATR3	9	P43243	9	S	-0.713961	-0.268547	0.921726	0.877527	0.870498	0.832595	71.4
Matrin-3	MATR3	598	P43243	598	S	2.36068	2.61803	2.16125	0.999973	0.999959	0.999991	176.24
Matrin-3	MATR3	604	P43243	604	S	1.86881	4.365	3.85943	0.829137	0.977554	0.874397	176.24
Matrin-3	MATR3	471	P43243	471	S	NA	NA	-0.347345	NA	NA	0.999998	58.309
Ran-specific GTPase-activating protein	RANBP1	60	P43487	60	S	0.548515	0.524221	0.774769	1	1	1	94.365
Nicotinamide phosphoribosyltransferase	NAMPT	472	P43490	472	S	NA	NA	-1.20539	NA	NA	0.998147	25.634
Voltage-dependent anion-selective channel protein 2	VDAC2	104	P45880-2;P45880;P45880-1	104;115;130	S	1.11999	NA	1.54718	0.950451	0.855888	0.833854	97.667
Ubiquitin carboxyl-terminal hydrolase 5	USP5	760	P45974-2;P45974	760;783	S	NA	-0.769939	-0.651922	NA	0.995194	0.987361	91.211
Antigen KI-67	MKI67	2708	P46013;P46013-2	2708;2348	S	NA	-1.29333	-1.82427	NA	0.999333	0.999616	63.154
Antigen KI-67	MKI67	1131	P46013;P46013-2	1131;771	S	-2.05038	-1.81417	NA	0.999236	0.997177	NA	44.362
Antigen KI-67	MKI67	2344	P46013;P46013-2	2344;1984	S	-1.90839	-1.84175	-1.82877	1	1	0.999999	127.44
Antigen KI-67	MKI67	2223	P46013;P46013-2	2223;1863	S	0.48877	-0.0246506	NA	1	0.999961	NA	102.15
Antigen KI-67	MKI67	1861	P46013;P46013-2	1861;1501	S	0.951988	0.711521	0.544212	0.997809	0.989986	0.972127	98.1
Antigen KI-67	MKI67	827	P46013;P46013-2	827;467	S	-0.806421	NA	NA	0.860181	NA	NA	45.844
Antigen KI-67	MKI67	308	P46013	308	S	1.04187	1.3679	0.756502	1	1	1	182.62
Antigen KI-67	MKI67	357	P46013	357	S	0.761478	0.626688	0.395819	0.996809	0.999656	0.999785	126.46
Antigen KI-67	MKI67	3249	P46013;P46013-2	3249;2889	S	0.905994	0.89065	0.176857	0.997067	0.994291	0.989563	74.086
Antigen KI-67	MKI67	3253	P46013;P46013-2	3253;2893	S	0.905994	0.89065	1.56907	0.999999	1	0.999991	74.086
Phosphorylase b kinase regulatory subunit alpha, liver isoform	PHKA2	1044	P46019	1044	S	-0.578548	-1.12066	-1.34577	0.936745	0.869477	0.981046	82.492
Putative ribosomal RNA methyltransferase NOP2	NOP2	58	P46087-2;P46087	58;58	S	-0.932055	-0.806122	-1.14188	1	1	1	59.165
Putative ribosomal RNA methyltransferase NOP2	NOP2	704	P46087-2;P46087	704;708	S	NA	NA	NA	NA	NA	0.804642	27.411
Putative ribosomal RNA methyltransferase NOP2	NOP2	671	P46087-2;P46087	671;675	S	NA	-1.961	-1.89611	0.912898	0.784267	0.982555	110.87
Large proline-rich protein BAG6	BAG6	113	P46379-2;P46379;P46379-3	113;113;113	S	1.67646	1.33817	1.45947	0.787453	0.944052	0.986922	110.22
Large proline-rich protein BAG6	BAG6	1111	P46379-2;P46379;P46379-3	1111;1117;1147	S	-1.13054	-1.12864	-1.8771	0.997112	0.999955	0.999164	54.934
Cyclin-dependent kinase inhibitor 1B	CDKN1B	10	P46527	10	S	-1.88751	-1.79692	-2.35612	0.522244	0.559478	0.945289	47.734
40S ribosomal protein S10;Putative 40S ribosomal protein S10-like	RPS10;RPS10P5	146	P46783;Q9NQ39	146;157	S	NA	NA	-1.74128	NA	NA	0.960022	39.222
40S ribosomal protein S10	RPS10	130	P46783	130	S	NA	NA	-0.818226	0.999998	NA	0.9999	56.735
Yorkie homolog	YAP1	138	P46937-3;P46937-2;P46937	138;138;138	S	NA	NA	-0.115047	NA	NA	0.900779	82.913
Yorkie homolog	YAP1	109	P46937-3;P46937-2;P46937	109;109;109	S	0.853701	0.999638	0.240816	0.704092	0.900087	0.755892	126.36
Yorkie homolog	YAP1	105	P46937-3;P46937-2;P46937	105;105;105	S	0.502312	0.615782	-0.202915	0.746683	0.879383	0.696615	126.36
Ras GTPase-activating-like protein IQGAP1	IQGAP1	1443	P46940	1443	S	-0.239313	-0.33876	-0.669315	0.990724	0.921835	0.991574	105.44
60S ribosomal protein L29	RPL29	142	P47914	142	S	-1.08036	-1.81381	-0.589951	1	1	1	80.033
Zinc finger protein 36, C3H1 type-like 2	ZFP36L2	57	P47974	57	S	1.19013	1.24297	1.11469	0.848142	0.964562	0.950337	84.663
Zinc finger protein 36, C3H1 type-like 2	ZFP36L2	125	P47974	125	S	-0.300121	NA	-0.478081	0.996535	NA	0.998796	69.384
Protein PRRC2A	PRRC2A	1147	P48634	1147	S	NA	NA	-1.94767	NA	NA	0.992688	35.372
Protein PRRC2A	PRRC2A	761	P48634;P48634-2;P48634-3;P48634-4	761;749;761;761	S	-2.25544	NA	NA	0.886688	NA	NA	40.39
Protein PRRC2A	PRRC2A	380	P48634;P48634-2;P48634-3;P48634-4	380;380;380;380	S	-1.66432	-2.24899	NA	0.979764	0.959618	NA	50.056
Protein PRRC2A	PRRC2A	1219	P48634;P48634-2;P48634-3	1219;1206;1218	S	0.809139	0.772024	NA	1	1	NA	30.051
Protein PRRC2A	PRRC2A	1085	P48634	1085	S	-0.93461	-0.936813	-1.0387	0.875177	0.558614	0.948542	104.85
Protein PRRC2A	PRRC2A	932	P48634;P48634-2;P48634-3	932;920;932	S	NA	NA	0.739914	NA	NA	0.900847	25.68
Phosphatidylserine synthase 1	PTDSS1	442	P48651	442	S	1.29005	1.61668	NA	0.995602	0.999977	NA	72.225
Phosphatidylserine synthase 1	PTDSS1	11	P48651	11	S	NA	NA	0.0649262	NA	NA	0.997782	28.751
Phosphatidylinositol transfer protein beta isoform	PITPNB	262	P48739	262	S	-0.118061	-0.408253	-0.106646	0.911524	0.582519	0.98133	79.859
Sodium/hydrogen exchanger 3;Sodium/hydrogen exchanger 5	SLC9A3;SLC9A5	663	P48764;Q14940	663;647	S	-2.47589	NA	-0.522934	0.997606	NA	0.999906	39.747
CD97 antigen;CD97 antigen subunit alpha;CD97 antigen subunit beta	CD97	738	P48960-2;P48960-3;P48960	738;782;831	S	1.46395	1.33324	1.52857	0.992286	0.893692	0.985514	68.289
MARCKS-related protein	MARCKSL1	151	P49006	151	S	1.11325	1.47336	1.01099	0.999952	0.999907	0.999442	139
MARCKS-related protein	MARCKSL1	22	P49006	22	S	0.714142	0.701325	0.145977	1	1	1	209.58
MARCKS-related protein	MARCKSL1	104	P49006	104	S	3.03905	3.30226	2.8419	0.999997	0.999991	0.999942	43.048
Paxillin	PXN	85	P49023-2;P49023;P49023-3	85;85;85	S	1.64999	1.70075	1.32287	0.975994	0.823547	0.74073	149.93
Paxillin	PXN	258	P49023-2;P49023;P49023-3;P49023-4	258;258;258;125	S	-1.43396	NA	-1.1606	0.960634	NA	0.97206	16.232
Paxillin	PXN	499	P49023-2;P49023;P49023-3;P49023-4	499;533;547;366	S	0.709368	NA	0.744875	0.998114	0.990006	0.999747	104.31
Paxillin	PXN	106	P49023-2;P49023;P49023-3	106;106;106	S	-0.572721	-0.38715	-0.505222	0.735874	0.868679	0.681336	119.25
Nuclear receptor subfamily 2 group C member 2	NR2C2	68	P49116;P49116-2	68;87	S	-3.22089	-2.85175	NA	0.779223	0.532269	NA	32.881
60S ribosomal protein L34	RPL34	12	P49207	12	S	-0.660587	NA	NA	0.988414	NA	NA	74.478
Protein farnesyltransferase/geranylgeranyltransferase type-1 subunit alpha	FNTA	306	P49354-2;P49354	306;373	S	0.0060463	0.0607719	-0.201119	0.996732	0.998831	0.93033	205.92
Histone H3-like centromeric protein A	CENPA	17	P49450-2;P49450	17;17	S	2.92999	2.96321	2.42309	0.999556	0.999985	0.999431	77.496
Histone H3-like centromeric protein A	CENPA	19	P49450-2;P49450	19;19	S	2.92999	2.96321	2.42309	0.83932	0.998762	0.945375	77.496
Centromere protein F	CENPF	3150	P49454	3150	S	NA	-0.438669	-0.630547	NA	0.996169	0.998408	42.959
Choline-phosphate cytidylyltransferase A	PCYT1A	331	P49585	331	S	-0.078764	0.0365067	-0.3517	0.999157	0.999524	0.997743	78.462
Choline-phosphate cytidylyltransferase A	PCYT1A	362	P49585	362	S	1.26452	1.62532	1.53734	1	1	1	138.05
Alanine--tRNA ligase, cytoplasmic	AARS	399	P49588	399	S	NA	NA	-2.04547	NA	NA	0.999056	19.615
Casein kinase I isoform epsilon	CSNK1E	363	P49674	363	S	NA	2.955	NA	NA	0.753801	NA	45.857
DNA replication licensing factor MCM2	MCM2	139	P49736	139	S	-0.56431	0.270403	0.129347	0.999941	0.999951	0.999986	96.082
DNA replication licensing factor MCM2	MCM2	27	P49736	27	S	2.77203	2.82935	2.21833	0.904232	0.913777	0.823252	148.98
YLP motif-containing protein 1	YLPM1	924	P49750-3;P49750;P49750-4	924;924;1119	S	2.09706	2.13302	1.93835	1	1	1	45.02
RNA-binding protein 25	RBM25	677	P49756	677	S	1.61523	1.75412	1.04845	1	0.999998	1	273.95
RNA-binding protein 25	RBM25	683	P49756	683	S	NA	NA	-0.30101	NA	NA	0.997827	59.713
Protein numb homolog	NUMB	575	P49757-4;P49757-2;P49757-3;P49757	575;586;623;634	S	-0.61747	-0.516729	NA	0.990753	0.9876	NA	54.069
Dual specificity protein kinase CLK3	CLK3	466	P49761-3;P49761-1;P49761	466;489;637	S	-0.396383	0.115204	NA	0.999894	0.964654	NA	60.425
Dual specificity protein kinase CLK3	CLK3	135	P49761-3;P49761-1;P49761	135;135;283	S	-0.532881	NA	NA	0.963878	0.618266	0.68663	89.537
Dual specificity protein kinase CLK3	CLK3	9	P49761-3;P49761-1;P49761;P49761-2	9;9;157;9	S	0.0726433	-0.266386	0.277401	0.948892	0.96648	0.948841	53.863
Presenilin-1;Presenilin-1 NTF subunit;Presenilin-1 CTF subunit;Presenilin-1 CTF12	PSEN1	43	P49768-7;P49768-2;P49768;P49768-4;P49768-3;P49768-5;P49768-6	43;39;43;43;39;43;43	S	NA	-0.907961	NA	NA	0.999994	NA	50.828
Nuclear pore complex protein Nup153	NUP153	192	P49790	192	S	-2.14231	-2.03788	NA	0.997026	0.995608	NA	13.483
Nuclear pore complex protein Nup153	NUP153	687	P49790	687	S	-0.34474	-0.491175	-0.849207	1	1	1	136.57
E3 SUMO-protein ligase RanBP2;Putative peptidyl-prolyl cis-trans isomerase	RANBP2	781	P49792	781	S	0.998678	-0.335445	0.696943	0.973641	0.986121	0.924179	116.63
E3 SUMO-protein ligase RanBP2;Putative peptidyl-prolyl cis-trans isomerase;RanBP2-like and GRIP domain-containing protein 4;RANBP2-like and GRIP domain-containing protein 1;RanBP2-like and GRIP domain-containing protein 3;RANBP2-like and GRIP domain-containing protein 5/6;RANBP2-like and GRIP domain-containing protein 8	RANBP2;RGPD4;RGPD1;RGPD3;RGPD5;RGPD8	788	P49792;Q7Z3J3;Q68DN6-2;Q68DN6;A6NKT7;Q99666;O14715;Q99666-2	788;789;44;779;789;788;788;788	S	-1.10819	-0.853926	-1.24157	0.96052	0.824265	0.960439	39.634
E3 SUMO-protein ligase RanBP2;Putative peptidyl-prolyl cis-trans isomerase	RANBP2	3207	P49792	3207	S	0.549576	1.07768	0.598776	0.997682	0.992808	0.979642	96.259
E3 SUMO-protein ligase RanBP2;Putative peptidyl-prolyl cis-trans isomerase	RANBP2	1509	P49792	1509	S	-0.18276	-0.177149	-0.972624	0.999086	0.998128	0.999263	75.753
E3 SUMO-protein ligase RanBP2;Putative peptidyl-prolyl cis-trans isomerase	RANBP2	2668	P49792	2668	S	-0.874281	-1.25485	0.0905876	0.999998	0.999984	1	145.71
E3 SUMO-protein ligase RanBP2;Putative peptidyl-prolyl cis-trans isomerase;RanBP2-like and GRIP domain-containing protein 4	RANBP2;RGPD4	2276	P49792;Q7Z3J3	2276;1301	S	1.41526	1.37577	0.976387	0.997564	0.992944	0.999213	120.08
E3 SUMO-protein ligase RanBP2;Putative peptidyl-prolyl cis-trans isomerase;RanBP2-like and GRIP domain-containing protein 4;RANBP2-like and GRIP domain-containing protein 1;RanBP2-like and GRIP domain-containing protein 3	RANBP2;RGPD4;RGPD1;RGPD3	796	P49792;Q7Z3J3;Q68DN6-2;Q68DN6;A6NKT7	796;797;52;787;797	S	-1.01505	-1.55862	-1.14742	0.973515	0.974939	0.999908	102.73
E3 SUMO-protein ligase RanBP2;Putative peptidyl-prolyl cis-trans isomerase;RanBP2-like and GRIP domain-containing protein 4;RANBP2-like and GRIP domain-containing protein 1;RanBP2-like and GRIP domain-containing protein 3;RANBP2-like and GRIP domain-containing protein 5/6;RANBP2-like and GRIP domain-containing protein 8	RANBP2;RGPD4;RGPD1;RGPD3;RGPD5;RGPD8	2454	P49792;Q7Z3J3;Q68DN6-2;Q68DN6;A6NKT7;Q99666;O14715	2454;1479;728;1463;1479;1478;1478	S	NA	-1.56331	NA	NA	0.995071	NA	43.465
E3 SUMO-protein ligase RanBP2;Putative peptidyl-prolyl cis-trans isomerase	RANBP2	21	P49792	21	S	-1.9987	NA	NA	0.938728	NA	NA	42.677
Regulator of G-protein signaling 3	RGS3	264	P49796-1;P49796-4;P49796-6;P49796	264;662;839;943	S	NA	-1.33959	-1.43766	NA	0.703339	0.960334	95.305
Tuberin	TSC2	902	P49815-6;P49815-5;P49815-3;P49815-2;P49815-4;P49815	902;939;939;939;939;939	S	-0.607828	-0.751688	-0.882427	0.998805	0.999958	0.994421	101.41
DNA ligase 3	LIG3	241	P49916-2;P49916	241;241	S	-1.11626	NA	NA	0.807222	NA	NA	106.8
DNA ligase 3	LIG3	242	P49916-2;P49916	242;242	S	1.61488	1.38624	1.77237	0.8044	0.640443	0.684055	129.05
DNA ligase 3	LIG3	913	P49916-2;P49916	913;913	S	NA	0.275917	0.0780296	0.825971	0.750842	0.92997	174.66
DNA ligase 3	LIG3	210	P49916-2;P49916	210;210	S	1.80723	1.59753	1.7307	0.997376	0.838623	0.714329	131.32
Sulfate transporter	SLC26A2	36	P50443	36	S	1.47819	0.650833	1.37074	0.978145	0.720188	0.654368	145.5
Putative protein FAM10A4;Putative protein FAM10A5;Hsc70-interacting protein	ST13P4;ST13P5;ST13	152	Q8IZP2;Q8NFI4;P50502	152;156;156	S	0.845018	0.507076	1.03339	1	1	1	28.853
ETS domain-containing transcription factor ERF	ERF	327	P50548	327	S	NA	NA	-0.928957	NA	NA	1	119.8
Cyclin-dependent kinase 7	CDK7	164	P50613	164	S	2.47223	2.24649	2.38221	1	0.999853	0.999821	130.19
Lipopolysaccharide-responsive and beige-like anchor protein	LRBA	1299	P50851-2;P50851	1299;1299	S	2.66445	2.4115	2.27236	0.897284	0.970701	0.986571	76.086
60S ribosomal protein L14	RPL14	139	P50914	139	S	6.03049	6.19089	5.97599	1	1	1	152.54
T-complex protein 1 subunit delta	CCT4	381	P50991	381	S	-1.52581	-1.54445	NA	0.972431	0.993189	NA	40.199
Ras-related protein Rab-7a	RAB7A	72	P51149	72	S	-1.64315	NA	NA	0.999873	NA	NA	36.67
Transcription activator BRG1	SMARCA4	1452	P51532	1452	S	-1.99125	-2.12332	NA	0.999999	0.999996	NA	70.752
Transcription activator BRG1	SMARCA4	695	P51532	695	S	-2.77524	-2.39636	NA	0.999915	0.999632	NA	61.443
Transcription activator BRG1	SMARCA4	1417	P51532	1417	S	NA	NA	0.723801	NA	NA	0.99997	102.38
Host cell factor 1;HCF N-terminal chain 1;HCF N-terminal chain 2;HCF N-terminal chain 3;HCF N-terminal chain 4;HCF N-terminal chain 5;HCF N-terminal chain 6;HCF C-terminal chain 1;HCF C-terminal chain 2;HCF C-terminal chain 3;HCF C-terminal chain 4;HCF C-terminal chain 5;HCF C-terminal chain 6	HCFC1	1438	P51610-2;P51610	1438;1507	S	-1.00873	NA	NA	0.975044	NA	0.990247	78.542
Host cell factor 1;HCF N-terminal chain 1;HCF N-terminal chain 2;HCF N-terminal chain 3;HCF N-terminal chain 4;HCF N-terminal chain 5;HCF N-terminal chain 6;HCF C-terminal chain 1;HCF C-terminal chain 2;HCF C-terminal chain 3;HCF C-terminal chain 4;HCF C-terminal chain 5;HCF C-terminal chain 6	HCFC1	597	P51610-2;P51610	597;666	S	NA	NA	NA	NA	NA	0.854103	56.002
Peroxisomal multifunctional enzyme type 2;(3R)-hydroxyacyl-CoA dehydrogenase;Enoyl-CoA hydratase 2	HSD17B4	318	P51659	318	S	NA	-0.566832	-0.225117	0.890046	0.920924	0.668598	44.901
Chloride channel protein 2	CLCN2	695	P51788-3;P51788	695;712	S	-0.689438	-1.19277	-0.61451	0.975335	0.958149	0.98846	88.211
Chloride channel protein 2	CLCN2	714	P51788-3;P51788	714;731	S	NA	NA	-2.08608	NA	NA	0.987446	38.36
Plexin-A3;Plexin-A1	PLXNA3;PLXNA1	1606	P51805;Q9UIW2	1606;1631	S	-2.37338	NA	NA	0.9519	NA	NA	18.719
Ribosomal protein S6 kinase alpha-3;Ribosomal protein S6 kinase alpha-6;Ribosomal protein S6 kinase alpha-1	RPS6KA3;RPS6KA6;RPS6KA1	227	P51812;Q9UK32;Q15418-3;Q15418;Q15418-2	227;232;129;221;230	S	-2.63189	NA	NA	0.996736	0.753114	NA	62.543
Ribosomal protein S6 kinase alpha-3	RPS6KA3	715	P51812	715	S	-0.556103	NA	-0.336494	1	1	1	44.542
AF4/FMR2 family member 1	AFF1	245	P51825	245	S	NA	-1.43717	NA	NA	0.999977	NA	33.404
Hepatoma-derived growth factor	HDGF	165	P51858	165	S	-1.27514	-1.15077	-1.44376	1	1	1	160.2
Heterogeneous nuclear ribonucleoprotein A3	HNRNPA3	90	P51991-2;P51991	90;112	S	0.31982	0.298016	0.60339	0.849736	0.985725	0.863695	102.5
Heterogeneous nuclear ribonucleoprotein A3	HNRNPA3	94	P51991-2;P51991	94;116	S	-0.124882	NA	0.900295	0.952146	NA	0.95851	65.566
Heterogeneous nuclear ribonucleoprotein A3	HNRNPA3	336	P51991-2;P51991	336;358	S	3.38951	3.30054	2.96043	0.995264	0.994696	0.996818	154.26
Heterogeneous nuclear ribonucleoprotein A3	HNRNPA3	344	P51991-2;P51991	344;366	S	-2.00166	NA	NA	0.751428	NA	NA	111.7
Heterogeneous nuclear ribonucleoprotein A3	HNRNPA3	348	P51991-2;P51991	348;370	S	NA	-1.29791	-1.69659	NA	0.867211	0.796124	142.42
Heterogeneous nuclear ribonucleoprotein M	HNRNPM	594	P52272-2;P52272	594;633	S	-1.50447	-1.7518	-0.97909	0.998933	0.999777	0.999957	87.704
Heterogeneous nuclear ribonucleoprotein M	HNRNPM	598	P52272-2;P52272	598;637	S	-0.451099	-1.20116	-0.649826	0.998768	0.995902	0.999532	62.38
Heterogeneous nuclear ribonucleoprotein M	HNRNPM	442	P52272-2;P52272	442;481	S	NA	1.63803	2.29303	NA	1	1	17.334
Heterogeneous nuclear ribonucleoprotein M	HNRNPM	536	P52272-2;P52272	536;575	S	-2.6397	-2.69142	-1.33514	1	1	1	59.759
Heterogeneous nuclear ribonucleoprotein M	HNRNPM	358	P52272-2;P52272	358;397	S	-0.941156	-1.30745	NA	1	1	NA	75.414
Heterogeneous nuclear ribonucleoprotein M	HNRNPM	393	P52272-2;P52272	393;432	S	-1.3642	-1.44862	-0.925304	1	1	1	27.234
Arf-GAP domain and FG repeat-containing protein 1	AGFG1	181	P52594-2;P52594-3;P52594	181;181;181	S	NA	0.837357	NA	NA	0.999456	0.999926	48.97
Arf-GAP domain and FG repeat-containing protein 1	AGFG1	253	P52594-2;P52594-3;P52594	253;293;293	S	0.0292568	0.312794	NA	0.904876	0.957831	NA	133.18
Heterogeneous nuclear ribonucleoprotein F;Heterogeneous nuclear ribonucleoprotein F, N-terminally processed	HNRNPF	104	P52597	104	S	-2.3484	-2.17308	-2.63984	0.997797	0.999138	0.995092	58.8
DNA mismatch repair protein Msh6	MSH6	830	P52701-2;P52701	830;830	S	-2.56099	NA	NA	0.920915	NA	NA	38.38
High mobility group protein HMGI-C	HMGA2	44	P52926	44	S	-1.2229	-1.56127	-1.91244	0.999848	0.875583	0.974122	167.36
Nuclear pore complex protein Nup98-Nup96;Nuclear pore complex protein Nup98;Nuclear pore complex protein Nup96	NUP98	1060	P52948-6;P52948-2;P52948-5;P52948	1060;1043;1043;1060	S	NA	-2.00066	NA	NA	0.979574	NA	79.176
Arfaptin-1	ARFIP1	100	P53367-2;P53367	100;132	S	0.200001	-0.0692272	0.446768	0.668214	0.987693	0.931843	50.775
ATP-citrate synthase	ACLY	455	P53396	455	S	0.985289	0.616322	0.732586	0.999086	0.999938	0.999457	145.88
Diphosphomevalonate decarboxylase	MVD	96	P53602	96	S	NA	1.84984	1.55617	NA	0.999451	1	87.05
LIM domain kinase 2	LIMK2	293	P53671-2;P53671	293;314	S	NA	NA	-1.31872	NA	NA	0.877355	21.8
LIM domain kinase 2	LIMK2	268	P53671-2;P53671	268;289	S	0.334867	0.553684	0.444067	0.934219	0.978408	0.958536	76.339
E3 ubiquitin-protein ligase TTC3	TTC3	699	P53804-3;P53804-2;P53804	699;776;1009	S	-1.37686	-1.44354	-1.28931	1	1	0.999999	123.25
Monocarboxylate transporter 1	SLC16A1	483	P53985	483	S	-1.88452	NA	NA	0.980409	NA	NA	41.676
Monocarboxylate transporter 1	SLC16A1	498	P53985	498	S	-1.03592	-2.37774	NA	0.999983	0.999999	NA	56.005
Monocarboxylate transporter 1	SLC16A1	467	P53985	467	S	NA	-0.273672	NA	NA	0.805389	NA	79.935
Monocarboxylate transporter 1	SLC16A1	213	P53985	213	S	3.31837	NA	3.89866	0.999999	NA	0.999998	146.39
Activated RNA polymerase II transcriptional coactivator p15	SUB1	19	P53999	19	S	-1.49918	NA	-0.0734863	0.872122	0.745041	0.896366	82.122
Methylosome subunit pICln	CLNS1A	102	P54105	102	S	NA	NA	NA	NA	NA	0.999982	105.98
Cysteine-rich secretory protein 3	CRISP3	54	P54108	54	S	-1.13278	NA	NA	1	NA	NA	13.104
Atrophin-1	ATN1	34	P54259	34	S	NA	NA	0.328794	NA	NA	0.999084	38.714
Atrophin-1	ATN1	661	P54259	661	S	NA	-1.76735	NA	NA	0.750903	NA	38.547
UV excision repair protein RAD23 homolog B	RAD23B	160	P54727	160	S	3.12086	2.69383	2.33918	0.873834	0.750617	0.758891	206.9
Solute carrier family 12 member 2	SLC12A2	77	P55011;P55011-3	77;77	S	4.80188	4.52959	4.33388	0.978456	0.971473	0.969866	193.64
Solute carrier family 12 member 2	SLC12A2	994	P55011;P55011-3	994;978	S	-1.38493	-0.491272	-1.00172	1	1	1	72.784
Solute carrier family 12 member 2	SLC12A2	123	P55011;P55011-3	123;123	S	-1.09783	0.416866	-1.63403	0.99934	0.999998	0.93202	116.86
Solute carrier family 12 member 2	SLC12A2	126	P55011;P55011-3	126;126	S	-1.09783	-0.106987	-1.63403	0.987188	0.998925	0.93202	116.86
Microfibrillar-associated protein 1	MFAP1	94	P55081	94	S	0.901251	1.84629	1.29276	1	1	1	106.41
Afadin	MLLT4	1165	P55196-1;P55196;P55196-5;P55196-2;P55196-6;P55196-3	1165;1182;1181;1166;1182;1165	S	1.11022	1.23366	1.00616	1	1	1	191.47
Afadin	MLLT4	1679	P55196-1;P55196;P55196-5	1679;1696;1706	S	-0.0561371	-0.243197	-0.274307	0.993701	0.974603	0.742936	100.55
Afadin	MLLT4	245	P55196-1;P55196;P55196-5;P55196-2;P55196-6;P55196-3	245;246;245;245;246;245	S	-0.0451908	-0.0075798	0.105642	0.857918	0.960026	0.99312	74.84
Afadin	MLLT4	1066	P55196-1;P55196;P55196-5;P55196-2;P55196-6;P55196-3	1066;1083;1082;1067;1083;1066	S	0.276562	0.217646	0.0305042	0.998195	0.9777	0.988644	52.227
Tumor protein D52	TPD52	131	P55327-2;P55327;P55327-3	131;171;195	S	-0.40732	-0.506052	NA	0.9439	0.815811	NA	60.111
FAD-linked sulfhydryl oxidase ALR	GFER	59	P55789	59	S	NA	NA	-2.32181	NA	NA	0.937706	51.586
Eukaryotic translation initiation factor 3 subunit B	EIF3B	125	P55884;P55884-2	125;125	S	NA	NA	-1.05288	1	1	1	88.078
Eukaryotic translation initiation factor 3 subunit B	EIF3B	119	P55884;P55884-2	119;119	S	-0.55114	-0.661234	-1.12112	0.981346	0.973817	0.971096	96.023
		98	P56181-2	98	S	NA	-1.57262	-1.73292	NA	0.86393	0.649792	37.903
6.8 kDa mitochondrial proteolipid	MP68	51	P56378	51	S	-1.27148	NA	NA	1	NA	NA	40.603
Galectin-4	LGALS4	229	P56470	229	S	-1.12039	-1.47602	-1.0076	0.796986	0.75648	0.779534	81.099
Histone deacetylase 4	HDAC4	632	P56524	632	S	0.372524	-0.1663	-0.662651	0.70549	0.915028	0.897842	92.84
Histone deacetylase 4;Histone deacetylase 9;Histone deacetylase 5	HDAC4;HDAC9;HDAC5	265	P56524;Q9UKV0-3;Q9UKV0-4;Q9UKV0-2;Q9UKV0;Q9UQL6-2;Q9UKV0-5;Q9UKV0-7;Q9UQL6;Q9UQL6-3	265;239;239;239;239;278;239;242;278;279	S	NA	-1.46045	NA	NA	0.972114	NA	56.005
Histone deacetylase 4;Histone deacetylase 9;Histone deacetylase 5	HDAC4;HDAC9;HDAC5	266	P56524;Q9UKV0-3;Q9UKV0-4;Q9UKV0-2;Q9UKV0;Q9UQL6-2;Q9UKV0-5;Q9UKV0-7;Q9UQL6;Q9UQL6-3	266;240;240;240;240;279;240;243;279;280	S	NA	0.241085	NA	NA	0.820435	NA	15.474
Histone deacetylase 4;Histone deacetylase 9;Histone deacetylase 5	HDAC4;HDAC9;HDAC5	246	P56524;Q9UKV0-3;Q9UKV0-4;Q9UKV0-2;Q9UKV0;Q9UQL6-2;Q9UKV0-5;Q9UKV0-7;Q9UQL6;Q9UQL6-3	246;220;220;220;220;259;220;223;259;260	S	-1.18893	NA	NA	0.998119	NA	NA	44.253
3-keto-steroid reductase	HSD17B7	302	P56937-3;P56937-2;P56937	302;329;337	S	-0.871378	-0.609331	NA	0.936373	0.997985	0.812624	132.52
tRNA (guanine-N(7)-)-methyltransferase subunit WDR4	WDR4	245	P57081-3;P57081-2;P57081	245;390;391	S	1.65044	NA	2.27787	1	NA	1	103.1
Nuclear pore complex protein Nup107	NUP107	58	P57740	58	S	NA	NA	-1.44402	NA	NA	0.781977	55.625
Nuclear pore complex protein Nup107	NUP107	37	P57740	37	S	-0.79764	-0.74011	-0.907976	0.999999	0.9999	1	133.06
Gasdermin-D	GSDMD	181	P57764	181	S	NA	NA	-0.611175	0.497719	0.499435	0.782659	58.472
Epiplakin	EPPK1	2716	P58107	2716	S	1.16731	0.951735	0.993689	0.703068	0.750681	0.917431	62.545
Triosephosphate isomerase	TPI1	21	P60174-1;P60174	21;58	S	0.270996	NA	NA	1	NA	NA	132.23
Protein transport protein Sec61 subunit beta	SEC61B	17	P60468	17	S	1.43936	1.28391	0.619307	0.846297	0.895385	0.746109	202.75
Ras-related protein Rab-8A	RAB8A	181	P61006	181	S	-2.09074	NA	NA	0.999423	NA	NA	81.2
Ras-related protein Rab-8A	RAB8A	185	P61006	185	S	NA	NA	-2.23425	NA	NA	0.998419	53.969
NEDD8-conjugating enzyme Ubc12	UBE2M	28	P61081	28	S	2.52398	2.32321	3.17444	1	1	1	82.666
40S ribosomal protein S3a	RPS3A	263	P61247	263	S	NA	NA	-1.22329	NA	NA	0.999953	44.406
60S ribosomal protein L15	RPL15	34	P61313	34	S	0.92749	0.749718	0.0669784	1	1	1	22.686
Heterogeneous nuclear ribonucleoprotein K	HNRNPK	284	P61978;P61978-2;P61978-3	284;284;260	S	NA	NA	-2.55084	NA	NA	0.999953	16.062
Heterogeneous nuclear ribonucleoprotein K	HNRNPK	216	P61978;P61978-2;P61978-3	216;216;192	S	NA	-1.17676	-0.574549	NA	0.907591	0.838847	30.619
Heterogeneous nuclear ribonucleoprotein K	HNRNPK	116	P61978;P61978-2	116;116	S	0.816439	-3.95344	1.31059	0.929513	0.931787	0.935921	147.75
Ras-related protein R-Ras2	RRAS2	186	P62070	186	S	-0.416037	-0.34042	-0.352365	0.998944	0.992962	0.998391	118.51
60S ribosomal protein L23a	RPL23A	43	P62750	43	S	3.59928	3.64287	3.23066	0.94094	0.971065	0.637454	59.408
40S ribosomal protein S6	RPS6	235	P62753	235	S	1.10289	0.506664	3.51212	0.99933	0.999957	0.999502	81.427
40S ribosomal protein S6	RPS6	236	P62753	236	S	5.06062	4.90582	5.45102	0.998968	0.999867	0.99983	275.03
40S ribosomal protein S6	RPS6	240	P62753	240	S	2.09706	1.35662	2.3495	0.941483	0.959796	0.983071	275.03
40S ribosomal protein S6	RPS6	247	P62753	247	S	NA	NA	2.34981	0.44813	NA	0.773893	89.998
Histone H4	HIST1H4A	48	P62805	48	S	0.256533	NA	-0.111139	0.999991	NA	0.99986	50.442
GTP-binding nuclear protein Ran	RAN	135	P62826	135	S	-0.367374	-0.771294	0.0273457	1	1	1	92.991
40S ribosomal protein S15	RPS15	138	P62841	138	S	NA	NA	0.961554	NA	NA	0.849194	43.361
60S ribosomal protein L30	RPL30	13	P62888	13	S	-2.27943	NA	-2.25815	0.926754	NA	0.998099	35.714
Transformer-2 protein homolog beta;Transformer-2 protein homolog alpha	TRA2B;TRA2A	260	P62995;P62995-3;Q13595	264;164;260	S	4.88375	5.23042	5.72841	1	1	0.999999	70.478
Transformer-2 protein homolog beta;Transformer-2 protein homolog alpha	TRA2B;TRA2A	262	P62995;P62995-3;Q13595	266;166;262	S	4.92004	5.23042	5.68591	0.999963	0.999992	0.999698	70.478
Transformer-2 protein homolog beta	TRA2B	85	P62995	85	S	0.124329	NA	NA	0.921405	NA	NA	27.805
Transformer-2 protein homolog beta	TRA2B	87	P62995	87	S	0.124329	NA	NA	0.937712	NA	NA	27.805
Nuclease-sensitive element-binding protein 1	YBX1	314	P67809	314	S	NA	NA	-0.271318	NA	NA	0.762907	42.175
Nuclease-sensitive element-binding protein 1	YBX1	176	P67809	176	S	NA	0.807272	-1.82854	0.389663	0.925301	0.930782	158.63
Histone H3.2;Histone H3.1t;Histone H3.3;Histone H3.1;Histone H3.3C	HIST2H3A;HIST3H3;H3F3A;HIST1H3A;H3F3C	58	Q71DI3;Q16695;P84243;P68431;Q6NXT2	58;58;58;58;57	S	-0.369238	-0.000102997	-0.151789	0.984028	0.818375	0.950026	107.21
Coxsackievirus and adenovirus receptor	CXADR	332	P78310-2;P78310	332;332	S	0.637615	0.616569	0.646284	0.536784	0.853659	0.813696	153.27
Ribonuclease P protein subunit p30	RPP30	251	P78346	251	S	-0.670252	-0.849379	-1.07198	1	1	1	121.89
General transcription factor II-I	GTF2I	627	P78347-2;P78347-4;P78347-3;P78347	627;647;648;668	S	0.0930653	NA	NA	1	NA	NA	63.528
SRSF protein kinase 2;SRSF protein kinase 2 N-terminal;SRSF protein kinase 2 C-terminal	SRPK2	497	P78362;P78362-2	497;508	S	-0.348862	-0.790451	NA	0.773979	0.680731	0.768284	60.608
T-complex protein 1 subunit beta	CCT2	260	P78371	260	S	NA	0.416815	NA	NA	0.756471	NA	20.861
DNA-dependent protein kinase catalytic subunit	PRKDC	511	P78527-2;P78527	511;511	S	1.29221	1.40748	1.36114	0.999997	0.99912	0.998814	221.09
DNA-dependent protein kinase catalytic subunit	PRKDC	2624	P78527-2;P78527	2624;2624	S	-0.0218296	0.16861	0.764112	0.952131	0.932039	0.950689	49.66
Disintegrin and metalloproteinase domain-containing protein 17	ADAM17	819	P78536	819	S	-0.139126	-0.0391922	NA	1	1	NA	141.89
Disintegrin and metalloproteinase domain-containing protein 17	ADAM17	808	P78536	808	S	NA	-2.5359	NA	NA	0.999795	NA	30.035
TATA element modulatory factor	TMF1	72	P82094;P82094-2	72;72	S	NA	-2.59197	NA	NA	0.852908	NA	34.744
U7 snRNA-associated Sm-like protein LSm11	LSM11	15	P83369	15	S	NA	-1.71066	NA	NA	0.96043	NA	34.51
U7 snRNA-associated Sm-like protein LSm11	LSM11	21	P83369	21	S	NA	-1.03025	-2.56554	NA	0.999858	0.943154	45.021
Conserved oligomeric Golgi complex subunit 7	COG7	506	P83436	506	S	-0.0545635	NA	NA	0.890359	NA	0.49129	51.008
60S ribosomal protein L19	RPL19	164	P84098	164	S	0.412508	NA	0.0721588	1	NA	1	19.305
60S ribosomal protein L19	RPL19	189	P84098	189	S	0.163164	NA	NA	0.998172	NA	NA	69.675
Serine/arginine-rich splicing factor 3	SRSF3	138	P84103	138	S	6.31101	1.81318	6.00968	1	1	1	44.644
Serine/arginine-rich splicing factor 3	SRSF3	140	P84103	140	S	6.31101	1.81318	6.00968	1	1	1	44.644
Serine/arginine-rich splicing factor 3	SRSF3	148	P84103	148	S	1.7727	1.20262	0.148533	0.944825	0.979194	0.836383	75.593
Serine/arginine-rich splicing factor 3	SRSF3	150	P84103	150	S	1.7727	1.20262	NA	0.572309	0.781076	NA	75.593
Serine/arginine-rich splicing factor 3	SRSF3	152	P84103	152	S	NA	0.165873	0.185556	NA	0.757495	0.65469	44.89
Forkhead box protein K1	FOXK1	278	P85037-2;P85037	278;441	S	-0.809135	NA	1.1326	0.943966	NA	0.973857	61.97
Forkhead box protein K1	FOXK1	282	P85037-2;P85037	282;445	S	-0.809135	NA	0.303406	0.915343	NA	0.973857	61.97
Rho GTPase-activating protein 8	ARHGAP8	236	P85298-2;P85298-4;P85298-3;P85298	236;236;262;267	S	NA	-0.132568	NA	NA	0.999548	NA	33.966
Proline-rich protein 5	PRR5	153	P85299-2;P85299-4;P85299-3;P85299	153;159;245;254	S	-1.03397	NA	NA	0.83106	NA	NA	53.169
Proline-rich protein 5	PRR5	139	P85299-2;P85299-4;P85299-3;P85299	139;145;231;240	S	NA	NA	-1.42624	NA	NA	0.806872	64.452
Rho GTPase-activating protein 4	ARHGAP4	930	P98171	930	S	-0.477243	-0.566935	-0.83062	0.879049	0.805719	0.922269	100.96
Rho GTPase-activating protein 4	ARHGAP4	906	P98171	906	S	-1.54789	-2.31356	NA	0.882053	0.715998	0.712737	68.828
Ephrin-B1	EFNB1	281	P98172	281	S	NA	NA	-1.93716	NA	NA	0.905545	36.098
RNA-binding protein 10	RBM10	89	P98175-2;P98175	89;89	S	3.02085	2.88798	2.83274	0.999001	0.983422	0.99564	93.08
RNA-binding protein 10	RBM10	722	P98175-2;P98175;P98175-4;P98175-3	722;723;645;646	S	-1.29964	-0.957647	NA	0.99899	0.994772	NA	51.261
Putative RNA-binding protein 3	RBM3	147	P98179	147	S	-1.94916	NA	NA	0.995617	NA	NA	40.592
Heat shock factor protein 1	HSF1	363	Q00613-2;Q00613	363;363	S	0.681349	1.06137	0.445333	0.996965	0.999995	0.999637	194.11
Peptidyl-prolyl cis-trans isomerase FKBP3	FKBP3	163	Q00688	163	S	-2.17024	NA	NA	1	NA	NA	28.344
Heterogeneous nuclear ribonucleoprotein U	HNRNPU	252	Q00839-2;Q00839	252;271	S	4.29291	3.67211	4.75849	0.999998	1	1	215.89
Heterogeneous nuclear ribonucleoprotein U	HNRNPU	26	Q00839-2;Q00839	26;26	S	4.41275	4.31101	4.03143	1	1	1	65.793
Splicing factor U2AF 35 kDa subunit	U2AF1	59	Q01081	59	S	0.599997	0.300625	0.725634	0.593783	0.802968	0.936751	134.03
Splicing factor U2AF 35 kDa subunit	U2AF1	61	Q01081	61	S	-2.67196	NA	NA	0.870873	NA	NA	76.338
Spectrin beta chain, non-erythrocytic 1	SPTBN1	2164	Q01082	2164	S	-2.56028	NA	-1.90596	0.799977	0.496048	0.765602	78.347
Spectrin beta chain, non-erythrocytic 1	SPTBN1	2165	Q01082	2165	S	-0.607828	-0.138483	-0.925119	0.952403	0.907033	0.981727	94.25
Spectrin beta chain, non-erythrocytic 1	SPTBN1	2169	Q01082	2169	S	1.44778	1.67081	1.81804	0.984828	0.982932	0.986347	94.25
Spectrin beta chain, non-erythrocytic 1	SPTBN1	2102	Q01082;Q01082-3;Q01082-2	2102;2089;2102	S	3.28973	3.17234	2.94766	0.995794	0.990954	0.999957	151.1
Spectrin beta chain, non-erythrocytic 1	SPTBN1	2161	Q01082	2161	S	-1.28928	-0.986427	-1.90596	0.951207	0.858967	0.836668	78.347
Spectrin beta chain, non-erythrocytic 1	SPTBN1	14	Q01082-3	14	S	-0.017971	-1.13022	-0.00188828	0.842703	0.74302	0.999813	174.71
Protein SET	SET	7	Q01105	7	S	1.95737	2.1479	1.68304	1	1	1	58.674
Serine/arginine-rich splicing factor 2	SRSF2	208	Q01130	208	S	-0.134207	0.0205326	-0.272459	0.948583	0.87598	0.592199	98.124
Serine/arginine-rich splicing factor 2	SRSF2	26	Q01130	26	S	NA	-0.623941	-1.26987	0.953384	0.881271	0.895703	115.96
Forkhead box protein K2	FOXK2	428	Q01167-2;Q01167	428;428	S	NA	NA	-1.95207	NA	NA	0.862271	50.852
Adenylyl cyclase-associated protein 1	CAP1	307	Q01518-2;Q01518	307;308	S	6.44679	6.18611	NA	0.773217	0.97112	0.796538	171.58
Adenylyl cyclase-associated protein 1	CAP1	309	Q01518-2;Q01518	309;310	S	-0.191061	-0.546421	-0.197493	0.98954	0.995711	0.985252	120.22
Hydroxymethylglutaryl-CoA synthase, cytoplasmic	HMGCS1	495	Q01581	495	S	-0.312668	-0.875614	-0.689543	0.998245	0.998786	0.998681	108.79
OTU domain-containing protein 4	OTUD4	940	Q01804-3;Q01804	940;1005	S	-1.23753	-0.951492	-1.93554	1	0.998523	0.997849	127.34
6-phosphofructokinase type C	PFKP	386	Q01813	386	S	-0.821035	-1.04107	NA	0.999982	1	NA	100.13
1-phosphatidylinositol 4,5-bisphosphate phosphodiesterase beta-3	PLCB3	1105	Q01970	1105	S	NA	1.72716	NA	NA	0.931722	0.817854	124.44
A-kinase anchor protein 17A	AKAP17A	537	Q02040	537	S	1.50648	1.57558	0.965759	1	1	1	85.799
Guanylate cyclase soluble subunit alpha-3	GUCY1A3	58	Q02108	58	S	1.64538	1.36119	1.75396	1	1	1	47.467
60S ribosomal protein L18a	RPL18A	71	Q02543	71	S	-0.368465	-0.10669	-0.117693	1	1	1	191.47
Peptidyl-prolyl cis-trans isomerase FKBP4;Peptidyl-prolyl cis-trans isomerase FKBP4, N-terminally processed	FKBP4	451	Q02790	451	S	0.215315	0.728373	0.792637	0.978334	0.940073	0.948253	181.39
DNA topoisomerase 2-beta	TOP2B	1545	Q02880-2;Q02880	1545;1550	S	0.456812	0.33658	0.182978	1	1	1	166.15
DNA topoisomerase 2-beta	TOP2B	1547	Q02880-2;Q02880	1547;1552	S	0.456812	0.33658	0.182978	1	1	1	166.15
DNA topoisomerase 2-beta	TOP2B	1517	Q02880-2;Q02880	1517;1522	S	NA	NA	-1.14008	NA	NA	0.919381	56.512
MDS1 and EVI1 complex locus protein EVI1	MECOM	849	Q03112-5;Q03112-6;Q03112;Q03112-4;Q03112-3	849;850;858;923;1046	S	-0.687452	NA	NA	0.832419	0.499265	NA	47.647
MDS1 and EVI1 complex locus protein EVI1	MECOM	851	Q03112-5;Q03112-6;Q03112;Q03112-4;Q03112-3	851;852;860;925;1048	S	-1.75285	NA	NA	0.832419	0.499265	NA	47.647
Centromere protein C 1	CENPC1	73	Q03188	73	S	-2.34172	NA	NA	0.862281	NA	NA	30.274
Lamin-B2	LMNB2	17	Q03252	17	S	1.89177	1.93906	1.75569	0.874898	0.791513	0.782351	108.56
Lamin-B2	LMNB2	399	Q03252	399	S	NA	NA	0.659535	NA	NA	0.939319	67.918
Lamin-B2	LMNB2	401	Q03252	401	S	2.55441	2.54686	1.76578	0.751492	0.818732	0.68252	109.04
Lamin-B2	LMNB2	402	Q03252	402	S	0.430054	3.54307	0.0478649	0.730444	0.735307	0.801282	139.65
Lamin-B2	LMNB2	406	Q03252	406	S	-0.20919	NA	NA	0.769417	NA	NA	135.48
6-pyruvoyl tetrahydrobiopterin synthase	PTS	19	Q03393	19	S	NA	NA	-0.321936	NA	NA	0.984701	70.923
Putative N-acetylated-alpha-linked acidic dipeptidase;Glutamate carboxypeptidase 2;N-acetylated-alpha-linked acidic dipeptidase 2	FOLH1B;FOLH1;NAALAD2	224	Q9HBA9;Q04609-6;Q04609-9;Q04609-8;Q04609-7;Q9Y3Q0;Q04609	224;475;517;532;517;522;532	S	0.146904	NA	NA	1	NA	NA	42.599
Eukaryotic translation initiation factor 4 gamma 1	EIF4G1	1042	Q04637-6;Q04637-5;Q04637-4;Q04637-3;Q04637	1042;1074;1151;1198;1238	S	-0.284162	-0.482033	NA	1	1	NA	109.55
Eukaryotic translation initiation factor 4 gamma 1	EIF4G1	1013	Q04637-6;Q04637-5;Q04637-4;Q04637-3;Q04637	1013;1045;1122;1169;1209	S	2.45203	2.56849	2.16822	0.997965	0.999771	0.999653	123.6
Eukaryotic translation initiation factor 4 gamma 1	EIF4G1	508	Q04637-6;Q04637-5;Q04637-4;Q04637-3;Q04637	508;540;617;664;704	S	1.51895	1.39677	1.17253	1	1	1	173.96
Eukaryotic translation initiation factor 4 gamma 1	EIF4G1	989	Q04637-6;Q04637-5;Q04637-4;Q04637-3;Q04637	989;1021;1098;1145;1185	S	0.706758	0.547556	0.593952	0.939847	0.821236	0.987021	118.14
Eukaryotic translation initiation factor 4 gamma 1	EIF4G1	991	Q04637-6;Q04637-5;Q04637-4;Q04637-3;Q04637	991;1023;1100;1147;1187	S	3.88334	3.64077	3.07488	0.999923	0.999951	0.999542	73.659
Eukaryotic translation initiation factor 4 gamma 1	EIF4G1	951	Q04637-6;Q04637-5;Q04637-4;Q04637-3;Q04637	951;983;1060;1107;1147	S	3.40375	NA	NA	0.999873	NA	0.999375	64.873
Eukaryotic translation initiation factor 4 gamma 1	EIF4G1	1400	Q04637-6;Q04637-5;Q04637-4;Q04637-3;Q04637	1400;1432;1509;1556;1596	S	2.3639	2.58441	2.17278	1	1	1	145.9
Transducin-like enhancer protein 3	TLE3	286	Q04726-2;Q04726-3;Q04726-4;Q04726	286;286;291;286	S	1.02763	0.866087	0.378721	0.987813	0.978855	0.772546	134.94
Transducin-like enhancer protein 3	TLE3	203	Q04726-2;Q04726-3;Q04726-4;Q04726	203;203;208;203	S	-0.398239	NA	-0.800655	0.971291	NA	0.989233	186.91
Ubiquitin-protein ligase E3A	UBE3A	195	Q05086-2;Q05086-3;Q05086	195;215;218	S	NA	NA	0.674112	NA	NA	0.999821	128.28
Serine/arginine-rich splicing factor 11	SRSF11	456	Q05519	456	S	-1.50817	-1.8373	NA	0.999989	0.998859	NA	50.163
Serine/arginine-rich splicing factor 11	SRSF11	449	Q05519	449	S	2.85412	3.10461	2.69057	0.970124	0.990537	0.869926	144.11
Serine/arginine-rich splicing factor 11	SRSF11	366	Q05519	366	S	NA	NA	0.625883	NA	NA	1	31.845
Serine/arginine-rich splicing factor 11	SRSF11	368	Q05519	368	S	NA	NA	0.625883	NA	NA	1	31.845
Serine/arginine-rich splicing factor 11	SRSF11	370	Q05519	370	S	NA	NA	0.625883	NA	NA	1	31.845
Serine/arginine-rich splicing factor 11	SRSF11	207	Q05519	207	S	-0.992866	-1.32568	-1.93816	0.973043	0.739116	0.974711	102.21
CTD small phosphatase-like protein 2	CTDSPL2	12	Q05D32-2;Q05D32	12;12	S	-0.881144	NA	NA	0.774219	NA	NA	31.669
Glutamine--fructose-6-phosphate aminotransferase [isomerizing] 1	GFPT1	243	Q06210-2;Q06210	243;261	S	2.05452	2.19261	1.77523	0.917469	0.990257	0.992878	197.05
GA-binding protein alpha chain	GABPA	303	Q06546	303	S	2.91264	3.01187	NA	1	1	NA	48.848
Tight junction protein ZO-1	TJP1	1490	Q07157-2;Q07157	1490;1570	S	-0.760942	-0.579517	-0.952198	0.796231	0.860499	0.644815	61.732
Kinesin light chain 1	KLC1	460	Q07866-6;Q07866-4;Q07866-7;Q07866-9;Q07866-5;Q07866-8;Q07866-2;Q07866-3;Q07866	460;460;460;460;460;460;460;460;460	S	-0.619093	-0.827955	-0.463375	0.99689	0.997889	0.988256	114.58
Kinesin light chain 1	KLC1	622	Q07866-6;Q07866-4;Q07866-7	622;631;578	S	-0.240395	-0.397572	-0.597023	0.996836	0.984858	0.970204	133.18
Kinesin light chain 1	KLC1	591	Q07866-6;Q07866-4;Q07866-7;Q07866-9	591;600;547;600	S	-0.357592	NA	0.0732117	0.5	NA	0.985928	61.91
Kinesin light chain 1	KLC1	552	Q07866-6;Q07866-4;Q07866-9;Q07866-5	552;561;561;561	S	2.00079	1.541	1.80562	0.993696	0.991757	0.98122	25.016
Serine/arginine-rich splicing factor 1	SRSF1	234	Q07955	234	S	2.74643	2.72194	2.53588	0.912744	0.953223	0.994135	66.147
Serine/arginine-rich splicing factor 1	SRSF1	238	Q07955	238	S	3.27852	3.362	3.30316	0.997557	0.994793	0.997339	66.147
Serine/arginine-rich splicing factor 1	SRSF1	199	Q07955	199	S	3.18335	3.47987	3.12563	0.99759	0.997222	0.999566	103.99
Serine/arginine-rich splicing factor 1	SRSF1	201	Q07955	201	S	3.18335	3.56783	2.84453	0.99759	0.991004	0.997923	56.293
Serine/arginine-rich splicing factor 4	SRSF4	91	Q08170	91	S	-0.415285	0.741213	0.80817	0.999513	0.999746	0.999809	35.839
Golgin subfamily A member 2	GOLGA2	273	Q08379	273	S	NA	NA	-2.95897	NA	NA	0.997621	21.253
FACT complex subunit SSRP1	SSRP1	659	Q08945	659	S	-1.80544	-2.041	-1.20291	0.93497	0.880293	0.985993	48.448
FACT complex subunit SSRP1	SSRP1	672	Q08945	672	S	NA	-0.662272	0.523438	0.491616	0.673288	0.81392	108.92
Protein spire homolog 1	SPIRE1	350	Q08AE8-4;Q08AE8-3;Q08AE8-2;Q08AE8	350;350;509;523	S	NA	NA	-2.2064	NA	NA	0.999837	39.036
tRNA (cytosine(34)-C(5))-methyltransferase	NSUN2	743	Q08J23	743	S	1.03933	1.84023	1.71433	1	1	1	126.17
tRNA (cytosine(34)-C(5))-methyltransferase	NSUN2	751	Q08J23	751	S	-0.0317688	1.26248	1.11424	0.995534	0.996808	0.986696	126.17
Histone acetyltransferase p300	EP300	2328	Q09472	2328	S	-1.12492	NA	-1.42966	0.834837	NA	0.844374	61.081
Histone acetyltransferase p300	EP300	1038	Q09472	1038	S	NA	-0.73838	-1.31475	NA	0.738373	0.909177	125.72
Neuroblast differentiation-associated protein AHNAK	AHNAK	5752	Q09666	5752	S	-0.244602	-0.627083	NA	0.998636	0.999859	NA	109.69
Neuroblast differentiation-associated protein AHNAK	AHNAK	177	Q09666	177	S	NA	0.0220623	-0.982044	0.774316	0.741118	0.913668	80.79
Neuroblast differentiation-associated protein AHNAK	AHNAK	4986	Q09666	4986	S	1.19046	1.02996	1.29581	1	1	1	93.386
Neuroblast differentiation-associated protein AHNAK	AHNAK	5110	Q09666	5110	S	-2.09409	NA	NA	1	NA	NA	30.778
Neuroblast differentiation-associated protein AHNAK	AHNAK	93	Q09666	93	S	-1.94129	-2.1475	-1.76376	1	1	1	144.62
Neuroblast differentiation-associated protein AHNAK	AHNAK	5731	Q09666	5731	S	-0.426651	-0.166998	-0.654585	0.998451	0.999989	0.999997	179.03
Neuroblast differentiation-associated protein AHNAK	AHNAK	135	Q09666	135	S	-0.188971	-0.0888825	0.393095	1	1	1	121.05
Neuroblast differentiation-associated protein AHNAK	AHNAK	210	Q09666	210	S	-1.62718	-0.270128	NA	0.731958	0.769573	0.699381	81.499
Neuroblast differentiation-associated protein AHNAK	AHNAK	216	Q09666	216	S	0.953426	1.2568	-0.449839	0.990119	0.978891	0.99727	128.65
Neuroblast differentiation-associated protein AHNAK	AHNAK	5841	Q09666	5841	S	0.687988	0.906649	1.01177	0.995572	0.998405	0.999856	160.67
FCH domain only protein 2	FCHO2	403	Q0JRZ9	403	S	2.42415	2.63364	2.2373	0.999995	1	1	89.715
Cleavage and polyadenylation specificity factor subunit 1	CPSF1	766	Q10570	766	S	0.381638	0.202515	NA	0.887778	0.997455	NA	89.959
Rho guanine nucleotide exchange factor 5	ARHGEF5	978	Q12774	978	S	-1.98093	NA	NA	0.80193	NA	NA	41.788
Twinfilin-1	TWF1	45	Q12792-4;Q12792;Q12792-3	45;143;143	S	NA	NA	NA	NA	NA	0.930815	69.112
A-kinase anchor protein 13	AKAP13	1911	Q12802-4;Q12802;Q12802-2	1911;1929;1933	S	-2.58453	NA	NA	0.826314	0.707131	NA	54.412
Nucleosome-remodeling factor subunit BPTF	BPTF	1300	Q12830-4;Q12830-2;Q12830	1300;1174;1300	S	NA	-1.74034	-1.80491	NA	0.91261	0.680372	82.208
Syntaxin-4	STX4	14	Q12846	14	S	NA	0.441607	0.800116	NA	1	1	177.33
Syntaxin-4	STX4	15	Q12846	15	S	NA	0.441607	0.800116	NA	1	1	177.33
Tumor suppressor p53-binding protein 1	TP53BP1	1362	Q12888;Q12888-2	1362;1367	S	NA	NA	4.96509	NA	NA	1	25.453
Tumor suppressor p53-binding protein 1	TP53BP1	1678	Q12888;Q12888-2	1678;1683	S	0.103136	NA	-0.409632	0.998564	0.479344	0.747104	40.421
Epidermal growth factor receptor kinase substrate 8	EPS8	815	Q12929	815	S	NA	NA	-2.72455	NA	NA	0.940324	36.913
Epidermal growth factor receptor kinase substrate 8	EPS8	659	Q12929	659	S	1.26387	1.46775	1.41499	0.966681	0.992498	0.995184	123.92
Epidermal growth factor receptor kinase substrate 8	EPS8	662	Q12929	662	S	-0.72341	-0.846334	-0.515097	0.914695	0.888203	0.907792	103.02
Epidermal growth factor receptor kinase substrate 8	EPS8	672	Q12929	672	S	NA	NA	1.56643	NA	NA	0.999452	140.25
Ankyrin-3	ANK3	4298	Q12955	4298	S	-0.846083	-1.02272	-0.900057	0.999987	1	1	114.11
Active breakpoint cluster region-related protein	ABR	601	Q12979-2;Q12979	601;638	S	0.291721	0.230473	0.643683	0.999977	0.999917	0.998857	115.6
Cleavage stimulation factor subunit 3	CSTF3	691	Q12996	691	S	-0.349041	-0.190285	-0.376291	1	1	1	110.74
T-lymphoma invasion and metastasis-inducing protein 1	TIAM1	358	Q13009	358	S	-2.60228	-2.36552	NA	0.746473	0.952497	NA	122.56
Rho GTPase-activating protein 5	ARHGAP5	968	Q13017-2;Q13017	968;968	S	-1.52652	NA	-1.34164	0.999597	NA	0.999427	41.9
Rho GTPase-activating protein 5	ARHGAP5	1173	Q13017-2;Q13017	1173;1173	S	-1.96585	-1.72497	-2.34021	0.970593	0.937323	0.903925	111.16
Rho GTPase-activating protein 5	ARHGAP5	1176	Q13017-2;Q13017	1176;1176	S	-1.96585	-1.72497	-2.34021	0.999983	0.999998	0.994559	111.16
PR domain zinc finger protein 2	PRDM2	442	Q13029-3;Q13029-2;Q13029	442;643;643	S	-2.00604	-1.98841	-2.11836	0.999612	0.999561	0.999417	43.547
Protein flightless-1 homolog	FLII	856	Q13045	856	S	0.224207	-0.342564	-0.748697	0.877101	0.889611	0.920234	84.264
COP9 signalosome complex subunit 1	GPS1	464	Q13098-5;Q13098;Q13098-7	464;468;504	S	-0.343668	-0.0151653	-0.334564	0.979148	0.996736	0.969482	128.65
COP9 signalosome complex subunit 1	GPS1	470	Q13098-5;Q13098;Q13098-7	470;474;510	S	0.719416	0.847866	1.22962	0.99922	0.999817	0.999495	90.836
COP9 signalosome complex subunit 1	GPS1	479	Q13098-5;Q13098;Q13098-7	479;483;519	S	NA	-1.69873	-1.82438	NA	0.86084	0.842785	51.703
Ubiquitin carboxyl-terminal hydrolase 4	USP4	244	Q13107	244	S	NA	NA	NA	0.698135	0.741893	0.886626	25.889
Chromatin assembly factor 1 subunit B	CHAF1B	410	Q13112	410	S	2.33193	2.40806	1.84448	0.987473	0.80997	0.954614	86.899
Chromatin assembly factor 1 subunit B	CHAF1B	429	Q13112	429	S	1.22707	1.24574	0.929165	0.939005	0.994925	0.997129	153.11
5'-AMP-activated protein kinase catalytic subunit alpha-1	PRKAA1	496	Q13131;Q13131-2	496;511	S	2.1661	2.54372	2.42406	0.999925	0.995469	0.991236	82.095
5'-AMP-activated protein kinase catalytic subunit alpha-1	PRKAA1	486	Q13131;Q13131-2	486;501	S	-1.66667	-0.690964	NA	0.633475	0.699282	0.932698	95.712
Liprin-alpha-1	PPFIA1	763	Q13136-2;Q13136	763;763	S	-0.521914	0.193155	NA	0.602852	0.91744	0.92239	56.353
Liprin-alpha-1	PPFIA1	239	Q13136-2;Q13136	239;239	S	-1.00349	NA	NA	0.838317	NA	0.372622	90.843
Heterogeneous nuclear ribonucleoprotein A0	HNRNPA0	84	Q13151	84	S	3.11575	4.87744	3.30559	0.999989	0.971539	1	115.32
Heterogeneous nuclear ribonucleoprotein A0	HNRNPA0	88	Q13151	88	S	NA	NA	-1.04238	NA	NA	1	29.42
Serine/threonine-protein kinase PAK 1	PAK1	223	Q13153;Q13153-2	223;223	S	-0.185963	-0.798296	0.365492	0.98628	0.973868	0.87562	108.71
Chromobox protein homolog 3	CBX3	93	Q13185	93	S	NA	NA	1.51713	NA	NA	0.999728	128.82
Chromobox protein homolog 3	CBX3	95	Q13185	95	S	0.109386	0.575253	0.567003	0.953513	0.999999	0.99896	166.86
Chromobox protein homolog 3	CBX3	97	Q13185	97	S	NA	-0.450178	0.0578117	NA	0.988896	0.937791	29.565
Chromobox protein homolog 3	CBX3	176	Q13185	176	S	3.66682	3.68942	4.48357	0.890118	0.997519	0.804245	141.98
26S proteasome non-ATPase regulatory subunit 2	PSMD2	16	Q13200	16	S	0.925175	0.805634	0.315201	1	1	1	144.23
Probable ATP-dependent RNA helicase DDX10	DDX10	831	Q13206	831	S	-0.417917	-0.344534	-0.715338	0.999311	0.999595	0.993914	166.11
Probable ATP-dependent RNA helicase DDX10	DDX10	7	Q13206	7	S	-1.08372	NA	-1.08187	0.610919	NA	0.906508	35.365
Serine/arginine-rich splicing factor 9	SRSF9	204	Q13242	204	S	1.16767	1.12199	1.38887	0.999943	0.999999	0.999987	132.12
Serine/arginine-rich splicing factor 9	SRSF9	189	Q13242	189	S	0.634329	-0.0739078	0.436798	0.997784	0.999384	0.998985	101.28
Serine/arginine-rich splicing factor 5	SRSF5	247	Q13243-3;Q13243	247;250	S	NA	0.576572	NA	NA	0.968212	NA	21.185
Serine/arginine-rich splicing factor 5	SRSF5	228	Q13243-3;Q13243	228;231	S	1.75214	1.67266	1.36329	0.997498	0.996193	0.997706	129.47
Serine/arginine-rich splicing factor 5	SRSF5	230	Q13243-3;Q13243	230;233	S	1.75214	1.67266	1.36329	0.999466	0.998828	0.996856	93.392
Serine/arginine-rich splicing factor 5	SRSF5	236	Q13243-3;Q13243	236;239	S	0.204502	NA	0.111048	0.809035	NA	0.527277	129.47
Serine/arginine-rich splicing factor 5	SRSF5	87	Q13243-3;Q13243;Q13243-2	87;90;90	S	NA	NA	0.177521	NA	NA	0.88221	60.587
Serine/arginine-rich splicing factor 6	SRSF6	314	Q13247	314	S	1.94489	1.65906	1.3804	1	1	1	96.889
Serine/arginine-rich splicing factor 6	SRSF6	316	Q13247	316	S	1.94489	1.65906	1.3804	1	1	1	96.889
Transcription intermediary factor 1-beta	TRIM28	391	Q13263-2;Q13263	391;473	S	-1.28395	-0.808235	NA	0.888173	0.985399	NA	36.135
[truncated: 1,994 more rows]
